# Supplementary material for: A BRCT domain-containing protein induced in early phagocytosis plays a crucial role in the pathogenesis of the mucoralean Rhizopus microsporus
Source: PLoS Pathog. 2026 Jan 2;22(1):e1013653. doi: 10.1371/journal.ppat.1013653 (PMC12818731; doi:10.1371/journal.ppat.1013653)
Supplement: S1 File — (XLSX) [file ppat.1013653.s011.xlsx]

## Sheet: CommonDEGs_1h_vs_5h
Gene_ID	logFC_1h	padjust_1h	logFC_5h	padj_5h	category
162569	7.63808	0	1.53	0	UU
189685	8.98348	0	6.16	0	UU
153506	6.08427	2.39e-270	1.77	0	UU
161830	10.3561	3.27e-258	7.22	0	UU
152569	6.75842	3e-257	2.2	0	UU
155279	4.67146	2.27e-225	2.1	0	UU
90838	8.44287	5.37e-215	5.19	0	UU
156750	6.35912	1.2e-208	5.02	0	UU
179867	6.38001	5.24e-208	1.84	0	UU
146716	7.90463	1.3e-207	5.06	0	UU
88941	8.89522	4.06e-199	1.89	0	UU
157230	5.97592	2.53e-197	2.48	0.01	UU
155166	4.71611	1.05e-195	1.92	0.02	UU
156200	5.54984	8.04e-194	1.87	0	UU
173198	8.28674	8.23e-190	4	0	UU
84477	11.3628	4.18e-189	5.95	0	UU
86823	5.64817	1.61e-184	1.78	0.01	UU
156911	4.55557	1.77e-178	2.31	0	UU
74528	5.35786	3.19e-177	1.76	0.01	UU
163725	6.28514	1.58e-173	1.53	0.01	UU
108308	5.50913	2.85e-173	4.69	0	UU
189175	5.52352	2.26e-156	4.47	0	UU
155050	5.78101	7.93e-156	2.89	0.01	UU
190709	5.42444	5.8e-154	3.01	0	UU
156283	4.15047	9.02e-154	1.02	0	UU
105625	-6.51622	6.38e-145	-1.26	0.01	DD
159240	5.04012	2.33e-140	7.5	0	UU
114295	9.03796	2.22e-139	6.08	0	UU
151684	10.6468	2.81e-139	4.94	0	UU
115037	8.90456	1.47e-138	5.64	0	UU
151455	9.84457	7.28e-138	2.11	0	UU
140864	7.77194	8.09e-137	5.35	0	UU
157591	5.95455	8.55e-137	2.17	0	UU
152456	3.73735	1.67e-136	2.95	0	UU
130346	5.72856	4.76e-135	2.18	0.01	UU
139614	4.36923	4.29e-134	1.57	0.01	UU
105839	8.36066	4.28e-132	7.77	0	UU
177879	4.43525	1.29e-128	2.31	0	UU
188068	8.47018	2.6e-128	4.32	0	UU
90595	3.24874	4.31e-128	1.09	0.01	UU
162712	6.51538	7.12e-128	4.12	0	UU
153534	8.00159	5.09e-126	3.61	0	UU
154755	6.63116	9.65e-125	1.87	0	UU
104426	7.52778	1.17e-123	3.05	0	UU
167819	3.86971	3.03e-122	1.72	0	UU
155023	7.32461	4.41e-122	5.97	0	UU
175807	3.28131	8.04e-122	1.68	0	UU
158007	8.66754	2.74e-120	5.52	0	UU
152959	5.45722	4.21e-120	1.2	0	UU
139349	4.52926	4.52e-120	1.2	0	UU
155440	5.06229	1.29e-118	1.52	0	UU
109602	4.32609	1.3e-118	1.12	0	UU
108845	7.15284	5.63e-118	3.04	0	UU
155991	-4.11192	2.31e-117	-1.03	0.03	DD
157047	6.12976	3.08e-116	3.93	0	UU
147489	-4.19732	5.27e-116	-1.52	0.01	DD
157194	6.92629	5.46e-115	2.65	0	UU
107761	9.03609	1.65e-114	4.08	0	UU
105243	-4.31291	2.17e-113	-1.36	0.02	DD
141221	5.93795	3.18e-113	2.11	0	UU
91588	4.97429	9.44e-112	1.2	0.01	UU
156314	5.99156	1.11e-111	4.47	0	UU
156675	4.13627	6.08e-111	3.31	0	UU
186886	5.17227	4.44e-110	4.14	0	UU
155646	6.00108	1.72e-109	2.28	0	UU
74513	7.02144	4.06e-108	2.81	0	UU
115003	7.74883	4.82e-108	2.92	0	UU
127425	7.08853	9.94e-107	1.78	0.01	UU
115625	5.40173	3.35e-106	1.6	0	UU
113640	4.0449	1.15e-105	1.15	0	UU
109398	5.80684	3.72e-104	2.16	0.02	UU
113678	6.77045	7.93e-104	4.41	0	UU
114522	-4.22989	1.54e-103	-1.65	0.01	DD
155098	4.23998	1.95e-103	3.3	0	UU
149889	7.66434	5.26e-103	1.56	0.02	UU
167246	4.19852	2.1e-102	1.17	0	UU
81349	4.87434	2.93e-102	2.65	0	UU
105949	5.89172	8.83e-102	3.46	0	UU
155280	4.50468	9.79e-102	2.04	0	UU
82616	3.79077	1.45e-101	3.16	0	UU
113825	6.87368	2.55e-101	1.36	0	UU
154956	3.83878	8.09e-101	1.78	0.01	UU
157578	6.22621	9.74e-101	2.07	0	UU
183012	4.04163	2.86e-100	2.31	0.01	UU
135758	5.68312	4.65e-100	2.29	0	UU
110868	-3.85319	7.17e-100	-1.66	0.01	DD
154899	4.17377	9.27e-100	1.1	0	UU
157586	7.81579	3.2e-99	3.41	0	UU
152868	7.30965	1.61e-98	-2.51	0	UD
156139	-4.10336	7.21e-98	-1.31	0.03	DD
105209	3.6589	7.47e-98	1.05	0	UU
113714	4.23938	1.31e-97	3.29	0	UU
122685	4.33478	1.44e-97	1.7	0	UU
169735	4.59534	5.7e-97	4.02	0	UU
83514	5.37493	7.7e-97	4.17	0	UU
155490	4.00581	9.59e-96	2.48	0	UU
139955	5.72784	1.07e-95	3.44	0	UU
110036	4.26804	1.12e-95	4.53	0	UU
158176	4.99442	1.26e-95	2.72	0	UU
163124	5.16501	1.99e-95	1.94	0	UU
128183	5.8227	6.68e-95	1.81	0	UU
180998	3.09032	8.08e-95	1.56	0	UU
109438	4.63786	1.57e-94	1.89	0	UU
156533	4.67948	5.28e-94	1.88	0	UU
191008	6.73581	6.35e-94	4.66	0	UU
171498	-4.41157	9.1e-94	-1.07	0.01	DD
140479	10.3723	1.34e-93	7.21	0	UU
156993	8.10438	1.84e-93	1.12	0.03	UU
153518	5.46595	4.38e-93	2.12	0	UU
132688	4.47226	5.59e-93	1.41	0	UU
154030	4.27216	1.71e-92	1.48	0	UU
49181	3.47873	1.75e-92	1.01	0	UU
173402	4.18728	9.03e-92	1.76	0.01	UU
156962	4.25796	2.48e-90	1.23	0	UU
87759	2.85446	3.02e-90	1.19	0	UU
33992	3.78752	7.32e-90	1.31	0.02	UU
149517	8.38278	1.22e-89	2.47	0	UU
76509	5.33416	1.46e-89	2.98	0	UU
165704	-3.52849	2.09e-88	-1.51	0	DD
83400	5.88996	2.79e-88	1.31	0.02	UU
109696	7.75883	3.99e-88	5.52	0	UU
121605	5.36378	4.17e-88	3.77	0.01	UU
128683	6.55294	1.84e-87	4.08	0	UU
112593	7.91759	3.36e-87	4.57	0	UU
122340	6.59241	9.9e-87	2.55	0.01	UU
156063	5.98563	1.25e-86	1.48	0.01	UU
76344	3.54897	1.43e-86	2.27	0	UU
91235	7.01535	2.13e-86	4.22	0	UU
167023	3.54996	6.31e-86	5.06	0	UU
183518	3.73102	4.59e-85	2.92	0	UU
136026	5.31395	6.73e-85	2.2	0	UU
79113	6.04045	8.25e-85	4.01	0	UU
154245	-3.59592	2.29e-84	-1.06	0.03	DD
167728	6.38743	3.39e-84	1.35	0.01	UU
184608	-2.80899	6.99e-84	-1.15	0.01	DD
160416	3.95354	5.97e-83	1.32	0.01	UU
146080	5.5149	1.15e-82	6.52	0	UU
118863	7.46379	3.04e-82	4.56	0	UU
159994	2.95409	9.06e-82	2.48	0	UU
162048	5.12117	7.1e-81	1.07	0.03	UU
191377	5.61486	1.75e-80	4.06	0	UU
155531	8.36617	3.02e-80	2.14	0.01	UU
113167	6.10346	3.45e-80	6.43	0	UU
163885	-7.33603	4.21e-80	-1.67	0	DD
141273	4.45345	1.21e-79	6.31	0	UU
35205	-2.5272	3.9e-79	-2.2	0	DD
154917	-3.26305	1.05e-78	-1.26	0.01	DD
158914	5.12273	3.89e-78	4.27	0	UU
157316	4.26229	5.1e-78	1.08	0.02	UU
112425	7.30524	5.14e-78	6.86	0	UU
149877	6.21973	6.46e-78	2.37	0	UU
75018	8.13492	1.94e-77	3.83	0.01	UU
157365	4.64686	9.01e-77	-2.05	0	UD
184866	-4.26201	1.21e-76	-1.5	0	DD
133966	-6.24852	1.26e-76	-1.2	0	DD
158225	-3.14241	1.71e-76	-1.06	0.01	DD
116243	4.96952	2.62e-76	2.63	0	UU
105272	-3.05019	6.38e-76	-1.01	0.04	DD
164509	5.22412	1.29e-75	6.47	0	UU
165343	12.5455	1.61e-75	7.03	0	UU
107530	-3.32404	7.37e-75	-1.06	0.03	DD
154007	4.3668	1.73e-74	1.31	0	UU
110538	3.92931	1.82e-74	4.55	0	UU
168144	5.45371	2.39e-74	1.38	0.01	UU
105316	4.01884	2.47e-74	1.35	0	UU
151265	5.12137	4.88e-74	-1.44	0.02	UD
108490	7.19569	7.11e-74	6.87	0	UU
85502	6.83842	1.04e-73	2.75	0	UU
105056	9.43321	1.22e-73	5.24	0	UU
106963	6.82012	1.34e-73	1.08	0	UU
126125	4.80195	1.54e-73	2.13	0	UU
20301	6.72255	2.81e-73	2.66	0	UU
188385	7.12274	7.13e-73	2.39	0	UU
85993	5.93869	8.25e-73	5.68	0	UU
167746	6.17075	9.24e-73	3.21	0	UU
154866	5.64072	1.29e-72	4.32	0	UU
171030	3.967	1.48e-72	3.13	0	UU
84347	4.37544	2.31e-72	3.6	0	UU
157461	3.88854	2.5e-72	1.85	0	UU
155960	4.41428	2.75e-72	2.03	0	UU
116253	-3.97758	6.76e-72	-1.47	0.02	DD
104318	-3.07397	8.18e-72	-1.48	0	DD
115772	3.87885	1.02e-71	2.83	0	UU
157285	7.88322	1.47e-71	5.29	0	UU
156567	2.87525	1.51e-71	4.77	0	UU
166534	-2.51212	1.82e-71	-1.32	0	DD
107756	7.67745	1.21e-70	2.24	0	UU
155652	6.25213	3.01e-70	2.39	0	UU
45445	5.39393	3.35e-70	2.61	0	UU
137066	-3.50171	3.38e-70	-1.16	0.01	DD
105537	-2.62874	6.02e-70	-1.04	0	DD
85517	10.2504	1.09e-69	5.09	0	UU
135024	7.424	1.23e-69	3.45	0	UU
156837	5.03154	2.2e-69	1.96	0.01	UU
109412	6.92996	4.94e-69	3.42	0	UU
147587	4.48388	5.5e-69	1.44	0	UU
156710	-2.40433	6.95e-69	-1.14	0	DD
134992	5.17034	7.21e-69	4.29	0	UU
118007	6.20183	8.73e-69	2.35	0	UU
139679	10.9126	1.05e-68	1.87	0.01	UU
109393	3.96305	1.2e-68	1.56	0	UU
31317	4.14002	1.76e-68	2.43	0	UU
81768	-4.06336	1.95e-68	-1.2	0.02	DD
83305	4.02072	3.81e-68	5.46	0	UU
153793	3.48364	4.33e-68	1.04	0	UU
156380	-3.24234	5.1e-68	-1.28	0.01	DD
156290	4.39244	5.26e-68	2.87	0	UU
156248	5.8837	2.97e-67	4.03	0	UU
182849	7.05185	3.37e-67	4.15	0	UU
157058	-4.6427	3.93e-67	-1.68	0	DD
156913	-4.47557	4.55e-67	-1.21	0.05	DD
44516	8.11115	5.09e-67	2.29	0.01	UU
159373	3.50026	8.68e-67	1.41	0	UU
156644	4.06975	9.65e-67	1.38	0.01	UU
37765	2.7987	1.05e-66	-1.29	0	UD
136556	8.00481	1.27e-66	3.37	0	UU
117288	5.93768	1.45e-66	2	0.01	UU
117900	3.77417	2.59e-66	1.06	0	UU
156342	-2.23133	2.69e-66	-1.37	0	DD
106612	4.65573	2.43e-65	2.76	0	UU
154743	3.50557	3.28e-65	2.22	0	UU
153788	-3.64321	3.3e-65	-1.12	0.01	DD
112917	3.90597	3.64e-65	1.09	0	UU
156231	4.13875	4.39e-65	1.05	0	UU
171785	5.52534	4.76e-65	4.48	0	UU
180309	-3.69553	3.24e-64	-1.28	0.03	DD
106331	4.42895	5.32e-64	2.35	0	UU
156130	3.51281	2.27e-63	1.64	0	UU
139165	2.95072	2.83e-63	1.61	0	UU
145224	4.88916	2.96e-63	2.46	0	UU
106234	3.24871	3.9e-63	1.4	0	UU
189480	5.67022	4.48e-63	4.07	0	UU
79009	7.53015	4.7e-63	5.59	0	UU
155124	-3.38536	1.55e-62	-1.13	0.02	DD
107586	3.65247	2.68e-62	1.98	0	UU
188676	6.6904	5.84e-62	2.78	0	UU
26924	2.37675	6.6e-62	1.08	0	UU
166813	4.92184	7.25e-62	1.38	0	UU
152767	5.17828	1.07e-61	3.96	0	UU
74380	3.65718	1.33e-61	4.39	0	UU
148155	3.6234	2.82e-61	2.07	0	UU
154912	3.51062	2.97e-61	1.89	0	UU
80485	7.86522	4.09e-61	3.08	0	UU
157092	7.43815	4.17e-61	4.48	0	UU
155921	5.85492	1.21e-60	3.37	0	UU
105068	7.31731	1.45e-60	1.92	0	UU
115216	5.08024	2.11e-60	2.54	0	UU
156377	4.84852	4.76e-60	5.43	0	UU
155626	3.27204	6.16e-60	1.78	0.01	UU
165264	2.93285	8.96e-60	1.03	0.01	UU
162730	2.66385	1.18e-59	2.09	0	UU
135016	5.93501	1.22e-59	2.23	0.01	UU
160164	-3.1207	1.23e-59	-1.04	0.01	DD
156480	-5.34422	1.28e-59	-1.17	0.03	DD
153603	-2.88929	1.29e-59	-1.66	0	DD
182779	7.76862	1.33e-59	3.65	0	UU
156052	6.63188	3.09e-59	5.53	0	UU
84027	-3.18271	3.24e-59	-1.05	0.02	DD
155113	5.91458	6.52e-59	3.51	0	UU
32783	5.11499	1.05e-58	1.55	0	UU
154472	4.20773	1.39e-58	2.32	0	UU
156482	-3.6537	1.63e-58	-1.15	0.02	DD
189609	-3.23097	3.71e-58	-1.51	0	DD
155250	3.49168	4.64e-58	1.25	0	UU
107961	4.76321	5.44e-58	4.22	0	UU
115149	5.30453	6.86e-58	2.16	0	UU
32850	3.88605	8.41e-58	1.39	0	UU
145252	6.79571	9.66e-58	1.53	0	UU
104084	-1.93969	1.26e-57	-1.08	0	DD
32654	6.12609	1.29e-57	1.95	0	UU
46410	2.49489	1.93e-57	1.38	0	UU
155239	7.93528	5.57e-57	1.95	0	UU
31590	-3.43857	6.36e-57	-1.12	0.01	DD
164562	4.52877	7.06e-57	2.32	0	UU
156997	-3.84201	1.01e-56	-2.12	0	DD
111394	4.49492	1.08e-56	1.81	0	UU
44729	5.5921	1.33e-56	3.41	0	UU
188342	-2.38615	1.68e-56	-1.21	0.01	DD
82459	7.91129	1.78e-56	4.06	0	UU
183530	2.3852	1.85e-56	1.57	0	UU
184270	4.60177	2.2e-56	3.35	0	UU
116409	3.69574	3.83e-56	2.5	0	UU
156358	6.77199	4.12e-56	2.91	0	UU
113456	-2.82985	8.05e-56	-1.3	0	DD
18150	3.82654	9.07e-56	2.26	0	UU
165878	4.42219	1.04e-55	2.55	0	UU
112238	-2.21979	1.31e-55	-1	0.01	DD
142662	-3.74953	1.57e-55	1.78	0.01	DU
134508	7.92776	1.92e-55	4.13	0	UU
153852	4.70511	2e-55	3.56	0	UU
115966	3.29803	2.18e-55	1.15	0	UU
156021	4.07862	2.29e-55	3.2	0	UU
184762	5.07669	4.11e-55	1.98	0	UU
151898	7.04351	4.59e-55	4.64	0	UU
43377	4.36958	6.52e-55	5.26	0	UU
153454	5.57741	1.03e-54	3.6	0	UU
29487	5.55764	1.76e-54	3.21	0	UU
107779	4.05578	3.53e-54	4.68	0	UU
157476	3.17943	4.07e-54	2.43	0	UU
109474	-2.47266	8.05e-54	-1.11	0	DD
156249	6.24488	1.02e-53	3.34	0	UU
173174	-3.52269	1.15e-53	-1.06	0.01	DD
160036	5.54401	1.32e-53	2.45	0	UU
110734	3.75214	1.49e-53	1.3	0.01	UU
83347	4.36648	1.61e-53	3.13	0	UU
164956	4.21402	1.66e-53	1.93	0	UU
152599	-3.28177	2.05e-53	-1.06	0.02	DD
155578	-3.38102	3.22e-53	-1.36	0	DD
113272	3.03579	4.97e-53	1.13	0	UU
34010	3.03826	5.93e-53	1.05	0	UU
109541	4.26289	8.05e-53	1.16	0	UU
38786	6.63008	3.51e-52	1.7	0	UU
136231	3.83222	3.7e-52	1.98	0	UU
155263	4.74856	6.76e-52	3.45	0	UU
114194	4.47432	1.08e-51	2.23	0	UU
108485	-2.91525	1.13e-51	-1.1	0	DD
111143	-3.52673	1.46e-51	-1.21	0.02	DD
164675	4.40283	3.5e-51	2.86	0	UU
84313	5.51642	4.13e-51	4.11	0	UU
124855	-2.77518	4.41e-51	1.06	0.01	DU
110838	-2.44198	5.92e-51	-1.19	0	DD
159770	4.2653	6e-51	2.81	0	UU
142008	-3.50978	7.52e-51	-1.06	0.01	DD
157353	5.93081	7.84e-51	4.58	0	UU
105058	6.39781	9.19e-51	1.75	0	UU
188272	-3.22114	9.5e-51	-1.02	0.04	DD
116333	4.39999	1.31e-50	3.3	0	UU
137559	5.30846	1.46e-50	1.45	0	UU
42629	4.14271	1.51e-50	3.17	0	UU
155034	3.23987	1.73e-50	1.32	0	UU
139962	-3.18833	2.8e-50	-1.21	0	DD
143641	6.78073	3.02e-50	2.83	0	UU
79057	4.62933	3.7e-50	3.2	0	UU
155558	-2.11609	5.45e-50	-1.53	0	DD
146253	3.80304	5.63e-50	2.16	0	UU
117726	-2.54824	5.85e-50	-1.99	0	DD
146840	3.68546	7.63e-50	3.93	0	UU
155474	3.718	8.55e-50	2.48	0	UU
118420	6.71707	9.3e-50	6.64	0	UU
157998	3.71925	9.75e-50	2.5	0	UU
157072	4.78235	1.11e-49	2.02	0	UU
155026	7.37015	1.3e-49	4.09	0.01	UU
150480	-2.35693	1.52e-49	-1.2	0	DD
163170	4.70772	2.01e-49	1.27	0.02	UU
191309	2.13707	3.48e-49	2.26	0	UU
159856	3.65126	3.53e-49	1.5	0	UU
74779	-3.40343	3.59e-49	-1.14	0.01	DD
163240	9.37191	4.23e-49	6.4	0	UU
45643	5.60716	1.02e-48	1.25	0	UU
112682	3.89475	3.9e-48	1.08	0	UU
166087	-5.66049	4.08e-48	-3.34	0	DD
178854	5.94764	5.04e-48	3.45	0	UU
166501	5.08764	5.31e-48	2.84	0	UU
155442	2.80043	5.98e-48	3.36	0	UU
157263	7.16421	1.02e-47	3.84	0	UU
156762	4.31521	1.11e-47	2.38	0	UU
176370	6.17725	1.35e-47	4.74	0	UU
115756	5.22147	1.75e-47	1.39	0	UU
146732	2.74511	2e-47	1.03	0	UU
155831	4.37287	2.95e-47	1.29	0	UU
186442	3.8379	3.23e-47	-1.67	0	UD
155487	-2.07451	4.92e-47	-1.24	0.03	DD
161985	3.05884	7.99e-47	1.4	0	UU
77243	3.64026	9.44e-47	2.39	0	UU
46819	6.07034	1.05e-46	4.93	0	UU
162930	3.572	1.11e-46	2.45	0	UU
155969	6.18238	1.12e-46	2.61	0	UU
145454	3.941	2.25e-46	2.02	0	UU
86847	-2.74494	2.26e-46	-1.32	0.01	DD
157017	4.64088	2.45e-46	1.76	0	UU
157277	5.92118	2.83e-46	2.91	0	UU
157361	3.77021	3.36e-46	-1.4	0	UD
93182	-2.41149	3.97e-46	-1.19	0	DD
110016	5.53662	4.11e-46	4.91	0	UU
154889	3.90327	4.48e-46	1.12	0.02	UU
154273	5.08094	6.75e-46	3.11	0	UU
114102	4.33758	7.2e-46	2.86	0	UU
108277	3.85601	9.78e-46	3.39	0	UU
151284	4.60059	1.19e-45	1.8	0.01	UU
134956	4.42463	1.26e-45	-1.68	0.01	UD
145983	4.09443	1.36e-45	5.04	0	UU
155621	4.32272	1.5e-45	2.77	0	UU
161392	3.54974	1.62e-45	3.42	0	UU
163125	5.24295	1.89e-45	1.22	0.02	UU
145567	-3.92218	2.52e-45	-1.05	0.02	DD
91441	5.52814	3.37e-45	1.73	0	UU
156946	-3.07328	3.4e-45	-2.29	0	DD
105940	9.61433	4.79e-45	3.17	0	UU
152471	2.94867	5.22e-45	1.93	0	UU
107426	4.3945	5.68e-45	1.05	0.01	UU
167074	4.51538	5.73e-45	3.35	0	UU
114486	-3.57438	1e-44	-1.09	0.01	DD
163178	-3.12698	2.12e-44	-1	0.02	DD
29874	10.5193	2.22e-44	4.22	0	UU
160882	-2.81556	2.61e-44	-1.1	0.02	DD
108819	4.07241	3.23e-44	1.82	0	UU
114898	4.51769	3.76e-44	4.47	0	UU
155554	4.28014	4.08e-44	1.95	0	UU
156361	-3.57011	7.55e-44	-1.15	0.03	DD
142191	7.18526	7.66e-44	4.65	0	UU
50739	-3.35023	7.81e-44	-1.12	0.03	DD
156198	7.71847	7.9e-44	7.77	0	UU
41562	-2.8976	9.96e-44	-1.26	0	DD
155092	4.78055	1.04e-43	1.79	0	UU
155630	7.3396	1.22e-43	3.45	0	UU
91282	-2.51334	1.52e-43	-1.26	0	DD
154250	2.7467	2.28e-43	2.33	0	UU
185166	-2.10129	3.14e-43	-1.73	0.01	DD
121836	-3.11543	4.48e-43	-1.16	0.01	DD
108741	5.25196	4.48e-43	5.07	0	UU
145356	6.85116	5.29e-43	3.49	0	UU
156869	4.05751	8.09e-43	1.04	0.04	UU
153764	-1.88329	8.53e-43	-1.02	0	DD
155657	7.28744	9.38e-43	4.3	0	UU
155528	1.85427	1.06e-42	3.82	0	UU
188221	3.74301	1.14e-42	1.12	0	UU
136013	6.8682	1.45e-42	5.71	0	UU
147251	8.58248	2.28e-42	3.5	0	UU
115848	6.37538	3.8e-42	3.84	0	UU
22237	3.42872	5.42e-42	2.12	0	UU
155429	9.63725	6.22e-42	4.78	0	UU
24748	2.94558	6.22e-42	1.67	0	UU
115916	4.36123	7.32e-42	1.54	0	UU
35530	2.37322	7.36e-42	1.27	0	UU
107739	6.08269	1.06e-41	1.62	0	UU
154985	-1.80748	1.44e-41	-1.08	0	DD
183686	8.49116	1.47e-41	2.29	0	UU
157479	3.3732	1.49e-41	1.78	0.01	UU
110658	-2.79094	1.54e-41	-1.38	0.01	DD
157152	-1.88768	1.82e-41	-2.88	0	DD
115799	4.99902	4.92e-41	3.99	0	UU
20383	4.57681	5.49e-41	2	0	UU
81188	2.33026	6.5e-41	3.43	0	UU
155883	4.11235	6.51e-41	2.34	0	UU
155514	-2.19114	7.64e-41	1.04	0.01	DU
160543	6.08047	8.55e-41	4.55	0	UU
151062	5.173	8.76e-41	2.91	0	UU
90667	5.33241	2.06e-40	2.45	0	UU
78007	5.10691	2.82e-40	1.5	0	UU
164063	-2.82373	3.23e-40	-1.02	0	DD
85633	-3.97079	4.99e-40	-1.31	0.01	DD
155048	5.56488	6.22e-40	3.19	0	UU
156949	-1.97331	6.31e-40	-1.91	0	DD
104805	5.02659	7.16e-40	2.58	0	UU
147806	7.10353	7.49e-40	5.1	0	UU
85707	6.14172	8.94e-40	2.76	0	UU
183214	3.03461	1.68e-39	1.95	0	UU
33636	-3.40988	2.07e-39	-1.15	0.01	DD
107750	-2.13388	2.54e-39	-1.31	0.01	DD
157377	-3.01006	3.47e-39	-1.02	0.02	DD
178996	-1.71506	3.67e-39	1.78	0.01	DU
186155	4.64933	5.51e-39	3.1	0	UU
108372	6.13637	5.84e-39	2.77	0	UU
136103	9.10308	5.94e-39	3.98	0	UU
155573	9.95507	6.02e-39	5.62	0	UU
114978	4.06985	9.3e-39	3.99	0	UU
150952	-2.80958	1.06e-38	-1.04	0.01	DD
156438	2.06308	1.18e-38	1.4	0	UU
165307	4.52286	1.22e-38	1.54	0	UU
155760	5.40198	1.39e-38	2.6	0	UU
112090	2.29196	1.5e-38	3.1	0	UU
33890	5.69407	1.96e-38	3.07	0	UU
144949	-2.53486	2.63e-38	1.95	0	DU
114834	6.84003	2.7e-38	5.82	0	UU
165701	4.76611	2.81e-38	2.05	0	UU
154741	-3.84135	3.93e-38	-2.35	0	DD
157413	-2.15736	4.69e-38	1.18	0	DU
21116	3.11809	4.75e-38	1.7	0	UU
142223	3.28029	5.62e-38	1.58	0	UU
148044	4.64118	6.69e-38	3.39	0	UU
162126	-2.83653	7.38e-38	-1.69	0.01	DD
154962	4.19837	7.92e-38	1.44	0.01	UU
157625	6.57933	8.42e-38	1.23	0	UU
157444	8.79266	8.49e-38	5.4	0	UU
77161	3.34399	1.05e-37	1.48	0	UU
142041	-6.1207	1.11e-37	3.25	0	DU
155982	9.20871	1.16e-37	5.16	0	UU
114945	4.32176	1.64e-37	2.03	0	UU
84529	2.95598	2.37e-37	3.45	0	UU
115816	2.39186	3.18e-37	1.82	0	UU
154006	6.62309	3.26e-37	5.36	0	UU
84222	-3.04738	3.38e-37	-1.61	0	DD
154902	-2.16664	3.55e-37	-1.18	0.02	DD
156729	2.02508	4.5e-37	1.9	0	UU
79761	4.81634	6.48e-37	2.47	0	UU
111606	3.93622	6.74e-37	1.39	0.02	UU
155443	-3.2013	7.78e-37	-1.65	0	DD
112233	7.07248	7.95e-37	6.48	0	UU
162825	-2.25357	1.01e-36	-1.47	0	DD
78987	4.29953	1.05e-36	1.66	0.01	UU
42380	6.1374	1.15e-36	1.66	0	UU
111367	3.03032	1.24e-36	-1.29	0	UD
51513	-2.3189	1.24e-36	-1.49	0	DD
142378	6.36968	1.35e-36	4.25	0	UU
155500	5.49129	1.94e-36	3.05	0.02	UU
85746	-2.88465	2.09e-36	-1	0.01	DD
109599	6.63934	2.71e-36	6.89	0	UU
40074	-2.24214	2.95e-36	-1.03	0	DD
187985	4.1783	3.16e-36	1.72	0.01	UU
116620	5.23169	3.79e-36	4.26	0	UU
163262	4.62976	4.11e-36	2.77	0	UU
154793	5.72617	4.83e-36	4.53	0	UU
181054	3.10157	5.3e-36	1.18	0.01	UU
182136	-2.13849	6.27e-36	-1.47	0	DD
105379	4.97877	7.47e-36	2	0.02	UU
157510	2.57483	8.45e-36	2.01	0	UU
11289	-4.00807	9.31e-36	1.35	0	DU
83169	3.35179	1.7e-35	3.05	0	UU
166192	3.88567	1.99e-35	2.66	0	UU
155617	-2.23884	2.05e-35	-1.34	0	DD
190475	-3.46633	2.55e-35	-1.5	0	DD
177548	5.74818	2.85e-35	3.41	0	UU
104700	5.20308	3.15e-35	3.54	0	UU
144360	2.85969	3.56e-35	3.74	0	UU
155622	4.33819	3.9e-35	2.34	0	UU
140695	4.34651	4.44e-35	6.1	0	UU
155678	2.70767	6.49e-35	2.05	0	UU
139702	2.43929	7.03e-35	1.09	0	UU
106541	4.47095	8.19e-35	4.4	0	UU
128711	2.38394	1.04e-34	1.3	0	UU
167788	-2.68881	1.23e-34	-1.01	0	DD
77196	2.89849	1.38e-34	1.43	0.04	UU
106235	3.4728	2.07e-34	5.53	0	UU
160047	4.45997	2.1e-34	1.13	0	UU
137881	2.78526	2.33e-34	1.3	0.01	UU
91563	10.676	2.69e-34	5.37	0	UU
158404	5.54606	2.74e-34	2.16	0	UU
77071	4.60881	3.23e-34	3.21	0	UU
104495	6.02551	3.24e-34	3.71	0	UU
111191	8.1528	3.24e-34	5.15	0	UU
155816	3.59701	3.85e-34	3.62	0	UU
108767	2.89353	3.92e-34	1.9	0.02	UU
130548	4.14028	4.23e-34	3.24	0	UU
104395	-3.36351	4.29e-34	-1.35	0.03	DD
105339	5.77716	5.27e-34	4.15	0	UU
113390	3.18433	5.37e-34	1.58	0	UU
111594	2.57733	6.11e-34	1.86	0	UU
154778	1.91932	6.48e-34	1.62	0	UU
111691	2.80214	7.12e-34	-1.47	0	UD
113362	-2.45147	7.5e-34	-1.4	0	DD
120524	-3.21959	8.66e-34	-1.07	0.01	DD
166622	5.05246	8.8e-34	2.41	0	UU
111619	4.66931	9.03e-34	2.17	0	UU
154750	3.47777	1.41e-33	1.85	0	UU
154943	-2.8625	1.54e-33	-1.48	0	DD
108963	3.31422	1.56e-33	2.67	0	UU
160432	2.12104	1.96e-33	1.5	0	UU
92590	3.23174	2.12e-33	1.94	0	UU
157081	4.37258	2.6e-33	-2.19	0	UD
104629	2.93646	2.68e-33	2.68	0	UU
155588	1.52314	3.21e-33	1.21	0.01	UU
135169	10.5768	3.25e-33	5.56	0	UU
104285	4.05787	3.8e-33	1.06	0	UU
150848	6.01253	3.98e-33	1.27	0.01	UU
164804	2.88011	5.14e-33	1.51	0	UU
141131	3.44146	5.51e-33	2.42	0	UU
130093	-2.64496	6.48e-33	-1.18	0.03	DD
87214	-2.38037	6.76e-33	-1.89	0	DD
137620	4.01347	9.11e-33	1.43	0	UU
181649	6.03437	1.35e-32	3.51	0	UU
155786	-3.21253	1.51e-32	-3.09	0	DD
107657	3.12799	1.54e-32	2.75	0	UU
107462	3.33089	1.59e-32	1.99	0	UU
110537	4.28004	1.8e-32	1.19	0.01	UU
157439	4.97419	2e-32	4.34	0	UU
155135	3.1688	2.01e-32	-1.25	0	UD
76699	3.20209	2.86e-32	2.05	0	UU
112732	3.16607	3.24e-32	3.11	0	UU
109621	-2.49313	3.26e-32	-1.13	0	DD
147631	4.2965	3.56e-32	4.3	0	UU
136314	3.29274	4.81e-32	1.93	0	UU
109156	1.80371	5.91e-32	2.49	0	UU
177120	3.20736	6.38e-32	1.17	0.01	UU
157172	-2.86985	6.5e-32	-1.64	0	DD
156174	2.76729	7.19e-32	1.02	0.02	UU
141666	4.08564	7.63e-32	1.66	0	UU
188564	2.3104	1.03e-31	1.22	0	UU
113723	3.0582	1.24e-31	2.55	0	UU
37010	-2.80442	1.56e-31	-1.13	0.04	DD
75195	4.73826	1.99e-31	2.3	0	UU
141868	4.64816	2.18e-31	2.87	0	UU
156766	3.06894	2.18e-31	1.36	0	UU
164059	3.44661	2.18e-31	2.48	0	UU
173341	3.26947	2.39e-31	1.11	0	UU
163700	3.97867	3.83e-31	1.43	0.01	UU
163733	3.2033	4.5e-31	4.02	0	UU
74597	3.75156	5.65e-31	1.31	0.01	UU
135995	-1.516	6.29e-31	-1.18	0	DD
166214	5.2747	6.44e-31	-1	0.03	UD
115925	3.38274	7.76e-31	2.89	0	UU
165176	-1.91532	9.73e-31	-1.16	0	DD
11639	-2.50924	1.01e-30	-1.5	0	DD
157009	1.95863	1.03e-30	2.06	0	UU
164264	1.61819	1.25e-30	2	0	UU
138658	3.72806	1.28e-30	3.43	0	UU
143399	1.87407	3.4e-30	1.21	0	UU
132159	5.31308	3.43e-30	4.98	0	UU
137623	1.6143	4.51e-30	1.35	0	UU
154168	-3.25743	4.59e-30	-1.28	0.01	DD
115707	2.31027	5.36e-30	1.05	0	UU
118761	7.31046	5.81e-30	3.41	0	UU
185590	5.78826	5.85e-30	2.54	0	UU
82464	4.40813	7.32e-30	1.5	0	UU
116926	2.15339	8.86e-30	1.98	0	UU
134047	-7.39084	1.11e-29	-2.61	0.01	DD
136414	-1.63093	1.57e-29	-1.01	0	DD
155343	2.88828	1.74e-29	2.42	0	UU
111653	6.44107	1.76e-29	3.02	0	UU
156501	-1.53046	1.76e-29	-1.09	0	DD
114571	2.44267	1.77e-29	1.08	0	UU
14679	4.75355	1.8e-29	4.45	0	UU
78039	4.04521	1.87e-29	3.81	0	UU
142616	4.9283	2.96e-29	1.29	0	UU
155827	-1.54268	3e-29	-1.33	0	DD
90025	2.63644	3e-29	1.01	0	UU
157588	2.95007	3.13e-29	3.05	0	UU
165064	7.10483	3.75e-29	1.26	0	UU
167147	4.37391	3.96e-29	1.08	0	UU
147376	4.4	4.12e-29	3.2	0	UU
108222	2.75101	4.54e-29	1.1	0.01	UU
157122	-3.29319	4.78e-29	-1.54	0	DD
155115	7.79294	6.32e-29	5.87	0	UU
105355	3.20891	7.61e-29	1.45	0	UU
78399	3.91579	7.8e-29	3.17	0	UU
84283	-4.84222	7.87e-29	-2.21	0	DD
145296	-2.20147	9.43e-29	-1.12	0	DD
136827	-2.40769	1.05e-28	-1.12	0	DD
185915	-2.08575	1.09e-28	-1.89	0	DD
166875	3.3294	1.13e-28	1.21	0.01	UU
157003	1.61604	1.24e-28	1.26	0.01	UU
155929	4.48589	1.24e-28	2.73	0	UU
157390	2.82919	1.26e-28	1.86	0	UU
170452	2.18805	1.4e-28	1.01	0	UU
106057	5.94023	1.53e-28	2.92	0	UU
152775	2.20114	1.64e-28	1.61	0	UU
165310	2.02865	1.9e-28	1.39	0	UU
106580	4.33534	1.98e-28	3.42	0	UU
107290	3.30887	2.09e-28	2.19	0	UU
175441	-2.51704	2.39e-28	-1	0.01	DD
94310	2.6707	2.49e-28	2.67	0	UU
186396	6.59822	2.59e-28	2.13	0.01	UU
181374	2.68661	2.76e-28	1.52	0	UU
155719	4.37777	2.87e-28	1.77	0.04	UU
111958	3.76733	2.97e-28	1.38	0	UU
43544	-4.02873	3.04e-28	-1.33	0	DD
156058	3.79432	3.43e-28	1.93	0	UU
155333	-3.56403	3.44e-28	-1.23	0.03	DD
156678	2.13572	9.25e-28	1.23	0	UU
142350	3.1504	1.12e-27	2.01	0	UU
155200	5.61698	1.27e-27	2.5	0	UU
179665	-2.20135	1.31e-27	-1.69	0	DD
110383	2.99114	1.54e-27	1.06	0	UU
151626	3.54957	1.76e-27	1.69	0	UU
178553	9.67483	2.11e-27	8.91	0	UU
164317	3.93474	2.29e-27	1.18	0	UU
135213	4.08052	2.56e-27	1.21	0.01	UU
156634	-2.13163	2.95e-27	-1.03	0.02	DD
81807	4.4372	3.35e-27	2.53	0	UU
135050	2.77166	3.55e-27	1.61	0	UU
107234	5.61299	3.68e-27	3.74	0	UU
138262	-1.69032	4.13e-27	-1.55	0	DD
76960	2.32558	4.18e-27	2.71	0	UU
183142	3.26542	4.21e-27	6.45	0	UU
158351	2.73975	4.22e-27	3.21	0	UU
146812	3.42084	4.63e-27	2.5	0	UU
143038	4.42734	4.83e-27	1.24	0.03	UU
165306	4.18863	5.56e-27	1.99	0	UU
125937	-1.94591	5.62e-27	-1.04	0.01	DD
156069	7.58174	6.13e-27	11.09	0	UU
166553	5.07694	7.14e-27	4.23	0	UU
23108	1.87653	7.71e-27	1.29	0	UU
147886	4.43011	8.56e-27	3.34	0	UU
155456	5.04797	8.62e-27	3.32	0	UU
165110	4.73365	9.98e-27	1.73	0	UU
158929	-1.80549	1.18e-26	-1.12	0.01	DD
156772	-1.44989	1.21e-26	-1.12	0.01	DD
107972	2.90389	1.4e-26	1.66	0	UU
108519	-2.02095	1.56e-26	-1.15	0.01	DD
138449	6.57737	1.59e-26	3.5	0	UU
113045	4.57385	1.76e-26	2.83	0	UU
141710	2.6028	2e-26	-2.05	0	UD
155980	-1.64505	2.12e-26	-1.06	0	DD
111428	5.33919	2.15e-26	5.19	0	UU
156654	3.68131	2.24e-26	2.31	0	UU
141613	-3.34796	2.47e-26	-2.08	0	DD
157043	4.10941	2.84e-26	1.07	0	UU
106257	5.17746	2.92e-26	-1.89	0.02	UD
188822	-2.44623	3.57e-26	-1.33	0	DD
139578	4.21586	3.58e-26	2.48	0	UU
116350	3.29697	3.96e-26	2.89	0	UU
175993	4.90899	3.96e-26	1.09	0	UU
156132	8.26689	4.21e-26	3.64	0	UU
155878	-1.84621	5.22e-26	-1.77	0	DD
111873	-2.4582	7.28e-26	-1.19	0	DD
155803	2.23834	7.42e-26	1.23	0.01	UU
113783	-2.23614	7.97e-26	-1.35	0	DD
160775	2.06188	9.94e-26	2.05	0	UU
152093	9.15132	1.04e-25	4.8	0	UU
77900	3.40755	1.48e-25	2.63	0	UU
115786	4.15123	1.55e-25	4.11	0	UU
137463	6.30053	1.7e-25	5.45	0	UU
156054	-2.94816	2.01e-25	-1.06	0.01	DD
34232	10.1589	2.06e-25	6.29	0	UU
139257	2.46561	2.08e-25	1.9	0	UU
148422	3.12534	2.23e-25	1.36	0.02	UU
156257	4.47426	2.53e-25	4.63	0	UU
186086	3.50954	2.85e-25	2.55	0	UU
150381	9.0252	3.72e-25	2.35	0	UU
152518	-2.68978	3.75e-25	-1.12	0.03	DD
107747	-2.69551	4.25e-25	-1.71	0	DD
174448	7.96576	4.73e-25	6.49	0	UU
81292	2.31318	4.99e-25	3	0	UU
158304	4.16038	6.35e-25	1.79	0	UU
119638	1.91199	7.23e-25	3.26	0	UU
121098	2.06991	7.65e-25	1.29	0	UU
107561	2.77598	7.84e-25	3.16	0	UU
155532	8.72019	7.86e-25	2.77	0	UU
111607	3.05786	8.04e-25	1.7	0	UU
154770	-2.07238	8.16e-25	-1.01	0.01	DD
113915	-1.9402	9.42e-25	-1.22	0	DD
147461	2.31185	9.78e-25	1.01	0.01	UU
155763	1.98422	1.13e-24	-1.18	0	UD
155445	-1.64127	1.25e-24	-1.64	0	DD
107989	1.82354	1.62e-24	2.6	0	UU
155411	1.92983	1.91e-24	1.2	0	UU
89882	3.59829	2.05e-24	2.82	0	UU
109359	-3.92072	2.31e-24	-1.5	0	DD
106449	2.04778	2.34e-24	1.06	0	UU
148106	-2.17043	3.1e-24	1.01	0	DU
136788	1.73928	3.45e-24	1.65	0	UU
115333	5.35434	4e-24	2.73	0	UU
182857	3.83532	4.18e-24	1.61	0	UU
166511	4.4029	4.22e-24	2.86	0	UU
162489	-3.08027	4.35e-24	-2.04	0	DD
161491	5.33558	5.16e-24	-1.4	0.03	UD
164315	-1.41511	5.58e-24	-1.52	0	DD
108855	7.8349	5.65e-24	5.97	0	UU
150017	4.42659	6.65e-24	2.71	0	UU
151567	2.39283	6.84e-24	2.21	0	UU
113441	2.65305	8.06e-24	2.34	0	UU
107658	2.69315	8.68e-24	1.53	0.01	UU
161922	-1.63323	8.74e-24	-1.11	0	DD
137274	-1.88451	9.17e-24	-1.22	0.01	DD
113180	3.85643	9.2e-24	2.02	0.03	UU
140836	3.1679	1.06e-23	2.7	0	UU
77448	4.42786	1.19e-23	4.12	0	UU
106207	2.71899	1.24e-23	1.67	0	UU
143450	2.42949	1.3e-23	-1.05	0.01	UD
155036	5.26443	1.44e-23	1.78	0.02	UU
115051	5.3969	1.71e-23	4.84	0	UU
79764	3.53797	1.73e-23	4.75	0	UU
106356	3.37673	2.64e-23	2.31	0	UU
185910	2.06851	2.93e-23	2.29	0	UU
142496	5.09173	3.39e-23	2.8	0	UU
74705	-3.90195	4.61e-23	-3	0.01	DD
107235	5.03821	4.88e-23	3.98	0	UU
114211	4.49404	5.15e-23	1.63	0.01	UU
31472	2.46464	5.48e-23	2.77	0	UU
113027	3.67479	6.75e-23	3.29	0	UU
84169	3.71921	6.86e-23	3.17	0	UU
106025	-3.26917	6.88e-23	-1.42	0	DD
155339	6.09151	7.4e-23	4.06	0	UU
138264	3.19367	8.61e-23	5.47	0	UU
71324	2.03379	8.91e-23	1.66	0	UU
159338	2.47653	9.62e-23	-1.1	0.03	UD
144744	-1.63002	1.03e-22	-1.13	0	DD
160939	-2.22629	1.16e-22	-1.23	0	DD
162849	-1.50849	1.18e-22	-1.91	0.01	DD
115107	2.22291	1.26e-22	1.05	0.01	UU
153255	2.73962	1.29e-22	2.34	0.01	UU
163348	4.22703	1.47e-22	1.29	0	UU
135640	-3.95238	1.48e-22	-1.05	0.04	DD
82806	2.2887	1.5e-22	1.19	0.04	UU
163423	2.29214	1.79e-22	1.77	0	UU
13521	2.17524	2.03e-22	1.35	0	UU
122288	-1.75269	2.04e-22	-1.12	0	DD
109845	4.04123	2.51e-22	2.12	0	UU
168148	-2.3824	2.61e-22	-1.62	0	DD
112766	-2.2916	2.75e-22	-1.08	0.01	DD
46186	-2.27005	2.83e-22	-1.44	0.01	DD
182326	4.74484	2.95e-22	2	0	UU
108660	-1.80502	3.12e-22	-1.77	0	DD
105931	2.92938	3.28e-22	3.06	0	UU
190864	2.97208	3.63e-22	4.36	0	UU
114562	-2.06158	3.95e-22	-2.38	0	DD
104484	2.32046	4.77e-22	2.46	0	UU
159156	-1.81138	5.46e-22	1.93	0	DU
188738	-1.51407	5.56e-22	-1.8	0	DD
111174	-1.59646	5.57e-22	-1.05	0.03	DD
153445	4.47351	5.89e-22	2.39	0	UU
84104	5.90009	6.06e-22	2.02	0	UU
107936	3.80337	6.17e-22	1.27	0.02	UU
155396	-1.79389	6.54e-22	-1.42	0	DD
155465	-1.56441	7.1e-22	-1.09	0.02	DD
157181	3.70777	7.56e-22	1.58	0	UU
155109	7.93075	7.61e-22	3.8	0	UU
107252	4.85382	7.61e-22	1.19	0.01	UU
178540	2.67384	8.51e-22	4.12	0	UU
187391	1.91883	8.54e-22	-2.32	0.01	UD
150170	2.97785	9.49e-22	1.35	0	UU
155340	4.23847	9.72e-22	3	0	UU
111126	5.98105	9.97e-22	6.51	0	UU
113466	3.56116	1.02e-21	5.64	0	UU
167321	2.01278	1.05e-21	1.44	0	UU
167930	4.9167	1.18e-21	2.3	0	UU
156807	-2.23981	1.2e-21	-1.05	0	DD
110293	4.70043	1.31e-21	2.01	0.01	UU
157811	5.11478	1.31e-21	4.3	0	UU
155468	8.78006	1.52e-21	5.17	0	UU
160550	-4.82382	1.55e-21	-1.9	0	DD
79174	2.56618	1.94e-21	1.16	0	UU
114540	2.30367	1.95e-21	2.37	0	UU
155264	3.97774	2.04e-21	4.32	0	UU
112823	4.85007	2.22e-21	2.45	0	UU
143868	-1.97424	2.3e-21	-1.44	0	DD
121377	-1.92958	2.43e-21	-1.1	0	DD
24208	2.39536	2.44e-21	1.78	0	UU
118716	4.57714	2.5e-21	3.52	0	UU
109334	3.47686	2.72e-21	4.09	0	UU
156679	2.40184	2.72e-21	1.35	0.01	UU
137550	4.11545	2.72e-21	4.78	0	UU
118861	5.32232	3.23e-21	3.07	0	UU
106760	-2.32153	3.37e-21	-1.06	0.02	DD
21558	3.22133	3.53e-21	2.46	0	UU
40924	3.85575	3.54e-21	1.45	0	UU
41189	3.11709	3.58e-21	2.73	0	UU
113981	4.59757	3.88e-21	2.32	0.01	UU
82733	3.03696	4.29e-21	1.28	0	UU
105084	-1.8351	4.46e-21	-1.42	0	DD
164349	4.56914	4.67e-21	2.27	0.03	UU
154888	5.51648	4.93e-21	3.23	0	UU
167112	4.75975	5.3e-21	5.15	0	UU
161811	6.49564	5.52e-21	6.62	0	UU
43297	2.74167	6.47e-21	2.41	0	UU
152655	3.72765	6.71e-21	4.01	0	UU
156236	-1.49558	6.92e-21	1.78	0.01	DU
107804	6.81	6.99e-21	2.09	0.03	UU
110704	2.72096	7.38e-21	1.19	0.02	UU
150243	-1.79651	7.45e-21	-1.02	0.01	DD
158515	8.21034	7.86e-21	2.33	0	UU
107876	4.14593	8.76e-21	2.32	0	UU
165539	-2.32771	9.13e-21	-1.14	0.03	DD
109678	2.19645	9.23e-21	1.08	0	UU
155743	3.57283	9.58e-21	3.34	0	UU
155479	4.61508	9.76e-21	-1.07	0.01	UD
188678	-2.45099	1.01e-20	-1.45	0.01	DD
72222	-2.02112	1.01e-20	2.65	0	DU
108960	2.49454	1.01e-20	1.25	0	UU
183761	4.13146	1.11e-20	1.06	0.01	UU
107920	4.00468	1.24e-20	3.67	0	UU
161569	2.28017	1.24e-20	1.63	0	UU
154583	-5.63331	1.52e-20	2.01	0.01	DU
145072	2.09315	1.53e-20	1.36	0	UU
166227	5.38365	1.89e-20	3.49	0	UU
71272	2.024	2.04e-20	1.7	0	UU
136222	3.47429	2.07e-20	3.05	0	UU
90665	1.4496	2.07e-20	1.03	0	UU
185065	4.12931	2.26e-20	3.48	0	UU
182651	1.42703	2.31e-20	1.63	0	UU
155055	2.2221	2.86e-20	1.19	0	UU
123332	2.3107	3.09e-20	1.02	0	UU
180235	4.74037	3.52e-20	2.41	0	UU
183438	1.54352	4.18e-20	1.07	0	UU
159963	3.20885	4.52e-20	5.6	0	UU
147336	3.03903	4.64e-20	4.24	0	UU
117736	2.14459	4.69e-20	2.64	0	UU
154867	-1.48036	4.8e-20	-1.23	0	DD
107783	3.17752	4.89e-20	1	0.02	UU
156893	-1.3914	5.14e-20	-1.55	0	DD
147817	1.95324	5.48e-20	1.2	0	UU
110430	3.95717	5.72e-20	4.33	0	UU
86845	3.09778	6.01e-20	1.12	0.03	UU
181082	7.20513	6.37e-20	3.91	0	UU
163895	4.82468	6.49e-20	4.1	0	UU
156866	5.12572	7.38e-20	1.34	0.04	UU
165444	2.78011	7.9e-20	1.85	0	UU
155592	5.92085	8.03e-20	1.87	0.03	UU
111747	-1.50529	8.87e-20	-1.58	0	DD
86710	-1.6133	8.92e-20	1.24	0	DU
163690	2.31115	9.13e-20	2.58	0	UU
158581	6.49032	9.72e-20	2.15	0	UU
167636	6.58252	1e-19	3.82	0	UU
137611	1.54998	1.12e-19	1.75	0	UU
152094	1.6075	1.14e-19	1.24	0	UU
39091	2.95828	1.2e-19	3.98	0	UU
155120	8.18157	1.27e-19	4.31	0	UU
147429	1.70683	1.34e-19	1.01	0	UU
154876	1.55754	1.42e-19	1.25	0	UU
91619	4.82673	1.55e-19	1.85	0.01	UU
105502	3.71673	1.58e-19	1.65	0	UU
76897	5.19903	1.62e-19	2.22	0	UU
163823	6.51244	1.73e-19	2.07	0	UU
162616	3.03505	2.01e-19	-1.89	0.02	UD
110388	2.45066	2.1e-19	-1.1	0.02	UD
152855	3.85146	2.2e-19	4.17	0	UU
157264	2.37289	2.66e-19	2.92	0	UU
157374	3.94169	3.11e-19	2	0	UU
156492	3.81338	3.18e-19	3.88	0	UU
73048	5.26511	3.63e-19	2.93	0.01	UU
105456	5.22019	4.12e-19	5.67	0	UU
76849	2.7543	4.31e-19	3.2	0	UU
152236	3.00062	4.42e-19	1.72	0	UU
153238	1.97126	5.04e-19	1.86	0	UU
156598	-1.87032	5.31e-19	-2.17	0	DD
49981	3.3356	5.33e-19	1.66	0	UU
127026	3.07176	5.76e-19	3.57	0	UU
156315	1.64882	6.41e-19	1.93	0	UU
156065	3.02963	6.61e-19	3.06	0	UU
137809	2.70268	7.23e-19	-1.47	0	UD
113276	2.5703	7.82e-19	1.3	0	UU
164892	4.12031	7.89e-19	2.06	0	UU
109224	-1.87477	8.04e-19	-1.06	0	DD
155296	2.80747	9.38e-19	2.83	0	UU
157566	2.80263	9.68e-19	7.94	0	UU
165084	4.54908	1.01e-18	3.51	0	UU
148944	4.52539	1.18e-18	3.22	0	UU
157997	7.95589	1.47e-18	2.19	0.04	UU
176428	4.60656	1.61e-18	3.71	0	UU
141423	2.63503	1.68e-18	2.36	0	UU
122488	7.19485	2.06e-18	4.19	0	UU
151495	-1.72498	2.13e-18	-1.01	0	DD
41384	2.168	3.07e-18	1.28	0.02	UU
151060	3.10702	3.74e-18	1.57	0	UU
156841	-1.59825	3.81e-18	-2.83	0	DD
114980	3.83446	4.36e-18	2.23	0	UU
106276	6.79013	4.85e-18	3.68	0	UU
181639	4.64064	5.02e-18	4.61	0	UU
156244	1.74545	5.97e-18	1.93	0	UU
80478	6.87282	6.04e-18	5.21	0	UU
122587	1.74543	7.13e-18	3.63	0	UU
155502	1.1203	7.53e-18	-1.76	0	UD
157496	1.22759	7.62e-18	1.17	0	UU
78961	5.03992	7.96e-18	4.36	0	UU
165291	3.51667	8.39e-18	5.58	0	UU
158400	2.59215	9.34e-18	-3.95	0	UD
114270	4.70323	1.14e-17	3.67	0	UU
156340	2.03027	1.2e-17	1.63	0	UU
87421	2.47434	1.28e-17	1.28	0	UU
82954	3.17647	1.36e-17	2.74	0	UU
155286	1.15172	1.58e-17	1.34	0	UU
78372	2.44824	1.66e-17	1.06	0.01	UU
109194	1.73282	1.72e-17	1.55	0	UU
156470	2.80541	1.73e-17	1.78	0.01	UU
146744	-2.24592	1.76e-17	-1.34	0	DD
167252	2.37366	1.77e-17	1.02	0.01	UU
86838	-1.51919	1.77e-17	-1	0.03	DD
72854	2.76812	1.82e-17	3.6	0	UU
155920	-1.32555	1.83e-17	2.24	0	DU
164515	5.1473	1.83e-17	2.84	0	UU
166554	4.55311	2.1e-17	3.83	0.01	UU
77051	3.18423	2.13e-17	2.73	0	UU
40808	2.1939	2.14e-17	2.32	0	UU
82957	2.69175	2.26e-17	1.82	0	UU
157207	-1.95657	2.31e-17	1.27	0	DU
119914	1.50746	2.38e-17	1.37	0	UU
81238	-1.93573	2.42e-17	-1.51	0	DD
105505	1.59846	2.65e-17	2.39	0	UU
104454	4.42479	2.66e-17	2.36	0	UU
51186	3.3808	3.03e-17	1.93	0	UU
157061	7.65677	3.51e-17	4.21	0	UU
76828	-1.5284	3.55e-17	-1.55	0	DD
109938	2.89392	3.6e-17	1.57	0	UU
107642	1.86871	4.3e-17	2.07	0	UU
104125	2.13672	4.31e-17	1.95	0	UU
157359	6.74218	4.6e-17	1.74	0.02	UU
148979	6.74159	4.64e-17	3.02	0	UU
148074	2.21671	5.12e-17	2.65	0	UU
147683	-2.02775	5.29e-17	-1.28	0.01	DD
105956	-3.91684	5.34e-17	-1.4	0	DD
106233	2.77885	5.52e-17	1.72	0.04	UU
82961	7.10281	6.19e-17	6.04	0	UU
156212	3.07014	6.47e-17	2.17	0	UU
113785	3.26483	6.62e-17	4.75	0	UU
137357	3.80146	6.87e-17	3.21	0	UU
124661	2.42332	7.09e-17	2.67	0	UU
145852	2.06947	7.29e-17	2.1	0	UU
122614	2.25405	7.82e-17	2.43	0	UU
114056	-2.53383	7.86e-17	-1.44	0.01	DD
87090	4.35728	8.42e-17	1.27	0.02	UU
157529	7.06125	8.54e-17	2.71	0	UU
84535	3.49016	8.88e-17	2	0.02	UU
156289	5.00245	9.36e-17	4.06	0	UU
155715	4.6078	9.56e-17	4.7	0	UU
184251	3.12666	1.05e-16	-1.07	0	UD
157978	4.70329	1.11e-16	4.55	0	UU
81842	2.92877	1.16e-16	5.26	0	UU
185607	3.72065	1.19e-16	5.04	0	UU
114656	-3.19812	1.32e-16	-2.01	0	DD
106602	-3.75311	1.32e-16	-1.79	0	DD
145511	2.52712	1.38e-16	2.36	0	UU
164993	-1.87854	1.54e-16	-1.82	0	DD
155268	-1.48205	1.61e-16	-1.58	0	DD
43667	2.9442	1.62e-16	1.46	0	UU
48488	2.94356	1.63e-16	2.41	0	UU
156428	2.73779	1.68e-16	1.86	0	UU
86316	2.79151	1.79e-16	1.82	0	UU
89011	3.4032	1.98e-16	2.05	0	UU
183407	3.37567	2.12e-16	2.08	0	UU
144921	2.18887	2.21e-16	3.21	0	UU
112015	7.94955	2.34e-16	3.8	0	UU
113656	2.17058	2.35e-16	2.85	0	UU
182772	1.96784	2.35e-16	3.03	0	UU
155205	2.14322	2.38e-16	-1.43	0.02	UD
156810	-2.19995	2.41e-16	-1.48	0	DD
138847	2.2346	2.56e-16	1.94	0	UU
182783	-1.4684	2.69e-16	-1.36	0	DD
83189	1.79378	2.81e-16	1.17	0	UU
111460	2.13245	2.91e-16	1.43	0	UU
146529	1.74536	3.16e-16	1.17	0.01	UU
105710	2.96348	3.27e-16	1.54	0	UU
122846	3.20973	3.28e-16	1.7	0.05	UU
104299	2.31546	3.36e-16	2.51	0	UU
90296	1.9599	3.39e-16	-1.98	0	UD
85180	4.47941	3.42e-16	6.18	0	UU
149131	3.50171	3.48e-16	3.19	0	UU
114630	2.39591	3.6e-16	2.59	0	UU
155435	2.43644	3.64e-16	3.22	0	UU
110467	-1.67653	3.98e-16	-1.36	0	DD
39266	-1.30103	4.49e-16	-1.12	0	DD
110814	5.95578	4.51e-16	3.74	0.01	UU
156125	1.16972	4.54e-16	2.39	0.01	UU
157383	1.61327	5.98e-16	3.29	0	UU
116247	2.48532	6.32e-16	1.25	0.01	UU
115267	3.52352	6.72e-16	3.77	0	UU
155463	3.33073	7.58e-16	1.85	0.01	UU
139870	3.14661	8.33e-16	4.69	0	UU
86698	1.91963	8.59e-16	1.05	0.01	UU
156250	3.39901	9.75e-16	1.93	0	UU
109372	-2.74821	1.04e-15	3.34	0.02	DU
155623	-2.95997	1.07e-15	-1.95	0	DD
42770	3.223	1.15e-15	3.25	0.01	UU
43336	3.06506	1.3e-15	2.39	0	UU
144908	-1.415	1.31e-15	-1.05	0	DD
105610	4.94758	1.32e-15	1.78	0.01	UU
155673	1.64991	1.33e-15	-1.04	0	UD
143480	2.92371	1.41e-15	1.74	0.02	UU
118314	4.23588	1.43e-15	1.13	0.04	UU
168143	3.81108	1.47e-15	2.5	0	UU
107450	1.84004	1.52e-15	2.31	0	UU
105893	3.553	1.56e-15	3.18	0	UU
76764	4.699	1.6e-15	-1.17	0.01	UD
109906	2.85149	1.6e-15	1.37	0.01	UU
145589	4.25185	1.69e-15	6.02	0	UU
160423	2.61908	1.73e-15	-1.48	0	UD
147885	3.37798	1.87e-15	1.27	0.02	UU
183429	-1.92244	1.92e-15	-1.01	0.02	DD
85347	-1.92731	1.97e-15	-1.25	0	DD
182379	5.18602	2.1e-15	4.3	0	UU
127259	-2.55644	2.25e-15	-1.42	0	DD
115038	2.52793	2.57e-15	5.06	0	UU
158009	3.71607	2.62e-15	1.03	0.01	UU
80590	5.63467	2.7e-15	1.68	0.03	UU
156917	-1.33625	2.72e-15	-2.01	0	DD
156718	1.37588	2.88e-15	1.36	0	UU
156919	1.69734	2.89e-15	1.33	0	UU
143452	3.57704	3.59e-15	2.87	0	UU
163258	4.15082	3.74e-15	2.69	0	UU
84681	5.13185	3.87e-15	4.81	0	UU
143853	2.48929	4.14e-15	-1.09	0.01	UD
150130	-1.99749	4.25e-15	-1.04	0.01	DD
156362	2.99845	4.57e-15	4.45	0	UU
119769	-4.18001	4.83e-15	-1.87	0	DD
107896	4.43532	4.83e-15	3.15	0	UU
156085	2.06672	5.1e-15	-2.25	0	UD
110657	2.83351	5.29e-15	1.27	0	UU
147991	-2.70257	5.38e-15	-2.11	0	DD
82030	3.87626	5.58e-15	3.71	0	UU
113650	1.68519	6.18e-15	1.17	0	UU
88385	2.19381	6.32e-15	1	0.03	UU
180692	3.29278	7.7e-15	1.4	0	UU
109424	3.2124	8.37e-15	1.4	0	UU
109302	-1.74997	8.52e-15	2.4	0	DU
115378	-1.68675	8.6e-15	-1.14	0	DD
148070	1.58226	8.82e-15	1.18	0	UU
145530	-1.17439	9.32e-15	-1.2	0	DD
136417	4.71222	1.01e-14	4.01	0	UU
35714	1.17563	1.07e-14	1.07	0	UU
110907	2.11384	1.11e-14	1.47	0	UU
137584	5.37546	1.36e-14	2.93	0	UU
188453	-2.33352	1.58e-14	-1.32	0	DD
146159	2.87206	1.63e-14	2.92	0	UU
105408	2.90279	1.67e-14	1.2	0.05	UU
105600	3.33188	1.75e-14	1.08	0.04	UU
149830	4.57063	1.8e-14	1.82	0	UU
80238	-1.59911	1.85e-14	-1.17	0.01	DD
110839	-3.40113	2.13e-14	-1.13	0	DD
110598	3.4786	2.15e-14	3	0	UU
154904	-5.05155	2.19e-14	-2.56	0.01	DD
108042	-1.99066	2.21e-14	-1	0.01	DD
184378	-1.37192	2.25e-14	-1.63	0	DD
104937	1.27338	2.28e-14	1.11	0	UU
156719	-2.3763	2.51e-14	-1.59	0	DD
76084	2.80262	2.52e-14	1.8	0.01	UU
166724	-1.31095	2.64e-14	-1.38	0	DD
137327	6.45891	2.65e-14	2.57	0	UU
82914	-1.60596	2.65e-14	1.78	0.02	DU
18719	-1.64142	2.9e-14	-1.48	0	DD
110811	3.80207	2.91e-14	2.78	0	UU
179015	-1.43104	3.15e-14	-1.75	0	DD
136094	1.6638	3.23e-14	2.24	0	UU
109894	4.54526	3.74e-14	5.49	0	UU
120216	2.13621	4e-14	2.14	0	UU
142999	3.55043	4.23e-14	1.58	0	UU
23994	-1.75979	4.42e-14	-1.38	0	DD
157065	2.82288	4.43e-14	-1.96	0	UD
112960	4.22661	4.79e-14	2.03	0.02	UU
78059	3.30336	4.81e-14	2.01	0	UU
23252	-1.75329	4.95e-14	-1.34	0	DD
159285	-3.36631	5.09e-14	-1.78	0	DD
104898	5.5821	5.22e-14	2.22	0.05	UU
188772	4.58457	5.5e-14	2.64	0	UU
136521	1.98038	5.77e-14	1.2	0	UU
107637	3.1752	5.87e-14	-1.06	0.03	UD
152708	5.54175	6.71e-14	2.59	0.01	UU
156744	7.43122	6.76e-14	9.22	0	UU
171553	4.46616	7.4e-14	2.17	0.01	UU
162982	-1.31948	7.62e-14	-1.27	0	DD
187608	2.0572	7.94e-14	1.18	0.01	UU
19942	2.07435	7.98e-14	1.19	0.01	UU
155651	2.14212	8.37e-14	1.26	0.01	UU
157469	5.21919	9.55e-14	2.31	0	UU
159396	3.53675	9.73e-14	1.68	0.01	UU
143484	3.84699	1.15e-13	5.78	0	UU
78070	1.13301	1.2e-13	1.3	0	UU
165625	-2.04389	1.23e-13	-1.13	0	DD
139510	4.23165	1.38e-13	1.75	0	UU
154815	2.44337	1.44e-13	1.63	0.04	UU
151055	2.57047	1.68e-13	1.91	0	UU
85034	-3.3922	1.94e-13	-1.98	0	DD
38809	4.30965	1.94e-13	1.57	0.01	UU
156965	-1.78779	2.21e-13	-1.07	0	DD
156024	5.96175	2.3e-13	2.91	0	UU
135181	3.51641	2.36e-13	1.31	0.01	UU
141027	1.40381	2.37e-13	1.11	0	UU
114544	3.31109	2.65e-13	-1.32	0.05	UD
167408	-1.79089	2.86e-13	-1.45	0	DD
185587	1.69869	3.11e-13	-1.51	0.01	UD
157471	-2.97886	3.11e-13	-1.73	0	DD
112987	-1.30601	3.5e-13	1.09	0	DU
114183	3.99494	3.55e-13	2.57	0	UU
110801	2.22524	3.6e-13	1.46	0.01	UU
116099	2.47019	3.72e-13	1.47	0	UU
78006	-2.18977	3.72e-13	-1.07	0	DD
183033	3.08719	4.26e-13	1.64	0	UU
24583	-2.50298	5.41e-13	-1.01	0.04	DD
119060	-1.26717	5.45e-13	1.51	0	DU
106302	-1.35965	5.56e-13	-1.48	0.01	DD
190266	2.45802	5.76e-13	1.23	0	UU
126303	2.26762	6.08e-13	3.19	0	UU
165975	4.46814	6.09e-13	3.09	0.01	UU
106151	-1.84315	6.15e-13	-1.43	0	DD
159417	-1.60277	6.39e-13	-1.08	0	DD
112104	2.09438	6.81e-13	1.4	0	UU
167180	2.54113	6.92e-13	2.17	0	UU
109007	3.88848	6.93e-13	2.62	0	UU
115767	1.68941	7.06e-13	2.03	0	UU
148410	5.4907	7.13e-13	3.25	0	UU
74285	-2.33044	8.13e-13	-1.27	0.02	DD
183630	-1.12106	8.36e-13	-1.24	0	DD
165519	2.9461	8.88e-13	1.47	0	UU
155057	-2.32429	1.04e-12	-1.55	0.01	DD
114107	1.72239	1.04e-12	-1.35	0	UD
113492	2.03526	1.06e-12	1.47	0	UU
130592	1.72821	1.1e-12	1.14	0.01	UU
167656	6.50995	1.1e-12	4.78	0	UU
159330	2.56867	1.12e-12	1.16	0.01	UU
128666	1.87956	1.24e-12	-1.01	0.01	UD
157485	-1.29132	1.26e-12	-1.16	0	DD
115761	1.91855	1.31e-12	1.32	0	UU
158983	1.44661	1.42e-12	1.12	0	UU
155306	-3.23038	1.46e-12	-1.12	0.01	DD
160087	5.82055	1.48e-12	3.32	0	UU
81918	2.55766	1.52e-12	2.81	0	UU
105813	1.7385	1.56e-12	1.05	0	UU
147042	6.71966	1.68e-12	2.1	0	UU
74789	-1.16259	1.71e-12	3.32	0	DU
112049	-2.48903	1.79e-12	-2.09	0	DD
125843	6.49812	1.89e-12	1.96	0.02	UU
17720	3.1119	2.49e-12	1.2	0.01	UU
42170	2.97181	2.52e-12	-2.01	0	UD
130824	6.44105	2.66e-12	1.5	0	UU
166401	3.87584	2.71e-12	5.53	0	UU
83879	3.44039	3.38e-12	3.24	0	UU
155214	3.3038	3.4e-12	1.08	0.01	UU
157071	2.24249	3.4e-12	-1.1	0	UD
83648	2.09664	3.89e-12	1.45	0	UU
85917	-1.58805	4.09e-12	-2.21	0	DD
148055	-1.76133	4.16e-12	1.75	0	DU
85091	2.78102	5.08e-12	4.14	0	UU
110991	5.20908	5.27e-12	4.94	0	UU
106921	-1.69833	5.27e-12	-1.32	0	DD
105608	-1.35039	5.4e-12	2.21	0	DU
134236	5.78218	6.11e-12	2.97	0.02	UU
78999	2.71698	6.22e-12	1.93	0	UU
143468	1.40228	6.53e-12	1.05	0	UU
175622	-1.43383	6.63e-12	-1.94	0	DD
155635	-1.57518	7.26e-12	-1.19	0	DD
85235	-1.74383	7.88e-12	-1.19	0.04	DD
105740	4.23377	8.03e-12	5.97	0	UU
76731	2.81947	8.38e-12	1.33	0.02	UU
125868	3.37063	8.5e-12	2.37	0	UU
90731	6.7688	9.03e-12	4.53	0	UU
107027	2.84228	9.17e-12	1.95	0	UU
77706	3.71733	9.49e-12	2.31	0.01	UU
140082	2.95174	1.03e-11	2.83	0	UU
105045	1.5785	1.13e-11	2.11	0	UU
110954	1.90546	1.15e-11	1.82	0	UU
155655	-1.62006	1.21e-11	-2.21	0	DD
166448	1.35988	1.25e-11	1.81	0.01	UU
164891	3.42425	1.3e-11	4.71	0	UU
113354	2.75057	1.37e-11	-1.25	0	UD
156648	-2.55759	1.44e-11	-1.41	0.01	DD
166313	2.39886	1.48e-11	1.61	0.03	UU
140713	5.38582	1.51e-11	4.88	0	UU
107373	3.92779	1.63e-11	2.18	0.02	UU
81360	2.93808	1.65e-11	1.57	0	UU
107356	-2.65045	1.69e-11	3.99	0	DU
116320	-5.22576	1.76e-11	2.54	0	DU
129472	1.16873	1.85e-11	2.24	0	UU
125906	-2.39604	1.86e-11	-1.35	0	DD
33029	2.62954	1.94e-11	1.26	0	UU
161951	2.39563	2.03e-11	1.5	0	UU
115663	2.18861	2.04e-11	1.85	0	UU
109992	-2.83938	2.08e-11	-1.64	0	DD
161513	2.55963	2.1e-11	2.43	0	UU
113812	-1.57847	2.27e-11	1.15	0.04	DU
171806	2.6853	2.29e-11	1.55	0	UU
114960	1.64967	2.35e-11	1.83	0	UU
157567	1.33204	2.35e-11	1.22	0	UU
158117	4.22226	2.36e-11	1.27	0.02	UU
107919	2.9024	2.44e-11	1.78	0.03	UU
154258	4.31131	2.47e-11	1.9	0.02	UU
182515	5.43612	2.55e-11	1.4	0	UU
153099	5.65468	2.64e-11	4.82	0	UU
112211	-3.03975	2.76e-11	-1.64	0	DD
80256	6.2174	2.88e-11	5.36	0	UU
78218	5.07437	3.53e-11	4.81	0	UU
112382	1.62004	3.55e-11	2.89	0	UU
156877	1.5397	3.78e-11	1.57	0	UU
78557	4.47781	4.4e-11	-1.12	0.03	UD
157442	4.63377	4.67e-11	2.4	0	UU
155128	1.94281	4.83e-11	1.18	0.03	UU
39521	-1.76218	4.88e-11	-1.93	0	DD
145794	1.92849	5.13e-11	1.04	0.03	UU
115864	2.02561	5.26e-11	2.73	0	UU
104273	5.56293	5.42e-11	1.4	0	UU
105321	-1.42911	5.83e-11	-1.66	0	DD
115811	-5.94155	5.9e-11	1.78	0.01	DU
115066	2.64434	6.51e-11	1.2	0.01	UU
106744	1.7132	6.74e-11	1.4	0	UU
155569	-1.02151	6.87e-11	-1.35	0	DD
42739	4.35243	7.24e-11	1.91	0.02	UU
157457	2.72332	7.58e-11	1.2	0.01	UU
106481	1.68286	7.69e-11	2.78	0	UU
154961	1.44146	8.28e-11	2	0	UU
158069	1.63896	8.3e-11	1.07	0	UU
158104	-3.07898	8.64e-11	-1.6	0.01	DD
156746	1.38374	8.77e-11	-1.53	0	UD
142314	-2.33753	9.09e-11	-1.29	0.01	DD
106161	-1.4894	9.21e-11	-1.54	0	DD
113168	4.58906	9.32e-11	2.97	0	UU
81565	5.9563	9.68e-11	2.69	0	UU
132379	-2.31752	1.1e-10	-1.72	0.01	DD
104074	2.89996	1.13e-10	-1.52	0.02	UD
111874	3.50864	1.16e-10	3.8	0	UU
104920	5.45832	1.2e-10	6.12	0	UU
158175	-1.70429	1.22e-10	-1.03	0.01	DD
142714	-1.01003	1.23e-10	-1.41	0.01	DD
114284	2.85192	1.25e-10	-1.28	0.04	UD
115968	-3.47124	1.32e-10	-1.19	0.05	DD
115979	5.11227	1.38e-10	1.98	0	UU
140150	1.6036	1.64e-10	2.27	0	UU
144715	-1.20819	1.67e-10	-2.22	0	DD
110463	2.49716	1.78e-10	1.72	0.03	UU
153248	-1.96697	1.82e-10	-1.64	0.01	DD
116964	2.70585	1.86e-10	1.32	0	UU
82679	2.49698	2.01e-10	1.46	0	UU
165889	3.70305	2.07e-10	2.52	0.02	UU
136978	2.45649	2.08e-10	2.11	0	UU
190602	2.80615	2.12e-10	1.45	0.01	UU
85659	3.09446	2.12e-10	6.23	0	UU
144994	-2.13769	2.24e-10	-1.74	0	DD
81459	3.39452	2.29e-10	1.49	0.01	UU
13406	3.3395	2.3e-10	1.04	0.01	UU
112855	1.96689	2.37e-10	3.74	0	UU
150506	-2.70653	2.74e-10	-1.19	0.02	DD
93498	2.33499	2.8e-10	3.84	0	UU
138374	-2.77857	2.82e-10	-2.33	0	DD
186020	3.29064	2.85e-10	1.67	0	UU
121348	1.22672	2.99e-10	4.89	0	UU
156007	1.27197	3.06e-10	3.11	0	UU
155913	1.5504	3.51e-10	3.64	0	UU
140608	5.08296	3.62e-10	4.85	0	UU
112074	2.60946	3.63e-10	1.45	0.02	UU
115033	1.63566	3.73e-10	1.52	0.01	UU
143127	2.71788	3.87e-10	3.37	0	UU
165980	1.75626	3.94e-10	1.41	0	UU
133754	2.41454	4.05e-10	1.38	0	UU
108626	2.67101	4.06e-10	3.38	0	UU
139712	1.12427	4.18e-10	3.2	0	UU
39082	-1.53894	4.26e-10	-1.33	0.01	DD
111183	1.37783	4.36e-10	-1.39	0	UD
79354	1.49135	4.37e-10	-1	0.02	UD
157067	2.33738	4.37e-10	1	0	UU
34579	-1.62601	4.44e-10	-1.33	0.01	DD
106367	3.78274	4.85e-10	1.32	0.02	UU
185744	-1.8087	5.32e-10	-1.21	0.02	DD
105182	1.22683	5.43e-10	1.3	0	UU
120412	3.14034	5.66e-10	-2.26	0	UD
173013	2.23072	6.14e-10	2.2	0	UU
182047	4.94093	6.68e-10	1.12	0.01	UU
76685	4.54732	7.15e-10	3.24	0	UU
104350	1.2068	7.73e-10	2.01	0	UU
144103	1.29137	7.75e-10	-1.09	0.01	UD
155112	-3.25213	8.21e-10	-1.39	0.01	DD
157119	5.24089	9.03e-10	-1.08	0	UD
107204	2.26362	9.25e-10	2.64	0	UU
156760	-1.44425	9.26e-10	-1.14	0	DD
165856	-1.26917	9.6e-10	-1.15	0	DD
114509	1.94503	9.87e-10	1.38	0.02	UU
107585	3.76788	1.06e-09	1.07	0.02	UU
21707	1.22227	1.06e-09	2.52	0	UU
154748	1.58355	1.17e-09	-1.87	0	UD
156373	-1.04342	1.48e-09	-1.04	0	DD
145201	6.05065	1.56e-09	1.26	0.02	UU
161975	4.13487	1.64e-09	-1.47	0.04	UD
160080	3.08032	1.67e-09	1.23	0.03	UU
157141	1.99386	1.69e-09	3	0	UU
155644	1.67677	1.79e-09	1.17	0	UU
157160	3.50978	1.82e-09	3.25	0	UU
168026	-5.63664	1.84e-09	-1.11	0.01	DD
157132	1.62351	1.97e-09	-1.9	0	UD
116144	1.76114	1.99e-09	3.97	0.01	UU
166503	6.36369	2.01e-09	5.68	0	UU
110299	3.38932	2.08e-09	2.48	0	UU
104978	4.90339	2.24e-09	7.92	0	UU
116920	-1.3729	2.28e-09	1.19	0.01	DU
85138	3.33166	2.32e-09	1.1	0	UU
155157	2.5626	2.37e-09	2.01	0	UU
81928	3.97639	3.04e-09	1.38	0	UU
154792	1.70143	3.1e-09	1.42	0	UU
156168	1.40498	3.18e-09	1.78	0	UU
108126	1.5197	3.47e-09	-1.65	0	UD
135298	2.31719	3.52e-09	1.45	0	UU
113189	1.15029	3.59e-09	1.38	0	UU
82726	-1.75518	3.6e-09	-1.05	0	DD
115436	1.62964	3.61e-09	1.74	0	UU
114322	1.82201	3.61e-09	1	0.02	UU
111616	-3.59594	3.74e-09	-2.17	0	DD
129613	1.09962	3.81e-09	1.49	0	UU
34313	3.58823	3.98e-09	6.84	0	UU
156411	-2.67376	4.09e-09	-1.1	0.04	DD
187057	2.62185	4.12e-09	2.29	0	UU
126583	1.26989	4.32e-09	2.3	0	UU
188598	2.54695	4.35e-09	1.14	0	UU
112227	2.52302	4.62e-09	3.73	0	UU
157498	5.87823	4.7e-09	1.78	0.01	UU
107782	5.10306	5.07e-09	1.31	0.01	UU
76956	2.24378	5.66e-09	3.98	0	UU
111486	2.26497	5.72e-09	1.57	0	UU
106110	2.15779	5.75e-09	1.53	0	UU
107424	1.84359	6.12e-09	1.07	0.01	UU
76916	-3.71444	6.32e-09	2.66	0	DU
104696	-1.55413	6.49e-09	1.69	0	DU
108558	4.66569	6.55e-09	3.28	0	UU
153656	3.57079	6.89e-09	3.79	0	UU
107835	4.10381	7.22e-09	2.36	0	UU
156060	5.62735	7.65e-09	1.75	0.02	UU
84170	5.14833	7.65e-09	5	0	UU
113144	1.35145	7.77e-09	-1.02	0.01	UD
153802	-1.11706	7.8e-09	5.01	0	DU
178998	1.54662	7.91e-09	1.51	0.01	UU
147946	2.78178	8.19e-09	-2.11	0	UD
161753	4.89636	8.86e-09	4.96	0	UU
132262	1.01753	9.53e-09	1.28	0	UU
156745	-1.77548	1.04e-08	-1.43	0.01	DD
165351	2.89326	1.13e-08	3.19	0	UU
105766	4.98628	1.15e-08	1.43	0.02	UU
124340	-2.82492	1.2e-08	-1.98	0	DD
105024	1.19236	1.28e-08	1.25	0	UU
165503	5.84234	1.38e-08	2.59	0.02	UU
109317	2.07114	1.44e-08	1.25	0	UU
145477	2.34054	1.45e-08	1.7	0.01	UU
158346	5.17659	1.62e-08	1.01	0	UU
154714	4.67494	1.72e-08	3.25	0	UU
78306	1.98333	1.79e-08	-1.71	0	UD
156437	-1.24337	1.84e-08	-1.28	0.04	DD
95480	2.33134	1.85e-08	-1.87	0.01	UD
115709	4.64467	1.86e-08	2.55	0.03	UU
80527	3.32183	1.91e-08	3.69	0	UU
114766	-1.18658	2.1e-08	1.2	0	DU
109978	-1.00067	2.11e-08	1.81	0	DU
157195	-1.08523	2.19e-08	-1.31	0.01	DD
79669	1.76304	2.38e-08	1.35	0	UU
110939	5.38287	2.61e-08	4.51	0	UU
150197	2.41145	2.63e-08	1.24	0.04	UU
137256	1.81988	2.71e-08	2.3	0	UU
84926	1.35144	2.83e-08	1.18	0	UU
163736	-2.7565	2.83e-08	-1.51	0.01	DD
79562	-2.13861	2.87e-08	2.98	0	DU
155510	3.05771	2.91e-08	1.35	0.01	UU
156852	2.14937	2.98e-08	-1.39	0	UD
154969	-3.04102	3.12e-08	-1.99	0.02	DD
107636	-1.76299	3.15e-08	-1.62	0	DD
80037	1.4187	3.2e-08	2.95	0	UU
138884	-1.58567	3.22e-08	-1.13	0.03	DD
106920	-2.47455	3.41e-08	-1.89	0	DD
11833	3.59576	3.49e-08	5.27	0	UU
155488	-1.01585	3.52e-08	-1.27	0	DD
186942	-1.37233	3.57e-08	-1.52	0	DD
152756	2.72414	3.61e-08	1.72	0	UU
154313	1.26103	3.67e-08	-1.76	0	UD
109933	2.92954	3.73e-08	4.49	0	UU
72303	3.18272	3.84e-08	1.18	0	UU
158292	-1.38055	3.91e-08	-1.15	0.02	DD
33615	4.42023	4.02e-08	6.53	0	UU
86500	1.59172	4.15e-08	1.64	0	UU
186879	-1.37759	4.16e-08	-1.95	0	DD
156025	5.9052	4.33e-08	2.99	0	UU
168092	2.07509	4.36e-08	1.01	0.01	UU
162659	5.32613	4.39e-08	3.65	0	UU
153984	2.58706	4.59e-08	-1.14	0	UD
116270	1.87913	4.97e-08	1.2	0.02	UU
160729	2.96249	5.14e-08	2.2	0	UU
111501	5.07763	5.26e-08	1.63	0.02	UU
184024	-1.23135	5.43e-08	-1.39	0	DD
115809	-2.3769	5.67e-08	1.78	0.01	DU
107834	-1.54276	5.82e-08	2.23	0.03	DU
157066	4.89469	6.58e-08	-1.82	0.02	UD
157227	1.69439	7.13e-08	2.01	0	UU
162873	1.45152	7.3e-08	4.36	0	UU
104660	-2.8237	7.85e-08	-1.4	0.01	DD
72330	3.78447	7.95e-08	2.76	0.01	UU
121364	-1.41538	8.34e-08	-2.13	0	DD
104542	2.74187	8.72e-08	2.33	0	UU
156113	-2.53155	8.75e-08	-2.6	0	DD
86811	1.1162	8.79e-08	1.75	0	UU
146824	5.80056	9.09e-08	2.67	0	UU
159164	1.11234	9.1e-08	1.59	0.01	UU
108769	-1.09239	9.35e-08	1.55	0	DU
83385	2.61278	9.37e-08	-1.39	0.01	UD
107391	2.32476	9.46e-08	2.29	0.01	UU
122047	-2.64221	1.02e-07	-1.5	0	DD
115980	4.80074	1.04e-07	2.4	0	UU
183862	3.24813	1.13e-07	2.14	0.01	UU
182405	2.22608	1.13e-07	1.86	0	UU
138737	4.21231	1.21e-07	1.27	0.03	UU
31499	2.66916	1.24e-07	3.47	0	UU
107588	3.81721	1.31e-07	1.5	0.01	UU
113969	3.20432	1.38e-07	5.92	0	UU
111238	1.66329	1.61e-07	2.26	0.01	UU
108156	3.09928	1.64e-07	4.3	0	UU
106022	-1.74964	1.65e-07	-1.84	0	DD
121844	-1.97507	1.69e-07	1.13	0.01	DU
156475	-1.12752	1.72e-07	-1.33	0.01	DD
156558	1.79896	1.83e-07	1.16	0	UU
114138	1.92709	1.85e-07	-1.17	0.01	UD
159674	-1.54809	1.85e-07	-1.97	0	DD
115622	3.19418	1.92e-07	1.61	0.02	UU
162281	-3.00303	1.93e-07	-1.35	0	DD
167310	3.29491	1.96e-07	5.6	0	UU
111283	-5.18595	1.98e-07	-1.83	0	DD
144801	1.97815	2.07e-07	2.2	0	UU
104865	2.65358	2.09e-07	3.59	0	UU
107611	-2.75501	2.28e-07	-1.5	0	DD
182314	-1.29629	2.34e-07	-1.17	0	DD
190180	1.00149	2.54e-07	4.53	0	UU
109373	2.4715	2.6e-07	2.24	0	UU
138530	3.11016	2.64e-07	4.95	0	UU
164031	2.70549	2.83e-07	1.82	0.02	UU
141605	1.74337	2.85e-07	2.1	0.02	UU
110151	4.68454	2.86e-07	3.21	0.01	UU
107744	1.98353	3.02e-07	1.88	0.01	UU
183749	1.18189	3.04e-07	1.19	0	UU
155936	1.44348	3.06e-07	-1.09	0.01	UD
162465	-4.21831	3.19e-07	-2.51	0	DD
109702	3.6698	3.29e-07	5.22	0	UU
130602	-2.58115	3.39e-07	2.58	0.05	DU
77098	3.01929	3.57e-07	3	0	UU
156040	2.65018	3.6e-07	3.12	0	UU
156049	-1.61493	3.72e-07	-1.02	0.01	DD
79737	2.11933	3.9e-07	2.36	0	UU
156062	2.09064	3.93e-07	2.44	0	UU
144240	4.02771	4.08e-07	2.96	0.02	UU
114607	5.08644	4.09e-07	3.62	0	UU
157789	2.08937	4.13e-07	1.76	0	UU
84022	3.10047	4.22e-07	3.05	0	UU
111145	1.81965	4.46e-07	1.37	0.01	UU
74230	3.45055	4.54e-07	2.83	0	UU
109263	4.95358	4.59e-07	4.3	0	UU
182860	-1.07215	4.63e-07	-1.27	0	DD
112500	-1.22181	4.65e-07	-1.01	0	DD
155234	2.48638	4.81e-07	1.39	0	UU
107081	5.05317	4.81e-07	1.79	0.04	UU
157557	1.22118	4.86e-07	1.11	0	UU
83270	2.00673	5.1e-07	2.29	0	UU
163410	1.28299	5.23e-07	-1.41	0	UD
140622	2.58722	5.52e-07	-2.22	0	UD
155212	2.07259	5.53e-07	2.74	0	UU
115294	2.23187	5.55e-07	4.58	0	UU
159663	2.33129	5.59e-07	1.21	0	UU
112938	1.86213	5.72e-07	1.85	0	UU
156401	5.04872	5.93e-07	1.85	0	UU
104357	2.05723	5.95e-07	-1.33	0.01	UD
75120	1.97593	5.96e-07	1.43	0	UU
109572	5.07356	5.98e-07	4.1	0	UU
110182	3.69598	6.18e-07	2.16	0.04	UU
108408	1.95862	6.28e-07	1.66	0	UU
152044	1.21226	6.4e-07	1.54	0	UU
108324	2.13691	6.48e-07	-1.16	0.01	UD
31978	3.05263	6.64e-07	6.46	0	UU
84780	5.14755	6.87e-07	6.07	0	UU
174921	5.09321	7.16e-07	1.78	0.01	UU
129816	-1.42956	7.38e-07	-2.16	0	DD
114707	1.37542	7.79e-07	2.01	0	UU
167265	-1.53692	7.97e-07	-1.13	0	DD
12886	4.58203	8.42e-07	2.17	0.01	UU
154647	-3.78745	8.56e-07	1.78	0.01	DU
157965	4.10515	8.7e-07	3.09	0.01	UU
156083	2.62635	8.87e-07	-1.51	0	UD
150149	2.16085	9.78e-07	4.02	0	UU
147413	4.49933	9.92e-07	2.77	0.02	UU
105262	2.17564	1e-06	4.04	0	UU
93158	3.04142	1.07e-06	1.66	0.03	UU
130288	3.54035	1.19e-06	-3.04	0	UD
104348	1.19287	1.28e-06	1.17	0.01	UU
83965	1.64737	1.3e-06	2.22	0	UU
154780	-1.7031	1.3e-06	-2.19	0	DD
86308	5.12711	1.35e-06	5.73	0	UU
77680	1.45552	1.36e-06	1.82	0	UU
113484	1.35725	1.38e-06	1.03	0	UU
104858	-1.95679	1.4e-06	-1.59	0.01	DD
123428	1.57682	1.41e-06	1.07	0.02	UU
156103	2.45052	1.42e-06	2.04	0	UU
83377	8.29051	1.44e-06	3.14	0.05	UU
166403	-1.79109	1.51e-06	6.47	0	DU
76343	1.62355	1.53e-06	2.2	0	UU
109097	2.34288	1.57e-06	3.24	0	UU
147761	4.98093	1.66e-06	5.88	0	UU
104337	1.40631	1.7e-06	1.02	0	UU
185908	2.23331	1.71e-06	1.85	0.01	UU
85566	1.35163	1.75e-06	1.45	0	UU
108619	3.05966	1.76e-06	1.93	0.01	UU
136865	-1.40948	1.77e-06	-1.34	0.01	DD
43679	3.88707	1.78e-06	1.78	0.01	UU
113292	1.74401	1.84e-06	2.93	0	UU
72770	2.56014	1.89e-06	-1.82	0.03	UD
164032	3.45437	1.94e-06	2.64	0	UU
79871	-1.00188	1.95e-06	-1.22	0	DD
82178	2.98668	1.96e-06	6.19	0	UU
108497	4.39286	2.07e-06	3.13	0	UU
80124	1.91783	2.08e-06	1.51	0.02	UU
155935	1.15238	2.1e-06	1.27	0	UU
155284	2.15467	2.14e-06	1.77	0.01	UU
158365	1.31696	2.17e-06	-1.21	0	UD
74496	4.81026	2.23e-06	-3.75	0	UD
79906	3.40696	2.24e-06	1.93	0	UU
145182	3.35868	2.25e-06	1.68	0	UU
123050	-2.32939	2.25e-06	-1.84	0	DD
188136	1.72012	2.31e-06	1.85	0	UU
154749	-1.33653	2.48e-06	1.42	0	DU
112249	2.25889	2.57e-06	1.65	0	UU
146470	2.00045	2.67e-06	-1.4	0.03	UD
155486	1.32966	2.69e-06	1.85	0	UU
108121	1.14289	2.81e-06	1.5	0	UU
167080	3.84518	2.93e-06	2.13	0.01	UU
107511	-1.42494	3e-06	-1.13	0	DD
106177	3.06476	3.03e-06	2.92	0	UU
114814	1.80869	3.06e-06	3.28	0	UU
12081	-1.1894	3.09e-06	-2.35	0	DD
130102	-1.14904	3.11e-06	-1.4	0	DD
112016	2.47528	3.12e-06	2	0	UU
155215	1.70881	3.12e-06	2.6	0	UU
155666	2.84561	3.25e-06	1.93	0.01	UU
178919	-1.20248	3.26e-06	-1.79	0	DD
121792	3.50086	3.28e-06	6.57	0	UU
112602	2.13988	3.3e-06	4	0	UU
170328	-1.45957	3.75e-06	-1.97	0	DD
104761	1.27763	3.84e-06	1.42	0	UU
106822	4.39848	4.52e-06	3.22	0.02	UU
182413	3.45952	4.65e-06	5.3	0	UU
112949	4.84358	5.07e-06	4.1	0	UU
46833	-1.82629	5.12e-06	1.15	0.02	DU
190699	1.29862	5.31e-06	1.03	0	UU
80057	4.37371	5.39e-06	1.44	0.01	UU
111774	3.57044	5.42e-06	3.12	0.01	UU
110177	1.81124	5.81e-06	-1.89	0	UD
135320	2.95642	6.12e-06	2.87	0.01	UU
85651	2.297	6.15e-06	1.81	0.03	UU
160515	1.60252	6.53e-06	2.58	0	UU
144573	4.91534	6.54e-06	4.41	0	UU
159205	1.92646	6.6e-06	2.03	0.01	UU
90323	1.03395	6.67e-06	-1.27	0.01	UD
116206	-1.93849	6.68e-06	-1.03	0.03	DD
105918	2.03388	6.94e-06	1.99	0	UU
114979	1.11656	6.94e-06	-1.13	0	UD
136018	-1.74578	8.23e-06	4.25	0	DU
77387	-1.65519	8.28e-06	1.97	0.04	DU
151013	-2.22483	9.27e-06	-1.18	0.03	DD
81817	1.33467	9.65e-06	1.83	0	UU
111575	-1.29604	9.66e-06	-1.33	0	DD
141198	-1.56254	9.68e-06	-3.33	0	DD
77925	4.18589	9.77e-06	1.78	0.05	UU
80125	1.58001	1.01e-05	1.42	0.01	UU
145725	-1.58556	1.04e-05	-1.72	0	DD
143942	1.13846	1.07e-05	2.01	0	UU
159747	1.2613	1.13e-05	3.07	0	UU
123755	-1.33889	1.13e-05	-1.47	0	DD
107715	-2.63903	1.14e-05	2.56	0.03	DU
115708	1.04614	1.15e-05	2.47	0	UU
17522	-3.23325	1.19e-05	-1.96	0	DD
156910	-1.23574	1.22e-05	1.42	0.02	DU
162429	1.60561	1.23e-05	1.89	0	UU
140556	1.49196	1.28e-05	-1.46	0	UD
86718	2.68319	1.32e-05	3.31	0.02	UU
156953	2.1388	1.35e-05	1.33	0.05	UU
111112	1.45388	1.36e-05	2.31	0	UU
138360	2.911	1.47e-05	-1.41	0	UD
80944	1.46489	1.47e-05	1.12	0	UU
37214	-1.43527	1.5e-05	-2.36	0	DD
19065	-2.51959	1.58e-05	-1.6	0.01	DD
83758	2.15295	1.78e-05	1.71	0	UU
149273	3.60987	1.78e-05	4.76	0	UU
167926	2.22506	1.89e-05	-1.4	0	UD
79467	3.87881	1.91e-05	6.85	0	UU
108008	1.846	1.97e-05	1.8	0.01	UU
124736	1.33672	2.03e-05	1.89	0	UU
112702	3.87944	2.03e-05	2.32	0	UU
120093	3.78338	2.05e-05	3.77	0	UU
80751	-2.84504	2.11e-05	-1.05	0.01	DD
45426	2.99631	2.22e-05	3.97	0	UU
116146	2.63847	2.31e-05	3.64	0.04	UU
133632	2.54852	2.4e-05	-1.51	0	UD
138461	3.65659	2.41e-05	2.73	0	UU
158870	2.01871	2.59e-05	2.87	0.01	UU
148482	-1.53328	2.59e-05	2.82	0	DU
156142	2.05519	2.61e-05	1.41	0.03	UU
143490	2.8183	2.71e-05	3.98	0	UU
141532	3.05548	2.74e-05	3.6	0	UU
156008	1.17697	2.82e-05	-1.26	0.01	UD
167464	1.24946	2.83e-05	2.34	0	UU
117763	-1.21772	2.86e-05	-1.13	0	DD
157154	-1.11661	2.92e-05	-1.37	0	DD
115649	2.32786	2.94e-05	1.86	0	UU
111534	4.388	2.96e-05	-2.74	0	UD
166162	2.38952	3.32e-05	2.62	0.02	UU
112430	2.66527	3.35e-05	3.13	0	UU
182985	-1.23352	3.38e-05	1.07	0	DU
80104	3.58342	3.59e-05	4.82	0	UU
156316	1.45063	3.82e-05	1.23	0	UU
107788	1.04298	3.84e-05	-1.34	0	UD
155825	4.68339	4.19e-05	2.13	0	UU
115810	-4.70664	4.21e-05	1.78	0.01	DU
178975	-1.57427	4.23e-05	-1.49	0	DD
154997	1.0358	4.33e-05	2.11	0	UU
111665	1.812	4.42e-05	1.82	0	UU
182731	1.4502	5.18e-05	-1.74	0	UD
157021	3.70589	5.23e-05	1.54	0.02	UU
114870	1.17511	5.26e-05	2.55	0	UU
134676	-1.76779	5.59e-05	-1.26	0.01	DD
106722	-1.45806	5.69e-05	-1.34	0	DD
155974	4.35271	5.7e-05	3.26	0	UU
157011	-1.93094	5.98e-05	1.78	0.04	DU
115253	2.36916	6e-05	2.58	0.05	UU
115219	1.57348	6.38e-05	3.19	0	UU
156721	3.13146	6.39e-05	6.85	0	UU
84685	-1.18869	6.39e-05	-1.28	0	DD
136560	1.15813	6.65e-05	1.86	0	UU
156957	3.46326	6.66e-05	3.2	0	UU
166569	-1.8566	6.77e-05	-1.29	0.01	DD
84069	2.74155	6.99e-05	3.33	0.03	UU
104572	2.83775	7.05e-05	2.37	0.01	UU
111564	1.74852	7.1e-05	3.86	0	UU
83049	-1.47965	7.12e-05	-1.13	0	DD
83110	2.94512	7.35e-05	2.93	0.02	UU
76500	1.92851	7.43e-05	1.56	0.01	UU
115564	-1.45087	7.59e-05	-1.35	0.02	DD
114941	1.68137	7.68e-05	1.32	0.01	UU
157050	-1.18209	8.08e-05	-1.94	0.01	DD
84143	-1.9261	8.16e-05	4.01	0	DU
163629	1.16258	8.25e-05	4.36	0	UU
168219	-2.01727	8.31e-05	-1	0.01	DD
168173	4.35447	8.66e-05	4.45	0	UU
155897	1.05866	9.36e-05	2.12	0.01	UU
84920	1.85116	9.53e-05	-1.5	0.01	UD
84667	2.02051	9.57e-05	-1.36	0	UD
114483	2.75542	9.62e-05	2.83	0	UU
117443	2.87775	0.000101325	3.85	0	UU
155659	1.10484	0.000101386	1.72	0	UU
84829	3.9227	0.000101386	-2.06	0.01	UD
164400	1.7066	0.000108929	1.7	0.01	UU
155202	-3.68062	0.000110579	-2.03	0.02	DD
108494	1.41828	0.000125338	1.6	0	UU
154804	-1.6667	0.000125377	-3.82	0	DD
162439	1.87019	0.000128526	1.01	0.01	UU
152335	1.93476	0.000129263	1.18	0.03	UU
174595	2.27327	0.000132343	1.9	0	UU
161254	2.06632	0.000135024	1.2	0.01	UU
184131	1.0778	0.000135348	1.05	0.02	UU
106808	2.78712	0.000135707	-1.65	0.01	UD
114584	2.18314	0.000136921	3.27	0	UU
108810	-1.04394	0.00013924	1.76	0	DU
163406	2.49541	0.000139277	1.72	0.01	UU
141101	2.01609	0.000141418	1.78	0.05	UU
119008	-1.19731	0.0001479	-1.1	0	DD
42753	2.74984	0.000153023	1.62	0.01	UU
133925	-1.6552	0.000153076	-2	0.01	DD
113797	1.24204	0.000154788	1.23	0.01	UU
163333	3.2234	0.00015739	4.69	0	UU
159009	2.94023	0.000172649	2.93	0.03	UU
149780	3.38445	0.000175071	4.15	0	UU
155329	1.61093	0.000176837	1.22	0.01	UU
146751	1.64536	0.000179618	3.54	0	UU
160397	-1.18266	0.000187408	1.31	0.01	DU
145743	1.08592	0.000195815	1.62	0	UU
44356	1.41837	0.000196994	2.98	0	UU
108843	4.05937	0.000208829	2.59	0.01	UU
80667	-2.01481	0.000228519	-1.36	0.01	DD
113904	-1.46334	0.000229814	1.78	0.01	DU
163852	2.51039	0.00023304	4.31	0	UU
104316	1.09912	0.000236635	1.82	0	UU
164777	1.03936	0.00024247	-2.02	0	UD
112422	3.40688	0.000243467	2.74	0	UU
104938	1.65655	0.000245014	1.57	0.01	UU
134303	1.5418	0.000245014	1.8	0	UU
158505	4.15795	0.000247109	3.11	0	UU
105036	1.91997	0.000251905	1.6	0.05	UU
156504	1.52359	0.000260733	-1.02	0.01	UD
121058	-1.12678	0.000263962	-1.26	0.01	DD
148861	4.21994	0.000278958	6.15	0	UU
87237	-2.68128	0.000296492	-2.28	0	DD
155167	1.09462	0.000302038	-1.18	0.01	UD
126295	3.98209	0.00033775	3.36	0	UU
180302	1.59652	0.000354092	1.92	0	UU
85981	2.01281	0.00035868	2.74	0	UU
166038	4.09333	0.000363339	2.93	0	UU
147618	2.95431	0.000388197	2.63	0	UU
133430	2.05537	0.000396786	-1.02	0.04	UD
125591	3.90979	0.000398788	2.91	0.02	UU
130021	-1.94134	0.000407755	-1.65	0	DD
114813	-1.36368	0.000421499	-1.14	0	DD
106601	-1.61893	0.000437433	-1.45	0	DD
121716	1.90775	0.000441136	1.6	0.04	UU
79024	-2.478	0.000447147	-1.69	0	DD
t168	-3.29272	0.000450665	1.78	0.01	DU
154479	-2.66707	0.000473231	-1.47	0.01	DD
157371	-1.73231	0.000473544	-1.81	0	DD
77290	3.15418	0.000494281	2.02	0	UU
73791	3.28887	0.000494333	1.53	0.03	UU
164501	1.89576	0.000496734	1.07	0.05	UU
155653	-1.73089	0.000499679	-1.91	0	DD
135793	2.31264	0.000516688	2.04	0.01	UU
37717	3.86926	0.000520043	2.58	0	UU
146649	1.08911	0.000533246	1.92	0	UU
158105	1.62331	0.000536536	2.42	0	UU
85474	2.34689	0.000551634	3.53	0	UU
159576	3.84474	0.0005666	2.82	0	UU
156351	1.19621	0.00059181	1.02	0.01	UU
147866	2.39642	0.000593417	2.11	0	UU
114756	3.54204	0.000595596	3.53	0.01	UU
112303	3.78813	0.000617971	2.41	0	UU
168498	1.13825	0.00062037	-3.18	0	UD
189752	-5.01907	0.000623127	1.78	0.01	DU
107706	3.25238	0.000627945	1.59	0.03	UU
138054	3.93089	0.000641086	1.18	0	UU
154858	-1.49363	0.00065631	3.1	0.03	DU
116239	2.14399	0.00065795	3.34	0.02	UU
105881	-2.75061	0.000661442	-3.21	0	DD
116178	2.40263	0.000668293	1.95	0.01	UU
108397	1.36028	0.000684636	2.4	0	UU
14281	1.63351	0.000691067	3.7	0	UU
115758	1.57346	0.000701989	2.07	0	UU
85695	3.46395	0.00070308	4.13	0	UU
156763	1.08926	0.000733144	-1.72	0	UD
32881	1.15094	0.000736171	-1.17	0.01	UD
187167	1.23888	0.000741717	1.27	0	UU
121051	1.21181	0.000747328	1.07	0	UU
111339	3.57661	0.000773459	3.72	0.01	UU
145859	-2.72928	0.000816305	-1.04	0	DD
113793	3.35037	0.000827654	2.43	0.04	UU
104552	2.73757	0.000831851	1.53	0.01	UU
104387	2.90691	0.000847344	3.86	0	UU
156390	1.15263	0.000874054	2.53	0	UU
82671	1.95639	0.000877038	3.7	0	UU
143483	3.29285	0.000886266	4.29	0	UU
179938	2.17532	0.000887758	2.92	0	UU
108349	3.55777	0.000956411	2.06	0.01	UU
115572	3.36662	0.00102081	1.91	0.04	UU
109362	1.08355	0.00103579	1.4	0	UU
162369	2.90018	0.00105043	4.97	0	UU
162662	-2.20148	0.00109196	-1.58	0	DD
156849	4.69065	0.00110263	1.78	0.01	UU
107156	2.74101	0.00116636	4.4	0	UU
84752	1.94902	0.00122294	5.48	0	UU
138189	2.50045	0.00124516	2.23	0.03	UU
81750	2.37828	0.00124672	3.7	0	UU
39960	-1.10229	0.0012703	1.11	0	DU
147670	-1.16653	0.00130061	-2.42	0	DD
160045	2.51142	0.00136812	2.72	0	UU
164292	2.52605	0.00136874	1.96	0.05	UU
109227	-2.35798	0.00144515	-2.26	0.01	DD
142505	3.13827	0.00146065	8.15	0	UU
165981	2.18188	0.00153218	1.78	0.01	UU
104432	1.70499	0.00157522	2.33	0.01	UU
133930	1.97385	0.00159571	1.38	0.03	UU
24324	2.72486	0.00165756	2.82	0	UU
78139	-2.43286	0.00166058	-2.24	0	DD
111530	1.31477	0.00175857	1.17	0.02	UU
84144	-1.35602	0.00176658	3.63	0	DU
77548	1.1002	0.00177608	2.44	0.01	UU
187013	-2.48832	0.00177896	-2.28	0	DD
109445	3.45401	0.00181029	2.36	0	UU
157949	3.34496	0.00181838	3.63	0	UU
86578	1.10019	0.00182767	1.82	0	UU
154275	2.65472	0.00187369	1.59	0.03	UU
109343	2.39308	0.00193745	3.19	0	UU
77661	-1.99409	0.00196429	-1.39	0.04	DD
86437	-1.02746	0.00196739	1.24	0.05	DU
148256	3.62212	0.00199363	4.1	0	UU
160355	3.09131	0.00199981	4.51	0	UU
156084	1.41909	0.00210756	-1.61	0	UD
77555	2.49978	0.00212879	2.67	0	UU
157916	3.68292	0.00220992	2.82	0.01	UU
112474	1.261	0.0022481	2.09	0	UU
113560	2.46881	0.0022481	2.58	0.02	UU
155151	-2.22159	0.00234444	-2.28	0	DD
155469	1.28827	0.00245769	-1.57	0	UD
183420	1.75745	0.0024836	-1.47	0.02	UD
191182	3.52366	0.00253852	4.57	0	UU
13924	-1.03815	0.00254458	-1.63	0	DD
71463	2.80604	0.00259443	2.68	0	UU
161181	1.35943	0.00259735	2.55	0.02	UU
177757	1.00161	0.00268542	-1.34	0	UD
111488	1.44949	0.00269099	1.01	0.05	UU
154709	-1.23287	0.00274865	-1.7	0	DD
112156	3.13744	0.00284859	2.16	0	UU
166996	1.45919	0.0028837	2.08	0	UU
151644	1.50598	0.00294073	-1.41	0.04	UD
72021	1.57301	0.00301534	2.9	0	UU
157356	3.22006	0.00305546	1.97	0.01	UU
141717	-1.35141	0.00312371	2.5	0	DU
79895	3.562	0.0032131	4.81	0	UU
112730	2.85956	0.00325852	2.49	0.02	UU
133651	1.00804	0.00332207	-1.64	0	UD
161037	-2.53013	0.00339198	1.78	0.01	DU
144742	1.57032	0.00339814	2.58	0.03	UU
76289	2.08994	0.00345123	4.5	0	UU
162950	1.35037	0.00363565	2.55	0.03	UU
113819	3.08357	0.00367974	2.95	0	UU
82930	2.3888	0.00373859	3.37	0.01	UU
81317	1.83639	0.00375042	2.16	0	UU
162300	1.32981	0.0037552	3.43	0	UU
166651	2.28787	0.00381528	1.9	0	UU
157079	-1.13173	0.00385988	-1.53	0	DD
161081	2.8318	0.00386745	4.92	0	UU
110121	3.20892	0.00403827	2.74	0.01	UU
109018	2.9376	0.00407738	4.2	0.01	UU
44243	3.51376	0.00410273	1.64	0	UU
147739	-1.11363	0.00418506	-1.8	0	DD
109740	1.42355	0.00437333	3.24	0	UU
163744	1.55314	0.00452839	2.33	0	UU
171369	1.75852	0.00455955	-1.22	0.01	UD
109248	2.65233	0.00492668	3.02	0	UU
81553	1.83282	0.00501838	1.34	0.01	UU
153053	2.58138	0.00519966	2.97	0.05	UU
105372	3.0236	0.00526684	1.62	0.01	UU
157280	2.27969	0.00531538	1.98	0	UU
105149	-1.23173	0.00542062	-1.25	0	DD
111593	1.16451	0.00562563	1.3	0.03	UU
127793	3.69209	0.0056736	2.55	0.02	UU
166867	-1.66281	0.00574604	-1.1	0.05	DD
146115	3.29018	0.00583237	1.78	0.01	UU
184375	2.9233	0.00590403	1.78	0.01	UU
191104	3.50184	0.00592617	4.58	0	UU
34200	3.04048	0.00598114	2.97	0.02	UU
156123	-3.94213	0.00605178	-3.18	0	DD
147599	-1.15807	0.00608983	-1.7	0	DD
135438	3.00842	0.0065869	3.72	0	UU
78698	1.99328	0.0070983	-1.18	0	UD
164825	-2.51907	0.00761767	1.78	0.01	DU
105267	2.43543	0.00764104	2.66	0	UU
155267	1.9193	0.00765545	1.78	0.01	UU
106346	1.46949	0.00776515	3.45	0.01	UU
111049	2.83554	0.00793005	2.59	0.04	UU
155997	-1.06845	0.00819504	1.26	0	DU
116222	3.39576	0.00833547	2.58	0	UU
147664	-1.1431	0.00835874	-2.37	0.01	DD
108471	1.39419	0.00839474	1.27	0.01	UU
16468	1.30103	0.00869751	1.24	0.04	UU
156599	3.36027	0.00890106	2.38	0	UU
86286	2.58794	0.00890482	4.77	0	UU
14085	-2.71678	0.00908078	2.59	0.01	DU
108468	1.4086	0.0092987	1.38	0.01	UU
149541	1.50092	0.00952915	2.87	0	UU
107708	3.71292	0.00953377	2.63	0.01	UU
109471	1.62653	0.00971006	2.39	0	UU
184060	1.33003	0.00986534	2.24	0	UU
162814	2.5437	0.00991539	3.08	0.02	UU
159135	-1.89179	0.00996389	2.99	0	DU
161678	-2.17738	0.0104348	1.78	0.02	DU
85254	1.65797	0.0110709	1.98	0	UU
84125	2.50976	0.0112445	2.21	0.03	UU
114717	-1.8647	0.0112718	-2.05	0	DD
114204	2.65018	0.0113476	1.94	0.03	UU
40393	1.09225	0.0115712	-1.29	0.04	UD
157548	1.00094	0.0118932	2.2	0	UU
108009	1.06723	0.0129046	1.37	0.01	UU
82746	1.57559	0.0134812	1.78	0.03	UU
119794	1.53761	0.0136395	-1.32	0.02	UD
105153	1.02254	0.0137567	-1.42	0.03	UD
79453	1.99282	0.0137674	2.55	0.03	UU
107302	-1.65571	0.0139421	1.78	0.01	DU
108047	2.01147	0.0141975	2.18	0	UU
24330	1.90258	0.0142474	-1.7	0.01	UD
105123	1.46616	0.0148962	2.49	0.01	UU
156606	2.65253	0.0149305	1.78	0.01	UU
24689	1.2365	0.0152885	1.64	0.01	UU
159195	3.30558	0.0160762	3.36	0	UU
116112	1.83983	0.0164435	2.9	0.02	UU
144434	2.39218	0.0167215	3.21	0	UU
71760	1.34055	0.0169185	1.91	0.01	UU
79351	1.57407	0.0169768	1.66	0.03	UU
39143	2.97512	0.0179231	3.22	0.02	UU
37465	1.72601	0.0181861	3.86	0	UU
141803	1.6031	0.0184067	2.1	0.05	UU
105215	3.14311	0.018655	1.78	0.03	UU
165136	1.36377	0.0189452	4.05	0	UU
106444	-1.47051	0.0189482	2.59	0.02	DU
107909	2.99787	0.0192032	3.74	0.01	UU
121210	-1.07216	0.0192032	-1.26	0	DD
111786	1.19198	0.0194468	1.12	0	UU
112405	2.2761	0.0197093	2.96	0.01	UU
156523	1.7695	0.0198312	2.55	0.01	UU
110094	-1.8054	0.0199841	-1.51	0.01	DD
104315	1.42762	0.0201235	2.14	0.01	UU
156857	1.65429	0.0203684	-1.5	0.01	UD
81595	-1.27621	0.0205634	2.99	0	DU
115702	2.11196	0.0205785	2.61	0	UU
166881	2.42126	0.0207292	2.56	0.01	UU
109528	2.75211	0.0216779	2.37	0.05	UU
153252	2.86845	0.0219668	3.66	0.01	UU
80205	2.61998	0.0221026	2.44	0.01	UU
110881	1.45704	0.0225213	1.41	0	UU
35281	1.48615	0.0233057	3.15	0.03	UU
105019	-1.84533	0.0235702	-1.25	0.01	DD
111843	2.48497	0.0238981	3.98	0.01	UU
157086	2.27045	0.0244029	2.42	0	UU
161837	3.13185	0.0247195	3.74	0.02	UU
155073	-2.76178	0.0255552	-2.65	0	DD
163567	1.06811	0.0257316	2.52	0	UU
157020	2.43712	0.0266106	2.87	0.03	UU
157449	1.09673	0.0274063	1.42	0	UU
116248	-1.16527	0.0285107	-1.4	0.01	DD
112355	2.68881	0.0295139	1.94	0	UU
82524	1.84721	0.0299435	2.91	0.01	UU
113153	2.00353	0.0303885	3.53	0	UU
77984	1.64312	0.0309755	1.29	0.04	UU
123808	-1.70363	0.0311717	1.78	0.01	DU
112330	-2.46408	0.0323293	1.78	0.01	DU
125745	-1.41058	0.0326127	3.41	0.01	DU
76499	1.12136	0.033643	1.9	0.02	UU
107752	1.03578	0.0336473	1.66	0	UU
115268	2.26434	0.0343205	3.44	0	UU
159082	2.16229	0.0343615	3	0	UU
111709	1.80166	0.0361816	2.23	0.03	UU
112502	1.74178	0.0376322	-1.1	0	UD
190663	1.10536	0.0377178	1.6	0.02	UU
154789	1.24119	0.0388021	2.43	0	UU
115736	1.86366	0.0389963	2.59	0.02	UU
75846	2.05516	0.0402801	2.95	0	UU
107090	2.8325	0.0411425	2.2	0.01	UU
74494	1.7274	0.0418057	3.02	0	UU
164248	-1.29841	0.0423389	2.56	0.01	DU
153639	1.1059	0.0431857	1.54	0.02	UU
36390	1.46077	0.0433585	-1.25	0	UD
147401	2.37911	0.0437371	3.33	0.01	UU
134587	1.77771	0.0442562	-1.62	0	UD
114286	2.70082	0.0452987	1.78	0.03	UU
164926	-1.12699	0.0462197	-1.74	0	DD
117981	2.38021	0.0474562	2.37	0	UU
109821	2.73884	0.048199	2.59	0.02	UU
112317	-2.40213	0.0491385	3.36	0	DU
161426	1.86578	0.0494676	5.44	0	UU

## Sheet: Hoja1
Gene_ID	Gene_name	Conditions	Log2FC	p-adj
165343	permease	WTM-WTC	12.5455	1.61e-75
		MutM-MutC	11.9423	4.1e-128
83143	prd	WTM-WTC	-5.73349	2e-67
		MutM-MutC	-6.12353	2.28e-164
104613	box	WTM-WTC	4.51252	6.05e-70
		MutM-MutC	-	-
113714	brca1	WTM-WTC	12.995	1.31e-97
		MutM-MutC	4.34598	0
		MutM-MutC	-4.90457	1.98e-71
81899	ltr-transposon	MutM-WTM	5.12725	4.85e-06
		MutC-WTC	7.56921	2.06e-10

## Sheet: Expression1_5h_candidViruleates
Name	Gene_ID	Log2FC_1h	Log2FC_5h
brca1	113714	4.23938	3.29
box	104613	4.51252	-
hist1	83400	5.88996	1.31
hda10	168144	5.45371	1.38

## Sheet: WTM_WTC
Gene_ID	WTM.value	WTC.value	log2foldchange	pvalue	padjust	significance
162569	494.175	2.47833	7.63808	0	0	TRUE
189685	306.829	0.606981	8.98348	0	0	TRUE
153506	161.616	2.38174	6.08427	6.50624e-274	2.38801e-270	TRUE
161830	496.803	0.378149	10.3561	1.18883e-261	3.27254e-258	TRUE
152569	67.2848	0.620897	6.75842	1.36446e-260	3.00481e-257	TRUE
159099	74.741	0.201816	8.5267	1.08925e-253	1.99896e-250	TRUE
179978	112.805	0.359174	8.30151	1.27966e-228	2.01291e-225	TRUE
155279	416.259	16.3387	4.67146	1.6507e-228	2.27199e-225	TRUE
153523	0.605402	247.855	-8.67136	1.65491e-224	2.02469e-221	TRUE
90838	179.658	0.512104	8.44287	4.87922e-218	5.37251e-215	TRUE
156750	689.562	8.39814	6.35912	1.20281e-211	1.20401e-208	TRUE
157403	12.533	892.219	-6.15305	2.50084e-211	2.29473e-208	TRUE
179867	461.75	5.54626	6.38001	6.19028e-211	5.24317e-208	TRUE
146716	103.3	0.430733	7.90463	1.65392e-210	1.30081e-207	TRUE
139204	6.08244	1293.42	-7.72938	4.73857e-207	3.47842e-204	TRUE
88941	122.281	0.258239	8.89522	5.89984e-202	4.06019e-199	TRUE
157230	287.283	4.56135	5.97592	3.90979e-200	2.53239e-197	TRUE
136063	196.437	2.08784	6.55681	6.22342e-199	3.807e-196	TRUE
155166	245.323	9.33732	4.71611	1.81627e-198	1.05258e-195	TRUE
156200	209.074	4.46709	5.54984	1.46073e-196	8.04203e-194	TRUE
104089	21.3393	2491.99	-6.86683	2.38214e-196	1.24903e-193	TRUE
173198	44.6948	0.142134	8.28674	1.64486e-192	8.23252e-190	TRUE
84477	196.723	0.0749202	11.3628	8.73108e-192	4.17991e-189	TRUE
86823	232.705	4.63888	5.64817	3.5051e-187	1.60811e-184	TRUE
156911	202.559	8.6104	4.55557	4.02152e-181	1.77124e-178	TRUE
74528	62.8897	1.53335	5.35786	7.53656e-180	3.19173e-177	TRUE
153842	18.9006	565	-4.90093	9.7174e-179	3.9629e-176	TRUE
155386	29.7059	1864.02	-5.97085	4.11393e-176	1.58296e-173	TRUE
163725	39.7448	0.508511	6.28514	4.16908e-176	1.58296e-173	TRUE
108308	539.931	11.8487	5.50913	7.76308e-176	2.84931e-173	TRUE
104741	23.7828	0.159106	7.23459	3.50459e-173	1.24481e-170	TRUE
138581	15.1511	277.135	-4.19243	1.40425e-166	4.83194e-164	TRUE
114066	5.07012	134.192	-4.72394	1.73152e-165	5.7775e-163	TRUE
189175	185.886	4.03397	5.52352	6.97363e-159	2.25843e-156	TRUE
155050	179.779	3.26698	5.78101	2.5194e-158	7.92603e-156	TRUE
188448	47.4077	1.02236	5.53224	2.33909e-157	7.15436e-155	TRUE
190709	67.2489	1.56871	5.42444	1.9475e-156	5.79565e-154	TRUE
156283	166.04	9.34442	4.15047	3.11243e-156	9.01868e-154	TRUE
105625	11.7225	1076.03	-6.51622	2.25895e-147	6.37777e-145	TRUE
104312	795.732	3.76512	7.71389	1.63673e-146	4.50551e-144	TRUE
159240	55.0619	1.67208	5.04012	8.67913e-143	2.33088e-140	TRUE
157402	136.647	0.387932	8.45679	1.17009e-142	3.06758e-140	TRUE
139381	755.494	19.3164	5.28987	1.4125e-142	3.61698e-140	TRUE
156933	9.97233	462.669	-5.53452	5.10832e-142	1.27836e-139	TRUE
114295	81.2583	0.153607	9.03796	9.09069e-142	2.22439e-139	TRUE
151684	320.594	0.198099	10.6468	1.17253e-141	2.80668e-139	TRUE
108667	10.787	438.95	-5.3458	5.75358e-141	1.34793e-138	TRUE
115037	390.194	0.808852	8.90456	6.42787e-141	1.47453e-138	TRUE
151455	153.678	0.16594	9.84457	3.23902e-140	7.27853e-138	TRUE
140864	105.484	0.480147	7.77194	3.67221e-139	8.08695e-137	TRUE
157591	186.403	3.00343	5.95455	3.96033e-139	8.55043e-137	TRUE
152456	109.494	8.21044	3.73735	7.86535e-139	1.66549e-136	TRUE
145234	392.881	3.91441	6.64853	9.51502e-139	1.97679e-136	TRUE
51176	77.0251	7.21271	3.41665	6.47473e-138	1.32025e-135	TRUE
155309	320.154	20.5183	3.96442	1.00667e-137	2.01535e-135	TRUE
130346	53.1736	1.00301	5.72856	2.42326e-137	4.76474e-135	TRUE
139614	123.921	5.99507	4.36923	2.22193e-136	4.29223e-134	TRUE
105839	284.395	0.877467	8.36066	2.25595e-134	4.2828e-132	TRUE
177879	45.9091	2.12181	4.43525	6.92645e-131	1.29266e-128	TRUE
188068	97.9564	0.274381	8.47018	1.41875e-130	2.60364e-128	TRUE
90595	123.754	13.0196	3.24874	2.3884e-130	4.31125e-128	TRUE
162712	87.221	0.945685	6.51538	4.00894e-130	7.11975e-128	TRUE
155970	51.4958	0.645929	6.32597	7.36147e-129	1.28662e-126	TRUE
135327	24.9235	0.517024	5.58693	2.58736e-128	4.45148e-126	TRUE
153534	241.959	0.940577	8.00159	3.00624e-128	5.09257e-126	TRUE
156039	48.6752	3.34094	3.86521	5.78803e-128	9.65636e-126	TRUE
106631	206.183	2.76363	6.2184	8.98423e-128	1.4765e-125	TRUE
154755	68.1691	0.687487	6.63116	5.95893e-127	9.64908e-125	TRUE
104426	304.542	1.6626	7.52778	7.31783e-126	1.16778e-123	TRUE
82118	21.2425	0.453734	5.55407	1.37757e-125	2.16692e-123	TRUE
146066	40.9872	0.987581	5.37039	8.90643e-125	1.38125e-122	TRUE
167819	43.5326	2.9793	3.86971	1.98441e-124	3.03476e-122	TRUE
155023	163.496	1.01735	7.32461	2.9252e-124	4.41225e-122	TRUE
175807	109.66	11.2753	3.28131	5.40289e-124	8.03935e-122	TRUE
157182	190.544	11.1465	4.09606	5.61362e-124	8.24155e-122	TRUE
156758	2.22601	69.4739	-4.97214	1.56197e-123	2.263e-121	TRUE
155851	86.6274	8.65082	3.32376	1.80467e-123	2.58068e-121	TRUE
89514	2.62184	125.431	-5.58542	2.74459e-123	3.87444e-121	TRUE
149394	1086.53	48.6719	4.48044	1.02226e-122	1.42483e-120	TRUE
158007	18.8438	0.0460644	8.66754	1.99389e-122	2.74434e-120	TRUE
152959	26.4267	0.599338	5.45722	3.09927e-122	4.2131e-120	TRUE
139349	29.8938	1.29387	4.52926	3.40573e-122	4.52203e-120	TRUE
155740	140.883	9.02309	3.96429	3.40867e-122	4.52203e-120	TRUE
155440	63.2103	1.89113	5.06229	9.83803e-121	1.2896e-118	TRUE
109602	32.9081	1.63942	4.32609	1.00288e-120	1.29914e-118	TRUE
117834	30.2948	524.966	-4.11448	1.15866e-120	1.48349e-118	TRUE
108845	25.9068	0.180916	7.15284	4.44926e-120	5.63112e-118	TRUE
112863	1.98641	107.597	-5.75483	6.44034e-120	8.05847e-118	TRUE
155991	95.4767	1651.04	-4.11192	1.86978e-119	2.31327e-117	TRUE
155501	47.5171	0.346784	7.09627	2.12118e-119	2.59515e-117	TRUE
157047	63.953	0.911281	6.12976	2.54748e-118	3.08245e-116	TRUE
147489	18.013	330.288	-4.19732	4.39996e-118	5.26608e-116	TRUE
157194	44.8989	0.370919	6.92629	4.60825e-117	5.45607e-115	TRUE
88176	334.552	2259.16	-2.75549	1.36255e-116	1.59607e-114	TRUE
107761	622.224	1.18283	9.03609	1.42401e-116	1.6505e-114	TRUE
105243	11.667	232.135	-4.31291	1.89535e-115	2.17393e-113	TRUE
141221	33.8697	0.550927	5.93795	2.79994e-115	3.17837e-113	TRUE
154797	79.1032	4.72639	4.06607	7.42309e-114	8.34037e-112	TRUE
91588	83.8029	2.66411	4.97429	8.48355e-114	9.43559e-112	TRUE
156314	754.061	11.8492	5.99156	1.00703e-113	1.10884e-111	TRUE
156675	148.585	8.44886	4.13627	5.57548e-113	6.07838e-111	TRUE
134536	26.324	0.494588	5.73801	1.99856e-112	2.15746e-110	TRUE
186886	136.257	3.77959	5.17227	4.14955e-112	4.43599e-110	TRUE
155646	91.0602	1.41672	6.00108	1.6226e-111	1.71792e-109	TRUE
74513	34.3711	0.263966	7.02144	3.87317e-110	4.06166e-108	TRUE
115003	166.742	0.776454	7.74883	4.6367e-110	4.81648e-108	TRUE
114197	5.14932	214.674	-5.38275	1.65934e-109	1.70757e-107	TRUE
156650	162.119	1859.46	-3.51991	2.40159e-109	2.44851e-107	TRUE
159483	249.175	2.34709	6.72291	3.03319e-109	3.06408e-107	TRUE
186024	277.425	20.2885	3.77351	3.51855e-109	3.52207e-107	TRUE
127425	125.443	0.918736	7.08853	1.00171e-108	9.93674e-107	TRUE
115625	88.1949	2.08234	5.40173	3.41171e-108	3.35414e-106	TRUE
113640	27.3574	1.6572	4.0449	1.17814e-107	1.14801e-105	TRUE
183941	132.71	3.84249	5.1083	1.76181e-106	1.70169e-104	TRUE
109398	560.585	10.0105	5.80684	3.88569e-106	3.72046e-104	TRUE
113678	59.8544	0.549095	6.77045	8.34965e-106	7.92569e-104	TRUE
114522	2.41464	45.2351	-4.22989	1.64102e-105	1.54438e-103	TRUE
155098	130.854	6.93004	4.23998	2.08595e-105	1.94648e-103	TRUE
155773	4.35594	72.2341	-4.05526	2.20151e-105	2.03704e-103	TRUE
152885	6.49176	71.2542	-3.45434	3.33465e-105	3.05982e-103	TRUE
149889	27.8848	0.137489	7.66434	5.8156e-105	5.25575e-103	TRUE
178093	46.212	3.41005	3.76186	5.82328e-105	5.25575e-103	TRUE
167246	13.6459	0.741862	4.19852	2.34115e-104	2.09581e-102	TRUE
81349	16.3888	0.559905	4.87434	3.29597e-104	2.92677e-102	TRUE
105949	21.4496	0.360243	5.89172	1.0022e-103	8.82818e-102	TRUE
155280	316.505	13.9455	4.50468	1.11986e-103	9.78632e-102	TRUE
110682	79.1014	4.67276	4.08115	1.19152e-103	1.03306e-101	TRUE
82616	1852.83	133.881	3.79077	1.67998e-103	1.44517e-101	TRUE
109356	33.4462	0.328352	6.66509	3.00417e-103	2.54635e-101	TRUE
113825	91.6981	0.779719	6.87368	3.00632e-103	2.54635e-101	TRUE
154956	50.0995	3.4982	3.83878	9.62553e-103	8.09059e-101	TRUE
157578	163.569	2.17705	6.22621	1.16796e-102	9.74271e-101	TRUE
183012	404.195	24.5414	4.04163	3.46019e-102	2.86467e-100	TRUE
135758	54.8389	1.06599	5.68312	5.65418e-102	4.64614e-100	TRUE
110868	23.0151	333.078	-3.85319	8.79531e-102	7.17372e-100	TRUE
183255	100.745	2.51941	5.32298	9.60655e-102	7.77777e-100	TRUE
154899	60.4073	3.35387	4.17377	1.1534e-101	9.27018e-100	TRUE
157586	141.14	0.621727	7.81579	4.01363e-101	3.20247e-99	TRUE
152868	314.304	1.98006	7.30965	2.03225e-100	1.60987e-98	TRUE
156139	5.06449	87.1803	-4.10336	9.17032e-100	7.21246e-98	TRUE
105209	103.708	8.21551	3.6589	9.56968e-100	7.47317e-98	TRUE
113714	245.395	12.995	4.23938	1.69039e-99	1.31077e-97	TRUE
122685	158.628	7.85411	4.33478	1.86668e-99	1.43734e-97	TRUE
169735	89.3596	3.69382	4.59534	7.45725e-99	5.70221e-97	TRUE
83514	7.60435	0.183887	5.37493	1.01394e-98	7.69961e-97	TRUE
155490	140.625	8.75342	4.00581	1.27128e-97	9.58773e-96	TRUE
139955	68.4741	1.28987	5.72784	1.42188e-97	1.06506e-95	TRUE
110036	13.7365	0.713521	4.26804	1.50536e-97	1.11997e-95	TRUE
158176	30.0716	0.940302	4.99442	1.70889e-97	1.26286e-95	TRUE
105671	9.98265	0.643057	3.95747	2.29645e-97	1.68575e-95	TRUE
157533	30.0782	386.88	-3.68418	2.35344e-97	1.71614e-95	TRUE
163124	548.47	15.2903	5.16501	2.74324e-97	1.98722e-95	TRUE
142978	219.033	8.18612	4.74085	5.88189e-97	4.23304e-95	TRUE
128183	50.2587	0.884917	5.8227	9.34315e-97	6.68035e-95	TRUE
180998	51.3499	6.02745	3.09032	1.13671e-96	8.07505e-95	TRUE
155519	113.255	12.3614	3.19539	1.19325e-96	8.42238e-95	TRUE
109438	18.8926	0.756532	4.63786	2.23537e-96	1.56775e-94	TRUE
156533	69.3385	2.70499	4.67948	7.57881e-96	5.28166e-94	TRUE
191008	24.802	0.231448	6.73581	9.16723e-96	6.34845e-94	TRUE
171498	2.38618	50.7982	-4.41157	1.32298e-95	9.10457e-94	TRUE
140479	91.9973	0.0687753	10.3723	1.95415e-95	1.33647e-93	TRUE
156993	302.775	1.09812	8.10438	2.70532e-95	1.83878e-93	TRUE
153518	566.181	12.8174	5.46595	6.48687e-95	4.38202e-93	TRUE
132688	97.3531	4.37591	4.47226	8.32144e-95	5.58704e-93	TRUE
154030	40.3266	2.0868	4.27216	2.5662e-94	1.71251e-92	TRUE
49181	144.664	12.9719	3.47873	2.64173e-94	1.7523e-92	TRUE
155245	220.149	1631.9	-2.88996	3.88462e-94	2.56129e-92	TRUE
173402	33.1137	1.81563	4.18728	1.37775e-93	9.03e-92	TRUE
154678	32.5864	315.379	-3.27443	1.07583e-92	7.00942e-91	TRUE
155810	7.63041	103.204	-3.7582	1.76102e-92	1.14062e-90	TRUE
156962	56.9433	2.9831	4.25796	3.84824e-92	2.47795e-90	TRUE
87759	129.717	17.9378	2.85446	4.71301e-92	3.01715e-90	TRUE
33992	235.035	17.0224	3.78752	1.14949e-91	7.31618e-90	TRUE
149517	24.3177	0.0724384	8.38278	1.92579e-91	1.21867e-89	TRUE
153947	13.9147	178.755	-3.6828	1.98048e-91	1.24612e-89	TRUE
139818	41.7415	528.136	-3.66122	2.07887e-91	1.3006e-89	TRUE
76509	25.3323	0.629561	5.33416	2.34159e-91	1.45668e-89	TRUE
154810	383.862	2019.23	-2.39507	3.01507e-90	1.86511e-88	TRUE
165704	4.96031	57.2873	-3.52849	3.40539e-90	2.09479e-88	TRUE
156165	276.234	14.4385	4.25755	4.17487e-90	2.55386e-88	TRUE
83400	150.727	2.53215	5.88996	4.58689e-90	2.7904e-88	TRUE
109696	6.30852	0.0289083	7.75883	6.59858e-90	3.99214e-88	TRUE
121605	126.176	3.06284	5.36378	6.92305e-90	4.16556e-88	TRUE
128683	20.6533	0.217599	6.55294	3.08061e-89	1.84351e-87	TRUE
112593	161.163	0.666506	7.91759	5.64584e-89	3.36034e-87	TRUE
122340	479.576	4.96176	6.59241	1.6724e-88	9.9004e-87	TRUE
156063	105.596	1.6668	5.98563	2.12314e-88	1.25015e-86	TRUE
76344	26.398	2.25665	3.54897	2.44994e-88	1.43491e-86	TRUE
171631	99.8848	7.83422	3.67133	2.6044e-88	1.5173e-86	TRUE
91235	192.867	1.48682	7.01535	3.67602e-88	2.13035e-86	TRUE
83381	30.61	312.154	-3.35011	9.54717e-88	5.50387e-86	TRUE
167023	1028.5	87.8154	3.54996	1.10037e-87	6.31052e-86	TRUE
134200	120.501	1005.92	-3.06196	1.26047e-87	7.19122e-86	TRUE
141025	18.5323	1.14518	4.01652	1.27205e-87	7.21986e-86	TRUE
156042	102.676	13.6342	2.91297	1.6207e-87	9.15156e-86	TRUE
152375	17.1984	0.447046	5.27036	3.1197e-87	1.7526e-85	TRUE
156513	59.6007	4.59427	3.69935	4.15156e-87	2.32045e-85	TRUE
157445	275.443	36.6059	2.91148	4.90176e-87	2.72592e-85	TRUE
170931	210.763	24.9813	3.0769	7.47536e-87	4.13624e-85	TRUE
183518	80.9465	6.09448	3.73102	8.34613e-87	4.59496e-85	TRUE
136026	186.094	4.68226	5.31395	1.22919e-86	6.73365e-85	TRUE
79113	14.565	0.22281	6.04045	1.51286e-86	8.2466e-85	TRUE
156297	69.4613	1.90245	5.18723	3.52716e-86	1.91318e-84	TRUE
154245	43.4623	525.618	-3.59592	4.24729e-86	2.2925e-84	TRUE
167728	88.9698	1.06001	6.38743	6.30788e-86	3.3881e-84	TRUE
184608	29.2244	204.795	-2.80899	1.30733e-85	6.98788e-84	TRUE
155962	66.5652	3.38956	4.29468	1.3796e-85	7.33852e-84	TRUE
86179	39.9348	263.928	-2.72516	1.59559e-85	8.44666e-84	TRUE
110093	69.0317	611.757	-3.14756	1.94961e-85	1.02714e-83	TRUE
80744	898.686	6983.63	-2.95808	2.83467e-85	1.48631e-83	TRUE
155391	33.7169	340.204	-3.33442	5.70873e-85	2.97909e-83	TRUE
160416	121.691	7.85341	3.95354	1.14858e-84	5.96556e-83	TRUE
156180	252.693	13.924	4.18235	1.97816e-84	1.0226e-82	TRUE
188926	152.972	14.7311	3.37685	2.13073e-84	1.09633e-82	TRUE
146080	19.7617	0.433929	5.5149	2.24142e-84	1.14792e-82	TRUE
146826	73.6607	704.236	-3.25676	2.30941e-84	1.17726e-82	TRUE
118863	28.5752	0.161598	7.46379	5.99818e-84	3.04359e-82	TRUE
129817	45.0499	0.114265	8.61377	6.88894e-84	3.47955e-82	TRUE
156156	688.947	3639.09	-2.40107	9.20019e-84	4.62572e-82	TRUE
83004	24.7106	0.930971	4.73015	9.6928e-84	4.85125e-82	TRUE
159994	98.2125	12.6774	2.95409	1.81865e-83	9.06114e-82	TRUE
162048	23.5688	0.680019	5.12117	1.43142e-82	7.09969e-81	TRUE
77841	2.58636	113.432	-5.45195	2.65196e-82	1.30945e-80	TRUE
191377	86.3212	1.77501	5.61486	3.56625e-82	1.75303e-80	TRUE
156752	180.671	827.722	-2.19577	4.96711e-82	2.43079e-80	TRUE
155531	92.6597	0.277925	8.36617	6.19685e-82	3.01918e-80	TRUE
113167	54.2999	0.788911	6.10346	7.11852e-82	3.45295e-80	TRUE
163885	2.25478	364.149	-7.33603	8.71543e-82	4.20902e-80	TRUE
155118	52.8411	372.786	-2.81925	1.32125e-81	6.35295e-80	TRUE
141273	12.407	0.566392	4.45345	2.53586e-81	1.21402e-79	TRUE
144305	27.6966	170.695	-2.6232	4.16365e-81	1.98467e-79	TRUE
35205	21.0725	121.462	-2.5272	8.20887e-81	3.89603e-79	TRUE
154917	14.2816	137.178	-3.26305	2.21646e-80	1.04744e-78	TRUE
151651	111.066	11.0736	3.32562	2.3507e-80	1.10614e-78	TRUE
187228	4.81478	71.7616	-3.8982	3.13908e-80	1.47082e-78	TRUE
160572	27.3878	238.727	-3.1239	3.66027e-80	1.70776e-78	TRUE
110770	18.2948	183.084	-3.32207	4.21994e-80	1.96058e-78	TRUE
158914	141.695	4.05472	5.12273	8.41071e-80	3.89119e-78	TRUE
156087	351.737	2671.99	-2.92536	9.53518e-80	4.39296e-78	TRUE
157316	112.378	5.85629	4.26229	1.11086e-79	5.09653e-78	TRUE
112425	94.543	0.599788	7.30524	1.12464e-79	5.13835e-78	TRUE
110611	139.981	924.618	-2.72349	1.3498e-79	6.1416e-78	TRUE
149877	46.6055	0.619367	6.21973	1.42532e-79	6.45853e-78	TRUE
110837	24.0302	130.015	-2.43571	4.21097e-79	1.90029e-77	TRUE
75018	41.6889	0.150366	8.13492	4.31963e-79	1.94136e-77	TRUE
85830	287.797	22.2723	3.69096	5.7808e-79	2.58749e-77	TRUE
157594	59.9436	370.842	-2.62885	1.74321e-78	7.77107e-77	TRUE
157365	16.5507	0.659267	4.64686	2.02891e-78	9.00818e-77	TRUE
184866	1.77517	34.0225	-4.26201	2.74322e-78	1.21308e-76	TRUE
133966	1.19075	91.7484	-6.24852	2.86557e-78	1.26211e-76	TRUE
158225	48.6468	429.646	-3.14241	3.90767e-78	1.71424e-76	TRUE
116243	7.67955	0.24415	4.96952	5.99732e-78	2.62049e-76	TRUE
116088	35.2637	221.794	-2.65378	1.08057e-77	4.70283e-76	TRUE
105272	16.5372	136.965	-3.05019	1.47079e-77	6.37594e-76	TRUE
164509	63.3938	1.69268	5.22412	2.99313e-77	1.29245e-75	TRUE
165343	221.73	0.0371386	12.5455	3.74039e-77	1.60881e-75	TRUE
109183	20.0061	166.323	-3.05489	1.27485e-76	5.46201e-75	TRUE
154986	39.2815	383.341	-3.28634	1.68056e-76	7.17236e-75	TRUE
107530	21.8366	218.774	-3.32404	1.73456e-76	7.37421e-75	TRUE
179363	78.288	2.42253	5.01185	2.13053e-76	9.02278e-75	TRUE
157185	168.492	3.6882	5.51225	3.10205e-76	1.30869e-74	TRUE
154007	16.3438	0.791104	4.3668	4.11598e-76	1.72981e-74	TRUE
110538	52.7945	3.47134	3.92931	4.3472e-76	1.82004e-74	TRUE
168144	40.7477	0.9258	5.45371	5.73928e-76	2.39376e-74	TRUE
105316	51.8734	3.20267	4.01884	5.93571e-76	2.46634e-74	TRUE
157145	71.9476	358.906	-2.31848	5.95879e-76	2.46662e-74	TRUE
156916	14.8059	242.07	-4.02981	7.39916e-76	3.05139e-74	TRUE
82482	38.7049	392.713	-3.34269	9.37877e-76	3.85334e-74	TRUE
151265	52.554	1.50915	5.12137	1.19236e-75	4.88071e-74	TRUE
104575	39.3229	308.694	-2.97269	1.2779e-75	5.21145e-74	TRUE
108490	415.183	2.81866	7.19569	1.74884e-75	7.1057e-74	TRUE
155608	41.8611	1.62444	4.68602	1.99218e-75	8.06467e-74	TRUE
85502	29.7073	0.260023	6.83842	2.57417e-75	1.03825e-73	TRUE
156445	58.5733	6.82062	3.10139	3.01677e-75	1.21232e-73	TRUE
105056	360.187	0.517161	9.43321	3.0536e-75	1.22266e-73	TRUE
106963	17.6848	0.155008	6.82012	3.35901e-75	1.34007e-73	TRUE
126125	205.127	7.34643	4.80195	3.88501e-75	1.54433e-73	TRUE
19273	46.0707	425.384	-3.20669	4.68078e-75	1.85396e-73	TRUE
20301	13.8368	0.130655	6.72255	7.12172e-75	2.81065e-73	TRUE
188385	231.282	1.65401	7.12274	1.81231e-74	7.1269e-73	TRUE
155308	3.88133	245.53	-5.9744	1.97249e-74	7.72921e-73	TRUE
85993	38.4231	0.631468	5.93869	2.11168e-74	8.2453e-73	TRUE
167746	41.1195	0.568171	6.17075	2.37488e-74	9.24023e-73	TRUE
156431	261.07	33.6212	2.95683	2.99235e-74	1.16017e-72	TRUE
154866	560.615	11.2285	5.64072	3.33649e-74	1.28906e-72	TRUE
171030	51.1694	3.2712	3.967	3.83698e-74	1.47724e-72	TRUE
144714	49.8603	305.553	-2.61534	4.26848e-74	1.63764e-72	TRUE
79251	51.0739	2.43911	4.38893	5.49055e-74	2.09918e-72	TRUE
84347	72.0423	3.47222	4.37544	6.06606e-74	2.31119e-72	TRUE
157461	38.0053	2.56937	3.88854	6.59439e-74	2.50382e-72	TRUE
155960	29.1081	1.36977	4.41428	7.26967e-74	2.75073e-72	TRUE
140151	24.964	157.493	-2.65784	7.71961e-74	2.91098e-72	TRUE
116253	2.4721	39.0487	-3.97758	1.79809e-73	6.75726e-72	TRUE
104318	11.2194	94.5229	-3.07397	2.183e-73	8.17585e-72	TRUE
115772	12.4899	0.849816	3.87885	2.7285e-73	1.01843e-71	TRUE
157288	254.546	6.4463	5.30446	2.83204e-73	1.0535e-71	TRUE
173547	202.638	1370.08	-2.75727	2.91263e-73	1.07983e-71	TRUE
157285	338.555	1.42768	7.88322	3.98312e-73	1.47175e-71	TRUE
156567	352.235	48.0092	2.87525	4.11142e-73	1.51408e-71	TRUE
166009	14.1443	0.377207	5.22664	4.9576e-73	1.81961e-71	TRUE
166534	15.8759	90.5728	-2.51212	4.98737e-73	1.82445e-71	TRUE
164049	16.3265	1.47419	3.46817	5.22698e-73	1.90577e-71	TRUE
155591	448.371	10.1578	5.4642	5.48783e-73	1.99428e-71	TRUE
156497	68.1998	1002.08	-3.87666	6.84678e-73	2.47993e-71	TRUE
86522	43.7475	222.177	-2.34424	1.53309e-72	5.53471e-71	TRUE
114235	65.54	360.557	-2.45966	2.5574e-72	9.20245e-71	TRUE
155390	26.9493	0.988113	4.76207	2.64138e-72	9.47368e-71	TRUE
107756	49.1421	0.246431	7.67745	3.37429e-72	1.20631e-70	TRUE
140988	18.049	0.974298	4.20889	4.49565e-72	1.60199e-70	TRUE
155652	42.1022	0.547607	6.25213	8.47884e-72	3.01163e-70	TRUE
45445	11.548	0.275309	5.39393	9.45254e-72	3.34669e-70	TRUE
137066	32.1059	363.844	-3.50171	9.56531e-72	3.37576e-70	TRUE
104093	55.4632	0.727066	6.24815	9.6296e-72	3.38759e-70	TRUE
156682	230.061	1205.54	-2.38958	1.68019e-71	5.89188e-70	TRUE
161551	40.8909	289.18	-2.82376	1.70168e-71	5.94832e-70	TRUE
105537	209.643	1296.25	-2.62874	1.72887e-71	6.02425e-70	TRUE
155907	255.116	1833.01	-2.84494	1.9192e-71	6.66634e-70	TRUE
151509	15.8831	0.506387	4.97121	2.37768e-71	8.23292e-70	TRUE
113014	144.235	0.916327	7.30866	3.03426e-71	1.04734e-69	TRUE
85517	107.498	0.0880538	10.2504	3.17233e-71	1.09158e-69	TRUE
135024	13.4943	0.0790781	7.424	3.59725e-71	1.23394e-69	TRUE
156444	20.5206	196.433	-3.25815	4.27177e-71	1.46076e-69	TRUE
156388	1363.13	8437.3	-2.62985	4.41614e-71	1.50545e-69	TRUE
156794	272.071	21.1431	3.68626	4.49266e-71	1.52681e-69	TRUE
156837	158.445	4.83992	5.03154	6.50475e-71	2.20381e-69	TRUE
156420	435.036	2421.96	-2.47693	1.23971e-70	4.18726e-69	TRUE
109412	24.7009	0.203749	6.92996	1.46697e-70	4.93969e-69	TRUE
147587	22.9577	1.02593	4.48388	1.63853e-70	5.50057e-69	TRUE
156710	18.502	97.9634	-2.40433	2.07708e-70	6.95158e-69	TRUE
134992	16.9161	0.467168	5.17034	2.16141e-70	7.2119e-69	TRUE
112739	32.8749	289.219	-3.13572	2.51126e-70	8.35391e-69	TRUE
116894	19.5823	167.47	-3.09593	2.59454e-70	8.60495e-69	TRUE
118007	29.6915	0.400784	6.20183	2.63871e-70	8.72516e-69	TRUE
139679	50.911	0.0260872	10.9126	3.18854e-70	1.05117e-68	TRUE
109393	123.398	7.89709	3.96305	3.65894e-70	1.20264e-68	TRUE
79873	52.1334	576.468	-3.46694	4.64117e-70	1.52095e-68	TRUE
31317	193.471	10.9701	4.14002	5.38848e-70	1.76061e-68	TRUE
153824	9.21598	0.192615	5.5815	5.92999e-70	1.93181e-68	TRUE
104613	92.9018	4.07441	4.51252	6.05156e-70	1.95407e-68	TRUE
81768	27.6146	461.821	-4.06336	6.03765e-70	1.95407e-68	TRUE
91611	146.42	1183.7	-3.01514	6.02813e-70	1.95407e-68	TRUE
178213	43.4908	1.02298	5.4052	8.56118e-70	2.75635e-68	TRUE
83305	28.1763	1.73599	4.02072	1.18589e-69	3.80696e-68	TRUE
153793	74.6074	6.66589	3.48364	1.35308e-69	4.33103e-68	TRUE
155566	112.264	11.3405	3.30689	1.3652e-69	4.35717e-68	TRUE
153950	109.335	9.36352	3.54606	1.59811e-69	5.08577e-68	TRUE
156380	5.27601	50.003	-3.24234	1.6076e-69	5.10125e-68	TRUE
156290	489.963	23.3266	4.39244	1.66207e-69	5.25892e-68	TRUE
154922	424.862	2626.68	-2.62821	2.50615e-69	7.90695e-68	TRUE
148442	348.814	1823.14	-2.38588	3.57974e-69	1.12619e-67	TRUE
137890	22.9055	192.777	-3.07297	4.91655e-69	1.54234e-67	TRUE
181493	94.6369	12.925	2.87205	5.5811e-69	1.74584e-67	TRUE
83143	6.80661	362.412	-5.73349	6.40362e-69	1.99746e-67	TRUE
173553	201.789	1626.34	-3.01065	9.08428e-69	2.82562e-67	TRUE
156248	669.094	11.3346	5.8837	9.58994e-69	2.9745e-67	TRUE
182849	141.628	1.06085	7.05185	1.0893e-68	3.36919e-67	TRUE
157058	2.25184	56.3046	-4.6427	1.27411e-68	3.92974e-67	TRUE
156913	0.933622	21.0073	-4.47557	1.4793e-68	4.54989e-67	TRUE
147962	3.856	114.854	-4.89723	1.49874e-68	4.59685e-67	TRUE
113715	122.554	813.004	-2.72941	1.54591e-68	4.72833e-67	TRUE
44516	47.829	0.176291	8.11115	1.66952e-68	5.09227e-67	TRUE
187609	38.1112	324.516	-3.08979	1.95294e-68	5.94028e-67	TRUE
147906	29.8591	292.663	-3.29267	2.57693e-68	7.8167e-67	TRUE
159373	54.6916	4.83652	3.50026	2.86976e-68	8.68102e-67	TRUE
114440	8.92186	0.392865	4.5033	2.9604e-68	8.93069e-67	TRUE
156644	46.8281	2.78592	4.06975	3.20764e-68	9.65008e-67	TRUE
37765	26.8105	3.8524	2.7987	3.50132e-68	1.05049e-66	TRUE
155249	164.734	5.28099	4.96165	3.9439e-68	1.18006e-66	TRUE
112379	464.04	2678.23	-2.5289	4.17872e-68	1.24693e-66	TRUE
136556	30.738	0.117525	8.00481	4.25649e-68	1.26671e-66	TRUE
155208	1103.59	5957.28	-2.43243	4.61946e-68	1.37102e-66	TRUE
117288	11.8892	0.193213	5.93768	4.90464e-68	1.45175e-66	TRUE
117900	51.0131	3.72508	3.77417	8.76658e-68	2.5879e-66	TRUE
156342	66.0736	310.233	-2.23133	9.14753e-68	2.69314e-66	TRUE
153757	57.6413	443.7	-2.94441	1.80725e-67	5.30658e-66	TRUE
90308	15.3602	205	-3.73751	2.86036e-67	8.37645e-66	TRUE
31173	529.43	3727.51	-2.81566	2.87862e-67	8.40754e-66	TRUE
157599	280.429	1890.19	-2.7528	3.4802e-67	1.01377e-65	TRUE
156636	84.0111	5.9689	3.81386	4.01847e-67	1.16748e-65	TRUE
108569	236.29	1323.49	-2.4858	4.39674e-67	1.27401e-65	TRUE
128898	31.9647	192.414	-2.58948	4.41341e-67	1.27549e-65	TRUE
147784	28.5712	224.773	-2.97616	4.59182e-67	1.32357e-65	TRUE
106612	12.7425	0.50422	4.65573	8.45023e-67	2.42939e-65	TRUE
106540	45.755	1.18588	5.26483	8.87807e-67	2.53913e-65	TRUE
146399	8.28801	0.430988	4.26694	8.86634e-67	2.53913e-65	TRUE
78981	14.785	144.352	-3.28506	9.40383e-67	2.68253e-65	TRUE
114965	110.052	695.007	-2.6596	1.05123e-66	2.99097e-65	TRUE
154743	150.543	13.2528	3.50557	1.1571e-66	3.28372e-65	TRUE
153788	10.156	126.965	-3.64321	1.1641e-66	3.29509e-65	TRUE
112917	9.42489	0.629509	3.90597	1.2906e-66	3.64378e-65	TRUE
109970	3.97787	36.3092	-3.18952	1.49982e-66	4.22366e-65	TRUE
156231	21.8856	1.23784	4.13875	1.56267e-66	4.38942e-65	TRUE
171785	24.2482	0.526469	5.52534	1.69978e-66	4.76243e-65	TRUE
155146	47.516	385.21	-3.01988	1.83619e-66	5.13156e-65	TRUE
72518	65.877	3.03976	4.43732	3.10804e-66	8.66396e-65	TRUE
157554	32.2007	217.856	-2.75821	3.41241e-66	9.48838e-65	TRUE
38041	55.8998	344.42	-2.62301	4.84242e-66	1.34307e-64	TRUE
155711	113.794	6.45092	4.14295	5.6762e-66	1.57037e-64	TRUE
154953	437.302	1989.52	-2.18574	8.03818e-66	2.21826e-64	TRUE
138562	83.2708	466.222	-2.48546	9.69002e-66	2.66742e-64	TRUE
190162	1.00787	10.6154	-3.3914	1.07271e-65	2.94554e-64	TRUE
180309	3.93824	51.0765	-3.69553	1.18461e-65	3.24472e-64	TRUE
156057	25.9469	3.03603	3.09369	1.53302e-65	4.18861e-64	TRUE
19268	183.605	1921.12	-3.38708	1.57366e-65	4.28901e-64	TRUE
137777	21.9784	129.607	-2.56064	1.80354e-65	4.90339e-64	TRUE
106331	32.4997	1.50704	4.42895	1.96277e-65	5.32318e-64	TRUE
84794	14.3654	118.525	-3.04421	2.01179e-65	5.4427e-64	TRUE
115056	10.5401	112.054	-3.40916	2.86116e-65	7.72163e-64	TRUE
21358	9.53626	92.4079	-3.27622	2.96203e-65	7.97432e-64	TRUE
40223	31.1994	244.092	-2.96695	3.06256e-65	8.22484e-64	TRUE
155254	123.127	698.755	-2.50454	4.31131e-65	1.15503e-63	TRUE
86506	11.0297	93.4189	-3.08211	4.61537e-65	1.23349e-63	TRUE
189067	87.4396	471.372	-2.43042	6.63654e-65	1.76937e-63	TRUE
151257	121.863	667.002	-2.45255	7.32636e-65	1.94856e-63	TRUE
156130	15.2838	1.33832	3.51281	8.56811e-65	2.27334e-63	TRUE
139165	118.301	15.3037	2.95072	1.06911e-64	2.82981e-63	TRUE
145224	25.2891	0.859343	4.88916	1.12041e-64	2.95846e-63	TRUE
154410	82.7082	7.41247	3.47982	1.17923e-64	3.10634e-63	TRUE
134319	109.198	8.60803	3.66565	1.29751e-64	3.40976e-63	TRUE
106234	45.2038	4.76046	3.24871	1.48636e-64	3.89674e-63	TRUE
191058	56.6596	1.67868	5.07416	1.67644e-64	4.38463e-63	TRUE
189480	72.7744	1.42319	5.67022	1.71652e-64	4.47881e-63	TRUE
79009	10.562	0.0567359	7.53015	1.80533e-64	4.69942e-63	TRUE
150605	127.85	20.2951	2.65509	2.24168e-64	5.82148e-63	TRUE
155664	50.5934	3.85135	3.71548	3.96507e-64	1.02728e-62	TRUE
155119	73.7368	363.933	-2.30307	4.34703e-64	1.1236e-62	TRUE
155124	23.301	243.631	-3.38536	5.99754e-64	1.54658e-62	TRUE
137196	6.07091	50.38	-3.0515	6.18933e-64	1.59231e-62	TRUE
114399	1.29065	18.3149	-3.81693	9.56351e-64	2.45463e-62	TRUE
176325	9.51686	45.7996	-2.26653	9.63016e-64	2.46599e-62	TRUE
78611	27.7424	166.423	-2.58409	9.6792e-64	2.4728e-62	TRUE
107586	14.6377	1.16273	3.65247	1.05039e-63	2.67728e-62	TRUE
156583	41.7197	279.591	-2.74413	2.0099e-63	5.11109e-62	TRUE
188676	24.6785	0.235492	6.6904	2.30194e-63	5.84025e-62	TRUE
26924	294.277	56.661	2.37675	2.60686e-63	6.59866e-62	TRUE
166813	13.1351	0.431888	4.92184	2.86965e-63	7.24718e-62	TRUE
152767	96.9849	2.67689	5.17828	4.22945e-63	1.06569e-61	TRUE
134157	203.29	1130.61	-2.47568	4.91456e-63	1.23548e-61	TRUE
74380	20.2718	1.61038	3.65718	5.30955e-63	1.33174e-61	TRUE
105370	32.1383	185.198	-2.52575	8.61047e-63	2.15477e-61	TRUE
146042	91.0721	584.314	-2.68162	8.75193e-63	2.1852e-61	TRUE
152792	80.5013	10.3426	2.96112	9.01741e-63	2.2464e-61	TRUE
148155	31.8553	2.58281	3.6234	1.13389e-62	2.81834e-61	TRUE
154912	91.0434	7.98805	3.51062	1.19923e-62	2.97404e-61	TRUE
80485	129.179	0.550387	7.86522	1.65153e-62	4.08653e-61	TRUE
157092	29.5479	0.168208	7.43815	1.68817e-62	4.16782e-61	TRUE
156157	226.435	1186.53	-2.38941	1.84375e-62	4.54172e-61	TRUE
156061	47.2468	430.292	-3.18706	2.20328e-62	5.41524e-61	TRUE
145213	26.338	132.463	-2.33048	4.85706e-62	1.19112e-60	TRUE
155921	16.0389	0.275609	5.85492	4.94442e-62	1.20985e-60	TRUE
105068	49.6321	0.31563	7.31731	5.94148e-62	1.45059e-60	TRUE
168079	139.188	562.931	-2.01598	6.8136e-62	1.65984e-60	TRUE
17200	23.8028	216.783	-3.1861	6.92372e-62	1.68294e-60	TRUE
149047	40.0939	697.515	-4.12055	7.60539e-62	1.84356e-60	TRUE
156270	170.393	4.47888	5.25099	7.61802e-62	1.84356e-60	TRUE
115216	51.4385	1.52361	5.08024	8.73357e-62	2.10889e-60	TRUE
149183	29.9067	371.084	-3.63282	9.64139e-62	2.32301e-60	TRUE
34229	35.061	319.158	-3.1862	1.13745e-61	2.7346e-60	TRUE
94432	82.9474	552.44	-2.73582	1.3104e-61	3.14354e-60	TRUE
41627	88.5008	18.0836	2.29116	1.4831e-61	3.5501e-60	TRUE
154457	235.151	54.482	2.10984	1.55923e-61	3.72422e-60	TRUE
156377	16.1216	0.563155	4.84852	1.99707e-61	4.75968e-60	TRUE
188066	28.6253	295.903	-3.36926	2.13103e-61	5.06798e-60	TRUE
139242	37.6469	1.14384	5.04039	2.20037e-61	5.22162e-60	TRUE
113369	30.0081	0.162584	7.55348	2.25771e-61	5.34616e-60	TRUE
155626	32.9759	3.41502	3.27204	2.60845e-61	6.16344e-60	TRUE
115130	13.1374	115.559	-3.13651	3.14721e-61	7.42053e-60	TRUE
111043	18.6975	183.303	-3.29319	3.61048e-61	8.49467e-60	TRUE
165264	229.091	30.004	2.93285	3.81849e-61	8.9649e-60	TRUE
154874	230.012	1352.57	-2.55588	4.24974e-61	9.95614e-60	TRUE
43630	27.9534	2.85693	3.2897	4.61359e-61	1.07856e-59	TRUE
175579	145.188	1133.9	-2.96523	5.03441e-61	1.17445e-59	TRUE
162730	270.143	42.6197	2.66385	5.05643e-61	1.17709e-59	TRUE
135016	351.293	5.74309	5.93501	5.26035e-61	1.22198e-59	TRUE
160164	53.2768	463.703	-3.1207	5.3164e-61	1.2324e-59	TRUE
156480	2.36698	96.3284	-5.34422	5.52563e-61	1.27821e-59	TRUE
153603	3.34145	24.742	-2.88929	5.59963e-61	1.29261e-59	TRUE
182779	56.6197	0.25773	7.76862	5.78871e-61	1.33346e-59	TRUE
107223	40.9618	405.132	-3.30593	7.98975e-61	1.83664e-59	TRUE
148405	143.997	1030.58	-2.83938	1.17091e-60	2.68603e-59	TRUE
156052	67.1591	0.6735	6.63188	1.35028e-60	3.09105e-59	TRUE
156432	151.597	930.16	-2.61729	1.38314e-60	3.15971e-59	TRUE
84027	24.4204	221.816	-3.18271	1.42339e-60	3.24492e-59	TRUE
156127	292.729	1673.98	-2.51568	1.76103e-60	4.00634e-59	TRUE
83585	40.2948	282.038	-2.80726	1.78837e-60	4.06016e-59	TRUE
179714	21.4369	0.606126	5.14215	1.79735e-60	4.07214e-59	TRUE
157028	608.038	3167.55	-2.38109	1.83554e-60	4.15013e-59	TRUE
155113	15.8816	0.261193	5.91458	2.89178e-60	6.52487e-59	TRUE
185972	59.2299	351.798	-2.57099	3.16553e-60	7.12794e-59	TRUE
162173	70.3016	387.304	-2.46197	4.31133e-60	9.68818e-59	TRUE
32783	42.8417	1.23286	5.11499	4.66018e-60	1.04508e-58	TRUE
106594	27.8769	185.61	-2.73297	4.80333e-60	1.07499e-58	TRUE
154472	12.6252	0.685295	4.20773	6.20917e-60	1.3868e-58	TRUE
137553	18.5084	136.016	-2.87836	6.93124e-60	1.54494e-58	TRUE
156482	31.5587	397.487	-3.6537	7.33854e-60	1.63242e-58	TRUE
36136	62.0018	317.505	-2.3565	7.88621e-60	1.75071e-58	TRUE
186695	94.4126	385.06	-2.02798	8.07453e-60	1.78891e-58	TRUE
112865	48.7488	498.877	-3.35503	1.47446e-59	3.26009e-58	TRUE
189609	4.08476	38.4513	-3.23097	1.68322e-59	3.7142e-58	TRUE
112974	14.613	1.13734	3.68444	2.0979e-59	4.61999e-58	TRUE
155250	367.205	32.6409	3.49168	2.1108e-59	4.63912e-58	TRUE
107961	24.5526	0.906049	4.76321	2.48142e-59	5.44282e-58	TRUE
115149	26.5701	0.672104	5.30453	3.13313e-59	6.85862e-58	TRUE
104298	154.297	31.2207	2.30521	3.46663e-59	7.57361e-58	TRUE
32850	26.7966	1.81408	3.88605	3.85724e-59	8.41032e-58	TRUE
113763	116.386	0.572018	7.66895	4.10356e-59	8.9297e-58	TRUE
145252	336.594	3.02982	6.79571	4.44782e-59	9.65975e-58	TRUE
105732	43.4105	4.47893	3.27568	5.76377e-59	1.24931e-57	TRUE
162991	20.8519	2.43498	3.09825	5.77619e-59	1.24954e-57	TRUE
104084	160.779	616.769	-1.93969	5.84047e-59	1.26097e-57	TRUE
32654	13.4622	0.195143	6.12609	5.97409e-59	1.28729e-57	TRUE
143355	26.1803	235.471	-3.16978	6.27292e-59	1.34905e-57	TRUE
156306	316.638	1173.29	-1.88964	6.81399e-59	1.46255e-57	TRUE
46410	46.6657	8.2768	2.49489	8.98911e-59	1.92566e-57	TRUE
78368	21.7783	193.387	-3.15071	1.04076e-58	2.2252e-57	TRUE
31223	30.0663	196.779	-2.71039	1.05951e-58	2.2609e-57	TRUE
150869	10.3003	143.11	-3.79638	1.16309e-58	2.47713e-57	TRUE
140498	22.487	0.334547	6.0545	2.59414e-58	5.51431e-57	TRUE
155239	34.469	0.142878	7.93528	2.62656e-58	5.57246e-57	TRUE
150177	64.8699	388.157	-2.58115	2.70721e-58	5.73253e-57	TRUE
31590	23.2041	251.752	-3.43857	3.00866e-58	6.3586e-57	TRUE
164562	12.8907	0.558347	4.52877	3.34479e-58	7.05545e-57	TRUE
157408	142.847	21.2286	2.75048	3.97953e-58	8.37832e-57	TRUE
72864	93.3868	21.1606	2.14203	4.46271e-58	9.37766e-57	TRUE
156997	18.7238	268.538	-3.84201	4.83191e-58	1.01341e-56	TRUE
111394	73.9084	3.27499	4.49492	5.14602e-58	1.07724e-56	TRUE
105137	9.91547	1.10163	3.16965	5.80358e-58	1.21258e-56	TRUE
137123	86.866	702.16	-3.01428	6.21301e-58	1.29567e-56	TRUE
44729	28.3432	0.58512	5.5921	6.40501e-58	1.33319e-56	TRUE
188342	10.2828	53.7351	-2.38615	8.06556e-58	1.67566e-56	TRUE
82459	28.0855	0.119116	7.91129	8.58338e-58	1.77988e-56	TRUE
183530	28.4728	5.45021	2.3852	8.95446e-58	1.85334e-56	TRUE
48059	217.909	6.41572	5.08601	8.99926e-58	1.85912e-56	TRUE
150039	26.5363	213.68	-3.00901	9.68961e-58	1.99798e-56	TRUE
184270	34.2598	1.41317	4.60177	1.0675e-57	2.19705e-56	TRUE
122618	153.399	1050.59	-2.77587	1.11998e-57	2.30077e-56	TRUE
154808	315.746	1668.79	-2.40184	1.13616e-57	2.32966e-56	TRUE
116409	93.9875	7.25456	3.69574	1.87279e-57	3.83295e-56	TRUE
156358	22.8919	0.206634	6.77199	2.01687e-57	4.12018e-56	TRUE
143108	388.706	65.4371	2.57058	2.10168e-57	4.28549e-56	TRUE
74396	13.2767	0.0972985	7.07809	2.39187e-57	4.86818e-56	TRUE
139722	66.4837	605.014	-3.18516	2.6921e-57	5.46913e-56	TRUE
144091	41.5613	320.239	-2.94638	3.26451e-57	6.6198e-56	TRUE
160001	70.4576	489.212	-2.79558	3.82394e-57	7.73995e-56	TRUE
113456	45.5574	323.823	-2.82985	3.98618e-57	8.05355e-56	TRUE
34806	67.7807	471.852	-2.80004	4.02481e-57	8.1167e-56	TRUE
18150	525.811	37.0507	3.82654	4.50707e-57	9.07264e-56	TRUE
154713	80.5724	433.419	-2.42763	4.63686e-57	9.31687e-56	TRUE
165878	24.6957	1.15195	4.42219	5.19052e-57	1.04103e-55	TRUE
112238	53.9594	251.299	-2.21979	6.54885e-57	1.31108e-55	TRUE
156357	77.0998	372.058	-2.2706	7.18547e-57	1.43592e-55	TRUE
142662	29.1431	392.087	-3.74953	7.8729e-57	1.57044e-55	TRUE
134508	62.5121	0.252524	7.92776	9.62628e-57	1.91673e-55	TRUE
153852	16.6231	0.641007	4.70511	1.00657e-56	2.0006e-55	TRUE
115966	19.069	1.93645	3.29803	1.09778e-56	2.17796e-55	TRUE
80621	19.1346	146.468	-2.93453	1.12421e-56	2.22638e-55	TRUE
155721	105.913	576.063	-2.44328	1.16038e-56	2.29388e-55	TRUE
156021	43.3551	2.5585	4.07862	1.16295e-56	2.29485e-55	TRUE
153687	43.4827	245.27	-2.49588	1.18185e-56	2.32796e-55	TRUE
140774	12.9871	148.772	-3.51678	1.25167e-56	2.4611e-55	TRUE
155587	43.0776	326.003	-2.92044	1.26357e-56	2.48006e-55	TRUE
165942	100.514	614.892	-2.61294	1.28797e-56	2.52346e-55	TRUE
148187	41.3924	276.081	-2.73792	1.66362e-56	3.25366e-55	TRUE
184762	67.208	1.99302	5.07669	2.10546e-56	4.1105e-55	TRUE
151898	17.4138	0.133496	7.04351	2.35638e-56	4.59223e-55	TRUE
40141	218.184	1359.61	-2.63959	2.45037e-56	4.76697e-55	TRUE
40082	39.6709	208.029	-2.39034	2.46757e-56	4.79197e-55	TRUE
159832	69.4846	425.886	-2.61527	2.58033e-56	5.00211e-55	TRUE
167826	12.7631	93.3431	-2.87054	3.21391e-56	6.21939e-55	TRUE
43377	10.936	0.529138	4.36958	3.37384e-56	6.51744e-55	TRUE
177711	41.1995	318.008	-2.94806	3.56295e-56	6.8707e-55	TRUE
165149	12.0955	108.416	-3.16116	3.98802e-56	7.67693e-55	TRUE
112695	20.5205	170.749	-3.05679	4.0177e-56	7.72057e-55	TRUE
156149	527.253	2626.45	-2.31652	4.44315e-56	8.52326e-55	TRUE
148147	16.6588	148.662	-3.15736	4.54197e-56	8.69767e-55	TRUE
153454	14.8773	0.309503	5.57741	5.36804e-56	1.02617e-54	TRUE
185474	25.0477	1.56093	4.00131	5.41551e-56	1.03345e-54	TRUE
148357	28.7865	4.52756	2.66942	5.6008e-56	1.06696e-54	TRUE
37921	69.0691	435.228	-2.6564	5.63971e-56	1.07252e-54	TRUE
136540	128.605	1065.73	-3.05079	6.17143e-56	1.17161e-54	TRUE
151847	20.0308	0.859654	4.54073	6.47261e-56	1.22668e-54	TRUE
154400	26.9918	240.224	-3.15359	7.05899e-56	1.33551e-54	TRUE
135202	428.931	2242.46	-2.38614	7.25162e-56	1.3696e-54	TRUE
76244	8.31643	55.649	-2.74161	8.21998e-56	1.54983e-54	TRUE
166947	16.0458	114.336	-2.8333	8.52487e-56	1.60457e-54	TRUE
29487	143.521	3.04488	5.55764	9.36241e-56	1.75921e-54	TRUE
142882	33.1145	218.623	-2.72259	1.12777e-55	2.11548e-54	TRUE
107779	17.0011	1.02095	4.05578	1.8837e-55	3.52745e-54	TRUE
155027	163.82	747.521	-2.19	2.10034e-55	3.92646e-54	TRUE
157476	31.903	3.51507	3.17943	2.18271e-55	4.07354e-54	TRUE
115307	17.5526	99.244	-2.4997	2.65905e-55	4.9541e-54	TRUE
106515	7.85788	43.9645	-2.4826	2.89855e-55	5.39121e-54	TRUE
112523	289.681	1392.02	-2.26424	3.03636e-55	5.638e-54	TRUE
157223	307.288	1413.61	-2.20169	3.09883e-55	5.74431e-54	TRUE
154926	37.3159	3.62348	3.36236	3.57007e-55	6.60674e-54	TRUE
151812	73.7281	10.8214	2.76773	3.83021e-55	7.07624e-54	TRUE
77996	46.225	288.922	-2.64458	3.8444e-55	7.09057e-54	TRUE
117713	30.6401	0.193221	7.33104	4.22826e-55	7.7855e-54	TRUE
109474	161.071	894.038	-2.47266	4.37681e-55	8.04559e-54	TRUE
78846	36.913	417.911	-3.50071	4.42992e-55	8.12965e-54	TRUE
156249	40.2797	0.530348	6.24488	5.55464e-55	1.01767e-53	TRUE
110287	37.113	370.271	-3.31825	6.27406e-55	1.14757e-53	TRUE
173174	15.0851	173.509	-3.52269	6.29462e-55	1.14942e-53	TRUE
34172	42.902	1.71746	4.64533	6.96206e-55	1.26919e-53	TRUE
160036	27.9783	0.59727	5.54401	7.25797e-55	1.32095e-53	TRUE
185835	80.7721	385.248	-2.25387	7.69632e-55	1.39842e-53	TRUE
110734	42.1854	3.13784	3.75214	8.2081e-55	1.4865e-53	TRUE
113478	82.817	497.543	-2.5868	8.20566e-55	1.4865e-53	TRUE
83347	23.2372	1.12358	4.36648	8.88928e-55	1.60722e-53	TRUE
164956	78.4103	4.22114	4.21402	9.19836e-55	1.66038e-53	TRUE
156146	119.238	574.64	-2.26876	9.86259e-55	1.77736e-53	TRUE
152599	64.972	631.98	-3.28177	1.13875e-54	2.04882e-53	TRUE
190840	15.8871	132.536	-3.05983	1.23007e-54	2.2095e-53	TRUE
122144	22.5601	227.521	-3.3327	1.37326e-54	2.4627e-53	TRUE
135816	57.1825	307.416	-2.42708	1.38646e-54	2.48232e-53	TRUE
109428	64.5237	349.846	-2.43908	1.78987e-54	3.19939e-53	TRUE
155578	5.96358	62.1405	-3.38102	1.80536e-54	3.22185e-53	TRUE
163682	59.874	282.106	-2.23631	2.02993e-54	3.61676e-53	TRUE
154814	213.321	33.246	2.68199	2.09947e-54	3.73462e-53	TRUE
154262	30.1033	325.881	-3.43604	2.29214e-54	4.07077e-53	TRUE
113272	20.9644	2.55537	3.03579	2.80546e-54	4.97439e-53	TRUE
34010	19.3452	2.35699	3.03826	3.35024e-54	5.93078e-53	TRUE
111361	270.229	14.3097	4.23951	4.5455e-54	8.03379e-53	TRUE
109541	12.2187	0.637598	4.26289	4.56127e-54	8.04875e-53	TRUE
153515	104.572	459.053	-2.13388	4.9674e-54	8.75136e-53	TRUE
76093	11.321	137.489	-3.59975	5.50926e-54	9.69049e-53	TRUE
82490	27.0063	164.733	-2.60812	5.56918e-54	9.78026e-53	TRUE
155675	34.1308	2.21851	3.94366	6.5813e-54	1.15393e-52	TRUE
166421	29.1018	159.625	-2.45431	7.3773e-54	1.29144e-52	TRUE
86851	14.2197	1.37406	3.36972	8.75992e-54	1.53104e-52	TRUE
160585	84.8919	527.4	-2.63525	1.00446e-53	1.75279e-52	TRUE
91465	5.51358	0.207182	4.72344	1.38557e-53	2.414e-52	TRUE
111472	26.2861	230.932	-3.13526	1.66167e-53	2.89047e-52	TRUE
140074	42.7756	327.484	-2.93516	1.74773e-53	3.03537e-52	TRUE
38786	10.4415	0.10344	6.63008	2.02672e-53	3.51436e-52	TRUE
104414	43.5834	232.182	-2.41298	2.05603e-53	3.55959e-52	TRUE
136231	18.9564	1.32969	3.83222	2.13957e-53	3.69839e-52	TRUE
151501	29.2587	154.161	-2.39743	2.81451e-53	4.85745e-52	TRUE
108426	67.4576	372.808	-2.4669	3.27957e-53	5.65123e-52	TRUE
163039	128.607	31.5118	2.02897	3.55847e-53	6.12224e-52	TRUE
155263	25.2678	0.937994	4.74856	3.93403e-53	6.75781e-52	TRUE
179766	128.896	957.631	-2.89321	4.16593e-53	7.14503e-52	TRUE
112013	42.109	390.401	-3.21294	6.26216e-53	1.07236e-51	TRUE
114194	67.135	3.01929	4.47432	6.31205e-53	1.07922e-51	TRUE
153006	36.9685	3.574	3.36958	6.49882e-53	1.10943e-51	TRUE
108485	21.6074	163.026	-2.91525	6.64344e-53	1.13237e-51	TRUE
148428	1.82719	32.5102	-4.14541	7.47362e-53	1.2719e-51	TRUE
187308	69.1246	14.4515	2.25754	7.60471e-53	1.29221e-51	TRUE
128552	15.8927	161.255	-3.34222	8.02035e-53	1.36074e-51	TRUE
111143	4.82842	55.6661	-3.52673	8.59145e-53	1.45539e-51	TRUE
157261	125.138	698.14	-2.47984	9.49358e-53	1.60574e-51	TRUE
157005	12.7186	218.906	-4.10332	9.83585e-53	1.66108e-51	TRUE
110668	8.45981	67.8854	-3.00411	1.06713e-52	1.79942e-51	TRUE
104932	791.693	3883.37	-2.29419	1.28557e-52	2.16444e-51	TRUE
107664	48.176	244.074	-2.34141	1.3905e-52	2.33753e-51	TRUE
170628	75.7514	415.038	-2.45374	1.55779e-52	2.61475e-51	TRUE
164675	61.306	2.89391	4.40283	2.09051e-52	3.5036e-51	TRUE
167969	23.277	168.406	-2.85352	2.12699e-52	3.55932e-51	TRUE
84313	1.37754	0.0301686	5.51642	2.47321e-52	4.1324e-51	TRUE
127570	18.7894	139.639	-2.89395	2.4941e-52	4.16099e-51	TRUE
154679	148.463	1.82719	6.34242	2.61498e-52	4.35606e-51	TRUE
124855	36.582	250.449	-2.77518	2.65352e-52	4.41358e-51	TRUE
151817	35.8033	6.8669	2.38229	2.77059e-52	4.60135e-51	TRUE
144233	29.0523	253.681	-3.12597	3.36142e-52	5.57419e-51	TRUE
167919	17.7459	119.187	-2.74778	3.545e-52	5.86977e-51	TRUE
110838	43.582	236.975	-2.44198	3.57916e-52	5.91744e-51	TRUE
37670	23.6721	4.2364	2.48309	3.62168e-52	5.97876e-51	TRUE
159770	37.6103	1.95395	4.2653	3.6392e-52	5.99868e-51	TRUE
165022	22.1475	154.425	-2.80116	4.09476e-52	6.73952e-51	TRUE
163245	0.252631	13.1747	-5.75251	4.32766e-52	7.11223e-51	TRUE
142008	101.417	1155.54	-3.50978	4.58194e-52	7.51889e-51	TRUE
157353	107.87	1.76703	5.93081	4.78559e-52	7.84139e-51	TRUE
84566	33.9814	148.473	-2.12724	4.81632e-52	7.88001e-51	TRUE
158202	24.5434	209.468	-3.09273	4.92256e-52	8.04188e-51	TRUE
105058	49.8773	0.583803	6.39781	5.63115e-52	9.18587e-51	TRUE
188272	11.1811	104.294	-3.22114	5.83144e-52	9.49852e-51	TRUE
187008	59.9305	265.461	-2.14702	5.95269e-52	9.68169e-51	TRUE
162287	59.8955	338.516	-2.49839	5.99082e-52	9.72935e-51	TRUE
165692	148.726	816.311	-2.45642	6.67841e-52	1.083e-50	TRUE
155781	55.5995	273.535	-2.29844	6.90008e-52	1.11731e-50	TRUE
116333	27.3195	1.29389	4.39999	8.13063e-52	1.31463e-50	TRUE
140451	16.011	157.779	-3.29977	8.77723e-52	1.4171e-50	TRUE
137559	11.9486	0.30046	5.30846	9.06041e-52	1.4599e-50	TRUE
167061	14.5978	131.693	-3.17549	9.06884e-52	1.4599e-50	TRUE
42629	23.9263	1.35051	4.14271	9.39014e-52	1.50941e-50	TRUE
141993	64.7997	359.898	-2.47445	9.63273e-52	1.54615e-50	TRUE
81743	48.6666	5.29142	3.20209	1.0589e-51	1.69717e-50	TRUE
46655	386.631	2084.74	-2.43081	1.06656e-51	1.70697e-50	TRUE
155034	199.097	21.0673	3.23987	1.0844e-51	1.73299e-50	TRUE
138043	63.4048	373.368	-2.55888	1.10489e-51	1.76318e-50	TRUE
187156	129.408	916.62	-2.82445	1.14876e-51	1.83053e-50	TRUE
160436	12.6576	107.787	-3.08986	1.16546e-51	1.85447e-50	TRUE
156153	114.324	634.347	-2.47201	1.19777e-51	1.90313e-50	TRUE
20654	32.5132	195.766	-2.5899	1.28349e-51	2.03639e-50	TRUE
113307	20.784	1.62306	3.67755	1.70192e-51	2.69638e-50	TRUE
139962	27.3809	249.769	-3.18833	1.76942e-51	2.7993e-50	TRUE
171083	13.9818	2.16082	2.69322	1.79386e-51	2.83389e-50	TRUE
143641	12.2349	0.11342	6.78073	1.91415e-51	3.01958e-50	TRUE
79057	101.152	4.07453	4.62933	2.34823e-51	3.69905e-50	TRUE
155679	28.0045	0.108543	7.98904	2.43853e-51	3.83581e-50	TRUE
34786	65.815	381.783	-2.5366	2.49894e-51	3.92522e-50	TRUE
157163	38.552	4.3659	3.1445	2.94842e-51	4.62465e-50	TRUE
114790	10.3164	55.8219	-2.43434	3.00844e-51	4.71208e-50	TRUE
156254	350.22	29.18	3.5851	3.10673e-51	4.85913e-50	TRUE
155558	73.1389	317.078	-2.11609	3.49008e-51	5.45097e-50	TRUE
111807	267.188	1435.45	-2.42573	3.51754e-51	5.48607e-50	TRUE
146253	17.479	1.25504	3.80304	3.61321e-51	5.6273e-50	TRUE
117726	7.79703	45.5994	-2.54824	3.76252e-51	5.85157e-50	TRUE
146840	98.8587	7.68037	3.68546	4.91104e-51	7.62701e-50	TRUE
155474	202.019	15.3607	3.718	5.51122e-51	8.54704e-50	TRUE
118420	303.084	2.87901	6.71707	6.00559e-51	9.30065e-50	TRUE
116118	71.3573	402.573	-2.49666	6.02089e-51	9.31125e-50	TRUE
157998	20.4743	1.55784	3.71925	6.31367e-51	9.75033e-50	TRUE
150877	34.8837	7.07729	2.30119	6.5708e-51	1.01332e-49	TRUE
136688	57.0424	476.788	-3.06316	7.11266e-51	1.09535e-49	TRUE
157072	53.1326	1.93767	4.78235	7.19254e-51	1.1061e-49	TRUE
155577	51.7229	6.65459	2.95688	7.97467e-51	1.22467e-49	TRUE
168698	142.266	553.69	-1.96044	8.07706e-51	1.23867e-49	TRUE
156278	144.252	713.572	-2.30638	8.34411e-51	1.27784e-49	TRUE
155026	18.9557	0.11341	7.37015	8.51065e-51	1.30154e-49	TRUE
105848	425.821	1578.75	-1.89042	9.55924e-51	1.45987e-49	TRUE
156685	11.9153	0.244246	5.60784	9.82023e-51	1.49765e-49	TRUE
150480	12.7424	65.2756	-2.35693	9.96246e-51	1.51724e-49	TRUE
107382	5.95649	60.4907	-3.34306	1.23237e-50	1.87426e-49	TRUE
35706	43.0419	251.741	-2.54824	1.29608e-50	1.96844e-49	TRUE
163170	44.3318	1.68381	4.70772	1.32672e-50	2.0122e-49	TRUE
155485	146.742	756.41	-2.36587	1.37753e-50	2.08638e-49	TRUE
78181	18.4536	139.217	-2.91431	1.50677e-50	2.279e-49	TRUE
155713	95.6564	6.01372	3.99012	1.56873e-50	2.36945e-49	TRUE
156767	64.763	354.382	-2.45216	1.72059e-50	2.59526e-49	TRUE
157176	399.979	1702.84	-2.08992	1.8269e-50	2.75184e-49	TRUE
165822	43.6435	0.588904	6.20317	1.99469e-50	3.00049e-49	TRUE
186946	25.7648	1.11285	4.53652	2.13578e-50	3.20833e-49	TRUE
155127	63.7224	258.887	-2.02224	2.32703e-50	3.48138e-49	TRUE
191309	153.024	34.7891	2.13707	2.32095e-50	3.48138e-49	TRUE
72175	28.7757	181.723	-2.65881	2.32635e-50	3.48138e-49	TRUE
159856	63.5544	5.04544	3.65126	2.36533e-50	3.53388e-49	TRUE
74779	12.829	135.797	-3.40343	2.40313e-50	3.58548e-49	TRUE
150596	25.9484	4.7533	2.44949	2.66097e-50	3.96481e-49	TRUE
85367	10.9412	1.3015	3.0715	2.71034e-50	4.03292e-49	TRUE
163240	29.2108	0.0441669	9.37191	2.84497e-50	4.22753e-49	TRUE
156421	118.07	17.0962	2.78753	3.33615e-50	4.95073e-49	TRUE
154981	48.4452	306.598	-2.66222	3.57998e-50	5.3054e-49	TRUE
138048	31.4862	2.17329	3.85597	4.03091e-50	5.96563e-49	TRUE
135293	49.9583	340.73	-2.7698	4.68338e-50	6.92198e-49	TRUE
164843	30.2323	276.41	-3.19169	4.69092e-50	6.92382e-49	TRUE
154739	107.385	530.766	-2.30527	4.96909e-50	7.32458e-49	TRUE
110553	12.6637	1.75652	2.84889	5.21711e-50	7.67989e-49	TRUE
46118	29.6718	222.386	-2.90538	5.3143e-50	7.81251e-49	TRUE
150548	83.6389	467.665	-2.48306	5.69208e-50	8.35673e-49	TRUE
157249	63.2329	303.908	-2.2649	6.59393e-50	9.66788e-49	TRUE
45643	173.206	3.55113	5.60716	6.99936e-50	1.02487e-48	TRUE
157607	119.963	626.345	-2.38435	7.70868e-50	1.12723e-48	TRUE
105416	22.5198	170.407	-2.91879	7.95161e-50	1.16121e-48	TRUE
140255	10.042	137.682	-3.77661	8.81951e-50	1.28625e-48	TRUE
157582	15.2755	93.8415	-2.61832	9.27488e-50	1.35087e-48	TRUE
152476	24.9684	156.281	-2.64551	9.33651e-50	1.35805e-48	TRUE
118043	13.0517	404.239	-4.9527	9.70146e-50	1.40927e-48	TRUE
114990	93.3676	426.639	-2.1919	9.74682e-50	1.41399e-48	TRUE
106237	16.1177	2.06561	2.96274	1.20223e-49	1.74181e-48	TRUE
162090	36.3486	3.50654	3.37348	1.26663e-49	1.8327e-48	TRUE
157357	64.5615	323.785	-2.32682	1.82347e-49	2.63494e-48	TRUE
108315	6.73313	0.414316	4.01727	1.84916e-49	2.66856e-48	TRUE
30173	44.5606	328.735	-2.88332	1.91262e-49	2.75653e-48	TRUE
35679	7.89972	73.1606	-3.21109	2.1365e-49	3.07516e-48	TRUE
171142	37.5373	238.393	-2.66624	2.6923e-49	3.87009e-48	TRUE
112682	17.2154	1.15409	3.89475	2.71453e-49	3.89697e-48	TRUE
166087	2.41745	122.296	-5.66049	2.8456e-49	4.07981e-48	TRUE
178854	51.9848	0.840412	5.94764	3.51977e-49	5.03982e-48	TRUE
166501	40.562	1.18818	5.08764	3.71115e-49	5.30694e-48	TRUE
157817	36.2309	204.775	-2.49891	3.87949e-49	5.54048e-48	TRUE
155292	632.321	2461.82	-1.96098	4.01403e-49	5.7252e-48	TRUE
155442	62.8064	9.02353	2.80043	4.19821e-49	5.98014e-48	TRUE
187060	41.721	6.89952	2.59529	4.43403e-49	6.3079e-48	TRUE
105653	82.2857	527.524	-2.68094	5.71457e-49	8.11912e-48	TRUE
44165	15.6561	120.9	-2.94879	6.66402e-49	9.45586e-48	TRUE
40173	6.44083	83.703	-3.70409	6.79456e-49	9.62869e-48	TRUE
157263	428.905	2.98391	7.16421	7.24042e-49	1.02473e-47	TRUE
156762	38.0191	1.90314	4.31521	7.81911e-49	1.10521e-47	TRUE
111551	54.4545	324.76	-2.57607	7.95758e-49	1.12335e-47	TRUE
187782	12.1394	1.77395	2.77494	8.16076e-49	1.15055e-47	TRUE
92160	29.2823	268.112	-3.19426	8.20169e-49	1.15484e-47	TRUE
115002	43.6926	269.794	-2.62625	9.06527e-49	1.27481e-47	TRUE
116091	29.7735	5.83111	2.35203	9.58234e-49	1.34581e-47	TRUE
176370	176.543	2.43499	6.17725	9.60007e-49	1.34658e-47	TRUE
113130	72.5797	6.95585	3.38244	1.14792e-48	1.60811e-47	TRUE
115756	14.6374	0.38973	5.22147	1.24889e-48	1.74733e-47	TRUE
113314	6.26279	64.8549	-3.37162	1.26027e-48	1.76102e-47	TRUE
157278	54.2211	400.78	-2.88597	1.27592e-48	1.78063e-47	TRUE
156720	25.7207	99.6718	-1.95423	1.27866e-48	1.78219e-47	TRUE
155189	94.1209	418.41	-2.15214	1.39515e-48	1.9421e-47	TRUE
146732	160.076	23.8817	2.74511	1.44114e-48	2.00358e-47	TRUE
160890	46.3991	9.23431	2.32924	1.44619e-48	2.00806e-47	TRUE
157291	43.7905	207.758	-2.24669	1.45208e-48	2.01371e-47	TRUE
31861	23.6785	172.366	-2.86458	1.52397e-48	2.11075e-47	TRUE
156059	42.4254	259.601	-2.61391	1.71718e-48	2.37535e-47	TRUE
154978	217.246	8.69596	4.64184	1.85086e-48	2.55707e-47	TRUE
108814	26.4555	292.685	-3.46677	1.86391e-48	2.57187e-47	TRUE
154812	410.218	1878.06	-2.19471	1.88563e-48	2.59858e-47	TRUE
153122	12.7869	64.1798	-2.32713	1.98937e-48	2.73812e-47	TRUE
155831	123.171	5.93876	4.37287	2.14391e-48	2.94714e-47	TRUE
186442	19.6832	1.37717	3.8379	2.35109e-48	3.22791e-47	TRUE
107467	27.8222	2.53738	3.45271	2.37613e-48	3.25823e-47	TRUE
87139	15.5115	1.02489	3.91628	2.48288e-48	3.40037e-47	TRUE
141122	32.4245	6.44582	2.33012	2.57071e-48	3.51628e-47	TRUE
130612	118.968	555.572	-2.22329	2.57684e-48	3.5203e-47	TRUE
121947	77.915	425.435	-2.4492	2.95766e-48	4.03554e-47	TRUE
155487	48.1904	202.892	-2.07451	3.61127e-48	4.92124e-47	TRUE
78133	14.7239	412.765	-4.81033	4.21529e-48	5.73728e-47	TRUE
153155	34.3096	139.726	-2.02584	4.91954e-48	6.68754e-47	TRUE
161985	19.3969	2.32661	3.05884	5.8875e-48	7.9935e-47	TRUE
144300	81.1013	414.292	-2.3522	6.42638e-48	8.7144e-47	TRUE
149249	118.117	714.558	-2.597	6.44683e-48	8.73137e-47	TRUE
136838	28.6792	156.118	-2.44388	6.51719e-48	8.81581e-47	TRUE
77243	23.4576	1.87651	3.64026	6.9905e-48	9.44447e-47	TRUE
160384	60.4284	373.56	-2.62836	7.05959e-48	9.52612e-47	TRUE
156875	166.506	805.731	-2.27456	7.14078e-48	9.62389e-47	TRUE
153187	80.3863	341.048	-2.08499	7.21867e-48	9.71697e-47	TRUE
46819	156.51	2.32691	6.07034	7.79431e-48	1.0479e-46	TRUE
33319	12.0862	89.3742	-2.88609	8.18537e-48	1.09914e-46	TRUE
162930	17.1339	1.43842	3.572	8.24995e-48	1.10646e-46	TRUE
155969	13.9237	0.191821	6.18238	8.38562e-48	1.12323e-46	TRUE
42621	24.4432	140.903	-2.52753	8.39543e-48	1.12323e-46	TRUE
156564	178.984	739.056	-2.04595	8.69934e-48	1.16248e-46	TRUE
134805	34.7469	227.452	-2.71135	1.03422e-47	1.38034e-46	TRUE
157232	51.9561	4.83136	3.42896	1.07276e-47	1.43004e-46	TRUE
157166	99.0045	5.17314	4.25947	1.17689e-47	1.56696e-46	TRUE
160289	15.262	153.878	-3.3344	1.29249e-47	1.71879e-46	TRUE
157333	450.233	1641.65	-1.86631	1.2967e-47	1.72231e-46	TRUE
113434	8.16917	76.3149	-3.21618	1.3084e-47	1.73575e-46	TRUE
153792	180.144	43.1679	2.0612	1.50155e-47	1.9896e-46	TRUE
131995	218.815	1139.32	-2.38021	1.58496e-47	2.0976e-46	TRUE
145454	37.8983	2.47134	3.941	1.70364e-47	2.25196e-46	TRUE
86847	3.20154	21.5137	-2.74494	1.71263e-47	2.26112e-46	TRUE
162946	16.2961	96.4434	-2.56475	1.74305e-47	2.29853e-46	TRUE
163738	63.6921	370.149	-2.53976	1.77159e-47	2.33337e-46	TRUE
31506	154.699	744.937	-2.26764	1.77511e-47	2.33522e-46	TRUE
157017	89.998	3.60842	4.64088	1.86287e-47	2.44775e-46	TRUE
108712	10.3055	0.138557	6.21494	1.86816e-47	2.45176e-46	TRUE
156689	3.56612	30.308	-3.08042	1.87548e-47	2.45844e-46	TRUE
125538	1568.27	7469.1	-2.25172	1.94178e-47	2.54233e-46	TRUE
154599	18.6351	97.47	-2.38612	1.99463e-47	2.60842e-46	TRUE
21893	19.7781	116.582	-2.55897	2.08456e-47	2.72279e-46	TRUE
157277	26.9852	0.446132	5.92118	2.16631e-47	2.82621e-46	TRUE
155690	48.4215	9.82583	2.30017	2.21528e-47	2.88668e-46	TRUE
156496	20.5443	2.12883	3.27179	2.25461e-47	2.93446e-46	TRUE
157361	26.3193	1.92401	3.77021	2.584e-47	3.3592e-46	TRUE
93182	10.7231	57.1162	-2.41149	3.05546e-47	3.96741e-46	TRUE
156560	79.2797	424.699	-2.42126	3.07159e-47	3.98366e-46	TRUE
142768	60.2365	350.455	-2.54062	3.1215e-47	4.04363e-46	TRUE
110016	27.9337	0.600515	5.53662	3.17426e-47	4.10715e-46	TRUE
150667	102.312	428.191	-2.06515	3.4005e-47	4.39471e-46	TRUE
154889	22.1065	1.47306	3.90327	3.47213e-47	4.48202e-46	TRUE
88521	24.5019	192.527	-2.97343	3.75555e-47	4.84219e-46	TRUE
152766	18.6974	214.493	-3.51935	4.10953e-47	5.29241e-46	TRUE
23918	70.4265	511.136	-2.86055	4.36786e-47	5.61852e-46	TRUE
154273	86.6548	2.55807	5.08094	5.25626e-47	6.75341e-46	TRUE
165231	17.9096	78.7751	-2.13774	5.27932e-47	6.77512e-46	TRUE
78494	18.467	150.572	-3.02716	5.57968e-47	7.15225e-46	TRUE
114102	236.539	11.6928	4.33758	5.62467e-47	7.20153e-46	TRUE
150834	297.791	1194.56	-2.00416	5.64271e-47	7.21624e-46	TRUE
155399	101.579	586.235	-2.52896	5.70479e-47	7.28718e-46	TRUE
113137	30.5297	165.592	-2.4399	5.95328e-47	7.59578e-46	TRUE
122025	29.4731	226.141	-2.93902	7.14855e-47	9.11026e-46	TRUE
108277	30.1033	2.07885	3.85601	7.6801e-47	9.77637e-46	TRUE
151284	72.641	2.99715	4.60059	9.33774e-47	1.18727e-45	TRUE
153317	52.0648	367.724	-2.82076	9.50949e-47	1.20772e-45	TRUE
134956	19.6631	0.913249	4.42463	9.93271e-47	1.26001e-45	TRUE
145983	22.5662	1.32226	4.09443	1.07706e-46	1.36473e-45	TRUE
127850	86.8753	6.06136	3.8415	1.10954e-46	1.40427e-45	TRUE
81778	10.0225	51.5631	-2.36421	1.1557e-46	1.46102e-45	TRUE
155621	17.0151	0.84494	4.32272	1.18774e-46	1.4998e-45	TRUE
161392	12.5377	1.0693	3.54974	1.28436e-46	1.61994e-45	TRUE
163926	73.9374	414.647	-2.48775	1.3561e-46	1.70847e-45	TRUE
137410	12.5855	116.939	-3.2177	1.40184e-46	1.76408e-45	TRUE
163125	834.524	22.0424	5.24295	1.50468e-46	1.89133e-45	TRUE
156137	124.764	466.398	-1.90215	1.6548e-46	2.07765e-45	TRUE
145567	1.35439	20.7787	-3.92218	2.00579e-46	2.51546e-45	TRUE
154924	55.612	274.658	-2.30378	2.15684e-46	2.70182e-45	TRUE
77261	0.859574	14.8145	-4.10513	2.31575e-46	2.89758e-45	TRUE
91441	20.1435	0.434019	5.52814	2.69462e-46	3.36781e-45	TRUE
156946	3.07583	25.8613	-3.07328	2.72119e-46	3.39717e-45	TRUE
106194	14.3921	93.6527	-2.70083	3.09929e-46	3.86481e-45	TRUE
167506	47.4548	217.674	-2.19761	3.12254e-46	3.88939e-45	TRUE
156695	270.464	1211.74	-2.16361	3.25943e-46	4.05532e-45	TRUE
106212	9.57066	75.8948	-2.98563	3.58385e-46	4.45392e-45	TRUE
105940	27.4279	0.0346695	9.61433	3.86122e-46	4.79322e-45	TRUE
152471	34.969	4.52974	2.94867	4.20668e-46	5.21619e-45	TRUE
143029	49.0845	3.60852	3.76355	4.37172e-46	5.41474e-45	TRUE
107426	165.141	7.84301	4.3945	4.5937e-46	5.68328e-45	TRUE
167074	60.588	2.64577	4.51538	4.63324e-46	5.72576e-45	TRUE
106153	64.1191	327.973	-2.35445	4.89011e-46	6.03644e-45	TRUE
115129	28.1498	158.27	-2.4915	4.89851e-46	6.04004e-45	TRUE
155521	77.8351	396.108	-2.3473	5.00321e-46	6.16223e-45	TRUE
182461	68.8948	424.675	-2.62385	6.12647e-46	7.53727e-45	TRUE
149945	26.6047	221.964	-3.06013	6.30503e-46	7.74829e-45	TRUE
154817	28.7231	180.965	-2.65595	6.65208e-46	8.16567e-45	TRUE
114486	4.98877	59.3426	-3.57438	8.17677e-46	1.00261e-44	TRUE
31905	63.1976	287.389	-2.18607	8.78287e-46	1.07573e-44	TRUE
74621	108.481	18.7519	2.53156	1.0396e-45	1.2719e-44	TRUE
156659	24.8931	101.041	-2.02074	1.04505e-45	1.27714e-44	TRUE
130574	17.1948	133.879	-2.96042	1.04871e-45	1.2802e-44	TRUE
179535	28.6566	190.365	-2.73167	1.10573e-45	1.34831e-44	TRUE
33391	38.543	255.213	-2.72718	1.23716e-45	1.5069e-44	TRUE
150760	1844.74	7345.86	-1.99347	1.28339e-45	1.56148e-44	TRUE
156518	75.5504	511.521	-2.75923	1.30015e-45	1.58012e-44	TRUE
157509	296.803	1603.94	-2.43402	1.40317e-45	1.70345e-44	TRUE
163178	21.376	186.814	-3.12698	1.75186e-45	2.12442e-44	TRUE
29874	34.402	0.0233169	10.5193	1.83636e-45	2.22444e-44	TRUE
157014	260.227	996.342	-1.93685	2.13062e-45	2.57805e-44	TRUE
160882	27.8942	196.491	-2.81556	2.1602e-45	2.61097e-44	TRUE
109932	42.9002	191.098	-2.1549	2.16861e-45	2.61826e-44	TRUE
155853	39.9561	177.386	-2.15023	2.17879e-45	2.62767e-44	TRUE
176690	125.95	548.108	-2.12154	2.55148e-45	3.07378e-44	TRUE
108819	38.1614	2.26612	4.07241	2.68038e-45	3.22554e-44	TRUE
108492	46.0427	171.957	-1.90096	3.00093e-45	3.60734e-44	TRUE
114898	220.292	9.61493	4.51769	3.12968e-45	3.75801e-44	TRUE
155554	13.0055	0.666614	4.28014	3.40479e-45	4.08389e-44	TRUE
106834	536.565	2153.35	-2.0048	4.00818e-45	4.8024e-44	TRUE
167581	29.842	117.544	-1.97697	4.04297e-45	4.83882e-44	TRUE
137269	16.0762	102.968	-2.6782	4.31748e-45	5.16176e-44	TRUE
16954	61.2267	273.768	-2.1606	4.62618e-45	5.52482e-44	TRUE
155014	98.0838	539.707	-2.45998	5.37669e-45	6.41417e-44	TRUE
138925	29.9419	144.545	-2.2695	5.78069e-45	6.88866e-44	TRUE
156361	7.97995	95.0581	-3.57011	6.34534e-45	7.55335e-44	TRUE
144753	17.7829	147.931	-3.05601	6.44297e-45	7.6613e-44	TRUE
142191	13.2115	0.0897725	7.18526	6.45016e-45	7.66157e-44	TRUE
50739	30.4056	310.3	-3.35023	6.58592e-45	7.8144e-44	TRUE
156198	35.8008	0.172389	7.71847	6.66249e-45	7.89673e-44	TRUE
108881	57.9338	304.691	-2.39525	7.04086e-45	8.33623e-44	TRUE
108925	9.73817	1.04773	3.21395	7.35942e-45	8.70403e-44	TRUE
165537	29.4964	141.33	-2.26044	7.48859e-45	8.84731e-44	TRUE
41562	12.1507	90.5889	-2.8976	8.43914e-45	9.95964e-44	TRUE
155092	34.9517	1.26678	4.78055	8.82939e-45	1.0409e-43	TRUE
110239	42.3821	265.328	-2.64675	9.10153e-45	1.07184e-43	TRUE
155630	23.1347	0.142075	7.3396	1.03779e-44	1.22085e-43	TRUE
160070	39.2303	212.203	-2.43523	1.14276e-44	1.34289e-43	TRUE
48200	142.177	834.56	-2.55348	1.29887e-44	1.5231e-43	TRUE
91282	31.563	180.183	-2.51334	1.29798e-44	1.5231e-43	TRUE
166331	26.5344	0.180508	7.19489	1.38331e-44	1.62039e-43	TRUE
156494	70.5228	9.31778	2.91905	1.38885e-44	1.62514e-43	TRUE
145827	8.93715	41.5855	-2.21906	1.55881e-44	1.82209e-43	TRUE
21568	28.9426	131.229	-2.18075	1.71862e-44	2.00676e-43	TRUE
159052	16.5386	103.582	-2.64672	1.72777e-44	2.01531e-43	TRUE
154250	20.7367	3.0877	2.7467	1.95613e-44	2.27925e-43	TRUE
114598	218.416	23.0717	3.24226	2.1207e-44	2.4684e-43	TRUE
108310	24.1977	170.169	-2.81357	2.21271e-44	2.57278e-43	TRUE
44439	26.1279	215.573	-3.04414	2.32065e-44	2.69543e-43	TRUE
155590	32.2124	511.748	-3.98936	2.60352e-44	3.0208e-43	TRUE
110815	23.891	2.16381	3.46749	2.61969e-44	3.03635e-43	TRUE
185166	33.6962	144.621	-2.10129	2.7079e-44	3.1353e-43	TRUE
104940	20.4476	111.902	-2.45345	2.97881e-44	3.44534e-43	TRUE
172955	97.394	675.39	-2.79379	3.02208e-44	3.49172e-43	TRUE
144119	31.7488	189.235	-2.57521	3.19146e-44	3.68356e-43	TRUE
157411	70.5283	416.752	-2.56298	3.86375e-44	4.45484e-43	TRUE
121836	26.5297	229.98	-3.11543	3.89218e-44	4.48293e-43	TRUE
108741	28.1516	0.738764	5.25196	3.89754e-44	4.48441e-43	TRUE
146152	61.6028	14.2296	2.11465	4.26269e-44	4.89943e-43	TRUE
110609	61.5998	302.689	-2.29688	4.5405e-44	5.21329e-43	TRUE
145356	4.80791	0.0422426	6.85116	4.61005e-44	5.28763e-43	TRUE
134574	20.2558	154.565	-2.93139	5.2854e-44	6.05594e-43	TRUE
165086	34.7009	166.069	-2.25833	5.5259e-44	6.32492e-43	TRUE
181386	116.055	433.233	-1.90019	5.6659e-44	6.47499e-43	TRUE
48945	36.582	4.62365	2.98326	5.66878e-44	6.47499e-43	TRUE
151146	28.5593	118.162	-2.04937	6.86162e-44	7.82936e-43	TRUE
166202	25.9291	256.104	-3.30377	6.93851e-44	7.9089e-43	TRUE
156869	12.8449	0.77097	4.05751	7.10492e-44	8.09021e-43	TRUE
112043	17.2617	0.277759	5.94739	7.45731e-44	8.48269e-43	TRUE
153764	69.0511	254.781	-1.88329	7.50538e-44	8.52856e-43	TRUE
155657	13.7708	0.08732	7.28744	8.26043e-44	9.37686e-43	TRUE
135541	26.1981	182.477	-2.79977	8.58269e-44	9.73264e-43	TRUE
116169	11.3969	1.63014	2.8043	8.68516e-44	9.83871e-43	TRUE
155511	264.005	1095.39	-2.05285	8.71716e-44	9.86482e-43	TRUE
155528	649.577	179.66	1.85427	9.4191e-44	1.06482e-42	TRUE
188221	61.5628	4.59489	3.74301	1.00953e-43	1.1401e-42	TRUE
185420	54.7439	229.649	-2.06893	1.05552e-43	1.19081e-42	TRUE
153210	57.0847	209.543	-1.87577	1.07889e-43	1.21593e-42	TRUE
184148	846.933	3660.5	-2.11166	1.09274e-43	1.23028e-42	TRUE
176147	62.0993	8.75578	2.82617	1.23659e-43	1.39081e-42	TRUE
136013	5.96891	0.052347	6.8682	1.29373e-43	1.4536e-42	TRUE
155320	242.489	881.795	-1.86263	1.47713e-43	1.65797e-42	TRUE
112546	53.3661	259.803	-2.28313	1.63117e-43	1.829e-42	TRUE
176157	24.3125	148.752	-2.61216	1.78536e-43	1.99986e-42	TRUE
155633	20.3659	3.3558	2.60231	1.83337e-43	2.05155e-42	TRUE
147251	63.9462	0.169362	8.58248	2.0355e-43	2.27542e-42	TRUE
72653	16.7432	102.991	-2.62095	2.22752e-43	2.48755e-42	TRUE
113370	18.1656	3.54836	2.35599	2.35695e-43	2.62942e-42	TRUE
158593	150.707	730.93	-2.27798	2.58137e-43	2.87687e-42	TRUE
154725	393.237	1226.69	-1.64128	2.80833e-43	3.12665e-42	TRUE
140143	31.8817	180.08	-2.49748	2.81441e-43	3.13025e-42	TRUE
155037	17.9516	0.360182	5.62181	2.98446e-43	3.31604e-42	TRUE
115848	434.193	5.22208	6.37538	3.42013e-43	3.79628e-42	TRUE
76841	29.6235	299.237	-3.33475	3.72904e-43	4.13499e-42	TRUE
129857	10.0042	73.1961	-2.87034	3.77605e-43	4.18291e-42	TRUE
178464	3.25814	33.0518	-3.34438	3.94123e-43	4.36149e-42	TRUE
155949	258.033	56.6573	2.18723	3.98682e-43	4.40752e-42	TRUE
110352	459.728	2655.4	-2.52992	4.01421e-43	4.43335e-42	TRUE
109435	77.1934	371.947	-2.26766	4.49456e-43	4.95888e-42	TRUE
157504	25.9159	4.16792	2.63694	4.52475e-43	4.98719e-42	TRUE
25943	34.7386	257.513	-2.89004	4.78446e-43	5.26817e-42	TRUE
22237	39.3503	3.65482	3.42872	4.92458e-43	5.41704e-42	TRUE
159552	41.5945	206.84	-2.31423	5.4339e-43	5.97132e-42	TRUE
146002	17.7254	108.74	-2.61568	5.51276e-43	6.05194e-42	TRUE
155429	26.8111	0.0339054	9.63725	5.67563e-43	6.22235e-42	TRUE
24748	281.745	36.5357	2.94558	5.67928e-43	6.22235e-42	TRUE
157239	1008.58	4016.62	-1.99362	6.33258e-43	6.93122e-42	TRUE
84177	8.82167	0.313857	4.8012	6.36852e-43	6.96364e-42	TRUE
182923	877.75	3843.06	-2.13034	6.47173e-43	7.06947e-42	TRUE
115916	16.0056	0.780299	4.36123	6.70942e-43	7.32185e-42	TRUE
35530	22.0105	4.24675	2.37322	6.75102e-43	7.35994e-42	TRUE
107393	20.9641	131.353	-2.64743	6.89726e-43	7.51195e-42	TRUE
144352	83.8326	6.52862	3.68182	7.05715e-43	7.67849e-42	TRUE
154906	65.1902	264.31	-2.01946	8.33317e-43	9.0579e-42	TRUE
182749	37.7124	6.19937	2.60607	9.51118e-43	1.03282e-41	TRUE
107739	16.5611	0.246495	6.08269	9.78229e-43	1.06121e-41	TRUE
168105	18.0551	116.968	-2.69505	1.2746e-42	1.38136e-41	TRUE
154985	338.614	1185.25	-1.80748	1.32726e-42	1.43701e-41	TRUE
155218	77.7686	382.056	-2.29656	1.34915e-42	1.45919e-41	TRUE
83365	22.2396	1.08752	4.35256	1.35039e-42	1.45919e-41	TRUE
183686	5.83251	0.0160114	8.49116	1.35933e-42	1.46741e-41	TRUE
157479	63.1496	6.11591	3.3732	1.37748e-42	1.48555e-41	TRUE
110658	9.76579	67.6898	-2.79094	1.43169e-42	1.5425e-41	TRUE
152482	31.232	155.697	-2.31737	1.43986e-42	1.54979e-41	TRUE
114450	585.057	2090.07	-1.83684	1.53087e-42	1.64613e-41	TRUE
161783	20.9396	120.059	-2.51827	1.53666e-42	1.65075e-41	TRUE
152814	17.2584	140.044	-3.02017	1.61801e-42	1.73645e-41	TRUE
84641	21.7372	155.576	-2.83899	1.65484e-42	1.77424e-41	TRUE
157152	30.9269	114.444	-1.88768	1.69597e-42	1.81657e-41	TRUE
85010	81.692	370.901	-2.18274	1.76884e-42	1.89278e-41	TRUE
128748	26.783	175.232	-2.70925	2.15262e-42	2.30121e-41	TRUE
187721	55.0008	181.152	-1.71956	2.17001e-42	2.31755e-41	TRUE
117813	31.792	225.267	-2.82434	2.31045e-42	2.46516e-41	TRUE
50006	89.6051	387.748	-2.11326	2.36507e-42	2.52099e-41	TRUE
105638	28.6134	143.821	-2.32918	2.75866e-42	2.93767e-41	TRUE
143018	21.9304	2.26482	3.27599	2.82602e-42	3.0065e-41	TRUE
191328	47.2766	165.41	-1.80706	3.22827e-42	3.43113e-41	TRUE
186243	74.5498	392.551	-2.39725	3.26925e-42	3.47133e-41	TRUE
157196	10.9719	65.2572	-2.57471	3.9405e-42	4.18004e-41	TRUE
24449	110.342	552.362	-2.32469	4.36691e-42	4.62792e-41	TRUE
115799	331.948	10.3663	4.99902	4.65067e-42	4.9239e-41	TRUE
155685	50.9015	257.204	-2.33754	4.6621e-42	4.93126e-41	TRUE
20383	6.77442	0.282756	4.57681	5.19606e-42	5.49077e-41	TRUE
106421	39.7819	1.40784	4.81678	5.81328e-42	6.13711e-41	TRUE
182362	143.113	847.989	-2.56703	6.15064e-42	6.48704e-41	TRUE
81188	77.3332	15.3822	2.33026	6.16518e-42	6.49615e-41	TRUE
155883	51.8356	2.99218	4.11235	6.18545e-42	6.51128e-41	TRUE
77601	18.0211	110.786	-2.6198	6.24569e-42	6.56841e-41	TRUE
88619	20.872	176.291	-3.07728	6.31082e-42	6.63057e-41	TRUE
113321	10.0273	43.5577	-2.11951	6.38497e-42	6.70209e-41	TRUE
155514	6.85306	31.2505	-2.19114	7.2867e-42	7.64132e-41	TRUE
142739	72.835	476.393	-2.70939	7.37684e-42	7.72849e-41	TRUE
160543	10.9658	0.159265	6.08047	8.16602e-42	8.54715e-41	TRUE
151062	34.2644	0.948556	5.173	8.37948e-42	8.76225e-41	TRUE
111642	15.9007	107.339	-2.75323	1.00091e-41	1.04563e-40	TRUE
144212	10.1678	65.4518	-2.68125	1.04417e-41	1.08979e-40	TRUE
111437	18.1174	145.522	-3.0039	1.47448e-41	1.53745e-40	TRUE
154701	329.538	1626.16	-2.30297	1.57277e-41	1.63839e-40	TRUE
112698	14.0026	65.0237	-2.21564	1.77166e-41	1.84384e-40	TRUE
139470	314.396	1210.18	-1.94473	1.80885e-41	1.88076e-40	TRUE
90667	9.98375	0.249895	5.33241	1.98272e-41	2.0596e-40	TRUE
82890	47.6007	292.769	-2.62097	2.10195e-41	2.1814e-40	TRUE
148077	16.081	164.253	-3.35195	2.25919e-41	2.34237e-40	TRUE
159784	14.2705	2.12686	2.74499	2.32635e-41	2.40973e-40	TRUE
156461	90.7862	351.281	-1.95227	2.71042e-41	2.80493e-40	TRUE
78007	6.16531	0.177728	5.10691	2.72997e-41	2.8225e-40	TRUE
163427	21.0241	2.17784	3.26957	3.03475e-41	3.13467e-40	TRUE
164063	27.6551	195.865	-2.82373	3.13377e-41	3.23289e-40	TRUE
167597	5.74776	39.8914	-2.79207	3.13571e-41	3.23289e-40	TRUE
180609	35.7019	230.186	-2.68808	3.1523e-41	3.24696e-40	TRUE
187071	61.6605	274.031	-2.15184	3.22818e-41	3.32201e-40	TRUE
43928	8.34117	68.5694	-3.03871	3.3026e-41	3.39542e-40	TRUE
32429	11.4697	1.76667	2.70107	3.37889e-41	3.47061e-40	TRUE
109513	31.6874	148.6	-2.23058	3.80144e-41	3.901e-40	TRUE
156383	20.7244	89.9198	-2.11582	4.22736e-41	4.33403e-40	TRUE
80409	27.3197	7.01399	1.96206	4.43302e-41	4.54065e-40	TRUE
116209	48.3377	286.237	-2.56703	4.78834e-41	4.90004e-40	TRUE
159692	58.5768	11.1194	2.39722	4.80023e-41	4.90765e-40	TRUE
85633	0.98585	15.4684	-3.97079	4.88978e-41	4.99456e-40	TRUE
157513	47.8739	250.383	-2.38664	5.26663e-41	5.37451e-40	TRUE
147394	7.46101	44.6818	-2.58085	5.43623e-41	5.54244e-40	TRUE
158872	97.3364	363.325	-1.90008	5.74654e-41	5.85339e-40	TRUE
155048	20.5558	0.433857	5.56488	6.11528e-41	6.22323e-40	TRUE
156949	19.4344	76.3413	-1.97331	6.20461e-41	6.30831e-40	TRUE
111848	12.2878	76.002	-2.63006	6.49972e-41	6.60226e-40	TRUE
158656	29.6794	194.666	-2.71305	6.89934e-41	7.00172e-40	TRUE
104805	13.3432	0.408615	5.02659	7.06573e-41	7.16397e-40	TRUE
147806	36.5922	0.262159	7.10353	7.39011e-41	7.48597e-40	TRUE
106315	1.98688	29.6	-3.90834	8.82921e-41	8.93552e-40	TRUE
85707	11.5833	0.162225	6.14172	8.83743e-41	8.93563e-40	TRUE
110358	296.149	1374.27	-2.21403	9.50596e-41	9.59396e-40	TRUE
27136	26.487	238.297	-3.1684	9.50424e-41	9.59396e-40	TRUE
154585	16.3006	64.8406	-1.99148	1.09551e-40	1.10464e-39	TRUE
77048	15.2966	78.0525	-2.3512	1.14531e-40	1.1538e-39	TRUE
113139	25.464	122.987	-2.27137	1.17305e-40	1.18066e-39	TRUE
164143	19.2112	64.3416	-1.74343	1.32717e-40	1.33456e-39	TRUE
105806	35.653	216.859	-2.60436	1.34738e-40	1.35365e-39	TRUE
158599	20.8055	182.93	-3.13561	1.42253e-40	1.42784e-39	TRUE
183214	26.4961	3.23149	3.03461	1.67193e-40	1.67665e-39	TRUE
45061	32.4138	130.63	-2.01038	1.78658e-40	1.79e-39	TRUE
105619	19.8268	1.65836	3.58376	1.9116e-40	1.91351e-39	TRUE
149518	28.0765	133.796	-2.25204	1.9201e-40	1.92027e-39	TRUE
155063	71.7949	328.243	-2.193	2.03045e-40	2.02879e-39	TRUE
33636	2.50369	26.5314	-3.40988	2.07463e-40	2.07106e-39	TRUE
156209	205.931	22.3254	3.20593	2.35288e-40	2.3467e-39	TRUE
154753	1433.49	6686.55	-2.22174	2.37321e-40	2.36484e-39	TRUE
107750	27.631	121.282	-2.13388	2.55198e-40	2.54068e-39	TRUE
157377	2.24011	18.0722	-3.01006	3.48705e-40	3.46835e-39	TRUE
24680	371.389	40.1567	3.20863	3.49008e-40	3.46835e-39	TRUE
178996	81.7475	268.412	-1.71506	3.70088e-40	3.67452e-39	TRUE
77192	14.1776	112.374	-2.98646	3.99745e-40	3.9654e-39	TRUE
147673	24.71	172.209	-2.80083	4.18463e-40	4.14734e-39	TRUE
147950	21.6883	95.887	-2.14468	4.65092e-40	4.60533e-39	TRUE
162834	5.4927	58.4403	-3.40726	5.54445e-40	5.48517e-39	TRUE
186155	35.595	1.41653	4.64933	5.57625e-40	5.51168e-39	TRUE
96102	19.8252	282.504	-3.83181	5.62455e-40	5.55443e-39	TRUE
156144	50.9419	308.433	-2.59898	5.78562e-40	5.70837e-39	TRUE
108372	3.6715	0.0515041	6.13637	5.92214e-40	5.83784e-39	TRUE
136103	27.8014	0.050925	9.10308	6.02842e-40	5.93729e-39	TRUE
155573	50.3802	0.0504719	9.95507	6.11382e-40	6.01602e-39	TRUE
140086	63.2925	239.362	-1.91897	6.49612e-40	6.3865e-39	TRUE
155470	62.982	267.088	-2.08432	6.55448e-40	6.43813e-39	TRUE
172750	247.357	1035.67	-2.06592	7.07698e-40	6.94515e-39	TRUE
191223	99.4537	358.654	-1.85024	7.19064e-40	7.05041e-39	TRUE
156398	528.053	1846.36	-1.80588	7.38968e-40	7.23912e-39	TRUE
73792	13.3981	130.49	-3.28308	7.44776e-40	7.28954e-39	TRUE
148231	16.7641	3.62307	2.20927	8.45573e-40	8.26874e-39	TRUE
153785	14.417	55.1921	-1.93611	8.99573e-40	8.789e-39	TRUE
110564	15.4381	57.6741	-1.90058	9.0362e-40	8.82071e-39	TRUE
137337	60.4753	213.172	-1.81754	9.34743e-40	9.11643e-39	TRUE
114978	40.1777	2.38765	4.06985	9.54397e-40	9.29988e-39	TRUE
150952	26.9699	189.122	-2.80958	1.08538e-39	1.05668e-38	TRUE
128833	30.7159	114	-1.89128	1.15471e-39	1.12319e-38	TRUE
157319	75.2163	21.1289	1.8319	1.16216e-39	1.12944e-38	TRUE
155943	96.3854	339.745	-1.81757	1.18565e-39	1.15126e-38	TRUE
156438	31.1381	7.45206	2.06308	1.21639e-39	1.18006e-38	TRUE
165307	120.52	5.23251	4.52286	1.2553e-39	1.21673e-38	TRUE
41829	3.11416	32.2584	-3.36626	1.28221e-39	1.24172e-38	TRUE
81909	7.08527	0.515879	3.78055	1.30676e-39	1.26439e-38	TRUE
155760	7.88208	0.183279	5.40198	1.43737e-39	1.38954e-38	TRUE
112090	35.6146	7.26888	2.29196	1.55196e-39	1.49901e-38	TRUE
81498	13.8027	83.6444	-2.59859	1.58501e-39	1.52958e-38	TRUE
156651	561.658	2379.91	-2.08309	1.69679e-39	1.63602e-38	TRUE
134716	23.1511	103.381	-2.15907	1.85451e-39	1.78653e-38	TRUE
136694	26.3349	129.02	-2.29178	1.86807e-39	1.79802e-38	TRUE
157178	61.4169	214.863	-1.80683	1.94669e-39	1.87205e-38	TRUE
33890	6.4674	0.123678	5.69407	2.04099e-39	1.96103e-38	TRUE
13049	154.808	19.4646	2.99113	2.31889e-39	2.22609e-38	TRUE
34515	149.409	576.503	-1.94799	2.63586e-39	2.52818e-38	TRUE
144949	4.15909	24.1684	-2.53486	2.73939e-39	2.62519e-38	TRUE
114834	17.4224	0.151065	6.84003	2.8203e-39	2.70037e-38	TRUE
165701	7.86979	0.288893	4.76611	2.93259e-39	2.80545e-38	TRUE
106088	22.2824	121.071	-2.4416	3.12614e-39	2.98801e-38	TRUE
138829	13.3221	65.9191	-2.30745	3.17673e-39	3.03374e-38	TRUE
154741	5.46058	78.3392	-3.84135	4.11624e-39	3.92755e-38	TRUE
79171	36.3077	254.611	-2.81177	4.24961e-39	4.0513e-38	TRUE
157426	6.96871	30.0109	-2.10876	4.47481e-39	4.2623e-38	TRUE
155454	154.337	508.819	-1.72092	4.75678e-39	4.52695e-38	TRUE
154758	113.611	363.516	-1.67786	4.81319e-39	4.57669e-38	TRUE
157413	238.913	1065.87	-2.15736	4.93455e-39	4.68804e-38	TRUE
21116	123.283	14.2027	3.11809	5.00807e-39	4.75378e-38	TRUE
151855	46.1037	9.78378	2.23582	5.04349e-39	4.78328e-38	TRUE
90047	9.03737	45.0672	-2.31727	5.65363e-39	5.35733e-38	TRUE
151537	15.6235	85.5713	-2.45256	5.81512e-39	5.50561e-38	TRUE
142223	9.64722	0.996094	3.28029	5.94001e-39	5.61903e-38	TRUE
155764	44.1366	157.015	-1.83062	6.30091e-39	5.9553e-38	TRUE
141147	38.5599	219.553	-2.50917	6.60263e-39	6.23512e-38	TRUE
148044	21.7897	0.872072	4.64118	7.08905e-39	6.68873e-38	TRUE
157203	9.76859	0.526162	4.21858	7.32019e-39	6.90091e-38	TRUE
82710	18.06	158.697	-3.13518	7.38538e-39	6.95641e-38	TRUE
177690	13.2148	68.4098	-2.37305	7.60585e-39	7.15795e-38	TRUE
162126	11.6871	83.541	-2.83653	7.84979e-39	7.38121e-38	TRUE
154962	34.2133	1.86012	4.19837	8.43203e-39	7.92193e-38	TRUE
155447	177.012	608.765	-1.78199	8.88638e-39	8.34168e-38	TRUE
157625	9.63951	0.099899	6.57933	8.9747e-39	8.41741e-38	TRUE
157444	17.3147	0.0386861	8.79266	9.05727e-39	8.48762e-38	TRUE
148263	49.0922	8.86178	2.46996	9.60859e-39	8.99662e-38	TRUE
156821	731.062	2212.3	-1.59749	1.0234e-38	9.57405e-38	TRUE
147613	32.441	204.622	-2.65685	1.05019e-38	9.81629e-38	TRUE
154682	15.7273	312.365	-4.31186	1.07458e-38	1.00357e-37	TRUE
77161	28.125	2.76628	3.34399	1.124e-38	1.04885e-37	TRUE
142041	11.8513	824.959	-6.1207	1.19163e-38	1.11101e-37	TRUE
12399	46.9919	197.498	-2.07095	1.22692e-38	1.14295e-37	TRUE
111644	13.0095	83.7903	-2.68724	1.23885e-38	1.15309e-37	TRUE
155982	56.6203	0.0948714	9.20871	1.24643e-38	1.15916e-37	TRUE
50757	0.131544	7.43696	-5.79372	1.30377e-38	1.21146e-37	TRUE
115952	70.5973	9.61074	2.87636	1.36464e-38	1.26695e-37	TRUE
156332	72.4459	14.4519	2.32547	1.40226e-38	1.30078e-37	TRUE
153068	23.5255	198.044	-3.07297	1.45649e-38	1.34995e-37	TRUE
149573	109.908	693.5	-2.65755	1.52115e-38	1.4087e-37	TRUE
114945	2.67856	0.133491	4.32176	1.76739e-38	1.63536e-37	TRUE
71674	204.29	1289.09	-2.65765	1.91337e-38	1.76894e-37	TRUE
110670	42.9572	275.66	-2.68187	2.11681e-38	1.95539e-37	TRUE
163046	318.108	1498.47	-2.2358	2.24811e-38	2.07493e-37	TRUE
163227	14.9734	1.0594	3.81858	2.46695e-38	2.27501e-37	TRUE
24436	120.034	414.345	-1.78715	2.53756e-38	2.33817e-37	TRUE
84529	32.5585	4.19987	2.95598	2.57301e-38	2.36884e-37	TRUE
93034	17.1621	166.738	-3.27937	2.77195e-38	2.54987e-37	TRUE
124618	43.7002	318.484	-2.86347	2.90297e-38	2.66817e-37	TRUE
166693	168.752	18.3307	3.2027	2.92489e-38	2.68607e-37	TRUE
107141	3.27195	0.244716	3.73641	3.09417e-38	2.83916e-37	TRUE
156121	362.537	1271.61	-1.81045	3.3458e-38	3.0675e-37	TRUE
105079	73.2238	319.648	-2.12464	3.35748e-38	3.07564e-37	TRUE
115816	115.403	21.9869	2.39186	3.47808e-38	3.18347e-37	TRUE
163479	7.52329	0.436614	4.11302	3.48981e-38	3.19155e-37	TRUE
154006	9.05123	0.0921529	6.62309	3.56817e-38	3.26051e-37	TRUE
84222	21.5566	178.353	-3.04738	3.70204e-38	3.38003e-37	TRUE
154902	130.807	587.384	-2.16664	3.88919e-38	3.54796e-37	TRUE
149906	62.8593	377.709	-2.58769	4.0219e-38	3.66598e-37	TRUE
180790	145.339	482.2	-1.73032	4.15702e-38	3.78601e-37	TRUE
156729	421.065	103.431	2.02508	4.94124e-38	4.49653e-37	TRUE
156138	4.66545	24.1326	-2.37187	5.44559e-38	4.9514e-37	TRUE
50661	159.551	631.909	-1.98574	6.78961e-38	6.16835e-37	TRUE
106518	172.047	646.591	-1.91015	6.92353e-38	6.28483e-37	TRUE
157414	16.5761	98.3634	-2.56719	7.08838e-38	6.42917e-37	TRUE
79761	5.23755	0.184497	4.81634	7.15038e-38	6.48007e-37	TRUE
111606	11.6019	0.755782	3.93622	7.4397e-38	6.73672e-37	TRUE
155276	83.4679	12.3721	2.75479	8.35739e-38	7.56148e-37	TRUE
108802	79.2491	285.722	-1.85107	8.40036e-38	7.59411e-37	TRUE
160790	61.1914	204.391	-1.73946	8.433e-38	7.61737e-37	TRUE
157095	12.8531	1.11618	3.53165	8.52858e-38	7.69739e-37	TRUE
138891	7.6861	53.8607	-2.80645	8.58978e-38	7.74628e-37	TRUE
155443	1.44089	13.2096	-3.2013	8.63829e-38	7.78365e-37	TRUE
112233	116.627	0.856322	7.07248	8.83526e-38	7.95463e-37	TRUE
186198	30.3055	144.701	-2.25451	8.87126e-38	7.98051e-37	TRUE
108239	7.49903	43.071	-2.52291	8.89514e-38	7.99546e-37	TRUE
105118	11.0984	58.6638	-2.40193	9.05073e-38	8.12867e-37	TRUE
155365	532.002	2231.26	-2.06834	1.02349e-37	9.18474e-37	TRUE
155097	101.787	482.841	-2.24609	1.08961e-37	9.77011e-37	TRUE
162825	12.066	57.5545	-2.25357	1.12251e-37	1.00569e-36	TRUE
78987	18.4951	0.941739	4.29953	1.17631e-37	1.05304e-36	TRUE
42380	5.53837	0.0792513	6.1374	1.29049e-37	1.15432e-36	TRUE
136386	8.88246	82.641	-3.21795	1.32732e-37	1.18629e-36	TRUE
111367	53.3455	6.52802	3.03032	1.38349e-37	1.2355e-36	TRUE
129268	21.3268	2.47434	3.10753	1.39354e-37	1.24346e-36	TRUE
51513	11.4352	57.0501	-2.3189	1.39556e-37	1.24425e-36	TRUE
110825	11.155	51.0444	-2.19322	1.41595e-37	1.26141e-36	TRUE
105774	12.6559	2.97083	2.09057	1.42298e-37	1.26665e-36	TRUE
142378	91.9913	1.11486	6.36968	1.51632e-37	1.34755e-36	TRUE
157462	15.3457	1.47003	3.38072	1.51581e-37	1.34755e-36	TRUE
114755	11.176	1.0411	3.42189	1.613e-37	1.43231e-36	TRUE
143470	27.0659	89.0574	-1.71782	1.67349e-37	1.48483e-36	TRUE
143537	44.8113	6.6814	2.7445	1.84614e-37	1.6367e-36	TRUE
155735	197.443	636.637	-1.689	1.86942e-37	1.65601e-36	TRUE
185536	131.325	25.9417	2.34008	1.87845e-37	1.66267e-36	TRUE
156495	252.163	886.855	-1.81425	1.90474e-37	1.68459e-36	TRUE
137353	29.5961	177.763	-2.58642	1.9176e-37	1.6946e-36	TRUE
179951	22.8569	97.4301	-2.09087	1.94507e-37	1.7175e-36	TRUE
155500	4.98586	0.111514	5.49129	2.19455e-37	1.93623e-36	TRUE
85493	0.274723	11.3594	-5.34313	2.33339e-37	2.05708e-36	TRUE
85746	18.0206	133.123	-2.88465	2.37111e-37	2.08866e-36	TRUE
76222	17.9544	87.0456	-2.27727	2.45536e-37	2.16115e-36	TRUE
157002	12.9078	105.477	-3.02985	2.46204e-37	2.1653e-36	TRUE
143378	73.3993	353.694	-2.26942	2.52705e-37	2.2207e-36	TRUE
110829	210.821	912.647	-2.11409	2.7875e-37	2.44762e-36	TRUE
109599	45.0311	0.44774	6.63934	3.08549e-37	2.70712e-36	TRUE
181840	57.3138	195.104	-1.76692	3.33953e-37	2.92767e-36	TRUE
40074	42.5002	201.108	-2.24214	3.36927e-37	2.9514e-36	TRUE
187985	50.3854	2.77605	4.1783	3.60542e-37	3.15575e-36	TRUE
84016	10.8937	52.8122	-2.27701	3.86217e-37	3.37779e-36	TRUE
161192	57.4051	175.66	-1.61369	3.94053e-37	3.44358e-36	TRUE
150705	35.1792	282.785	-3.00497	4.21973e-37	3.68465e-36	TRUE
116620	5.90774	0.157894	5.23169	4.34278e-37	3.78909e-36	TRUE
109784	17.291	3.59609	2.26649	4.66533e-37	4.0673e-36	TRUE
163262	53.9342	2.17517	4.62976	4.71431e-37	4.10674e-36	TRUE
112603	73.7001	281.803	-1.93458	5.03173e-37	4.37979e-36	TRUE
147768	62.7097	530.702	-3.08026	5.04042e-37	4.38389e-36	TRUE
154793	17.2096	0.326627	5.72617	5.55315e-37	4.82602e-36	TRUE
181054	304.331	35.4595	3.10157	6.09844e-37	5.29574e-36	TRUE
161483	33.8784	165.994	-2.29282	6.12595e-37	5.31544e-36	TRUE
154720	86.8106	12.797	2.76182	6.90419e-37	5.98599e-36	TRUE
112701	22.2214	82.4393	-1.89111	7.06861e-37	6.12372e-36	TRUE
182136	19.7813	87.1263	-2.13849	7.24308e-37	6.26993e-36	TRUE
158919	1.08571	13.7311	-3.68067	8.11353e-37	7.01792e-36	TRUE
105379	6.36718	0.199734	4.97877	8.64174e-37	7.46893e-36	TRUE
184912	43.9821	274.886	-2.64364	9.33354e-37	8.06052e-36	TRUE
155032	136.365	501.485	-1.87877	9.66526e-37	8.34045e-36	TRUE
157510	26.2029	4.39057	2.57483	9.80289e-37	8.45259e-36	TRUE
11289	16.8542	271.179	-4.00807	1.08099e-36	9.31364e-36	TRUE
186003	8.70072	43.4949	-2.32345	1.15279e-36	9.92449e-36	TRUE
155355	57.2788	6.79578	3.07489	1.16308e-36	1.00052e-35	TRUE
108445	405.963	51.3497	2.98221	1.19391e-36	1.02624e-35	TRUE
147215	29.7827	3.87093	2.94361	1.2046e-36	1.03463e-35	TRUE
156247	10.541	0.942299	3.48649	1.30456e-36	1.1196e-35	TRUE
148538	39.261	6.15282	2.67168	1.36985e-36	1.17472e-35	TRUE
79426	9.36809	40.3085	-2.10645	1.42922e-36	1.22468e-35	TRUE
115093	12.3241	77.4567	-2.65122	1.48299e-36	1.26977e-35	TRUE
163883	1.33693	29.3546	-4.4594	1.49427e-36	1.27843e-35	TRUE
156959	1353.45	5146.17	-1.92685	1.52998e-36	1.30797e-35	TRUE
115416	2.39748	0.211897	3.5037	1.58316e-36	1.35238e-35	TRUE
79440	18.7709	86.2387	-2.19977	1.60673e-36	1.37145e-35	TRUE
161786	6.57113	60.7932	-3.21222	1.61919e-36	1.38101e-35	TRUE
76134	88.0138	484.683	-2.46135	1.9974e-36	1.70168e-35	TRUE
83169	90.8721	8.90509	3.35179	1.99825e-36	1.70168e-35	TRUE
133020	98.8746	503.363	-2.34842	2.01565e-36	1.71517e-35	TRUE
149982	27.961	121.771	-2.123	2.09698e-36	1.783e-35	TRUE
166192	91.2289	6.17658	3.88567	2.33902e-36	1.98726e-35	TRUE
154973	241.893	726.019	-1.58562	2.38919e-36	2.02832e-35	TRUE
155617	21.9098	103.411	-2.23884	2.41582e-36	2.04935e-35	TRUE
89919	36.4709	171.274	-2.23112	2.45335e-36	2.07959e-35	TRUE
129481	18.7053	97.7238	-2.38438	2.46837e-36	2.09071e-35	TRUE
136990	30.3967	164.835	-2.4384	2.52213e-36	2.1346e-35	TRUE
177206	32.9395	103.748	-1.6556	2.72405e-36	2.30373e-35	TRUE
190475	0.697114	7.76627	-3.46633	3.02319e-36	2.55474e-35	TRUE
136262	41.276	209.728	-2.34528	3.04746e-36	2.57328e-35	TRUE
116055	150.505	29.6758	2.34247	3.09348e-36	2.61014e-35	TRUE
109171	0.902803	5.5861	-2.62819	3.25397e-36	2.74345e-35	TRUE
173295	12.3017	294.76	-4.58172	3.33336e-36	2.80823e-35	TRUE
177548	7.12694	0.134377	5.74818	3.3838e-36	2.84855e-35	TRUE
164184	14.893	57.891	-1.95846	3.51883e-36	2.95996e-35	TRUE
152045	30.346	142.864	-2.23499	3.74038e-36	3.14392e-35	TRUE
104700	11.0111	0.296412	5.20308	3.74649e-36	3.14665e-35	TRUE
144360	53.6519	7.39109	2.85969	4.24068e-36	3.559e-35	TRUE
120175	59.0322	301.469	-2.35213	4.64093e-36	3.89195e-35	TRUE
155622	15.4618	0.766767	4.33819	4.64899e-36	3.89574e-35	TRUE
114011	49.3977	218.413	-2.14355	4.6956e-36	3.9318e-35	TRUE
106776	15.835	0.395501	5.31706	5.17162e-36	4.3271e-35	TRUE
155973	434.596	1185.66	-1.4479	5.22598e-36	4.36927e-35	TRUE
140695	7.79766	0.38148	4.34651	5.3087e-36	4.43506e-35	TRUE
164874	101.875	559.299	-2.45685	5.62623e-36	4.69677e-35	TRUE
157328	170.383	645.675	-1.92209	5.99246e-36	4.99871e-35	TRUE
41731	11.8618	1.75556	2.75621	6.12039e-36	5.10156e-35	TRUE
157190	19.4931	90.1993	-2.21029	6.41439e-36	5.34258e-35	TRUE
132767	14.0132	1.16259	3.58683	6.63948e-36	5.52588e-35	TRUE
127314	89.3629	500.77	-2.48639	6.65414e-36	5.5339e-35	TRUE
84711	7.3953	27.5157	-1.89567	7.14479e-36	5.93746e-35	TRUE
115454	9.54245	40.9994	-2.10334	7.3242e-36	6.08196e-35	TRUE
107726	1253.09	36.725	5.09217	7.52285e-36	6.24221e-35	TRUE
155678	19.7232	3.02274	2.70767	7.82525e-36	6.48824e-35	TRUE
130059	18.6134	149.856	-3.00828	7.96342e-36	6.59784e-35	TRUE
157434	689.561	2848.97	-2.04665	8.21307e-36	6.79956e-35	TRUE
139702	11.666	2.1508	2.43929	8.50264e-36	7.034e-35	TRUE
106135	30.4358	160.738	-2.40065	8.74734e-36	7.231e-35	TRUE
72214	13.7515	64.3938	-2.22817	8.90951e-36	7.35954e-35	TRUE
106541	5.99641	0.270851	4.47095	9.92408e-36	8.19146e-35	TRUE
85924	7.04049	38.8629	-2.4647	1.02484e-35	8.45279e-35	TRUE
174048	77.1185	237.264	-1.62123	1.05989e-35	8.73539e-35	TRUE
150176	22.506	110.019	-2.28903	1.10969e-35	9.13895e-35	TRUE
128711	19.4766	3.73257	2.38394	1.26489e-35	1.04093e-34	TRUE
36175	284.061	46.5763	2.6081	1.31878e-35	1.08448e-34	TRUE
154791	3.54447	47.5394	-3.74218	1.43185e-35	1.17658e-34	TRUE
155029	8.6038	48.0885	-2.48274	1.44475e-35	1.18629e-34	TRUE
122687	7.70376	50.4594	-2.71102	1.48139e-35	1.21547e-34	TRUE
167788	12.1016	78.1214	-2.68881	1.49515e-35	1.22585e-34	TRUE
167836	29.2807	196.992	-2.74974	1.50358e-35	1.23184e-34	TRUE
154692	174.372	551.326	-1.66065	1.59083e-35	1.30235e-34	TRUE
151744	15.7431	68.7362	-2.12663	1.61208e-35	1.31877e-34	TRUE
163042	62.121	13.7886	2.17109	1.65126e-35	1.34982e-34	TRUE
105224	118.627	519.265	-2.13016	1.66742e-35	1.36201e-34	TRUE
81857	70.6282	264.95	-1.90712	1.68457e-35	1.375e-34	TRUE
77196	110.101	14.7692	2.89849	1.68611e-35	1.37524e-34	TRUE
155547	292.778	899.434	-1.61917	1.88163e-35	1.53358e-34	TRUE
73535	44.742	150.058	-1.74563	1.96019e-35	1.59643e-34	TRUE
164069	67.157	250.635	-1.89986	1.9784e-35	1.61006e-34	TRUE
156628	70.9138	281.201	-1.98756	2.01915e-35	1.64201e-34	TRUE
79111	7.77191	30.9763	-1.99421	2.22983e-35	1.812e-34	TRUE
157124	70.7157	264.988	-1.90607	2.52405e-35	2.04958e-34	TRUE
106235	45.9092	4.13656	3.4728	2.55591e-35	2.07392e-34	TRUE
160047	8.35277	0.380104	4.45997	2.5883e-35	2.09866e-34	TRUE
168066	19.5434	3.56823	2.45232	2.84753e-35	2.30715e-34	TRUE
90548	173.435	569.455	-1.71517	2.87167e-35	2.32499e-34	TRUE
137881	15.8676	2.30349	2.78526	2.88118e-35	2.33098e-34	TRUE
107841	43.6567	205.956	-2.2377	2.95496e-35	2.38892e-34	TRUE
91563	48.9186	0.0299382	10.676	3.33425e-35	2.69358e-34	TRUE
158404	4.75371	0.101446	5.54606	3.39649e-35	2.74184e-34	TRUE
180140	63.3809	278.051	-2.13327	3.60727e-35	2.90987e-34	TRUE
110692	1298.35	5155.13	-1.98924	3.92745e-35	3.16583e-34	TRUE
77071	13.0915	0.533245	4.60881	4.01134e-35	3.23108e-34	TRUE
104495	242.65	3.7144	6.02551	4.02445e-35	3.23927e-34	TRUE
111191	14.9004	0.0523919	8.1528	4.03098e-35	3.24216e-34	TRUE
155432	240.114	66.0252	1.86298	4.48176e-35	3.60209e-34	TRUE
170139	31.8218	188.208	-2.56344	4.56111e-35	3.66319e-34	TRUE
107817	40.3969	6.49416	2.63624	4.76052e-35	3.82056e-34	TRUE
155816	14.567	1.20757	3.59701	4.80679e-35	3.85488e-34	TRUE
108767	46.524	6.25773	2.89353	4.88728e-35	3.91658e-34	TRUE
130548	9.41985	0.538581	4.14028	5.2789e-35	4.22734e-34	TRUE
104395	9.14195	93.7634	-3.36351	5.36439e-35	4.29268e-34	TRUE
122285	144.678	810.763	-2.48642	5.37565e-35	4.29856e-34	TRUE
113752	49.6708	218.285	-2.13594	5.97462e-35	4.77406e-34	TRUE
114434	99.2722	524.402	-2.40217	6.30694e-35	5.03595e-34	TRUE
168136	68.1467	330.553	-2.27883	6.56087e-35	5.23491e-34	TRUE
105339	4.32181	0.0777602	5.77716	6.60436e-35	5.2658e-34	TRUE
113390	3.88468	0.426438	3.18433	6.74369e-35	5.373e-34	TRUE
152967	12.875	53.0798	-2.04476	7.03062e-35	5.59755e-34	TRUE
111594	4.26687	0.716339	2.57733	7.674e-35	6.10538e-34	TRUE
188607	149.82	496.103	-1.72723	7.8071e-35	6.20679e-34	TRUE
154778	357.204	94.4382	1.91932	8.15543e-35	6.47903e-34	TRUE
151406	42.4594	5.36169	2.98454	8.85279e-35	7.02798e-34	TRUE
152043	17.7024	89.867	-2.34397	8.86318e-35	7.03116e-34	TRUE
111691	3.05499	0.43761	2.80214	8.98625e-35	7.12366e-34	TRUE
43750	35.9884	128.923	-1.84075	9.21354e-35	7.29858e-34	TRUE
113362	2.58637	14.1184	-2.45147	9.47418e-35	7.49966e-34	TRUE
167178	38.0055	130.933	-1.78432	9.70582e-35	7.6775e-34	TRUE
113344	15.6137	118.667	-2.92564	9.73329e-35	7.6937e-34	TRUE
165232	22.037	73.3183	-1.73414	9.99446e-35	7.89448e-34	TRUE
177085	6.40094	29.4629	-2.2011	1.00849e-34	7.96022e-34	TRUE
169907	11.9835	0.567317	4.39573	1.01017e-34	7.96773e-34	TRUE
110165	11.8889	54.2193	-2.1888	1.06982e-34	8.43219e-34	TRUE
120524	21.2595	198.23	-3.21959	1.09951e-34	8.66e-34	TRUE
166622	3.30981	0.0996537	5.05246	1.11766e-34	8.79665e-34	TRUE
111619	14.6238	0.575821	4.66931	1.14794e-34	9.02851e-34	TRUE
125379	4.42524	52.3858	-3.56562	1.23768e-34	9.72738e-34	TRUE
164966	62.0671	287.25	-2.21096	1.35234e-34	1.0621e-33	TRUE
116345	179.172	653.154	-1.86626	1.40415e-34	1.102e-33	TRUE
114858	106.132	419.166	-1.98164	1.46727e-34	1.15072e-33	TRUE
156507	1230.68	4193.46	-1.76866	1.5682e-34	1.229e-33	TRUE
149908	25.5708	117.622	-2.20131	1.63556e-34	1.28088e-33	TRUE
83060	11.5585	67.4268	-2.5448	1.718e-34	1.34448e-33	TRUE
154750	41.5357	3.72538	3.47777	1.80005e-34	1.4067e-33	TRUE
156425	75.8123	3.95089	4.26008	1.79946e-34	1.4067e-33	TRUE
141408	48.4355	6.10026	2.99014	1.93309e-34	1.50959e-33	TRUE
154943	5.29048	38.4669	-2.8625	1.97932e-34	1.5446e-33	TRUE
108963	10.8485	1.08736	3.31422	1.99479e-34	1.55557e-33	TRUE
155977	354.639	1096.31	-1.62824	1.99636e-34	1.55569e-33	TRUE
176935	120.631	473.91	-1.97435	2.01611e-34	1.56997e-33	TRUE
140876	36.855	139.902	-1.92481	2.14196e-34	1.6668e-33	TRUE
160432	9.265	2.1304	2.12104	2.51843e-34	1.95836e-33	TRUE
155409	1102.33	3667.45	-1.73413	2.52618e-34	1.963e-33	TRUE
71661	15.553	60.1494	-1.95218	2.60643e-34	2.02394e-33	TRUE
111823	39.54	132.698	-1.74658	2.66147e-34	2.06522e-33	TRUE
114590	51.6426	265.988	-2.36662	2.66562e-34	2.06698e-33	TRUE
92590	21.6823	2.30575	3.23174	2.73033e-34	2.11567e-33	TRUE
148342	21.9163	102.732	-2.22864	2.74639e-34	2.12662e-33	TRUE
124279	261.483	871.084	-1.73598	2.83444e-34	2.19326e-33	TRUE
163024	88.2159	302.859	-1.78006	2.95224e-34	2.2828e-33	TRUE
156611	8.77051	0.250758	5.14806	3.14698e-34	2.43168e-33	TRUE
51865	327.235	1063.01	-1.69976	3.29993e-34	2.54807e-33	TRUE
157081	107.59	5.18877	4.37258	3.37597e-34	2.60496e-33	TRUE
163216	21.7152	133.09	-2.61524	3.40243e-34	2.62354e-33	TRUE
104629	100.084	13.0818	2.93646	3.47546e-34	2.67798e-33	TRUE
73796	17.5344	68.6522	-1.96908	3.49771e-34	2.69324e-33	TRUE
37556	57.2343	182.135	-1.66962	3.57834e-34	2.7534e-33	TRUE
76131	18.3134	108.796	-2.56975	3.73453e-34	2.87157e-33	TRUE
148797	8.197	0.212647	5.29342	3.74958e-34	2.88113e-33	TRUE
146228	67.0584	220.852	-1.71965	3.92052e-34	3.01038e-33	TRUE
156943	382.346	1117.69	-1.54752	4.04302e-34	3.10228e-33	TRUE
154342	8.99641	50.9091	-2.49883	4.12649e-34	3.16412e-33	TRUE
155588	622.515	216.594	1.52314	4.18629e-34	3.20774e-33	TRUE
135169	24.1365	0.0158225	10.5768	4.23852e-34	3.2455e-33	TRUE
41427	171.554	523.729	-1.61021	4.27321e-34	3.2698e-33	TRUE
111994	4.07553	23.7433	-2.54257	4.32019e-34	3.30344e-33	TRUE
145276	5.11877	34.4046	-2.74921	4.34303e-34	3.3163e-33	TRUE
155718	290.131	1845.29	-2.66917	4.34233e-34	3.3163e-33	TRUE
156524	13.764	0.357397	5.26774	4.89211e-34	3.73299e-33	TRUE
104285	3.56938	0.215412	4.05787	4.97841e-34	3.79621e-33	TRUE
150848	45.5975	0.706754	6.01253	5.22778e-34	3.9836e-33	TRUE
170858	866.311	2358.69	-1.445	5.27781e-34	4.01895e-33	TRUE
155940	514.798	12.8775	5.32069	5.62906e-34	4.28345e-33	TRUE
142487	22.7351	76.9256	-1.75923	5.88223e-34	4.47301e-33	TRUE
78822	25.8575	6.91667	1.90221	5.92113e-34	4.49949e-33	TRUE
113881	15.5236	3.37237	2.20182	6.25878e-34	4.75279e-33	TRUE
164804	19.6638	2.67082	2.88011	6.77316e-34	5.13986e-33	TRUE
187700	86.8143	25.0749	1.79157	6.91215e-34	5.24172e-33	TRUE
141131	144.208	13.2709	3.44146	7.26825e-34	5.50797e-33	TRUE
130093	4.21309	26.3635	-2.64496	8.56203e-34	6.48394e-33	TRUE
87214	10.4864	54.5354	-2.38037	8.92671e-34	6.75546e-33	TRUE
39278	180.589	611.333	-1.75895	8.93384e-34	6.75621e-33	TRUE
156055	509.584	1546.73	-1.60178	9.32632e-34	7.04819e-33	TRUE
106665	289.62	1140.59	-1.9776	9.43823e-34	7.12787e-33	TRUE
115895	203.97	673.328	-1.72292	9.85055e-34	7.43416e-33	TRUE
157044	42.4562	166.847	-1.97389	9.92692e-34	7.48667e-33	TRUE
146382	46.6916	264.972	-2.50457	1.104e-33	8.32039e-33	TRUE
36717	191.902	626.212	-1.70584	1.19026e-33	8.96444e-33	TRUE
155723	8.36545	0.213308	5.27469	1.195e-33	8.99397e-33	TRUE
137620	5.92511	0.365249	4.01347	1.21126e-33	9.11012e-33	TRUE
108370	8.57571	40.7619	-2.24882	1.31576e-33	9.88932e-33	TRUE
136670	25.7152	117.703	-2.19295	1.38918e-33	1.0434e-32	TRUE
157205	74.5428	11.2928	2.72356	1.4756e-33	1.10755e-32	TRUE
154896	630.995	2248.06	-1.83295	1.55907e-33	1.16941e-32	TRUE
154834	2326.37	8463.78	-1.86321	1.66758e-33	1.24995e-32	TRUE
154765	153.632	472.475	-1.62056	1.68323e-33	1.26082e-32	TRUE
157362	198.803	605.738	-1.6074	1.71781e-33	1.28584e-32	TRUE
181649	21.4048	0.325273	6.03437	1.80323e-33	1.34887e-32	TRUE
137209	16.0527	83.707	-2.38259	1.91082e-33	1.42838e-32	TRUE
106855	69.3558	378.011	-2.44586	1.99104e-33	1.48734e-32	TRUE
81458	13.924	58.734	-2.07654	2.00072e-33	1.49356e-32	TRUE
155786	2.52281	23.4823	-3.21253	2.02871e-33	1.51342e-32	TRUE
107657	33.7563	3.86179	3.12799	2.06115e-33	1.53658e-32	TRUE
107462	14.9244	1.48322	3.33089	2.13865e-33	1.59328e-32	TRUE
140672	32.471	157.08	-2.27295	2.16975e-33	1.61536e-32	TRUE
110249	10.3627	0.561329	4.19885	2.23076e-33	1.65966e-32	TRUE
156002	98.8688	415.911	-2.07289	2.31645e-33	1.72225e-32	TRUE
110537	7.40438	0.380868	4.28004	2.4165e-33	1.79542e-32	TRUE
182842	266.217	1059.47	-1.99275	2.53085e-33	1.87911e-32	TRUE
24709	52.8196	6.43539	3.03283	2.67004e-33	1.98112e-32	TRUE
72966	26.9254	2.09817	3.68067	2.69645e-33	1.99937e-32	TRUE
157439	25.5175	0.8153	4.97419	2.70124e-33	2.00157e-32	TRUE
155135	65.9716	7.33165	3.1688	2.70954e-33	2.00637e-32	TRUE
104918	90.8631	339.743	-1.90248	2.76729e-33	2.04776e-32	TRUE
157039	181.674	574.612	-1.66128	2.89725e-33	2.14249e-32	TRUE
104825	13.4919	62.9922	-2.22324	2.92999e-33	2.16379e-32	TRUE
114575	83.8598	10.5537	2.99009	2.92918e-33	2.16379e-32	TRUE
182937	42.7613	7.98729	2.42128	3.10203e-33	2.28931e-32	TRUE
113242	346.285	1220.39	-1.81732	3.11153e-33	2.29478e-32	TRUE
155170	187.768	663.887	-1.82177	3.34012e-33	2.46172e-32	TRUE
77308	6.14633	24.5231	-1.99586	3.52164e-33	2.59376e-32	TRUE
12518	26.9377	6.41169	2.07014	3.61455e-33	2.65973e-32	TRUE
147388	194.748	617.589	-1.66497	3.61603e-33	2.65973e-32	TRUE
157323	360.229	23.4376	3.94153	3.63921e-33	2.67499e-32	TRUE
46792	29.4962	3.81383	2.95231	3.67094e-33	2.69652e-32	TRUE
108654	211.312	727.414	-1.78344	3.81219e-33	2.7984e-32	TRUE
76699	4.10344	0.446882	3.20209	3.899e-33	2.86022e-32	TRUE
85084	17.4238	106.282	-2.60832	3.96514e-33	2.9068e-32	TRUE
112732	9.9725	1.11373	3.16607	4.41795e-33	3.2366e-32	TRUE
109621	7.00233	39.5101	-2.49313	4.45338e-33	3.26039e-32	TRUE
176490	84.7361	286.48	-1.75735	4.54132e-33	3.32256e-32	TRUE
156102	14.7789	74.4578	-2.33269	4.75569e-33	3.47709e-32	TRUE
147631	8.26067	0.423884	4.2965	4.86675e-33	3.55592e-32	TRUE
166997	13.8408	82.2222	-2.56991	4.94494e-33	3.61066e-32	TRUE
185021	20.4213	2.08704	3.28926	4.96788e-33	3.62501e-32	TRUE
154478	275.122	856.083	-1.6376	5.68357e-33	4.14449e-32	TRUE
78590	29.3869	119.647	-2.02517	5.72071e-33	4.16881e-32	TRUE
110664	61.2527	259.723	-2.08396	6.30874e-33	4.59428e-32	TRUE
104141	57.8395	10.8038	2.42051	6.45588e-33	4.69832e-32	TRUE
183401	150.852	521.972	-1.79091	6.53914e-33	4.75578e-32	TRUE
136314	2.48924	0.253184	3.29274	6.61467e-33	4.80753e-32	TRUE
159015	4.31813	29.0235	-2.74661	7.12039e-33	5.17168e-32	TRUE
111132	769.452	2328.13	-1.59715	7.16411e-33	5.2e-32	TRUE
191256	122.121	16.6738	2.87203	7.50017e-33	5.44034e-32	TRUE
26692	316.055	889.764	-1.49324	7.94247e-33	5.75738e-32	TRUE
109156	11.1661	3.19799	1.80371	8.1523e-33	5.90559e-32	TRUE
109656	129.341	520.744	-2.01036	8.18846e-33	5.92789e-32	TRUE
146704	34.3435	186.72	-2.44271	8.31046e-33	6.01225e-32	TRUE
109323	276.153	867.795	-1.652	8.48478e-33	6.13433e-32	TRUE
157425	51.9198	9.22297	2.49236	8.80028e-33	6.35826e-32	TRUE
177120	38.7336	4.18702	3.20736	8.83299e-33	6.37771e-32	TRUE
157172	5.29505	38.7364	-2.86985	9.00867e-33	6.50029e-32	TRUE
143564	40.5415	141.223	-1.80035	9.34602e-33	6.73929e-32	TRUE
166362	4.1237	30.8364	-2.90426	9.42424e-33	6.79125e-32	TRUE
156788	486.295	1590.02	-1.70916	9.52916e-33	6.86237e-32	TRUE
110079	22.5567	4.91094	2.19841	9.54126e-33	6.86659e-32	TRUE
156174	38.923	5.72187	2.76729	1.00009e-32	7.1927e-32	TRUE
138647	47.3604	9.8027	2.2725	1.03221e-32	7.41885e-32	TRUE
141666	9.72805	0.570567	4.08564	1.06284e-32	7.63399e-32	TRUE
104771	15.4018	1.97451	2.96369	1.07298e-32	7.7018e-32	TRUE
33312	14.2193	71.5571	-2.33317	1.08098e-32	7.75421e-32	TRUE
186095	57.0531	157.521	-1.46498	1.15695e-32	8.29373e-32	TRUE
108758	18.9224	2.71146	2.80284	1.16247e-32	8.32787e-32	TRUE
154987	41.0453	146.86	-1.83912	1.24187e-32	8.89094e-32	TRUE
82168	19.3918	89.9153	-2.21525	1.31739e-32	9.42546e-32	TRUE
148871	22.7065	181.645	-2.99948	1.43769e-32	1.02795e-31	TRUE
188564	44.2531	8.92065	2.3104	1.44583e-32	1.0331e-31	TRUE
157393	798.647	108.851	2.87511	1.45785e-32	1.04101e-31	TRUE
156216	51.6176	181.214	-1.81111	1.50797e-32	1.0761e-31	TRUE
155746	337.867	1103.49	-1.70755	1.69052e-32	1.20559e-31	TRUE
145214	152.94	524.332	-1.77712	1.73489e-32	1.23644e-31	TRUE
113723	19.9698	2.40043	3.0582	1.73892e-32	1.2385e-31	TRUE
153277	4.25815	95.1028	-4.47802	1.80482e-32	1.28461e-31	TRUE
159070	15.7427	69.4536	-2.14088	1.87867e-32	1.33631e-31	TRUE
191214	223.378	64.4886	1.79248	1.96091e-32	1.3939e-31	TRUE
82868	7.34115	0.858474	3.09861	1.96698e-32	1.39732e-31	TRUE
37010	11.5211	80.515	-2.80442	2.20272e-32	1.56377e-31	TRUE
142330	60.3705	217.979	-1.85153	2.40301e-32	1.70487e-31	TRUE
173429	24.1459	98.6416	-2.03046	2.77399e-32	1.9668e-31	TRUE
75195	4.56349	0.170152	4.73826	2.81317e-32	1.9933e-31	TRUE
162932	31.7886	130.462	-2.0371	2.96234e-32	2.09764e-31	TRUE
141868	21.2463	0.849943	4.64816	3.09099e-32	2.18452e-31	TRUE
156766	646.698	77.0605	3.06894	3.09036e-32	2.18452e-31	TRUE
164059	7.34076	0.672748	3.44661	3.09041e-32	2.18452e-31	TRUE
128375	29.2296	166.798	-2.51226	3.12824e-32	2.20944e-31	TRUE
128703	26.9202	5.1074	2.39606	3.13965e-32	2.21607e-31	TRUE
78016	21.0008	117.785	-2.48611	3.15289e-32	2.22399e-31	TRUE
173341	56.5383	5.86104	3.26947	3.3966e-32	2.39436e-31	TRUE
155964	26.7898	3.85463	2.79731	3.66421e-32	2.58136e-31	TRUE
176067	90.4331	430.365	-2.2505	3.70618e-32	2.60925e-31	TRUE
165909	9.88698	0.347066	4.82521	3.76515e-32	2.64908e-31	TRUE
31893	12.3128	41.8721	-1.76684	3.80564e-32	2.67586e-31	TRUE
144780	27.3869	114.351	-2.06076	3.83179e-32	2.69252e-31	TRUE
145953	40.919	9.05806	2.17486	4.22718e-32	2.96846e-31	TRUE
106511	35.4744	147.204	-2.05155	4.37506e-32	3.07035e-31	TRUE
173003	2141.97	6562.86	-1.61536	4.91913e-32	3.44997e-31	TRUE
37049	11.29	85.6657	-2.92376	5.10571e-32	3.57854e-31	TRUE
156512	60.2546	293.579	-2.285	5.39067e-32	3.77587e-31	TRUE
163700	20.1838	1.28204	3.97867	5.47563e-32	3.83294e-31	TRUE
117657	96.4171	308.153	-1.67618	5.48559e-32	3.83748e-31	TRUE
163733	6.37258	0.693834	3.2033	6.43664e-32	4.49993e-31	TRUE
131668	78.6603	328.839	-2.06359	6.63657e-32	4.63676e-31	TRUE
105303	12.9997	85.0262	-2.71236	6.67247e-32	4.65888e-31	TRUE
155778	90.3499	377.059	-2.061	6.81141e-32	4.75288e-31	TRUE
154392	25.2918	111.746	-2.14263	7.48006e-32	5.21614e-31	TRUE
156691	318.467	933.56	-1.55157	7.75356e-32	5.40345e-31	TRUE
74597	20.4287	1.51342	3.75156	8.11176e-32	5.6495e-31	TRUE
156370	248.56	819.08	-1.72044	8.29246e-32	5.7717e-31	TRUE
131581	28.4192	121.092	-2.0902	8.34034e-32	5.80135e-31	TRUE
125689	138.437	537.287	-1.95686	8.66043e-32	6.0202e-31	TRUE
135995	37.7399	107.947	-1.516	9.04811e-32	6.28573e-31	TRUE
166214	4.73653	0.120398	5.2747	9.27486e-32	6.43919e-31	TRUE
176721	3.90469	15.7976	-2.01649	1.04202e-31	7.22978e-31	TRUE
76715	29.4321	198.201	-2.75137	1.08182e-31	7.50124e-31	TRUE
37251	10.1078	55.0783	-2.44587	1.09736e-31	7.60418e-31	TRUE
113959	51.4157	218.648	-2.0873	1.10493e-31	7.65181e-31	TRUE
115925	31.322	2.99127	3.38274	1.12157e-31	7.76217e-31	TRUE
150274	14.1345	82.9425	-2.55262	1.13702e-31	7.86413e-31	TRUE
118399	51.0341	183.359	-1.84501	1.18201e-31	8.17019e-31	TRUE
165176	4.58178	17.3	-1.91532	1.40885e-31	9.732e-31	TRUE
11639	28.2947	161.065	-2.50924	1.45716e-31	1.00594e-30	TRUE
157009	77.8407	20.0304	1.95863	1.48958e-31	1.02768e-30	TRUE
155714	91.32	351.084	-1.9426	1.73854e-31	1.19869e-30	TRUE
164264	59.2366	19.2998	1.61819	1.81167e-31	1.24833e-30	TRUE
115535	30.4111	115.831	-1.93003	1.81527e-31	1.25003e-30	TRUE
138658	14.9012	1.12592	3.72806	1.85998e-31	1.28002e-30	TRUE
157352	44.5237	202.929	-2.18849	1.99388e-31	1.37131e-30	TRUE
154918	8.32395	1.02122	3.02201	2.18806e-31	1.50392e-30	TRUE
106011	59.8779	213.322	-1.83193	2.39192e-31	1.64301e-30	TRUE
155729	11.6311	1.06241	3.4493	2.49069e-31	1.70978e-30	TRUE
155696	14.417	69.8871	-2.27633	2.55671e-31	1.75401e-30	TRUE
106843	13.0026	55.7671	-2.10013	3.48409e-31	2.38875e-30	TRUE
114821	24.4094	6.76277	1.85223	3.57518e-31	2.44968e-30	TRUE
109226	21.1523	64.8303	-1.61492	3.85127e-31	2.63721e-30	TRUE
137266	33.4066	94.3865	-1.49824	3.86104e-31	2.64226e-30	TRUE
157301	24.8152	85.3227	-1.78191	4.13131e-31	2.82546e-30	TRUE
47303	12.7225	0.506482	4.63529	4.31238e-31	2.94746e-30	TRUE
188132	270.827	1304.35	-2.26775	4.57095e-31	3.12225e-30	TRUE
155140	25.6543	5.63091	2.18608	4.65745e-31	3.17937e-30	TRUE
113152	103.651	355.745	-1.77927	4.81935e-31	3.28785e-30	TRUE
143399	17.908	4.88413	1.87407	4.9895e-31	3.40182e-30	TRUE
132159	17.2476	0.430045	5.31308	5.03599e-31	3.43139e-30	TRUE
115264	12.075	1.56873	2.94284	5.33491e-31	3.63282e-30	TRUE
156773	400.15	1318.84	-1.72066	5.38492e-31	3.66461e-30	TRUE
155571	19.986	118.186	-2.56593	5.59611e-31	3.80597e-30	TRUE
106652	19.4673	63.8279	-1.71298	5.80233e-31	3.9438e-30	TRUE
162382	20.4719	1.50319	3.76486	6.0823e-31	4.13153e-30	TRUE
176054	1.43136	9.24317	-2.6894	6.30807e-31	4.28225e-30	TRUE
72570	13.0307	1.13552	3.51739	6.37969e-31	4.3282e-30	TRUE
113789	19.5895	102.669	-2.3927	6.4258e-31	4.3568e-30	TRUE
183222	169.39	5.64394	4.90686	6.55316e-31	4.44042e-30	TRUE
137623	66.0658	21.5766	1.6143	6.65798e-31	4.50867e-30	TRUE
154168	0.9842	9.42932	-3.25743	6.78141e-31	4.58944e-30	TRUE
154829	32.2576	7.76923	2.05255	6.9659e-31	4.71139e-30	TRUE
173785	21.4041	68.21	-1.67224	7.2043e-31	4.86965e-30	TRUE
82096	10.7038	0.380511	4.82403	7.2599e-31	4.90422e-30	TRUE
156551	10.4318	37.1855	-1.83216	7.30926e-31	4.93453e-30	TRUE
104744	13.9454	63.0481	-2.17844	7.61306e-31	5.13648e-30	TRUE
105654	7.18718	31.7991	-2.14531	7.62347e-31	5.14036e-30	TRUE
156506	462.591	1359.7	-1.55544	7.68023e-31	5.17546e-30	TRUE
109973	9.15962	38.5466	-2.07214	7.82698e-31	5.27113e-30	TRUE
115707	52.2652	10.5343	2.31027	7.96436e-31	5.36037e-30	TRUE
165091	3.89011	21.5129	-2.46615	8.10582e-31	5.45224e-30	TRUE
156296	1400.42	4946.76	-1.82059	8.34818e-31	5.61184e-30	TRUE
158438	20.833	4.02005	2.37435	8.35748e-31	5.61465e-30	TRUE
24017	299.617	898.032	-1.58356	8.40497e-31	5.64312e-30	TRUE
118761	9.37536	0.0583392	7.31046	8.65554e-31	5.80781e-30	TRUE
185590	6.75757	0.121139	5.78826	8.73015e-31	5.85431e-30	TRUE
114111	14.7306	1.81467	3.01998	9.14676e-31	6.12994e-30	TRUE
151750	13.3929	59.3678	-2.14837	9.17977e-31	6.14832e-30	TRUE
109536	26.2487	126.087	-2.26325	9.38106e-31	6.27932e-30	TRUE
140569	26.4878	4.65672	2.50738	1.04077e-30	6.9623e-30	TRUE
82464	18.3683	0.860133	4.40813	1.09504e-30	7.32091e-30	TRUE
134844	15.2428	3.28145	2.21447	1.14439e-30	7.64615e-30	TRUE
149678	15.6422	97.7221	-2.64511	1.226e-30	8.18645e-30	TRUE
115518	12.631	62.9531	-2.31593	1.24872e-30	8.33313e-30	TRUE
150503	62.8121	193.594	-1.62388	1.30397e-30	8.69656e-30	TRUE
152601	18.2981	67.048	-1.8745	1.30553e-30	8.70166e-30	TRUE
116926	34.5612	7.77254	2.15339	1.33076e-30	8.86449e-30	TRUE
168799	358.518	1554.97	-2.1168	1.34164e-30	8.93158e-30	TRUE
182929	709.93	2257.65	-1.669	1.50923e-30	1.00411e-29	TRUE
156010	98.2324	316.215	-1.6865	1.53962e-30	1.02372e-29	TRUE
134047	0.227272	39.0371	-7.39084	1.6749e-30	1.11278e-29	TRUE
156615	85.1863	26.1595	1.70305	1.67559e-30	1.11278e-29	TRUE
152214	25.8549	94.8419	-1.87539	1.67928e-30	1.11456e-29	TRUE
156834	25.3091	132.755	-2.39043	1.68779e-30	1.11953e-29	TRUE
156753	47.1762	9.0886	2.37714	2.01414e-30	1.3352e-29	TRUE
91633	76.1407	271.449	-1.83391	2.03319e-30	1.34702e-29	TRUE
158638	10.2844	1.0806	3.24497	2.07063e-30	1.371e-29	TRUE
167123	4.82518	31.9055	-2.72632	2.14773e-30	1.42119e-29	TRUE
136414	14.9491	46.3076	-1.63093	2.3707e-30	1.5678e-29	TRUE
162685	351.787	78.9227	2.15624	2.57342e-30	1.70084e-29	TRUE
155343	19.9993	2.69975	2.88828	2.64128e-30	1.74464e-29	TRUE
111653	1.60746	0.0185469	6.44107	2.66531e-30	1.75858e-29	TRUE
156501	94.6827	273.557	-1.53046	2.66558e-30	1.75858e-29	TRUE
114571	17.5426	3.22732	2.44267	2.68057e-30	1.76741e-29	TRUE
14679	11.7326	0.429255	4.75355	2.72798e-30	1.79759e-29	TRUE
78039	6.66826	0.402388	4.04521	2.84315e-30	1.87236e-29	TRUE
118876	24.1665	82.214	-1.76633	2.89557e-30	1.90575e-29	TRUE
105412	82.7404	296.116	-1.83934	2.98537e-30	1.96367e-29	TRUE
105098	39.9223	9.75875	2.03268	3.11392e-30	2.047e-29	TRUE
138540	48.6912	136.447	-1.48627	3.14875e-30	2.06867e-29	TRUE
132652	63.0715	287.07	-2.18674	3.2025e-30	2.10272e-29	TRUE
151361	68.2928	338.391	-2.30938	3.35119e-30	2.19904e-29	TRUE
155865	49.8114	212.322	-2.09065	3.47499e-30	2.27892e-29	TRUE
36994	35.241	179.217	-2.34758	3.80591e-30	2.49445e-29	TRUE
88409	732.288	2580.62	-1.81717	3.90309e-30	2.55663e-29	TRUE
157297	45.734	9.04295	2.33755	3.98675e-30	2.60987e-29	TRUE
156075	32.3531	138.446	-2.09723	4.18309e-30	2.73678e-29	TRUE
142616	44.1657	1.44527	4.9283	4.53396e-30	2.96457e-29	TRUE
155827	17.5185	51.0361	-1.54268	4.59285e-30	3.0013e-29	TRUE
90025	23.1386	3.71832	2.63644	4.5959e-30	3.00151e-29	TRUE
157588	13.211	1.70649	2.95007	4.80242e-30	3.13452e-29	TRUE
179406	9.04449	0.0772924	6.84974	4.88397e-30	3.18586e-29	TRUE
165678	14.0283	79.879	-2.50822	5.07188e-30	3.30648e-29	TRUE
44822	20.7522	2.56207	3.0176	5.22403e-30	3.40366e-29	TRUE
136424	17.894	102.003	-2.51062	5.41048e-30	3.5229e-29	TRUE
156403	901.853	172.595	2.38544	5.41345e-30	3.5229e-29	TRUE
165064	24.229	0.173507	7.10483	5.76566e-30	3.74989e-29	TRUE
151493	42.6927	125.87	-1.55949	6.06045e-30	3.93929e-29	TRUE
167147	4.51318	0.218064	4.37391	6.09523e-30	3.95956e-29	TRUE
135723	27.111	122.918	-2.18001	6.19392e-30	4.0213e-29	TRUE
33483	17.2969	65.5645	-1.92283	6.26126e-30	4.06262e-29	TRUE
147376	18.0007	0.850757	4.4	6.35873e-30	4.12344e-29	TRUE
29818	112.612	604.476	-2.42443	6.39107e-30	4.14197e-29	TRUE
153610	29.6832	5.32989	2.47807	6.40447e-30	4.14821e-29	TRUE
108222	189.406	28.143	2.75101	7.00836e-30	4.53668e-29	TRUE
157122	6.6878	65.64	-3.29319	7.39552e-30	4.78449e-29	TRUE
36907	33.3593	133.344	-1.99837	7.43963e-30	4.8102e-29	TRUE
162206	17.0596	116.496	-2.77144	7.71928e-30	4.98809e-29	TRUE
148897	14.2916	51.2702	-1.84244	8.03443e-30	5.18869e-29	TRUE
142881	256.078	760.862	-1.57103	8.36536e-30	5.39923e-29	TRUE
155567	238.187	689.696	-1.53384	8.60627e-30	5.55147e-29	TRUE
155953	27.4213	6.51212	2.07395	8.67514e-30	5.59262e-29	TRUE
155115	10.4139	0.0465226	7.79294	9.80872e-30	6.31971e-29	TRUE
105126	20.4751	69.5914	-1.7646	9.8655e-30	6.35257e-29	TRUE
107829	7.32026	24.1853	-1.72416	1.02851e-29	6.61887e-29	TRUE
112108	22.2149	2.63705	3.075	1.03515e-29	6.65772e-29	TRUE
169059	27.7261	3.8015	2.86612	1.06904e-29	6.87167e-29	TRUE
157128	52.1476	174.885	-1.74553	1.155e-29	7.41991e-29	TRUE
105355	21.3002	2.30086	3.20891	1.18515e-29	7.60915e-29	TRUE
78399	7.64449	0.506417	3.91579	1.21562e-29	7.80021e-29	TRUE
84283	0.121061	3.5784	-4.84222	1.22662e-29	7.86621e-29	TRUE
170921	222.057	51.8829	2.09761	1.27364e-29	8.16298e-29	TRUE
104540	16.7693	2.77057	2.5977	1.29199e-29	8.27578e-29	TRUE
183435	89.7786	293.549	-1.70915	1.38527e-29	8.86813e-29	TRUE
155919	179.252	531.851	-1.5688	1.43794e-29	9.20001e-29	TRUE
145296	81.3483	374.114	-2.20147	1.47516e-29	9.43263e-29	TRUE
76628	8.01139	43.445	-2.43833	1.52705e-29	9.75873e-29	TRUE
136827	132.291	702.054	-2.40769	1.64936e-29	1.05343e-28	TRUE
156356	65.8384	294.258	-2.15988	1.66538e-29	1.06304e-28	TRUE
185915	7.91324	33.5758	-2.08575	1.71346e-29	1.0931e-28	TRUE
39384	14.1089	2.94236	2.26001	1.74118e-29	1.11014e-28	TRUE
107145	27.2265	151.041	-2.47128	1.77856e-29	1.13332e-28	TRUE
166875	7.00479	0.696143	3.3294	1.77965e-29	1.13335e-28	TRUE
130378	47.5857	173.555	-1.8667	1.82352e-29	1.16062e-28	TRUE
148736	2.23279	14.5943	-2.70871	1.93339e-29	1.22984e-28	TRUE
157003	98.3962	32.0994	1.61604	1.94266e-29	1.23503e-28	TRUE
155929	11.1872	0.504823	4.48589	1.95034e-29	1.23919e-28	TRUE
157454	33.5446	10.1831	1.7192	1.97043e-29	1.25124e-28	TRUE
157390	24.4026	3.4363	2.82919	1.9826e-29	1.25824e-28	TRUE
155863	7.37642	55.0187	-2.89827	2.14334e-29	1.35946e-28	TRUE
170452	75.4244	16.5568	2.18805	2.21077e-29	1.40143e-28	TRUE
21223	52.0979	194.728	-1.90224	2.24874e-29	1.42468e-28	TRUE
190238	58.2779	355.789	-2.61099	2.25237e-29	1.42616e-28	TRUE
106057	27.2246	0.438911	5.94023	2.4123e-29	1.52654e-28	TRUE
111625	31.2912	107.792	-1.78389	2.45669e-29	1.55374e-28	TRUE
45298	54.0739	297.502	-2.46263	2.47159e-29	1.56227e-28	TRUE
152775	19.3366	4.2014	2.20114	2.59964e-29	1.64227e-28	TRUE
156096	22.2471	6.82388	1.70453	2.72485e-29	1.72037e-28	TRUE
159931	66.5503	15.0675	2.1428	2.92532e-29	1.84589e-28	TRUE
165310	22.5736	5.53254	2.02865	3.01624e-29	1.90216e-28	TRUE
79543	177.456	561.327	-1.66126	3.0722e-29	1.93635e-28	TRUE
157134	13.5005	2.41216	2.48469	3.07588e-29	1.93756e-28	TRUE
106580	247.018	12.2222	4.33534	3.15179e-29	1.98424e-28	TRUE
155978	269.899	889.053	-1.71997	3.18645e-29	2.00491e-28	TRUE
107290	28.7608	2.91141	3.30887	3.32654e-29	2.09187e-28	TRUE
142562	53.4698	179.392	-1.74617	3.39691e-29	2.1349e-28	TRUE
154966	80.5941	17.2982	2.22037	3.61793e-29	2.2725e-28	TRUE
107680	19.0889	4.2213	2.1761	3.7022e-29	2.32411e-28	TRUE
175441	40.5341	232.036	-2.51704	3.80994e-29	2.39038e-28	TRUE
94310	37.685	5.92388	2.6707	3.97023e-29	2.48953e-28	TRUE
139758	23.914	158.224	-2.72486	3.97479e-29	2.49098e-28	TRUE
83217	31.5912	102.872	-1.70243	4.1241e-29	2.58308e-28	TRUE
186396	10.2895	0.105356	6.59822	4.13866e-29	2.59072e-28	TRUE
136814	19.948	3.95986	2.33125	4.36613e-29	2.73156e-28	TRUE
181374	31.587	4.90558	2.68661	4.41715e-29	2.76191e-28	TRUE
155719	25.7168	1.23254	4.37777	4.58468e-29	2.86503e-28	TRUE
111958	6.84897	0.502158	3.76733	4.75061e-29	2.96704e-28	TRUE
108165	84.1914	376.671	-2.16244	4.78043e-29	2.98398e-28	TRUE
137297	33.0987	9.41078	1.81511	4.8114e-29	3.0016e-28	TRUE
81287	6.11266	54.8667	-3.16356	4.82729e-29	3.00981e-28	TRUE
43544	0.578473	9.51635	-4.02873	4.87835e-29	3.03993e-28	TRUE
147854	208.127	731.391	-1.81284	4.91018e-29	3.05803e-28	TRUE
121775	35.2783	150.662	-2.09399	4.97189e-29	3.09471e-28	TRUE
166411	12.8587	58.3716	-2.18361	5.2374e-29	3.25814e-28	TRUE
187911	14.8266	2.48261	2.57701	5.41225e-29	3.36501e-28	TRUE
156058	34.2893	2.46731	3.79432	5.51213e-29	3.42517e-28	TRUE
155333	2.66128	31.2014	-3.56403	5.53238e-29	3.43582e-28	TRUE
178450	713.513	2547.83	-1.83622	6.10764e-29	3.79093e-28	TRUE
86692	20.6028	4.52285	2.18812	6.22824e-29	3.86362e-28	TRUE
128316	64.7201	183.458	-1.50298	6.3136e-29	3.91436e-28	TRUE
79075	19.3923	2.97846	2.70143	7.29005e-29	4.5172e-28	TRUE
157456	60.9702	230.891	-1.92071	7.76573e-29	4.80925e-28	TRUE
163857	6.43311	0.976975	2.71896	8.00827e-29	4.95667e-28	TRUE
157210	36.5882	3.67701	3.31327	8.0751e-29	4.99522e-28	TRUE
39350	7.46467	33.085	-2.14888	8.09974e-29	5.00765e-28	TRUE
106084	16.6777	55.9499	-1.74719	8.36579e-29	5.16923e-28	TRUE
93056	32.4144	133.417	-2.04081	8.67498e-29	5.35728e-28	TRUE
76210	33.1569	120.993	-1.8658	8.71821e-29	5.38095e-28	TRUE
86477	7.93378	0.758826	3.38009	8.79594e-29	5.42589e-28	TRUE
108030	41.9603	133.627	-1.67076	8.98272e-29	5.538e-28	TRUE
137471	10.9188	59.3315	-2.4431	9.18849e-29	5.66169e-28	TRUE
111038	18.4724	54.7361	-1.56737	9.24435e-29	5.69293e-28	TRUE
134322	11.1465	92.0471	-3.05383	9.86308e-29	6.07056e-28	TRUE
155829	300.032	1273.63	-2.08562	1.01196e-28	6.22498e-28	TRUE
172817	72.6958	337.802	-2.21614	1.22531e-28	7.53315e-28	TRUE
134944	46.415	250.938	-2.43457	1.23073e-28	7.56228e-28	TRUE
142398	7.13296	0.416556	4.0934	1.24107e-28	7.62156e-28	TRUE
156975	58.4563	4.21039	3.79389	1.24597e-28	7.64734e-28	TRUE
157490	33.6691	166.439	-2.30489	1.24675e-28	7.64791e-28	TRUE
113670	27.7742	4.23667	2.71055	1.34313e-28	8.23455e-28	TRUE
154724	13.281	63.3132	-2.2499	1.40132e-28	8.58647e-28	TRUE
156678	28.2264	6.43211	2.13572	1.50974e-28	9.24569e-28	TRUE
147891	17.5518	60.7757	-1.7917	1.6418e-28	1.00488e-27	TRUE
179538	22.3177	92.0669	-2.04264	1.75914e-28	1.0761e-27	TRUE
139791	146.287	21.2574	2.78327	1.7973e-28	1.09883e-27	TRUE
149776	23.4462	3.40835	2.78141	1.81898e-28	1.11148e-27	TRUE
142350	53.8641	6.06361	3.1504	1.8328e-28	1.11922e-27	TRUE
186257	57.6658	206.462	-1.83988	1.83368e-28	1.11922e-27	TRUE
188886	74.2653	324.084	-2.1256	1.93599e-28	1.18101e-27	TRUE
156660	1020.74	3514.92	-1.78386	2.03466e-28	1.24051e-27	TRUE
155200	10.5332	0.210913	5.61698	2.0824e-28	1.26892e-27	TRUE
179665	3.18685	14.6483	-2.20135	2.15784e-28	1.31416e-27	TRUE
156107	94.0508	246.622	-1.3906	2.22468e-28	1.35411e-27	TRUE
134394	17.5377	77.2336	-2.13858	2.36072e-28	1.43612e-27	TRUE
106174	11.5106	0.93771	3.61611	2.4448e-28	1.48646e-27	TRUE
110383	22.4537	2.82138	2.99114	2.52668e-28	1.53539e-27	TRUE
124347	37.6555	3.30641	3.51234	2.5571e-28	1.55302e-27	TRUE
149688	8.51964	31.4259	-1.88181	2.65313e-28	1.61045e-27	TRUE
93167	29.1146	8.35505	1.80101	2.71496e-28	1.64708e-27	TRUE
41926	26.2482	5.82017	2.17167	2.81482e-28	1.70672e-27	TRUE
151626	134.287	11.4688	3.54957	2.90843e-28	1.76251e-27	TRUE
107546	16.7208	47.1118	-1.49398	3.00949e-28	1.82275e-27	TRUE
154865	90.6493	380.493	-2.06966	3.0668e-28	1.85643e-27	TRUE
157551	1756.43	5323.52	-1.59971	3.18982e-28	1.92984e-27	TRUE
123477	50.5446	152.522	-1.59354	3.48152e-28	2.10516e-27	TRUE
178553	30.9299	0.0376559	9.67483	3.48866e-28	2.10832e-27	TRUE
164317	24.7657	1.61363	3.93474	3.79455e-28	2.29192e-27	TRUE
113895	12.8122	47.038	-1.87622	3.95481e-28	2.38741e-27	TRUE
154983	138.004	379.796	-1.46051	4.16173e-28	2.51095e-27	TRUE
106608	6.99455	42.9621	-2.62262	4.19353e-28	2.52875e-27	TRUE
156795	40.5548	139.862	-1.78518	4.21614e-28	2.54099e-27	TRUE
135213	16.8248	0.99967	4.08052	4.25251e-28	2.56151e-27	TRUE
160995	14.9532	80.9868	-2.4372	4.31314e-28	2.59661e-27	TRUE
156634	20.3955	89.32	-2.13163	4.89796e-28	2.94708e-27	TRUE
109423	1474.33	3988.91	-1.4359	4.98216e-28	2.9961e-27	TRUE
88964	21.7818	99.7048	-2.19457	5.05192e-28	3.03639e-27	TRUE
136945	25.3838	89.2221	-1.81332	5.09395e-28	3.05998e-27	TRUE
115630	26.5561	101.782	-1.93864	5.44582e-28	3.26957e-27	TRUE
81807	4.96535	0.227606	4.4372	5.5794e-28	3.34794e-27	TRUE
157585	91.7394	25.9829	1.81978	5.76781e-28	3.45912e-27	TRUE
148522	71.2208	220.077	-1.62701	5.80499e-28	3.47952e-27	TRUE
135050	72.6636	10.6408	2.77166	5.91789e-28	3.54526e-27	TRUE
161429	427.795	1368.9	-1.67803	6.09851e-28	3.65148e-27	TRUE
107234	8.85571	0.178109	5.61299	6.1544e-28	3.68294e-27	TRUE
156693	55.6511	19.6904	1.49876	6.23433e-28	3.72874e-27	TRUE
183423	30.9527	91.4621	-1.56282	6.41511e-28	3.83478e-27	TRUE
156299	38.0015	122.809	-1.69119	6.44813e-28	3.85244e-27	TRUE
146243	11.4595	49.8909	-2.12216	6.58241e-28	3.93053e-27	TRUE
175178	27.6803	137.084	-2.30814	6.597e-28	3.93711e-27	TRUE
154738	1150.71	3386.25	-1.5571	6.63934e-28	3.96023e-27	TRUE
138262	9.7729	31.5353	-1.69032	6.92957e-28	4.1311e-27	TRUE
191110	19.444	66.2784	-1.76938	6.93705e-28	4.13333e-27	TRUE
150695	20.2346	6.33856	1.67392	6.98577e-28	4.1601e-27	TRUE
76960	84.5498	16.8646	2.32558	7.01991e-28	4.17818e-27	TRUE
183142	15.0521	1.57091	3.26542	7.074e-28	4.20809e-27	TRUE
158351	25.5273	3.82264	2.73975	7.09592e-28	4.21886e-27	TRUE
122761	63.4804	8.66051	2.87198	7.377e-28	4.3836e-27	TRUE
157589	139.271	27.6647	2.33159	7.58836e-28	4.50677e-27	TRUE
157001	260.513	77.2607	1.75372	7.6785e-28	4.55784e-27	TRUE
146812	5.24264	0.491101	3.42084	7.81048e-28	4.63368e-27	TRUE
156319	369.578	100.567	1.87786	7.84925e-28	4.65418e-27	TRUE
86808	30.3512	94.4185	-1.6373	8.00787e-28	4.74567e-27	TRUE
143038	45.6312	2.1153	4.42734	8.15148e-28	4.82818e-27	TRUE
46661	23.6974	98.9973	-2.06231	8.21558e-28	4.86353e-27	TRUE
72604	22.5572	87.9433	-1.96204	8.44157e-28	4.99463e-27	TRUE
150354	136.65	516.408	-1.91861	8.47406e-28	5.01116e-27	TRUE
119003	29.4004	153.134	-2.38019	8.83681e-28	5.22287e-27	TRUE
108094	10.7584	33.5614	-1.64092	8.97146e-28	5.29961e-27	TRUE
86207	9.89339	33.8607	-1.77606	9.26057e-28	5.46746e-27	TRUE
156769	35.8072	10.7341	1.73779	9.32207e-28	5.50082e-27	TRUE
133620	34.5505	4.00738	3.10589	9.35998e-28	5.52023e-27	TRUE
165306	7.42633	0.405714	4.18863	9.42917e-28	5.55806e-27	TRUE
125937	705.258	2716.96	-1.94591	9.54218e-28	5.62166e-27	TRUE
48668	13.3988	100.112	-2.90007	9.74223e-28	5.73645e-27	TRUE
143163	39.8376	9.6122	2.05115	9.75746e-28	5.74235e-27	TRUE
156069	24.0892	0.124235	7.58174	1.04195e-27	6.12867e-27	TRUE
157008	70.7191	25.6448	1.46341	1.1382e-27	6.69128e-27	TRUE
154167	20.3778	58.409	-1.51938	1.1408e-27	6.70295e-27	TRUE
166553	3.5035	0.103047	5.07694	1.21651e-27	7.14399e-27	TRUE
23108	28.8015	7.83999	1.87653	1.31286e-27	7.70571e-27	TRUE
179659	19.4374	1.9069	3.34646	1.32706e-27	7.7849e-27	TRUE
151574	49.2097	145.287	-1.56174	1.39879e-27	8.20129e-27	TRUE
147886	5.98272	0.275511	4.43011	1.46135e-27	8.56356e-27	TRUE
155456	17.3893	0.521289	5.04797	1.47173e-27	8.61981e-27	TRUE
188124	119.411	322.285	-1.43237	1.48722e-27	8.7059e-27	TRUE
125924	97.7529	452.267	-2.21064	1.55601e-27	9.0989e-27	TRUE
164581	38.2059	146.371	-1.93674	1.55536e-27	9.0989e-27	TRUE
155541	90.2574	13.4336	2.74777	1.6582e-27	9.69133e-27	TRUE
155383	46.9077	6.97782	2.74772	1.70095e-27	9.93587e-27	TRUE
165110	2.07917	0.0779528	4.73365	1.7097e-27	9.98171e-27	TRUE
31532	4.97104	0.275421	4.16544	1.8335e-27	1.06988e-26	TRUE
90607	12.087	43.3983	-1.84397	1.92328e-27	1.12167e-26	TRUE
158929	32.9937	115.359	-1.80549	2.018e-27	1.1763e-26	TRUE
156772	64.6098	176.499	-1.44989	2.07273e-27	1.20756e-26	TRUE
108463	41.3868	122.833	-1.56886	2.09092e-27	1.21751e-26	TRUE
155767	1617.94	5207.88	-1.68651	2.3263e-27	1.35385e-26	TRUE
107972	6.12452	0.817008	2.90389	2.40193e-27	1.39713e-26	TRUE
122640	100.909	300.377	-1.57386	2.42385e-27	1.40914e-26	TRUE
186391	211.217	605.652	-1.51976	2.43113e-27	1.41262e-26	TRUE
93599	43.9004	120.545	-1.45724	2.52779e-27	1.46801e-26	TRUE
155243	821.615	2902.28	-1.82067	2.66602e-27	1.54747e-26	TRUE
108519	26.9183	109.388	-2.02095	2.6941e-27	1.56295e-26	TRUE
115337	87.137	382.993	-2.13642	2.70986e-27	1.57126e-26	TRUE
138449	3.75269	0.0388075	6.57737	2.74886e-27	1.59304e-26	TRUE
139346	22.687	5.99297	1.92081	2.80895e-27	1.627e-26	TRUE
155756	264.302	741.859	-1.48896	2.98189e-27	1.72627e-26	TRUE
113045	3.91996	0.163267	4.57385	3.03341e-27	1.75517e-26	TRUE
112594	143.559	7.54406	4.24783	3.32243e-27	1.92139e-26	TRUE
134527	27.8936	4.0763	2.77523	3.41043e-27	1.97124e-26	TRUE
141710	25.9877	4.2744	2.6028	3.4658e-27	2.0022e-26	TRUE
150362	19.0867	64.8898	-1.76425	3.51333e-27	2.02859e-26	TRUE
113764	95.8794	421.426	-2.13632	3.58443e-27	2.06856e-26	TRUE
148140	50.6291	161.697	-1.67508	3.64313e-27	2.10134e-26	TRUE
155980	64.2791	201.076	-1.64505	3.67589e-27	2.11912e-26	TRUE
157549	17.9933	1.5364	3.54911	3.71876e-27	2.14271e-26	TRUE
111428	11.6755	0.288313	5.33919	3.72761e-27	2.14669e-26	TRUE
82336	27.9876	7.50996	1.89858	3.77516e-27	2.17293e-26	TRUE
156654	29.6154	2.30503	3.68131	3.89064e-27	2.23823e-26	TRUE
141613	0.638523	6.48966	-3.34796	4.29138e-27	2.46749e-26	TRUE
134965	29.32	98.0795	-1.74139	4.41641e-27	2.53673e-26	TRUE
154307	33.0913	184.794	-2.48161	4.41497e-27	2.53673e-26	TRUE
108347	2085.53	6298.32	-1.59452	4.86563e-27	2.7933e-26	TRUE
118892	48.8878	8.30005	2.5571	4.87327e-27	2.79623e-26	TRUE
39495	25.9653	4.68925	2.46769	4.93066e-27	2.82768e-26	TRUE
157043	27.8621	1.60954	4.10941	4.96098e-27	2.84359e-26	TRUE
155787	78.0337	13.3018	2.55335	5.01602e-27	2.87364e-26	TRUE
178894	172.468	20.3048	3.08617	5.05203e-27	2.89276e-26	TRUE
106257	5.52962	0.151077	5.17746	5.10607e-27	2.92219e-26	TRUE
156189	43.2399	122.101	-1.49725	5.20835e-27	2.97918e-26	TRUE
105419	115.406	414.351	-1.84348	5.50057e-27	3.14469e-26	TRUE
157502	33.5653	2.84546	3.55879	5.66101e-27	3.23474e-26	TRUE
146059	27.1598	73.2061	-1.43003	5.74381e-27	3.28035e-26	TRUE
130805	78.5041	242.695	-1.62814	5.92278e-27	3.38081e-26	TRUE
139462	5.71698	0.241599	4.57107	6.20107e-27	3.53782e-26	TRUE
188822	1.64169	8.97896	-2.44623	6.26826e-27	3.5743e-26	TRUE
139578	10.095	0.545349	4.21586	6.28503e-27	3.58201e-26	TRUE
76814	21.6703	74.4405	-1.78031	6.73321e-27	3.83546e-26	TRUE
157085	33.1383	8.1585	2.02183	6.80559e-27	3.87468e-26	TRUE
116350	14.2351	1.44443	3.29697	6.95716e-27	3.95713e-26	TRUE
175993	55.855	1.8579	4.90899	6.95759e-27	3.95713e-26	TRUE
156132	21.3846	0.0691209	8.26689	7.40774e-27	4.21098e-26	TRUE
31320	229.11	641.134	-1.48433	7.86825e-27	4.47045e-26	TRUE
115226	84.7874	325.092	-1.93894	8.1254e-27	4.61417e-26	TRUE
155745	60.4869	6.1954	3.28558	8.23474e-27	4.67385e-26	TRUE
156337	1096.41	3178.54	-1.53556	8.25535e-27	4.68314e-26	TRUE
104904	14.4872	58.0809	-2.00325	8.45421e-27	4.79347e-26	TRUE
145791	38.327	10.0438	1.93202	8.75248e-27	4.96004e-26	TRUE
155878	55.9827	201.315	-1.84621	9.21282e-27	5.21823e-26	TRUE
140884	34.7764	103.195	-1.56899	9.41699e-27	5.33113e-26	TRUE
147349	20.9337	72.0845	-1.78277	9.47795e-27	5.36288e-26	TRUE
156407	25.8641	1.23195	4.40306	9.52357e-27	5.38593e-26	TRUE
182872	116.989	318.411	-1.44452	9.85021e-27	5.5678e-26	TRUE
178813	34.4066	145.298	-2.07769	1.02657e-26	5.79965e-26	TRUE
114158	8.33694	29.5694	-1.82485	1.13935e-26	6.43352e-26	TRUE
151787	94.2779	275.037	-1.54465	1.20185e-26	6.78295e-26	TRUE
144126	19.2818	74.2593	-1.94657	1.21051e-26	6.82836e-26	TRUE
111873	8.1269	44.7409	-2.4582	1.29141e-26	7.28096e-26	TRUE
155803	19.8688	4.21049	2.23834	1.31732e-26	7.42323e-26	TRUE
140177	12.1057	2.05406	2.56265	1.39564e-26	7.86054e-26	TRUE
113783	2.61388	12.2904	-2.23614	1.41607e-26	7.97155e-26	TRUE
158170	19.5148	66.3299	-1.76457	1.43351e-26	8.06557e-26	TRUE
155662	1280.22	3406.36	-1.41181	1.48426e-26	8.3469e-26	TRUE
128322	21.9914	5.11949	2.10261	1.5004e-26	8.43336e-26	TRUE
92503	36.7304	3.67609	3.31968	1.58138e-26	8.88396e-26	TRUE
167029	20.7861	2.31027	3.16787	1.62133e-26	9.10378e-26	TRUE
154806	27.3792	87.9751	-1.68365	1.73351e-26	9.7287e-26	TRUE
160775	69.8459	16.7178	2.06188	1.77141e-26	9.93629e-26	TRUE
152093	7.8972	0.0139144	9.15132	1.85557e-26	1.04031e-25	TRUE
156066	2770.31	8282.76	-1.58006	1.95975e-26	1.09816e-25	TRUE
105704	1388.81	3963.35	-1.51283	2.05541e-26	1.15118e-25	TRUE
106344	7.43395	1.99316	1.89821	2.14782e-26	1.20232e-25	TRUE
105174	11.9385	74.2021	-2.63556	2.21177e-26	1.23749e-25	TRUE
30166	55.3998	175.705	-1.66589	2.30076e-26	1.28663e-25	TRUE
123799	15.5994	66.6941	-2.09462	2.50677e-26	1.40112e-25	TRUE
77900	2.91695	0.273256	3.40755	2.65517e-26	1.48331e-25	TRUE
115786	4.36047	0.247995	4.15123	2.77371e-26	1.54875e-25	TRUE
146977	7.86911	0.473272	4.04427	2.77971e-26	1.55131e-25	TRUE
86828	24.7582	70.9675	-1.5187	2.80955e-26	1.56717e-25	TRUE
73316	16.238	3.74114	2.1182	3.04093e-26	1.69538e-25	TRUE
137463	4.2268	0.0529402	6.30053	3.04373e-26	1.69608e-25	TRUE
154721	5.13084	52.1248	-3.34599	3.11639e-26	1.73569e-25	TRUE
105295	17.887	127.762	-2.83732	3.18825e-26	1.77482e-25	TRUE
141196	27.6811	4.45092	2.63567	3.41878e-26	1.90218e-25	TRUE
41712	2.29437	15.2363	-2.73113	3.46068e-26	1.92452e-25	TRUE
107733	4.56899	0.684013	2.73815	3.5719e-26	1.98537e-25	TRUE
156054	18.7484	144.682	-2.94816	3.62574e-26	2.01428e-25	TRUE
34232	21.7581	0.0190516	10.1589	3.71823e-26	2.06462e-25	TRUE
139257	14.7642	2.67004	2.46561	3.74152e-26	2.07651e-25	TRUE
150050	9.70675	64.9522	-2.74426	3.84173e-26	2.13105e-25	TRUE
123563	170.939	526.718	-1.62363	3.89802e-26	2.16119e-25	TRUE
77513	14.5193	38.006	-1.3885	3.96048e-26	2.19471e-25	TRUE
148422	99.8861	11.4475	3.12534	4.01825e-26	2.2256e-25	TRUE
168155	19.4769	2.75099	2.82234	4.02531e-26	2.22839e-25	TRUE
142530	10.0771	45.4817	-2.17781	4.14348e-26	2.29266e-25	TRUE
156257	85.7754	3.86392	4.47426	4.57628e-26	2.53086e-25	TRUE
163402	25.284	134.523	-2.41091	4.84434e-26	2.67776e-25	TRUE
155406	110.896	331.833	-1.58112	5.00568e-26	2.76556e-25	TRUE
168303	11.5818	65.6832	-2.50235	5.06891e-26	2.79909e-25	TRUE
159582	9.33535	0.592165	3.98855	5.09173e-26	2.81028e-25	TRUE
154895	37.6375	2.84796	3.72195	5.1407e-26	2.83588e-25	TRUE
186086	7.31536	0.643506	3.50954	5.1674e-26	2.84918e-25	TRUE
155051	58.0817	193.188	-1.73353	5.56281e-26	3.06567e-25	TRUE
108542	6.20689	0.560568	3.46392	5.76854e-26	3.17746e-25	TRUE
[truncated: 4,084 more rows]

## Sheet: R3B2M_R3B2C
Gene_ID	R3B2KOM.value	R3B2KOC.value	log2foldchange	pvalue	padjust	significance
104089	11.1622	3129.98	-8.13143	0	0	TRUE
104312	618.984	4.03217	7.25697	0	0	TRUE
106631	219.977	8.26149	4.73551	0	0	TRUE
108308	1045.8	25.41	5.36319	0	0	TRUE
108667	6.16855	362.135	-5.87562	0	0	TRUE
110016	43.7174	1.2311	5.1499	0	0	TRUE
112593	166.496	1.5507	6.748	0	0	TRUE
112865	23.9931	405.799	-4.08001	0	0	TRUE
113714	267.012	13.1274	4.34598	0	0	TRUE
114197	5.57249	323.446	-5.85915	0	0	TRUE
114295	91.2898	0.318665	8.16214	0	0	TRUE
114575	150.959	5.55033	4.76548	0	0	TRUE
115037	683.415	1.17064	9.18819	0	0	TRUE
115216	123.747	1.72972	6.16292	0	0	TRUE
116894	9.88256	149.122	-3.91524	0	0	TRUE
117834	34.5914	886.826	-4.68034	0	0	TRUE
118043	10.5304	501.549	-5.57386	0	0	TRUE
136026	147.389	5.70791	4.69021	0	0	TRUE
136063	149.822	3.4428	5.44304	0	0	TRUE
139381	683.206	20.8332	5.03513	0	0	TRUE
139614	191.143	8.08737	4.56328	0	0	TRUE
140255	4.46832	111.612	-4.6431	0	0	TRUE
140864	82.4535	1.14738	6.16829	0	0	TRUE
144233	17.4646	215.701	-3.6265	0	0	TRUE
146716	242.737	1.29475	7.54896	0	0	TRUE
147489	18.3057	310.914	-4.0861	0	0	TRUE
149047	14.6335	575.816	-5.29897	0	0	TRUE
151455	145.104	0.344304	8.7251	0	0	TRUE
152868	736.158	7.34705	6.64704	0	0	TRUE
153506	151.683	3.03256	5.64363	0	0	TRUE
153518	466.847	13.2089	5.14379	0	0	TRUE
153534	228.421	1.04805	7.76319	0	0	TRUE
153842	32.3732	651.008	-4.32986	0	0	TRUE
154245	21.4729	442.494	-4.36445	0	0	TRUE
154262	18.1529	283.499	-3.96503	0	0	TRUE
154743	306.284	7.46351	5.35826	0	0	TRUE
154866	514.728	9.09489	5.82424	0	0	TRUE
154986	27.9096	443.292	-3.9892	0	0	TRUE
155050	144.271	4.64025	4.95734	0	0	TRUE
155249	161.862	6.76619	4.58029	0	0	TRUE
155386	39.3552	3404.61	-6.43492	0	0	TRUE
155490	155.252	7.86963	4.3027	0	0	TRUE
156200	187.813	4.90204	5.25908	0	0	TRUE
156283	163.54	12.1719	3.74855	0	0	TRUE
156482	15.6003	344.425	-4.46404	0	0	TRUE
156497	66.7522	1386.37	-4.37639	0	0	TRUE
156911	227.512	11.9269	4.25413	0	0	TRUE
156933	18.1629	568.593	-4.96892	0	0	TRUE
157230	336.211	9.70425	5.11508	0	0	TRUE
157316	185.779	5.40985	5.10105	0	0	TRUE
157402	229.651	0.364621	9.28467	0	0	TRUE
157591	156.82	3.72058	5.39912	0	0	TRUE
159099	58.9232	0.480638	6.93846	0	0	TRUE
161830	351.557	0.465809	9.55937	0	0	TRUE
162569	834.648	3.43895	7.92391	0	0	TRUE
163124	457.48	15.669	4.86803	0	0	TRUE
163125	590.828	17.8162	5.05195	0	0	TRUE
169735	67.4586	2.54211	4.72921	0	0	TRUE
173198	32.708	0.345328	6.57157	0	0	TRUE
177711	27.9658	276.99	-3.30812	0	0	TRUE
186886	83.1349	5.17185	4.00679	0	0	TRUE
188068	101.266	0.849886	6.89937	0	0	TRUE
188448	46.9109	1.72209	4.76731	0	0	TRUE
189685	260.685	1.43395	7.50559	0	0	TRUE
190709	70.3167	1.83694	5.25829	0	0	TRUE
29487	240.325	3.21352	6.22341	0	0	TRUE
48059	333.058	8.14847	5.35314	0	0	TRUE
76509	62.5012	0.841947	6.21305	0	0	TRUE
79873	29.5956	535.258	-4.17654	0	0	TRUE
82482	21.3494	353.371	-4.04888	0	0	TRUE
84477	216.654	0.578084	8.54443	0	0	TRUE
91588	112.32	3.50848	5.00042	0	0	TRUE
92160	13.6131	221.669	-4.02531	0	0	TRUE
93034	10.2276	163.415	-3.99858	0	0	TRUE
115003	142.76	0.541054	8.03714	5.6197e-308	8.94132e-306	TRUE
76715	13.5986	167.975	-3.62665	5.65019e-305	8.87154e-303	TRUE
110287	21.0786	309.809	-3.87735	1.10011e-304	1.70488e-302	TRUE
156750	1124.28	18.7236	5.90761	1.43451e-304	2.19461e-302	TRUE
128183	58.1868	1.61459	5.17086	1.6206e-304	2.44792e-302	TRUE
189175	187.624	3.85212	5.60683	1.88829e-302	2.81662e-300	TRUE
156916	20.014	319.504	-3.99677	7.29643e-302	1.07492e-299	TRUE
179867	770.295	6.55927	6.87786	8.23911e-301	1.19899e-298	TRUE
108485	11.3887	135.96	-3.57744	1.08861e-298	1.56511e-296	TRUE
139204	1.43524	1728.65	-10.2344	1.30847e-298	1.8588e-296	TRUE
31317	373.108	5.02166	6.21503	2.6441e-298	3.71201e-296	TRUE
173402	34.4491	2.19867	3.96978	6.51662e-298	9.0422e-296	TRUE
157081	95.9063	5.33861	4.16685	5.69868e-297	7.81636e-295	TRUE
88941	106.742	0.808297	7.04026	2.07896e-294	2.81911e-292	TRUE
179978	95.326	0.907066	6.72051	2.80537e-294	3.7614e-292	TRUE
122685	238.569	10.5497	4.49911	2.41719e-292	3.20492e-290	TRUE
154273	61.9936	2.14704	4.853	9.34022e-292	1.2248e-289	TRUE
116333	35.5242	1.42219	4.64288	4.52211e-291	5.86547e-289	TRUE
183012	429.393	20.0534	4.42038	4.47303e-288	5.73943e-286	TRUE
108741	40.5343	1.09118	5.21488	2.04517e-287	2.59627e-285	TRUE
83305	26.7194	1.8876	3.82335	5.40706e-286	6.79184e-284	TRUE
134200	96.3614	898.384	-3.22063	3.88631e-285	4.83077e-283	TRUE
77841	2.85011	156.261	-5.7803	1.83178e-284	2.25346e-282	TRUE
157005	13.5269	310.193	-4.5203	3.32213e-284	4.0452e-282	TRUE
156997	10.0278	252.766	-4.65621	1.07082e-279	1.29071e-277	TRUE
188132	222.812	1719.46	-2.948	1.85429e-278	2.21273e-276	TRUE
118420	132.308	1.70233	6.27807	1.77034e-276	2.09163e-274	TRUE
149394	1756.5	56.5157	4.95788	3.4851e-275	4.07723e-273	TRUE
105243	8.52756	212.137	-4.63919	2.20364e-274	2.55301e-272	TRUE
181493	101.089	11.6303	3.11958	1.85456e-271	2.12793e-269	TRUE
154679	128.348	3.34007	5.26257	5.1226e-271	5.82171e-269	TRUE
111043	12.1416	159.842	-3.71845	4.26438e-269	4.80064e-267	TRUE
112863	2.16191	173.789	-6.33126	3.73539e-268	4.16584e-266	TRUE
156290	425.646	26.946	3.98174	4.77798e-267	5.27923e-265	TRUE
134944	25.4209	206.191	-3.02	1.49434e-266	1.63596e-264	TRUE
137890	13.8746	196.5	-3.82391	2.52663e-265	2.74094e-263	TRUE
91611	120.467	1150.41	-3.2555	8.52733e-264	9.16727e-262	TRUE
89514	4.2682	187.562	-5.45547	1.10694e-263	1.17939e-261	TRUE
157182	150.096	11.5281	3.70309	2.24338e-263	2.36905e-261	TRUE
158007	14.4811	0.0478302	8.24519	3.03032e-263	3.172e-261	TRUE
183941	108.622	4.38117	4.63324	7.25721e-263	7.53046e-261	TRUE
107530	15.4049	188.924	-3.61603	4.76084e-261	4.89751e-259	TRUE
155109	524.485	2.72138	7.58333	6.98715e-261	7.12629e-259	TRUE
178854	38.9528	0.62634	5.9596	1.12462e-260	1.1373e-258	TRUE
170931	271.906	39.2326	2.79295	2.07144e-260	2.07719e-258	TRUE
145252	295.45	5.0488	5.87124	4.42881e-259	4.40408e-257	TRUE
167746	81.7238	1.02299	6.31898	2.39009e-258	2.35711e-256	TRUE
144753	9.35073	128.374	-3.77904	1.3811e-256	1.35088e-254	TRUE
107223	20.7621	369.618	-4.15398	6.3749e-256	6.18469e-254	TRUE
156042	180.255	13.4937	3.73951	3.65529e-255	3.51763e-253	TRUE
173295	11.0384	342.844	-4.95735	1.20868e-252	1.15386e-250	TRUE
137066	18.1491	294.466	-4.02005	1.97532e-248	1.87075e-246	TRUE
156254	588.171	20.7489	4.82472	4.79479e-247	4.50521e-245	TRUE
90595	140.452	16.8258	3.06157	2.08077e-246	1.93983e-244	TRUE
107761	395.173	1.66542	7.9004	2.23363e-246	2.06619e-244	TRUE
84641	16.0348	141.23	-3.13871	7.87417e-246	7.22788e-244	TRUE
71324	25.7065	2.53352	3.34278	1.54683e-245	1.40904e-243	TRUE
96102	24.3798	502.742	-4.3664	4.71809e-245	4.26523e-243	TRUE
88176	377.606	2270.67	-2.58816	3.1839e-244	2.85665e-242	TRUE
74513	29.4929	0.353045	6.38315	5.12717e-244	4.56586e-242	TRUE
156063	95.2292	2.04155	5.54475	5.47374e-244	4.83838e-242	TRUE
147906	20.1046	261.31	-3.69972	2.68569e-243	2.35649e-241	TRUE
152518	11.3134	124.457	-3.45973	6.10103e-243	5.31413e-241	TRUE
106276	1070.78	18.1617	5.88163	5.00072e-242	4.29307e-240	TRUE
106963	19.7885	0.46149	5.42254	4.98597e-242	4.29307e-240	TRUE
78133	3.83827	272.463	-6.14458	2.99054e-241	2.54901e-239	TRUE
82710	8.29136	124.833	-3.91218	4.80966e-239	4.07047e-237	TRUE
155591	390.569	17.8031	4.45535	6.63645e-238	5.57696e-236	TRUE
112695	10.7215	139.273	-3.69951	8.81316e-238	7.35436e-236	TRUE
74779	6.97	104.705	-3.9087	5.84461e-236	4.84331e-234	TRUE
104318	10.6064	139.385	-3.71519	1.00698e-234	8.28712e-233	TRUE
142008	50.5603	981.596	-4.27867	1.35407e-234	1.10672e-232	TRUE
155646	116.687	1.21377	6.5796	1.52425e-234	1.23734e-232	TRUE
150869	7.46498	127.571	-4.09456	1.78225e-234	1.437e-232	TRUE
155025	198.984	13.6981	3.86084	1.62491e-233	1.30134e-231	TRUE
105839	269.298	1.58693	7.41427	5.41619e-233	4.30876e-231	TRUE
154678	52.8594	458.214	-3.11581	8.14154e-233	6.43397e-231	TRUE
156061	27.8274	366.633	-3.71941	2.1199e-232	1.66426e-230	TRUE
113678	47.6107	0.686858	6.11221	6.99831e-232	5.45822e-230	TRUE
157323	484.026	18.6681	4.69595	6.94127e-231	5.37858e-229	TRUE
155532	87.7296	0.316328	8.11647	1.1654e-230	8.97204e-229	TRUE
154797	72.1686	4.78391	3.91401	1.09992e-228	8.41372e-227	TRUE
156087	364.855	2500.09	-2.77659	1.75765e-227	1.33593e-225	TRUE
182849	219.374	2.2947	6.57373	7.32514e-225	5.53234e-223	TRUE
147042	45.4136	0.464457	6.60651	1.95654e-224	1.46839e-222	TRUE
189067	95.678	475.241	-2.31239	1.93642e-223	1.44421e-221	TRUE
173547	151.788	1232.38	-3.02126	1.32819e-221	9.84429e-220	TRUE
19268	78.8357	1830.34	-4.53713	4.37837e-221	3.22513e-219	TRUE
155851	76.2275	6.57189	3.5366	2.41819e-220	1.77032e-218	TRUE
155773	4.44847	99.198	-4.47787	5.89889e-219	4.29216e-217	TRUE
164675	58.2554	3.10439	4.22932	2.37748e-218	1.71942e-216	TRUE
172817	35.1435	285.725	-3.02322	8.69045e-218	6.24718e-216	TRUE
149183	13.536	316.335	-4.54685	1.25331e-217	8.95553e-216	TRUE
182779	32.9885	0.554582	5.89149	1.94549e-217	1.38187e-215	TRUE
154895	74.3949	2.96155	4.65058	6.84247e-216	4.83143e-214	TRUE
160164	33.5698	409.409	-3.60765	3.14469e-215	2.20739e-213	TRUE
156388	1221.07	7887.99	-2.69151	5.02402e-214	3.50595e-212	TRUE
187609	28.3638	297.341	-3.38973	7.51627e-213	5.21463e-211	TRUE
81768	14.9194	395.936	-4.72969	2.33986e-212	1.61396e-210	TRUE
108222	175.548	20.4072	3.10473	2.51305e-210	1.72346e-208	TRUE
188272	6.49044	89.4948	-3.7854	2.82675e-210	1.92752e-208	TRUE
156650	136.701	1635.22	-3.58047	4.33751e-210	2.94088e-208	TRUE
157586	113.562	1.52775	6.21928	1.92729e-209	1.29934e-207	TRUE
157185	165.031	5.44546	4.9209	2.68364e-209	1.7991e-207	TRUE
141273	29.5838	0.453925	6.02271	1.18852e-208	7.92323e-207	TRUE
128375	18.3632	159	-3.11436	1.29824e-208	8.6066e-207	TRUE
112739	25.212	258.065	-3.35529	2.01403e-208	1.32781e-206	TRUE
138581	14.4223	269.969	-4.22608	2.62386e-207	1.72036e-205	TRUE
155124	14.8941	218.297	-3.87282	7.28399e-207	4.74972e-205	TRUE
149573	60.0365	609.02	-3.34256	8.99907e-207	5.83619e-205	TRUE
148871	9.74458	142.138	-3.86585	2.01658e-206	1.30075e-204	TRUE
25943	19.7273	205.082	-3.37759	2.17298e-206	1.3941e-204	TRUE
152766	8.53565	151.972	-4.15342	2.79327e-206	1.78246e-204	TRUE
188385	234.802	1.36339	7.42076	2.15417e-205	1.36733e-203	TRUE
158225	33.274	353.901	-3.41065	6.08932e-205	3.84465e-203	TRUE
167074	107.07	3.27256	5.03059	4.67389e-204	2.93545e-202	TRUE
110868	11.7712	337.283	-4.83943	5.06696e-204	3.16566e-202	TRUE
151265	75.1451	1.62936	5.52819	5.79512e-204	3.60173e-202	TRUE
155023	176.102	1.73089	6.67169	1.8069e-203	1.11719e-201	TRUE
110770	13.3066	174.9	-3.71613	2.22427e-203	1.36815e-201	TRUE
163427	46.7505	3.40604	3.77962	3.03339e-203	1.85628e-201	TRUE
148428	1.21949	43.5512	-5.1561	8.01434e-203	4.87935e-201	TRUE
151062	32.9773	1.31782	4.64439	1.56364e-202	9.47154e-201	TRUE
85517	76.4992	1.22179	5.97555	5.02782e-201	3.03015e-199	TRUE
78494	12.1673	124.486	-3.35498	5.26883e-201	3.15944e-199	TRUE
74528	59.4604	2.27511	4.70985	1.18704e-200	7.08246e-199	TRUE
162712	93.2758	3.04397	4.93992	1.59914e-200	9.49381e-199	TRUE
191377	117.715	2.40605	5.61532	2.23823e-199	1.32222e-197	TRUE
86823	199.883	4.75839	5.38827	3.33919e-199	1.96289e-197	TRUE
150952	16.3846	171.59	-3.3882	4.82648e-199	2.82326e-197	TRUE
106580	195.82	11.4242	4.09811	1.17916e-197	6.86387e-196	TRUE
106540	103.826	2.30664	5.49119	1.49628e-197	8.66754e-196	TRUE
154410	91.255	8.88593	3.36054	2.50825e-197	1.44594e-195	TRUE
107393	16.0631	116.652	-2.86022	5.38625e-196	3.0901e-194	TRUE
27136	14.0274	212.144	-3.91829	1.17174e-195	6.69014e-194	TRUE
153068	10.464	176.17	-4.07395	2.27691e-195	1.29383e-193	TRUE
110682	57.3747	4.82526	3.57159	6.83158e-195	3.86357e-193	TRUE
135293	30.0955	260.451	-3.11309	5.24201e-194	2.95061e-192	TRUE
73792	6.51825	98.5859	-3.91894	6.47338e-194	3.62661e-192	TRUE
104741	20.8488	0.377363	5.79369	7.13289e-194	3.97742e-192	TRUE
136688	34.594	395.206	-3.514	1.51399e-193	8.403e-192	TRUE
152569	65.3937	1.82215	5.16672	4.73726e-193	2.61711e-191	TRUE
157353	142.553	2.5062	5.82975	1.18316e-192	6.50631e-191	TRUE
78181	15.0359	133.721	-3.15287	2.1691e-192	1.18734e-190	TRUE
121836	12.8369	220.964	-4.10579	5.1411e-192	2.80131e-190	TRUE
116253	1.90331	44.2102	-4.53859	6.76304e-191	3.66833e-189	TRUE
159994	107.296	12.1493	3.1431	1.03161e-190	5.57023e-189	TRUE
144360	61.8584	7.51826	3.04021	1.05384e-190	5.66462e-189	TRUE
137123	55.2609	612.424	-3.47124	3.30164e-190	1.76675e-188	TRUE
122025	15.1222	199.056	-3.71921	3.50827e-190	1.86894e-188	TRUE
173174	7.54331	134.52	-4.15613	4.5523e-190	2.41434e-188	TRUE
155250	516.1	43.6576	3.56323	5.76522e-190	3.04409e-188	TRUE
136827	103.314	594.905	-2.5255	1.19128e-189	6.26235e-188	TRUE
179766	96.295	899.001	-3.22278	1.83938e-189	9.62689e-188	TRUE
150605	120.439	23.1579	2.37881	3.98651e-189	2.07734e-187	TRUE
152814	8.08139	120.374	-3.89759	1.22159e-188	6.33794e-187	TRUE
80744	916.616	6469.51	-2.81926	1.6517e-188	8.53235e-187	TRUE
155970	67.6597	0.68392	6.61916	2.66624e-188	1.37139e-186	TRUE
182461	47.8776	416.258	-3.12001	5.84072e-188	2.9913e-186	TRUE
152767	74.6528	2.98384	4.64514	1.64744e-187	8.40126e-186	TRUE
104093	39.3096	1.89585	4.37309	2.82368e-187	1.43383e-185	TRUE
139818	40.1264	484.028	-3.59239	5.77249e-187	2.91877e-185	TRUE
167836	16.1231	168.716	-3.38718	2.08016e-186	1.04737e-184	TRUE
153523	0.630142	189.481	-8.24293	4.19144e-186	2.10153e-184	TRUE
175579	112.87	1028.62	-3.18786	1.32612e-185	6.62119e-184	TRUE
155810	8.17979	116.775	-3.83428	1.87368e-185	9.31608e-184	TRUE
115149	19.8555	0.651171	4.93055	2.38526e-185	1.18105e-183	TRUE
125538	1548.06	6977.23	-2.17221	2.48461e-185	1.22516e-183	TRUE
155399	83.1507	599.928	-2.85087	2.53328e-184	1.24402e-182	TRUE
186155	38.2036	1.11209	5.09933	9.31759e-184	4.55684e-182	TRUE
155531	204.765	0.21588	9.90951	1.38719e-183	6.75648e-182	TRUE
105625	13.5877	939.52	-6.1108	1.43213e-183	6.947e-182	TRUE
155098	97.3779	8.64018	3.49534	1.85858e-183	8.97912e-182	TRUE
153757	38.7978	398.829	-3.3613	2.63785e-183	1.26925e-181	TRUE
159240	37.8484	2.48755	3.92567	3.25214e-183	1.55854e-181	TRUE
157578	243.027	3.14727	6.26935	2.45243e-182	1.1706e-180	TRUE
44516	113.431	0.123999	9.8473	6.37434e-182	3.03048e-180	TRUE
122618	128.708	965.824	-2.9076	1.13104e-181	5.35585e-180	TRUE
81349	16.4406	0.869223	4.24023	1.53109e-181	7.22156e-180	TRUE
163046	319.445	1650.94	-2.36972	1.69832e-181	7.97877e-180	TRUE
121605	56.9347	2.27314	4.64936	2.92423e-181	1.36842e-179	TRUE
86179	26.2962	290.388	-3.46553	3.22165e-181	1.50172e-179	TRUE
155146	47.2828	340.306	-2.84742	8.81669e-181	4.09376e-179	TRUE
109398	488.037	12.8861	5.24276	1.00549e-180	4.65061e-179	TRUE
107756	100.566	0.660837	7.25208	1.34304e-180	6.18785e-179	TRUE
166947	12.7301	111.089	-3.12464	1.73822e-180	7.97775e-179	TRUE
157445	282.114	32.4209	3.12149	3.14853e-180	1.43952e-178	TRUE
157461	63.4368	2.46324	4.68566	4.69575e-180	2.13872e-178	TRUE
157533	38.6598	539.005	-3.80165	5.82148e-180	2.64136e-178	TRUE
106816	11.7224	100.307	-3.09712	6.13615e-180	2.77358e-178	TRUE
136540	90.95	1008.69	-3.47118	8.94606e-180	4.02843e-178	TRUE
108310	16.1592	143.569	-3.15135	1.31744e-179	5.91018e-178	TRUE
153687	35.2128	228.636	-2.69905	1.70802e-179	7.63364e-178	TRUE
82616	2365.8	177.513	3.73626	6.22003e-179	2.76954e-177	TRUE
50739	18.3169	267.96	-3.86977	1.06209e-178	4.71148e-177	TRUE
155740	124.704	10.8061	3.52856	1.73187e-178	7.65421e-177	TRUE
34229	20.2627	278.018	-3.77793	3.59437e-178	1.58271e-176	TRUE
31506	142.816	707.239	-2.30803	1.25045e-177	5.48591e-176	TRUE
31173	478.05	3280.68	-2.77866	1.41383e-177	6.17993e-176	TRUE
115848	524.673	12.8612	5.35062	1.63775e-177	7.13259e-176	TRUE
163725	35.3023	0.692592	5.67202	2.57955e-177	1.11934e-175	TRUE
128748	16.2379	161.992	-3.31798	2.72296e-177	1.17729e-175	TRUE
79251	83.7489	1.60451	5.70326	4.24817e-177	1.83009e-175	TRUE
168105	12.0083	106.407	-3.14825	7.34739e-177	3.15383e-175	TRUE
156021	63.1154	2.36942	4.73339	8.21859e-177	3.51514e-175	TRUE
167728	93.0119	1.78763	5.70127	1.09704e-175	4.67537e-174	TRUE
148077	8.9044	126.383	-3.82705	2.13712e-175	9.07555e-174	TRUE
172955	63.6891	599.441	-3.23457	2.3792e-175	1.00677e-173	TRUE
114066	8.18995	165.029	-4.33232	5.16687e-175	2.17866e-173	TRUE
157261	106.158	651.72	-2.61801	6.15652e-175	2.58682e-173	TRUE
155254	112.899	666.983	-2.56248	8.46333e-175	3.54361e-173	TRUE
155014	72.124	523.573	-2.8597	2.24052e-174	9.34828e-173	TRUE
187156	108.445	817.822	-2.9148	2.84682e-174	1.18366e-172	TRUE
42629	65.1521	1.7994	5.17965	3.00963e-174	1.24701e-172	TRUE
142616	47.4955	2.39726	4.30896	7.64627e-174	3.15719e-172	TRUE
142882	27.3175	198.537	-2.8613	8.29251e-174	3.41222e-172	TRUE
155245	217.118	1439.69	-2.72919	1.25765e-173	5.15722e-172	TRUE
44439	14.6866	191.506	-3.70507	2.4219e-173	9.89745e-172	TRUE
83381	24.6172	285.744	-3.5367	2.6106e-173	1.06322e-171	TRUE
146080	53.044	0.255956	7.70763	4.3096e-173	1.7492e-171	TRUE
127570	12.0354	122.746	-3.35088	1.75489e-172	7.09866e-171	TRUE
107145	17.7322	135.305	-2.9316	2.25195e-172	9.07854e-171	TRUE
91563	55.9363	0.338129	7.37588	2.27437e-172	9.13808e-171	TRUE
171631	98.9309	9.77284	3.3396	4.46777e-172	1.78906e-170	TRUE
110093	52.8113	575.507	-3.44571	6.09629e-172	2.43301e-170	TRUE
111551	43.6266	298.084	-2.77229	1.26221e-171	5.02065e-170	TRUE
156420	436.009	2350.55	-2.43054	4.07524e-171	1.61561e-169	TRUE
177879	31.5312	1.71559	4.19911	9.18196e-171	3.62809e-169	TRUE
147613	20.229	183.351	-3.18013	3.24743e-170	1.27893e-168	TRUE
165942	94.3766	604.37	-2.67892	8.53345e-170	3.34966e-168	TRUE
155034	198.418	24.3052	3.02872	9.12182e-170	3.56887e-168	TRUE
131995	176.558	1191.21	-2.75411	9.98956e-170	3.8956e-168	TRUE
31590	14.275	218.459	-3.93538	1.30106e-169	5.05719e-168	TRUE
135327	28.1669	0.505055	5.79918	2.93036e-169	1.13533e-167	TRUE
156533	86.6737	4.12801	4.39245	3.03151e-169	1.17071e-167	TRUE
104426	231.956	1.55197	7.23708	4.63633e-169	1.78469e-167	TRUE
148147	8.90094	108.596	-3.60977	1.15874e-168	4.44605e-167	TRUE
37921	62.0689	399.089	-2.68465	3.06377e-168	1.1718e-166	TRUE
154922	453.304	2374.28	-2.38893	8.31041e-168	3.16831e-166	TRUE
182923	881.171	3806.71	-2.11104	1.04348e-167	3.96555e-166	TRUE
179535	21.242	172.403	-3.02054	1.20832e-167	4.57741e-166	TRUE
85502	37.3748	0.28237	7.04295	1.85824e-167	7.01721e-166	TRUE
157028	611.897	3039.25	-2.31236	2.1085e-167	7.93714e-166	TRUE
166534	12.8629	102.597	-2.99595	2.66504e-167	1.00006e-165	TRUE
153788	5.51801	97.6543	-4.14692	3.30207e-167	1.23522e-165	TRUE
152599	31.1424	529.85	-4.08818	4.85956e-167	1.81216e-165	TRUE
111394	58.2403	2.65354	4.45462	1.15602e-166	4.29744e-165	TRUE
154812	431.773	2028.14	-2.23184	2.06817e-166	7.66442e-165	TRUE
171030	38.4337	2.8638	3.74483	2.39109e-166	8.83371e-165	TRUE
146042	74.4235	566.342	-2.92779	2.54294e-166	9.36569e-165	TRUE
111361	204.733	12.0942	4.08177	3.3694e-166	1.23714e-164	TRUE
160001	53.2299	476.309	-3.16153	3.55633e-166	1.30177e-164	TRUE
157403	11.0488	1122.43	-6.66675	4.03176e-166	1.47128e-164	TRUE
43928	4.98229	59.0912	-3.56735	4.55076e-166	1.65562e-164	TRUE
130347	19.6592	128.279	-2.70667	1.6093e-165	5.83702e-164	TRUE
88521	21.0208	166.366	-2.9846	3.7538e-165	1.3574e-163	TRUE
160572	28.428	220.533	-2.95552	4.78097e-165	1.7236e-163	TRUE
154874	239.324	1239.25	-2.37241	5.66492e-165	2.03613e-163	TRUE
146066	39.3467	2.26966	4.11721	7.69172e-165	2.75631e-163	TRUE
83143	5.59275	390.083	-6.12353	2.27696e-164	8.13501e-163	TRUE
149678	16.4434	103.118	-2.64834	2.97383e-164	1.05931e-162	TRUE
87320	348.464	8.92017	5.28771	9.20414e-164	3.26884e-162	TRUE
165692	104.788	780.501	-2.89691	1.81256e-163	6.41819e-162	TRUE
29818	66.152	558.979	-3.07892	3.6147e-163	1.27616e-161	TRUE
190840	9.14615	122.732	-3.74648	6.18215e-163	2.17615e-161	TRUE
141221	24.0677	0.788187	4.93547	7.65596e-163	2.68702e-161	TRUE
148405	95.8212	976.051	-3.34856	1.42607e-162	4.99042e-161	TRUE
146002	12.2816	100.63	-3.03446	3.57824e-162	1.24851e-160	TRUE
173553	143.009	1556.35	-3.44387	1.05965e-161	3.68654e-160	TRUE
160436	8.10995	93.567	-3.52789	1.1829e-161	4.10335e-160	TRUE
114486	3.73329	76.1574	-4.35114	1.19433e-161	4.13101e-160	TRUE
139962	15.2133	208.842	-3.77741	1.42994e-161	4.93163e-160	TRUE
111472	20.8874	215.234	-3.36476	1.74223e-161	5.99135e-160	TRUE
157278	64.893	440.121	-2.76183	2.24069e-161	7.68339e-160	TRUE
156332	59.4502	9.91217	2.58422	2.28095e-161	7.799e-160	TRUE
149518	23.402	128.151	-2.45346	3.23111e-161	1.10163e-159	TRUE
183518	87.4735	5.42686	4.01124	8.06961e-161	2.74344e-159	TRUE
12399	33.366	177.981	-2.41553	1.49705e-160	5.07509e-159	TRUE
44165	10.6196	115.094	-3.43801	2.4787e-160	8.37913e-159	TRUE
185835	72.1819	388.712	-2.42883	3.30006e-160	1.11242e-158	TRUE
149517	15.1116	0.112495	7.0662	4.37458e-160	1.47047e-158	TRUE
157607	104.198	639.69	-2.618	6.26875e-160	2.10126e-158	TRUE
152375	14.4851	0.9036	4.00025	7.52145e-160	2.5141e-158	TRUE
155541	122.446	14.7227	3.05565	8.78482e-160	2.92819e-158	TRUE
87759	130.852	20.7652	2.65593	9.28993e-160	3.08793e-158	TRUE
166202	13.6576	223.742	-4.03384	1.02773e-159	3.40664e-158	TRUE
158599	10.8304	147.593	-3.76869	1.07801e-159	3.5634e-158	TRUE
111644	7.52893	74.281	-3.30232	1.94044e-159	6.3965e-158	TRUE
134956	23.3173	1.14901	4.34238	2.29671e-159	7.55003e-158	TRUE
21358	6.16886	67.5105	-3.45288	2.8111e-159	9.21562e-158	TRUE
107183	61.877	346.109	-2.48373	3.05869e-159	9.99983e-158	TRUE
140479	91.5736	0.110064	9.7222	3.58775e-159	1.16974e-157	TRUE
41562	6.03449	74.257	-3.62036	6.2619e-159	2.03606e-157	TRUE
134574	11.3156	135.681	-3.58358	1.15496e-158	3.74516e-157	TRUE
105806	27.4466	191.739	-2.80434	1.37897e-158	4.45943e-157	TRUE
108819	31.0903	1.7597	4.14135	1.92424e-158	6.20592e-157	TRUE
168144	53.2841	1.47278	5.1754	2.34703e-158	7.54909e-157	TRUE
78987	31.7754	1.67646	4.24193	2.6195e-158	8.40283e-157	TRUE
112108	32.9956	2.02633	4.02412	6.89795e-158	2.20679e-156	TRUE
145234	234.599	7.73045	4.92247	1.10473e-157	3.5248e-156	TRUE
178093	43.1967	4.35519	3.3113	1.24688e-157	3.96773e-156	TRUE
184608	29.3015	199.362	-2.76642	1.31491e-157	4.17309e-156	TRUE
75018	77.3212	0.129816	9.24069	1.35103e-157	4.27637e-156	TRUE
156675	138.846	10.1049	3.7815	2.68943e-157	8.49021e-156	TRUE
139242	40.2744	1.34575	4.89835	2.75345e-157	8.66938e-156	TRUE
157194	40.7221	0.226883	7.49246	5.64498e-157	1.77267e-155	TRUE
156752	183.225	783.553	-2.09642	1.93663e-156	6.06557e-155	TRUE
154926	72.8851	3.42647	4.41293	3.23893e-156	1.01178e-154	TRUE
83004	24.4533	0.987952	4.63166	4.04876e-156	1.26146e-154	TRUE
79113	16.3607	0.46099	5.14812	7.73909e-156	2.40496e-154	TRUE
112823	12.8899	0.228815	5.81883	1.08256e-155	3.35536e-154	TRUE
156153	110.728	653.019	-2.56023	1.42989e-155	4.42045e-154	TRUE
148106	23.9641	168.436	-2.81345	1.79442e-155	5.53303e-154	TRUE
90838	209.346	0.894921	7.8639	6.09878e-155	1.87569e-153	TRUE
156149	539.385	2498.45	-2.21164	8.46782e-155	2.5976e-153	TRUE
157594	46.5091	329.704	-2.82605	1.18505e-154	3.62594e-153	TRUE
147587	23.188	1.33103	4.12376	1.22546e-154	3.74002e-153	TRUE
168079	122.733	593.896	-2.27465	1.37746e-154	4.19317e-153	TRUE
124618	23.9763	294.602	-3.6167	1.5511e-154	4.70973e-153	TRUE
142739	47.1498	404.268	-3.09984	2.39653e-154	7.25832e-153	TRUE
155781	52.6324	259.927	-2.304	5.3934e-154	1.62935e-152	TRUE
156180	223.297	14.118	3.98398	6.64848e-154	2.00344e-152	TRUE
137353	20.8626	149.536	-2.84119	6.81674e-154	2.04897e-152	TRUE
155485	143.172	727.862	-2.34588	8.05097e-154	2.41387e-152	TRUE
113167	57.6667	1.40918	5.35244	1.40196e-153	4.19287e-152	TRUE
84027	13.7986	174.504	-3.66119	1.51164e-153	4.50959e-152	TRUE
163885	0.548436	206.613	-8.57156	1.74863e-153	5.20359e-152	TRUE
80621	11.767	127.231	-3.43501	1.76162e-153	5.2292e-152	TRUE
155474	149.358	17.5004	3.09401	2.75394e-153	8.15455e-152	TRUE
152959	26.0818	1.30575	4.322	1.70616e-152	5.03951e-151	TRUE
143108	296.355	54.6461	2.43902	1.91418e-152	5.63999e-151	TRUE
156342	48.1746	358.646	-2.89624	2.406e-152	7.07161e-151	TRUE
151329	17.6565	101.934	-2.52911	3.23556e-152	9.48647e-151	TRUE
115002	28.2203	240.731	-3.09246	4.48693e-152	1.31232e-150	TRUE
156560	68.661	405.496	-2.56212	4.60923e-152	1.34479e-150	TRUE
113640	27.8312	2.67356	3.38013	5.02259e-152	1.46182e-150	TRUE
127314	67.9849	484.409	-2.83291	5.87258e-152	1.70505e-150	TRUE
156249	49.3458	0.791652	5.96794	1.36205e-151	3.94498e-150	TRUE
77996	45.7841	259.616	-2.5032	5.02523e-151	1.45196e-149	TRUE
152045	22.4132	133.115	-2.57067	5.83438e-151	1.68168e-149	TRUE
105056	322.899	1.51088	7.7445	1.17513e-150	3.379e-149	TRUE
150039	19.152	198.123	-3.37095	4.02769e-150	1.15535e-148	TRUE
165022	15.4013	146.396	-3.2481	5.39742e-150	1.54454e-148	TRUE
137327	26.0939	0.754804	5.10959	6.87359e-150	1.96226e-148	TRUE
155991	122.088	1901.24	-3.96068	7.85834e-150	2.23803e-148	TRUE
110670	31.8448	267.357	-3.06951	1.10398e-149	3.13661e-148	TRUE
156421	130.308	18.739	2.79751	5.39967e-149	1.5305e-147	TRUE
130574	8.61031	114.129	-3.72848	6.14822e-149	1.73855e-147	TRUE
146704	23.3333	169.411	-2.86005	7.82979e-149	2.20882e-147	TRUE
72518	69.6028	3.78954	4.19856	9.80676e-149	2.76e-147	TRUE
155907	261.725	1807.58	-2.78789	1.20764e-148	3.39077e-147	TRUE
157554	29.2417	191.858	-2.71441	1.93396e-148	5.41737e-147	TRUE
155442	91.935	10.8561	3.08124	1.93858e-148	5.41759e-147	TRUE
157529	73.8227	2.33109	4.98381	2.4121e-148	6.72514e-147	TRUE
139722	38.2108	503.542	-3.72111	2.72359e-148	7.57591e-147	TRUE
163738	66.7917	329.317	-2.30161	3.01731e-148	8.37337e-147	TRUE
156682	274.823	1181.41	-2.10393	3.0941e-148	8.56655e-147	TRUE
180309	2.55998	58.2243	-4.50988	3.32014e-148	9.17112e-147	TRUE
156165	296.473	24.7097	3.58458	4.63801e-148	1.27818e-146	TRUE
158176	29.6045	1.76312	4.06835	6.2199e-148	1.71019e-146	TRUE
109536	19.969	109.448	-2.45459	7.71711e-148	2.11697e-146	TRUE
83585	32.1464	252.617	-2.97398	1.00806e-147	2.75899e-146	TRUE
164843	18.3998	247.046	-3.74721	2.05588e-147	5.61391e-146	TRUE
154956	53.6635	4.7962	3.48285	2.33215e-147	6.35379e-146	TRUE
158593	123.772	720.039	-2.54037	4.08442e-147	1.11024e-145	TRUE
49181	163.157	18.2717	3.15878	5.61205e-147	1.52201e-145	TRUE
155208	1256.27	5569.41	-2.14838	7.08124e-147	1.91611e-145	TRUE
154912	103.135	11.35	3.18283	2.01037e-146	5.42753e-145	TRUE
112917	7.39362	0.560344	3.7228	5.28888e-146	1.42466e-144	TRUE
156156	759.076	3769.25	-2.31197	6.10523e-146	1.64085e-144	TRUE
186695	95.3501	384.231	-2.01065	1.06596e-145	2.85846e-144	TRUE
130612	96.1281	474.392	-2.30297	1.09186e-145	2.92134e-144	TRUE
48200	130.613	784.681	-2.58666	1.94087e-145	5.1813e-144	TRUE
154810	406.995	2125.09	-2.3845	3.5489e-145	9.45291e-144	TRUE
78846	16.2609	351.102	-4.43221	3.57939e-145	9.51288e-144	TRUE
72175	20.5398	155.69	-2.92197	5.35922e-145	1.42115e-143	TRUE
106331	25.5979	1.5717	4.02576	5.49999e-145	1.45524e-143	TRUE
31223	20.4929	174.147	-3.08638	9.06532e-145	2.39328e-143	TRUE
115799	237.45	15.7417	3.91453	1.08688e-144	2.86308e-143	TRUE
85633	0.62305	16.7723	-4.74734	1.91807e-144	5.04149e-143	TRUE
77991	48.0743	5.51548	3.12473	2.24265e-144	5.88167e-143	TRUE
113478	61.264	486.506	-2.98866	5.8812e-144	1.53904e-142	TRUE
106088	16.8495	115.941	-2.78272	9.91696e-144	2.58948e-142	TRUE
149877	39.7208	0.637814	5.95622	1.86687e-143	4.86406e-142	TRUE
146826	50.0702	605.234	-3.59539	1.87407e-143	4.87218e-142	TRUE
80485	98.2195	1.00552	6.60487	2.06468e-143	5.35604e-142	TRUE
165086	26.0868	157.59	-2.59464	2.2743e-143	5.88703e-142	TRUE
156494	138.414	17.0612	3.01965	3.96369e-143	1.02378e-141	TRUE
148442	385.837	1743.52	-2.17593	7.87222e-143	2.02892e-141	TRUE
136386	4.5612	63.7735	-3.80645	7.92335e-143	2.0377e-141	TRUE
81498	9.04873	73.2504	-3.01677	8.04248e-143	2.06389e-141	TRUE
166501	58.2002	1.03341	5.8112	1.43026e-142	3.66252e-141	TRUE
17200	18.9776	210.373	-3.47007	1.44004e-141	3.67966e-140	TRUE
18304	2326.17	8692.38	-1.9018	1.96836e-141	5.0189e-140	TRUE
156297	58.4976	2.49532	4.55152	2.95047e-141	7.50702e-140	TRUE
159832	57.6897	374.122	-2.69672	4.6933e-141	1.1916e-139	TRUE
155309	237.253	22.061	3.42625	6.15435e-141	1.55923e-139	TRUE
156875	157.759	775.315	-2.29709	1.00314e-140	2.53613e-139	TRUE
106212	8.52937	60.8689	-2.83514	1.00915e-140	2.54592e-139	TRUE
156401	44.1001	1.4205	4.96026	1.44475e-140	3.63718e-139	TRUE
109183	13.8973	162.508	-3.54724	1.50834e-140	3.78927e-139	TRUE
186086	14.1639	0.821243	4.11016	1.91456e-140	4.79966e-139	TRUE
109474	116.972	778.537	-2.7347	3.41929e-140	8.55395e-139	TRUE
176157	16.6788	127.801	-2.93683	7.82374e-140	1.95315e-138	TRUE
71674	126.551	1171.3	-3.21036	7.9498e-140	1.98048e-138	TRUE
156073	53.0782	272.112	-2.35819	8.24311e-140	2.04927e-138	TRUE
157145	71.9262	407.984	-2.50393	1.19299e-139	2.95965e-138	TRUE
187071	65.5349	263.924	-2.00978	1.19631e-139	2.96173e-138	TRUE
156425	72.7205	5.40268	3.75178	1.57048e-139	3.88003e-138	TRUE
157285	738.684	4.79365	7.26833	1.79081e-139	4.41523e-138	TRUE
109696	5.33975	0.0480644	6.80072	2.73443e-139	6.72781e-138	TRUE
40082	37.3898	196.972	-2.39726	2.83838e-139	6.96921e-138	TRUE
170628	62.2304	380.379	-2.61173	2.98073e-139	7.30371e-138	TRUE
38041	51.5579	312.56	-2.59968	3.30262e-139	8.07585e-138	TRUE
154007	16.4064	0.78537	4.38302	4.08226e-139	9.96189e-138	TRUE
153802	70.9152	338.229	-2.25377	4.59843e-139	1.11986e-137	TRUE
116409	75.0266	10.2873	2.86666	4.90854e-139	1.19295e-137	TRUE
156480	0.528685	81.1849	-7.26771	5.19066e-139	1.25895e-137	TRUE
106776	40.0292	0.46197	6.4401	7.17435e-139	1.73654e-137	TRUE
110352	486.135	2836.78	-2.5449	8.02368e-139	1.93819e-137	TRUE
72653	12.0376	95.8854	-2.99352	9.71503e-139	2.34201e-137	TRUE
164063	16.9237	160.299	-3.24345	2.06776e-138	4.97471e-137	TRUE
145356	28.6455	0.0329705	9.73725	4.1171e-138	9.88519e-137	TRUE
109356	23.5143	0.370081	5.98406	4.84509e-138	1.16097e-136	TRUE
111970	377.385	19.9894	4.23838	5.04869e-138	1.20733e-136	TRUE
156837	227.855	8.58304	4.73023	6.60922e-138	1.57736e-136	TRUE
165537	22.774	124.065	-2.44564	1.09802e-137	2.61531e-136	TRUE
154030	28.9057	2.70324	3.41892	2.5958e-137	6.17045e-136	TRUE
88619	14.1686	159.604	-3.49284	7.10864e-137	1.68643e-135	TRUE
156518	57.0234	487.167	-3.09508	1.40235e-136	3.32028e-135	TRUE
157414	15.1598	104.256	-2.78218	1.77028e-136	4.18313e-135	TRUE
106135	19.0561	142.988	-2.90743	3.14602e-136	7.41927e-135	TRUE
155501	51.1731	0.216217	7.9	4.81608e-136	1.13354e-134	TRUE
156361	6.96617	87.5991	-3.65575	8.54841e-136	2.00804e-134	TRUE
157509	281.85	1642.29	-2.54271	1.21331e-135	2.84448e-134	TRUE
108712	13.5343	0.167978	6.34068	1.63241e-135	3.81952e-134	TRUE
165307	88.3818	5.94861	3.89305	2.21048e-135	5.16196e-134	TRUE
107112	42.7257	275.655	-2.68967	3.24809e-135	7.57021e-134	TRUE
156157	234.209	1193.5	-2.34941	8.918e-135	2.07444e-133	TRUE
109412	32.1768	0.401866	6.33437	9.4376e-135	2.19103e-133	TRUE
86522	52.0891	238.9	-2.19737	9.75327e-135	2.25992e-133	TRUE
46118	17.9352	178.008	-3.31188	2.10495e-134	4.8679e-133	TRUE
144091	25.4577	296.795	-3.54208	2.32776e-134	5.37275e-133	TRUE
114194	66.7041	2.7498	4.59814	3.22649e-134	7.43275e-133	TRUE
115107	93.8536	16.1238	2.54132	3.52332e-134	8.10093e-133	TRUE
155218	69.8984	356.659	-2.35136	5.0427e-134	1.1572e-132	TRUE
128552	7.33527	118.214	-4.01076	6.76303e-134	1.54901e-132	TRUE
167969	15.6612	153.584	-3.29267	8.64162e-134	1.97549e-132	TRUE
170139	29.1554	174.086	-2.5778	1.0577e-133	2.41329e-132	TRUE
155713	125.644	7.98897	3.97526	1.10239e-133	2.51047e-132	TRUE
108490	454.485	5.07343	6.49004	1.12531e-133	2.55776e-132	TRUE
51176	70.1158	6.40124	3.45384	1.38116e-133	3.13334e-132	TRUE
109602	20.6962	2.11362	3.29243	2.08668e-133	4.72492e-132	TRUE
94432	87.8236	512.051	-2.54352	2.20183e-133	4.97621e-132	TRUE
136556	31.7807	0.364617	6.44899	3.47893e-133	7.84765e-132	TRUE
144119	27.1233	177.34	-2.70912	4.09083e-133	9.21054e-132	TRUE
155189	80.0228	402.415	-2.33041	5.5935e-133	1.25701e-131	TRUE
157599	272.844	1757.96	-2.68774	5.99519e-133	1.34475e-131	TRUE
155027	175.044	747.974	-2.09525	6.47313e-133	1.44923e-131	TRUE
91235	151.996	4.30135	5.14292	6.87016e-133	1.53524e-131	TRUE
188676	46.3114	0.471297	6.60933	1.21625e-132	2.71281e-131	TRUE
156993	249.798	2.60404	6.58588	1.43358e-132	3.19158e-131	TRUE
138043	60.2787	327.912	-2.44333	1.48915e-132	3.30914e-131	TRUE
33319	7.66936	71.467	-3.21987	3.25978e-132	7.23028e-131	TRUE
136694	27.0197	134.485	-2.31545	3.80196e-132	8.41721e-131	TRUE
122640	60.6545	294.825	-2.28083	4.21414e-132	9.31248e-131	TRUE
154457	219.266	40.6372	2.432	4.33571e-132	9.56341e-131	TRUE
104495	225.097	7.33557	4.93701	7.08297e-132	1.55943e-130	TRUE
143029	62.6107	10.1885	2.61902	1.09389e-131	2.40395e-130	TRUE
154953	468.288	2128.68	-2.18448	4.20709e-131	9.22854e-130	TRUE
155960	32.3376	1.58457	4.3503	4.39598e-131	9.62519e-130	TRUE
113825	91.4894	1.12203	6.34902	7.79893e-131	1.70448e-129	TRUE
154962	42.4787	3.24336	3.71038	8.93551e-131	1.94931e-129	TRUE
147673	17.6998	164.304	-3.21432	1.02747e-130	2.23736e-129	TRUE
154865	76.1477	371.848	-2.28778	1.14105e-130	2.48017e-129	TRUE
110598	38.6832	3.49957	3.46719	1.1955e-130	2.5938e-129	TRUE
137553	15.344	120.75	-2.97588	1.35312e-130	2.93044e-129	TRUE
112379	560.173	2473.2	-2.14241	2.75319e-130	5.95177e-129	TRUE
191008	18.7991	0.292258	6.00843	3.73439e-130	8.05832e-129	TRUE
175807	100.24	14.5516	2.78415	4.24883e-130	9.15186e-129	TRUE
152482	24.9371	147.35	-2.56272	6.1761e-130	1.32792e-128	TRUE
120175	42.1966	264.169	-2.64614	8.06501e-130	1.73093e-128	TRUE
35679	8.24706	66.8476	-3.01879	8.64477e-130	1.85203e-128	TRUE
174866	35.6029	3.04766	3.54783	1.37785e-129	2.94658e-128	TRUE
165343	189.676	0.0488494	11.9423	1.92089e-129	4.10054e-128	TRUE
155590	24.0776	434.12	-4.17227	2.28111e-129	4.8608e-128	TRUE
19273	30.2599	368.002	-3.6023	2.59968e-129	5.52976e-128	TRUE
156444	12.4759	180.02	-3.85028	2.94581e-129	6.25487e-128	TRUE
156278	147.586	696.689	-2.23889	3.15049e-129	6.67759e-128	TRUE
140451	8.22998	131.971	-4.00137	7.49143e-129	1.58502e-127	TRUE
108814	12.3871	260.42	-4.39565	1.45917e-128	3.08182e-127	TRUE
155675	32.1933	2.95711	3.44429	2.0795e-128	4.38422e-127	TRUE
159692	104.129	16.2519	2.67943	3.17977e-128	6.6921e-127	TRUE
106760	5.27443	41.742	-2.98429	6.3513e-128	1.33433e-126	TRUE
149889	27.1665	0.140276	7.5932	6.5386e-128	1.37127e-126	TRUE
124347	80.8617	4.41592	4.19252	9.95015e-128	2.08307e-126	TRUE
50006	77.9057	348.91	-2.1631	1.03195e-127	2.15661e-126	TRUE
114102	245.25	15.7392	3.96149	1.63763e-127	3.41641e-126	TRUE
185972	59.9498	318.936	-2.41146	1.80722e-127	3.76361e-126	TRUE
155456	27.7007	1.00424	4.78025	4.60416e-127	9.57169e-126	TRUE
163700	20.5722	1.3239	3.96073	5.14307e-127	1.06734e-125	TRUE
155166	221.513	13.5599	4.03041	5.18075e-127	1.0733e-125	TRUE
111642	10.8779	78.3334	-2.84817	5.31535e-127	1.09927e-125	TRUE
33992	183.955	16.8868	3.44542	7.32797e-127	1.51288e-125	TRUE
155391	26.5521	308.607	-3.53784	7.71367e-127	1.58976e-125	TRUE
191256	117.681	18.7422	2.65103	9.50453e-127	1.95548e-125	TRUE
89011	21.1935	1.72275	3.61931	1.05072e-126	2.15804e-125	TRUE
154899	49.777	3.48854	3.83482	1.51764e-126	3.11168e-125	TRUE
154917	14.7731	126.353	-3.09661	1.61544e-126	3.30653e-125	TRUE
175441	28.5108	205.232	-2.84771	2.09475e-126	4.28025e-125	TRUE
115056	9.65143	99.3738	-3.36246	2.79762e-126	5.70667e-125	TRUE
108052	4.71859	34.2747	-2.85998	3.53469e-126	7.19787e-125	TRUE
157263	478.342	8.9158	5.74724	8.54196e-126	1.73648e-124	TRUE
156695	273.136	1158.04	-2.08399	8.58936e-126	1.74314e-124	TRUE
167240	120.751	26.865	2.16814	1.30587e-125	2.64566e-124	TRUE
32783	19.8382	1.44206	3.78203	1.33617e-125	2.70246e-124	TRUE
158914	103.495	3.80462	4.76652	1.37979e-125	2.78595e-124	TRUE
146382	27.4719	222.864	-3.0201	1.82083e-125	3.67026e-124	TRUE
155652	28.2285	0.656155	5.43203	2.34289e-125	4.71461e-124	TRUE
76344	26.3573	2.4366	3.43528	2.68261e-125	5.38916e-124	TRUE
151257	135.125	634.016	-2.23022	3.83159e-125	7.68443e-124	TRUE
76244	9.06112	53.0397	-2.54873	4.1403e-125	8.28962e-124	TRUE
187008	56.7014	265.931	-2.22964	4.33559e-125	8.66609e-124	TRUE
43377	12.4986	0.50316	4.63475	5.54759e-125	1.10701e-123	TRUE
168698	139.418	552.013	-1.98526	6.36651e-125	1.26831e-123	TRUE
108881	52.1931	275.703	-2.40142	7.11406e-125	1.41487e-123	TRUE
180609	21.652	192.759	-3.15354	2.77885e-124	5.51747e-123	TRUE
140074	32.7011	305.438	-3.22377	4.75182e-124	9.41919e-123	TRUE
86710	25.1871	174.81	-2.79356	8.06081e-124	1.59519e-122	TRUE
34806	50.635	403.476	-2.9941	9.96728e-124	1.9692e-122	TRUE
167826	10.2668	84.2307	-3.03592	1.17032e-123	2.30834e-122	TRUE
156758	1.60856	84.0121	-5.70501	1.28412e-123	2.52862e-122	TRUE
128663	98.3228	1148.37	-3.54597	1.70297e-123	3.34786e-122	TRUE
163178	12.9533	164.105	-3.66282	2.39339e-123	4.69742e-122	TRUE
157044	43.6328	203.354	-2.22034	2.74678e-123	5.38215e-122	TRUE
134470	28.8366	109.86	-1.92971	3.81523e-123	7.46346e-122	TRUE
155962	75.47	5.57219	3.75993	3.8809e-123	7.57951e-122	TRUE
156762	44.4615	1.48317	4.90588	5.82055e-123	1.13491e-121	TRUE
33097	12.9617	63.7756	-2.29854	6.33568e-123	1.23334e-121	TRUE
181054	145.628	22.0395	2.72415	1.14143e-122	2.21836e-121	TRUE
113314	4.41756	59.7414	-3.75775	1.28587e-122	2.495e-121	TRUE
158656	23.0466	166.556	-2.85311	1.89878e-122	3.67827e-121	TRUE
188066	26.4371	359.266	-3.76432	2.65406e-122	5.13305e-121	TRUE
156407	68.7682	1.53837	5.48411	3.73907e-122	7.2198e-121	TRUE
105671	13.3845	0.965382	3.79378	5.65209e-122	1.0896e-120	TRUE
149945	18.0121	193.211	-3.42282	2.14023e-121	4.11925e-120	TRUE
175178	24.5642	126.367	-2.36295	3.32555e-121	6.3903e-120	TRUE
164874	75.3879	496.12	-2.71822	3.37403e-121	6.47304e-120	TRUE
78590	22.578	111.388	-2.30231	5.99035e-121	1.1474e-119	TRUE
115130	9.12632	101.316	-3.47363	6.21632e-121	1.18877e-119	TRUE
84566	29.8507	157.268	-2.39728	6.47486e-121	1.23623e-119	TRUE
139679	25.6651	0.0721964	8.46831	6.87068e-121	1.30971e-119	TRUE
85010	72.4622	352.46	-2.28211	7.39913e-121	1.40819e-119	TRUE
76093	5.66083	111.663	-4.30305	7.81058e-121	1.48414e-119	TRUE
113027	88.3001	7.26522	3.60346	8.20764e-121	1.5571e-119	TRUE
84794	10.083	112.907	-3.4857	2.93776e-120	5.56449e-119	TRUE
157196	9.36383	69.7384	-2.89757	3.11033e-120	5.88201e-119	TRUE
30173	47.5902	310.926	-2.70776	5.16243e-120	9.74735e-119	TRUE
178077	4.66684	88.5354	-4.2456	8.34967e-120	1.57404e-118	TRUE
138891	4.91617	65.3139	-3.73087	1.60443e-119	3.01982e-118	TRUE
162382	23.7734	1.97491	3.58967	1.63253e-119	3.06786e-118	TRUE
155721	99.197	533.708	-2.42762	1.9247e-119	3.61124e-118	TRUE
87214	10.7345	58.3411	-2.44155	2.07819e-119	3.8931e-118	TRUE
160995	10.2545	75.1161	-2.87264	2.63766e-119	4.93342e-118	TRUE
154755	79.8961	2.41712	5.0514	2.8418e-119	5.30691e-118	TRUE
51594	14.7722	103.885	-2.81357	3.20512e-119	5.97604e-118	TRUE
157223	312.128	1263.98	-2.01772	3.29221e-119	6.12885e-118	TRUE
162825	8.98933	55.4384	-2.62492	3.55868e-119	6.61459e-118	TRUE
161783	22.5164	114.947	-2.35191	3.90077e-119	7.23917e-118	TRUE
157047	44.6079	1.57711	4.82243	4.73354e-119	8.77101e-118	TRUE
154808	307.557	1670.42	-2.44135	5.18679e-119	9.59597e-118	TRUE
33391	25.8254	234.309	-3.18131	6.86061e-119	1.2673e-117	TRUE
144714	45.9873	254.549	-2.46918	9.66826e-119	1.78317e-117	TRUE
104575	31.5712	272.183	-3.10751	1.03519e-118	1.90631e-117	TRUE
148187	49.1193	324.638	-2.72408	1.04027e-118	1.91272e-117	TRUE
128703	72.3337	5.21948	3.79313	1.08684e-118	1.99527e-117	TRUE
161069	5.33942	41.1791	-2.94764	1.09439e-118	2.00604e-117	TRUE
162946	15.4712	88.6999	-2.51887	1.55577e-118	2.8474e-117	TRUE
162287	37.5104	295.137	-2.97604	2.17495e-118	3.97452e-117	TRUE
156306	344.859	1237.83	-1.84374	3.08905e-118	5.63634e-117	TRUE
113456	40.403	281.272	-2.79973	4.81269e-118	8.76792e-117	TRUE
140498	23.8664	0.366252	6.02965	6.26662e-118	1.13993e-116	TRUE
155664	36.0933	4.9831	2.8568	6.37806e-118	1.15844e-116	TRUE
155355	54.1029	7.28078	2.89243	6.58287e-118	1.19382e-116	TRUE
155735	198.448	818.855	-2.04477	8.45519e-118	1.53104e-116	TRUE
145213	30.2705	127.069	-2.06995	1.03721e-117	1.87531e-116	TRUE
150176	19.9406	105.091	-2.39796	1.08296e-117	1.95507e-116	TRUE
154924	50.1234	274.89	-2.45491	3.23615e-117	5.83337e-116	TRUE
155308	2.6938	253.807	-6.5554	4.76741e-117	8.58062e-116	TRUE
140774	7.91015	127.639	-4.01138	5.27439e-117	9.4788e-116	TRUE
157335	285.741	53.4114	2.41954	1.07993e-116	1.93787e-115	TRUE
142083	189.565	43.5387	2.1223	1.14298e-116	2.04793e-115	TRUE
21568	24.6558	118.196	-2.26095	1.40667e-116	2.51662e-115	TRUE
189480	58.2998	1.51536	5.26779	1.47476e-116	2.63448e-115	TRUE
134157	217.642	983.784	-2.1763	1.56385e-116	2.78945e-115	TRUE
140151	30.5268	149.736	-2.29388	2.07031e-116	3.68731e-115	TRUE
113272	20.3402	3.56195	2.51375	3.06693e-116	5.4542e-115	TRUE
144305	31.0844	154.874	-2.31676	3.30613e-116	5.87085e-115	TRUE
157239	1035.75	3858.59	-1.89739	4.92782e-116	8.73754e-115	TRUE
152043	15.0689	80.6344	-2.41973	5.17796e-116	9.16745e-115	TRUE
186442	20.304	1.69377	3.58595	6.50703e-116	1.15035e-114	TRUE
150274	9.04465	73.2013	-3.01645	7.69428e-116	1.35822e-114	TRUE
78981	7.98152	117.02	-3.87268	7.72863e-116	1.36227e-114	TRUE
150548	65.498	453.506	-2.79136	8.82349e-116	1.55296e-114	TRUE
115129	25.0987	141.438	-2.49419	1.10934e-115	1.94959e-114	TRUE
36136	59.9941	307.117	-2.35581	1.98757e-115	3.4879e-114	TRUE
117813	21.7478	189.613	-3.12411	2.01244e-115	3.52636e-114	TRUE
21893	15.6759	108.037	-2.78436	2.12101e-115	3.71115e-114	TRUE
154400	15.9607	207.143	-3.698	4.00156e-115	6.99131e-114	TRUE
167788	7.03899	60.3134	-3.10066	4.38016e-115	7.64159e-114	TRUE
105732	37.582	5.23416	2.84382	4.8501e-115	8.44908e-114	TRUE
167506	42.7105	217.235	-2.3466	6.19195e-115	1.07709e-113	TRUE
147784	27.7557	202.589	-2.86753	7.54261e-115	1.31013e-113	TRUE
114562	9.75326	74.5515	-2.93447	1.63946e-114	2.84355e-113	TRUE
105316	46.8409	3.25201	3.85064	1.88864e-114	3.27098e-113	TRUE
167919	15.9265	116.314	-2.86867	1.96243e-114	3.39387e-113	TRUE
155519	103.414	15.1896	2.767	3.09262e-114	5.3407e-113	TRUE
157122	5.80547	82.5746	-3.83158	3.3354e-114	5.75164e-113	TRUE
105272	9.46878	127.326	-3.74831	3.44367e-114	5.92978e-113	TRUE
157210	34.1157	5.27229	2.69305	4.28795e-114	7.37293e-113	TRUE
160585	91.0576	468.373	-2.36254	6.36623e-114	1.09307e-112	TRUE
178813	23.4349	130.173	-2.47306	1.12654e-113	1.93146e-112	TRUE
148736	1.25301	14.1007	-3.49024	1.71279e-113	2.93239e-112	TRUE
149249	130.574	622.595	-2.25339	2.19377e-113	3.75046e-112	TRUE
111143	4.28184	46.8852	-3.45484	2.41495e-113	4.12268e-112	TRUE
46410	21.9536	2.18624	3.32766	2.80836e-113	4.78746e-112	TRUE
115579	22.7341	0.623025	5.19236	3.07754e-113	5.23884e-112	TRUE
157510	45.7701	5.6413	3.02124	3.08231e-113	5.23948e-112	TRUE
159552	56.9562	229.035	-2.0076	3.45523e-113	5.86504e-112	TRUE
155521	67.9306	392.958	-2.53221	4.50844e-113	7.64193e-112	TRUE
113763	40.7044	0.840599	5.59155	5.47298e-113	9.26369e-112	TRUE
138048	42.8167	3.80068	3.49316	7.14835e-113	1.20823e-111	TRUE
35205	16.2896	112.015	-2.7817	7.63654e-113	1.28892e-111	TRUE
110239	45.2049	248.269	-2.45714	1.7508e-112	2.95089e-111	TRUE
157434	744.336	2599.77	-1.80437	1.85472e-112	3.12163e-111	TRUE
85550	37.0774	134.258	-1.85641	1.85817e-112	3.12304e-111	TRUE
105653	58.7503	504.221	-3.10093	2.05531e-112	3.44951e-111	TRUE
139955	76.2135	1.74333	5.45029	2.47779e-112	4.15274e-111	TRUE
147950	20.6338	98.6173	-2.25669	3.27089e-112	5.47427e-111	TRUE
46655	365.296	1907.45	-2.38444	4.12442e-112	6.89309e-111	TRUE
129857	7.37666	61.841	-3.06773	4.3074e-112	7.18884e-111	TRUE
111807	285.581	1318.73	-2.20719	5.01334e-112	8.35533e-111	TRUE
115307	15.5098	90.3424	-2.54211	8.5526e-112	1.42341e-110	TRUE
108445	362.343	54.0972	2.7435	1.33831e-111	2.22425e-110	TRUE
110664	65.1451	252.042	-1.95197	1.47715e-111	2.45158e-110	TRUE
113137	25.8446	155.277	-2.58647	1.48618e-111	2.46314e-110	TRUE
135024	13.0835	0.314938	5.36873	1.63322e-111	2.70309e-110	TRUE
31861	17.4973	151.872	-3.11799	1.7015e-111	2.81219e-110	TRUE
156445	58.92	9.24763	2.67184	3.57151e-111	5.89472e-110	TRUE
188886	58.9089	302.611	-2.36086	6.45743e-111	1.06432e-109	TRUE
78368	18.0318	170.394	-3.23982	6.71507e-111	1.10525e-109	TRUE
156146	121.299	569.653	-2.23148	7.91218e-111	1.3005e-109	TRUE
112043	25.5086	0.783355	5.0241	1.07901e-110	1.77109e-109	TRUE
184148	847.66	3793.3	-2.16192	1.16597e-110	1.91119e-109	TRUE
142881	205.325	736.952	-1.84365	1.66562e-110	2.72646e-109	TRUE
85707	14.7262	0.229174	6.01583	1.77343e-110	2.89896e-109	TRUE
153277	5.1723	77.4393	-3.90547	1.80963e-110	2.95408e-109	TRUE
163216	13.5477	121.689	-3.16804	1.99174e-110	3.24691e-109	TRUE
144012	5.43003	58.2156	-3.42279	2.03437e-110	3.31188e-109	TRUE
116118	73.6049	347.757	-2.23989	2.93243e-110	4.7674e-109	TRUE
163926	64.4126	390.955	-2.60142	3.03314e-110	4.92442e-109	TRUE
108845	23.1196	0.320411	6.18351	3.47298e-110	5.63085e-109	TRUE
153793	69.2173	9.1751	2.91576	4.38442e-110	7.09895e-109	TRUE
137410	12.6178	100.569	-2.99395	5.2256e-110	8.44947e-109	TRUE
146529	50.3247	7.76586	2.69641	8.24283e-110	1.33101e-108	TRUE
158202	11.4744	175.566	-3.93515	8.60375e-110	1.38741e-108	TRUE
157476	51.0986	5.37676	3.24934	8.85504e-110	1.42601e-108	TRUE
155883	46.8548	3.52116	3.73674	1.10599e-109	1.77868e-108	TRUE
78016	15.1524	105.567	-2.80167	1.5571e-109	2.50079e-108	TRUE
155063	75.0694	314.329	-2.06594	1.5603e-109	2.50256e-108	TRUE
37049	6.59379	73.0898	-3.46893	1.77097e-109	2.83664e-108	TRUE
32382	48.1175	8.30298	2.53514	1.84702e-109	2.95449e-108	TRUE
83514	7.21026	0.1669	5.43897	2.30556e-109	3.68303e-108	TRUE
176690	120.015	553.902	-2.2064	2.54768e-109	4.06437e-108	TRUE
46661	18.4724	91.3026	-2.30536	2.96895e-109	4.73011e-108	TRUE
105638	24.4127	126.552	-2.37367	3.84179e-109	6.11255e-108	TRUE
79009	11.2048	0.12833	6.45575	3.92158e-109	6.23118e-108	TRUE
79171	29.903	239.948	-3.00281	4.91209e-109	7.79467e-108	TRUE
166331	25.8246	0.560575	5.5308	5.39055e-109	8.54255e-108	TRUE
81743	57.3341	8.06343	2.8294	1.24131e-108	1.96453e-107	TRUE
112013	39.8159	332.91	-3.06361	1.40044e-108	2.21343e-107	TRUE
151501	25.2346	146.471	-2.53701	1.52231e-108	2.40287e-107	TRUE
106855	42.1818	343.885	-3.02667	1.92883e-108	3.04052e-107	TRUE
166087	2.53308	68.3444	-4.7543	2.3408e-108	3.68507e-107	TRUE
157152	27.6796	118.211	-2.09489	2.52188e-108	3.9649e-107	TRUE
151284	23.6181	1.24254	4.2457	2.52619e-108	3.96645e-107	TRUE
148767	12.0511	74.6158	-2.63016	4.75239e-108	7.45208e-107	TRUE
128898	30.3027	193.828	-2.67711	6.72772e-108	1.05357e-106	TRUE
156432	167.919	906.232	-2.4321	7.74275e-108	1.21093e-106	TRUE
156198	28.585	0.627684	5.51115	7.9161e-108	1.23642e-106	TRUE
109393	126.443	10.3686	3.61043	1.04185e-107	1.62514e-106	TRUE
156102	10.5114	71.8909	-2.77463	1.15818e-107	1.80425e-106	TRUE
107382	3.79267	47.9238	-3.66181	1.29746e-107	2.01596e-106	TRUE
155714	73.5961	326.856	-2.1508	1.29633e-107	2.01596e-106	TRUE
113344	6.59691	88.4084	-3.74457	1.76403e-107	2.73735e-106	TRUE
148342	16.2111	90.3508	-2.47856	2.21807e-107	3.43743e-106	TRUE
175664	69.6792	274.549	-1.97841	2.51113e-107	3.88655e-106	TRUE
23918	64.8489	438.514	-2.75694	2.96739e-107	4.58678e-106	TRUE
83347	30.0457	0.83542	5.16309	3.66205e-107	5.6532e-106	TRUE
85746	12.2768	111.118	-3.17714	6.64933e-107	1.02515e-105	TRUE
153099	24.6297	0.931419	4.71863	9.26886e-107	1.42717e-105	TRUE
108654	185.753	706.08	-1.92657	1.05879e-106	1.62817e-105	TRUE
140086	59.6367	213.955	-1.84313	1.42044e-106	2.18149e-105	TRUE
166997	10.6167	68.7245	-2.69417	1.80154e-106	2.76322e-105	TRUE
156358	26.228	0.361407	6.17081	1.87513e-106	2.8724e-105	TRUE
35706	37.605	225.628	-2.58515	1.98635e-106	3.03885e-105	TRUE
111008	15.564	130.742	-3.07076	2.14177e-106	3.27244e-105	TRUE
163402	27.2424	138.407	-2.34502	2.99575e-106	4.57139e-105	TRUE
137196	6.57442	44.5488	-2.75928	3.42926e-106	5.22622e-105	TRUE
127425	44.9838	1.76738	4.6677	4.8108e-106	7.32236e-105	TRUE
152535	30.8496	119.701	-1.95613	5.98053e-106	9.09117e-105	TRUE
129817	42.8858	1.0778	5.32071	1.23626e-105	1.87689e-104	TRUE
157411	56.2485	376.179	-2.74152	3.21157e-105	4.86959e-104	TRUE
107664	45.9171	226.116	-2.29996	5.79953e-105	8.78246e-104	TRUE
77192	6.77854	96.9371	-3.83775	6.67005e-105	1.00879e-103	TRUE
112594	133.539	10.7899	3.63139	9.48617e-105	1.43289e-103	TRUE
151626	82.026	7.21909	3.50526	1.1378e-104	1.71648e-103	TRUE
41627	84.1055	22.6565	1.8924	1.17576e-104	1.7715e-103	TRUE
109438	21.2881	1.73696	3.61807	1.42334e-104	2.14184e-103	TRUE
173429	19.0041	93.6468	-2.301	2.34641e-104	3.52641e-103	TRUE
165149	7.15855	99.7032	-3.79813	3.65845e-104	5.49136e-103	TRUE
105174	6.3957	55.6386	-3.12126	3.732e-104	5.59471e-103	TRUE
110668	6.51131	62.1995	-3.25429	4.13966e-104	6.19807e-103	TRUE
141147	23.1641	168.648	-2.86394	4.30975e-104	6.44464e-103	TRUE
82490	20.6853	149.912	-2.8569	5.15079e-104	7.69266e-103	TRUE
155578	4.56945	65.3808	-3.83694	5.20801e-104	7.7684e-103	TRUE
184270	38.7202	0.741475	5.71367	5.85151e-104	8.71737e-103	TRUE
82890	47.7714	268.745	-2.49199	7.54592e-104	1.12276e-102	TRUE
105118	7.5502	44.6562	-2.56421	9.00178e-104	1.33771e-102	TRUE
40223	29.2846	186.299	-2.66903	9.09757e-104	1.35026e-102	TRUE
48668	6.35778	74.123	-3.54475	1.06157e-103	1.57364e-102	TRUE
110538	72.1071	5.22152	3.78561	1.07817e-103	1.59626e-102	TRUE
112425	74.2896	1.81721	5.35082	1.17959e-103	1.74424e-102	TRUE
160882	22.6837	177.591	-2.96856	1.28182e-103	1.89307e-102	TRUE
155685	51.3416	228.964	-2.15701	2.74834e-103	4.05388e-102	TRUE
131214	17.0845	107.43	-2.65285	2.75411e-103	4.05738e-102	TRUE
112682	18.5287	1.39714	3.73161	5.07578e-103	7.46846e-102	TRUE
155778	80.9079	359.298	-2.15091	5.09096e-103	7.48159e-102	TRUE
155630	21.6511	0.141345	7.24448	6.00686e-103	8.81671e-102	TRUE
76628	6.28535	36.236	-2.52746	9.03431e-103	1.3244e-101	TRUE
126778	15.6527	67.3434	-2.10539	1.2318e-102	1.80356e-101	TRUE
107726	2123.83	97.3205	4.44766	1.25737e-102	1.83875e-101	TRUE
135541	14.9471	134.691	-3.17107	1.27539e-102	1.86282e-101	TRUE
20301	11.8825	0.0943603	6.98192	1.51826e-102	2.21484e-101	TRUE
159052	10.1855	88.7173	-3.12254	3.55295e-102	5.17673e-101	TRUE
104084	172.305	661.642	-1.94108	3.71773e-102	5.41021e-101	TRUE
188124	114.053	363.479	-1.67215	4.31444e-102	6.27091e-101	TRUE
115958	79.1208	18.6013	2.08858	4.46879e-102	6.48735e-101	TRUE
157426	10.5187	62.5841	-2.57257	6.07044e-102	8.80177e-101	TRUE
167123	4.73535	26.856	-2.50372	6.34285e-102	9.18558e-101	TRUE
155940	433.181	21.6489	4.32266	7.92992e-102	1.147e-100	TRUE
45445	12.5193	0.164989	6.24733	9.73919e-102	1.40699e-100	TRUE
156127	345.235	1528.15	-2.14612	1.34464e-101	1.94022e-100	TRUE
154739	100.404	496.791	-2.30689	2.63296e-101	3.79458e-100	TRUE
155949	235.856	46.6527	2.33772	2.93084e-101	4.21878e-100	TRUE
118007	26.3551	0.951579	4.78576	3.1123e-101	4.47459e-100	TRUE
74396	12.0418	0.403837	4.90365	4.19563e-101	6.02484e-100	TRUE
42621	17.9786	133.001	-2.88849	4.70221e-101	6.74417e-100	TRUE
104414	38.0321	204.12	-2.42307	5.02296e-101	7.19556e-100	TRUE
164069	67.0036	252.719	-1.91516	6.37596e-101	9.12282e-100	TRUE
155470	58.9339	261.737	-2.15083	7.40363e-101	1.05805e-99	TRUE
154943	5.36165	45.174	-3.07644	8.14878e-101	1.16315e-99	TRUE
108239	5.70789	38.6196	-2.75852	9.11209e-101	1.2991e-99	TRUE
134508	58.1347	0.501069	6.84323	1.02844e-100	1.46448e-99	TRUE
37010	6.90349	74.5315	-3.43091	1.16939e-100	1.66321e-99	TRUE
108426	60.0347	333.69	-2.47513	1.40235e-100	1.99218e-99	TRUE
107961	30.3278	1.43556	4.39615	1.41479e-100	2.00745e-99	TRUE
159390	15.9769	1.33285	3.58503	2.85974e-100	4.05289e-99	TRUE
37765	37.4353	5.74905	2.70342	3.69864e-100	5.23558e-99	TRUE
154095	11.8797	69.5916	-2.55068	5.33263e-100	7.5396e-99	TRUE
162930	17.4992	1.59847	3.45072	7.502e-100	1.05942e-98	TRUE
122340	879.329	33.6184	4.70903	8.09317e-100	1.14156e-98	TRUE
116088	39.9941	209.005	-2.38582	8.43123e-100	1.18784e-98	TRUE
86743	18.0311	99.1491	-2.46007	1.02339e-99	1.4401e-98	TRUE
114978	53.8783	5.11317	3.39605	1.06312e-99	1.49425e-98	TRUE
87139	16.9566	1.70442	3.31424	2.63654e-99	3.70139e-98	TRUE
176147	49.138	9.95801	2.30303	2.8578e-99	4.0073e-98	TRUE
178996	84.8315	278.121	-1.71309	2.92712e-99	4.09968e-98	TRUE
155280	208.523	20.9311	3.31649	3.06792e-99	4.29186e-98	TRUE
110658	6.67387	57.5458	-3.10715	3.24405e-99	4.53293e-98	TRUE
85084	12.8864	90.0633	-2.80543	3.75086e-99	5.23498e-98	TRUE
113307	25.9558	3.37413	2.94407	4.0153e-99	5.5975e-98	TRUE
153764	64.9456	217.373	-1.74278	4.37839e-99	6.09654e-98	TRUE
178464	3.01413	31.0421	-3.36596	4.63199e-99	6.44214e-98	TRUE
154701	354.266	1627.15	-2.19943	4.71573e-99	6.55097e-98	TRUE
140143	27.1505	165.729	-2.60994	4.81476e-99	6.68076e-98	TRUE
157502	25.8885	3.18513	3.02315	5.82649e-99	8.07521e-98	TRUE
135816	49.856	273.577	-2.45601	8.87885e-99	1.22913e-97	TRUE
20654	22.0118	181.819	-3.04598	9.86492e-99	1.36406e-97	TRUE
114858	90.6493	409.24	-2.17448	1.021e-98	1.41014e-97	TRUE
139758	13.3084	109.726	-3.04417	1.07835e-98	1.48762e-97	TRUE
154817	23.891	163.323	-2.77251	2.20875e-98	3.04354e-97	TRUE
156651	537.8	2185.11	-2.02253	2.27089e-98	3.12555e-97	TRUE
167061	14.5861	127.98	-3.13342	2.40233e-98	3.30265e-97	TRUE
155608	37.7755	2.02871	4.21826	2.68297e-98	3.68422e-97	TRUE
162173	72.5308	337.43	-2.21801	2.73271e-98	3.74822e-97	TRUE
81287	3.30314	57.6209	-4.1276	3.02812e-98	4.14863e-97	TRUE
147394	8.21729	42.2998	-2.36451	5.2395e-98	7.17007e-97	TRUE
154876	116.729	32.5388	1.84297	5.46905e-98	7.47562e-97	TRUE
137337	64.7885	215.757	-1.73564	8.27186e-98	1.12938e-96	TRUE
147768	36.9906	455.368	-3.62164	1.05443e-97	1.438e-96	TRUE
143355	22.9872	186.23	-3.01768	1.1138e-97	1.51724e-96	TRUE
105209	97.8722	8.70531	3.49144	1.19984e-97	1.63257e-96	TRUE
90047	8.94519	47.9745	-2.42381	1.68666e-97	2.29236e-96	TRUE
85830	253.83	27.3112	3.21585	1.78767e-97	2.42688e-96	TRUE
153947	11.2472	184.896	-4.03977	2.23179e-97	3.02636e-96	TRUE
156398	514.89	1731.62	-1.74975	3.30647e-97	4.47856e-96	TRUE
157551	1781.14	5265.33	-1.56372	3.40764e-97	4.61037e-96	TRUE
156052	73.0539	0.746526	6.6139	5.29045e-97	7.14959e-96	TRUE
162206	7.85011	89.415	-3.50948	6.01235e-97	8.116e-96	TRUE
151537	10.4618	71.7288	-2.77687	6.87502e-97	9.27002e-96	TRUE
187721	51.6968	185.213	-1.841	6.98711e-97	9.41052e-96	TRUE
109970	5.36922	31.7355	-2.56413	7.05449e-97	9.49056e-96	TRUE
150177	84.4751	367.935	-2.12283	7.20977e-97	9.68853e-96	TRUE
155239	28.9557	0.737298	5.28746	7.26113e-97	9.74657e-96	TRUE
154721	1.85058	34.3051	-4.21263	7.28805e-97	9.77172e-96	TRUE
154585	13.07	59.833	-2.19431	7.70699e-97	1.03218e-95	TRUE
113789	16.4145	100.705	-2.61819	9.35479e-97	1.25147e-95	TRUE
132688	64.4506	4.61007	3.8075	1.01284e-96	1.35345e-95	TRUE
191328	45.7514	211.014	-2.20556	1.3841e-96	1.84748e-95	TRUE
156720	18.2996	106.109	-2.53507	1.42599e-96	1.90126e-95	TRUE
154682	19.9707	315.01	-3.97926	1.52174e-96	2.02667e-95	TRUE
141131	283.727	15.5496	4.18946	1.57566e-96	2.09614e-95	TRUE
138647	63.2216	9.86053	2.68043	1.59188e-96	2.11535e-95	TRUE
157439	18.4653	0.683724	4.76162	1.91967e-96	2.54811e-95	TRUE
167193	7.3447	85.1725	-3.53529	1.9482e-96	2.5831e-95	TRUE
154716	67.3641	9.36719	2.84536	2.15534e-96	2.85457e-95	TRUE
167246	18.783	1.8573	3.33739	2.38919e-96	3.16077e-95	TRUE
155719	36.1014	1.87323	4.26569	3.44184e-96	4.54834e-95	TRUE
19876	6.44376	42.5388	-2.72347	6.7144e-96	8.86315e-95	TRUE
155119	78.4199	309.814	-1.982	8.68675e-96	1.1454e-94	TRUE
160070	35.6282	183.733	-2.3664	9.03783e-96	1.19038e-94	TRUE
153603	3.54415	24.5669	-2.7926	9.64778e-96	1.26932e-94	TRUE
163042	100.318	15.9431	2.65285	1.04075e-95	1.36776e-94	TRUE
151361	69.2522	305.124	-2.13974	1.30218e-95	1.70945e-94	TRUE
74621	100.031	20.9297	2.25651	1.43948e-95	1.88761e-94	TRUE
185474	22.224	1.7526	3.66296	1.44176e-95	1.88853e-94	TRUE
157203	25.5206	0.972799	4.71514	1.80566e-95	2.36261e-94	TRUE
155154	33.281	145.47	-2.12817	1.82036e-95	2.37923e-94	TRUE
188607	149.239	500.933	-1.74706	3.55655e-95	4.64336e-94	TRUE
156567	343.065	56.8688	2.59273	3.79925e-95	4.95481e-94	TRUE
155914	455.396	2244.25	-2.30104	3.80587e-95	4.95802e-94	TRUE
33890	7.74209	0.285212	4.76725	5.30328e-95	6.9012e-94	TRUE
143641	12.5808	0.133475	6.5564	6.21108e-95	8.07372e-94	TRUE
104484	18.1875	2.62005	2.796	6.25609e-95	8.12339e-94	TRUE
109334	122.047	5.71648	4.4151	6.93819e-95	8.99928e-94	TRUE
108925	8.01242	0.685011	3.55004	6.98096e-95	9.04493e-94	TRUE
156137	121.533	442.248	-1.8635	7.80942e-95	1.01074e-93	TRUE
117726	5.63021	47.2914	-3.0698	7.95653e-95	1.02866e-93	TRUE
188342	7.79257	54.2443	-2.79915	7.99223e-95	1.03216e-93	TRUE
182136	18.211	89.2698	-2.29328	9.90778e-95	1.27816e-93	TRUE
157124	71.9372	242.845	-1.75521	1.02067e-94	1.31529e-93	TRUE
157277	17.8791	0.344413	5.71103	1.15083e-94	1.48143e-93	TRUE
89919	27.7023	173.337	-2.64494	1.52815e-94	1.96502e-93	TRUE
161551	49.4874	250.528	-2.34015	1.60609e-94	2.06302e-93	TRUE
111437	14.0963	130.84	-3.21363	2.09793e-94	2.69189e-93	TRUE
154978	190.186	17.1213	3.47448	2.74462e-94	3.51789e-93	TRUE
156644	43.4241	3.67617	3.56036	3.07688e-94	3.93953e-93	TRUE
148422	95.3726	12.8882	2.88717	3.36992e-94	4.3101e-93	TRUE
77601	13.7294	94.488	-2.78292	5.90525e-94	7.54468e-93	TRUE
104395	3.91967	61.9162	-3.97588	6.19656e-94	7.9084e-93	TRUE
157176	414.781	1706.98	-2.04097	6.44712e-94	8.21939e-93	TRUE
178213	37.7704	2.06309	4.19903	7.93929e-94	1.01109e-92	TRUE
186198	28.4507	137.155	-2.26856	8.43165e-94	1.07265e-92	TRUE
157190	14.8794	81.779	-2.45776	9.50003e-94	1.20728e-92	TRUE
156356	57.7214	300.626	-2.38062	1.027e-93	1.30374e-92	TRUE
161786	5.11361	43.8047	-3.09635	1.37924e-93	1.74904e-92	TRUE
147962	3.79443	133.241	-5.13282	1.39723e-93	1.76997e-92	TRUE
152456	90.1029	9.58764	3.23267	1.44924e-93	1.83391e-92	TRUE
165909	9.47685	0.540439	4.13343	1.49743e-93	1.89289e-92	TRUE
155587	42.9349	284.05	-2.7256	1.71065e-93	2.16012e-92	TRUE
72214	14.4284	58.5259	-2.01996	2.15599e-93	2.71961e-92	TRUE
163914	139.643	504.478	-1.85305	2.18007e-93	2.74708e-92	TRUE
164049	19.2368	2.40153	3.00227	2.93828e-93	3.69857e-92	TRUE
179406	16.5344	0.156675	6.73415	3.0404e-93	3.82309e-92	TRUE
106194	12.9744	94.8309	-2.8694	3.06435e-93	3.84914e-92	TRUE
82459	22.4472	0.25541	6.44666	3.51482e-93	4.41034e-92	TRUE
30132	54.6725	188.738	-1.78755	3.89822e-93	4.88629e-92	TRUE
120524	9.05625	161.147	-4.15405	4.78095e-93	5.98647e-92	TRUE
159156	95.6819	448.594	-2.22904	5.18544e-93	6.48615e-92	TRUE
155511	307.484	1078.51	-1.81042	5.50916e-93	6.88385e-92	TRUE
142768	57.861	298.037	-2.36437	6.87416e-93	8.58048e-92	TRUE
106594	26.9796	170.873	-2.66234	9.05982e-93	1.12968e-91	TRUE
116710	32.7132	116.666	-1.83459	1.05744e-92	1.31716e-91	TRUE
186243	74.5159	342.346	-2.19957	1.10716e-92	1.37766e-91	TRUE
181020	14.8308	71.4188	-2.2679	1.24405e-92	1.54639e-91	TRUE
150705	18.6853	266.588	-3.83308	1.76574e-92	2.19257e-91	TRUE
139165	95.8961	18.4001	2.38193	1.87449e-92	2.32519e-91	TRUE
156499	143.461	14.7022	3.28591	2.11764e-92	2.62407e-91	TRUE
32850	18.2272	2.74529	2.7306	2.57401e-92	3.18627e-91	TRUE
166192	62.2261	5.12117	3.60406	2.7244e-92	3.36894e-91	TRUE
109607	12.9614	48.8561	-1.91426	3.19142e-92	3.94236e-91	TRUE
154599	15.2187	140.964	-3.21155	3.57939e-92	4.41705e-91	TRUE
155727	56.3168	180.488	-1.68032	3.69098e-92	4.55005e-91	TRUE
191058	47.2111	4.03772	3.54965	5.84005e-92	7.19188e-91	TRUE
154793	11.915	0.352127	5.08405	5.96139e-92	7.33374e-91	TRUE
157377	1.79701	25.5944	-3.83224	1.33343e-91	1.63871e-90	TRUE
187713	54.64	191.619	-1.81008	1.58667e-91	1.94792e-90	TRUE
104141	90.5712	14.6297	2.63045	1.92099e-91	2.35593e-90	TRUE
159483	325.86	9.03086	5.17319	2.08745e-91	2.55745e-90	TRUE
94625	9.09546	55.4691	-2.60841	2.09738e-91	2.56697e-90	TRUE
136262	30.8132	192.9	-2.6453	2.16023e-91	2.64118e-90	TRUE
155982	37.0177	0.711638	5.6975	2.23104e-91	2.72498e-90	TRUE
161429	434.012	1436.3	-1.72654	2.74115e-91	3.34459e-90	TRUE
156248	851.08	24.106	5.14208	3.38503e-91	4.126e-90	TRUE
154896	641.122	2152.17	-1.74712	3.68369e-91	4.48546e-90	TRUE
155365	565.249	2165.4	-1.93767	3.76541e-91	4.58029e-90	TRUE
156039	45.5084	4.02036	3.50177	3.78114e-91	4.59473e-90	TRUE
156060	94.3581	2.32411	5.34043	4.25968e-91	5.17098e-90	TRUE
157014	286.437	986.256	-1.78371	5.00074e-91	6.06441e-90	TRUE
157817	27.248	194.153	-2.83236	5.96526e-91	7.22675e-90	TRUE
183255	127.219	3.51682	5.17841	6.82481e-91	8.25969e-90	TRUE
141993	73.5091	345.93	-2.23392	7.33101e-91	8.86331e-90	TRUE
117663	49.1248	194.872	-1.98795	7.40825e-91	8.94764e-90	TRUE
46339	15.2084	103.217	-2.762	9.63623e-91	1.16268e-89	TRUE
162126	7.05075	81.36	-3.52914	1.33535e-90	1.60956e-89	TRUE
157058	1.64902	70.3394	-5.41893	1.66432e-90	2.00407e-89	TRUE
164544	106.31	25.8419	2.04044	1.68299e-90	2.0245e-89	TRUE
113130	87.593	7.4387	3.55753	1.9292e-90	2.31834e-89	TRUE
115337	80.2132	382.316	-2.25212	1.94056e-90	2.32964e-89	TRUE
84313	2.1559	0.0447731	5.58952	2.50303e-90	3.00187e-89	TRUE
161192	54.5694	178.227	-1.70747	2.65299e-90	3.17853e-89	TRUE
155170	185.604	672.748	-1.85785	2.99297e-90	3.58226e-89	TRUE
156139	1.79452	81.8107	-5.50794	3.00976e-90	3.59874e-89	TRUE
148897	12.9343	51.9602	-2.00654	3.34057e-90	3.99029e-89	TRUE
149908	19.4482	105.59	-2.44111	4.40598e-90	5.25765e-89	TRUE
77071	14.4612	0.765091	4.2408	4.70423e-90	5.60795e-89	TRUE
156685	14.3601	0.413573	5.11281	5.1391e-90	6.12025e-89	TRUE
156274	1046.33	3521.54	-1.75086	5.34806e-90	6.36276e-89	TRUE
174233	976.999	2891.37	-1.56532	5.91626e-90	7.03175e-89	TRUE
157163	68.1808	5.78436	3.56064	1.05245e-89	1.24964e-88	TRUE
178450	695.671	2247.08	-1.69156	1.10428e-89	1.30988e-88	TRUE
156959	1430.43	6015.18	-2.07217	1.10737e-89	1.31224e-88	TRUE
76222	11.437	83.9806	-2.87635	1.11551e-89	1.32057e-88	TRUE
156710	22.441	106.404	-2.24541	1.14495e-89	1.35408e-88	TRUE
154985	399.221	1157.6	-1.53589	1.53164e-89	1.80961e-88	TRUE
104771	27.3325	2.77569	3.3001	2.10587e-89	2.48559e-88	TRUE
114522	2.11623	43.6254	-4.36212	2.24423e-89	2.64629e-88	TRUE
153006	37.7586	5.44376	2.79389	2.44462e-89	2.87972e-88	TRUE
81458	13.7448	67.3622	-2.29328	2.7372e-89	3.2212e-88	TRUE
154307	30.946	162.437	-2.39213	3.52462e-89	4.14377e-88	TRUE
153187	72.5961	298.723	-2.04079	4.25346e-89	4.99572e-88	TRUE
116345	169.166	586.858	-1.79447	6.79174e-89	7.9691e-88	TRUE
183222	323.317	12.6589	4.6745	7.7623e-89	9.09897e-88	TRUE
184063	11.0362	51.453	-2.22139	8.72204e-89	1.02139e-87	TRUE
156583	31.0823	250.762	-3.01159	9.42261e-89	1.10235e-87	TRUE
45643	173.588	6.21087	4.80454	1.01132e-88	1.18199e-87	TRUE
164689	33.434	137.775	-2.04285	1.13235e-88	1.32215e-87	TRUE
114011	48.6126	218.729	-2.16977	1.35479e-88	1.58032e-87	TRUE
110829	202.739	880.499	-2.11866	1.40657e-88	1.63912e-87	TRUE
159931	63.2539	17.6287	1.84319	1.59185e-88	1.85322e-87	TRUE
92904	77.6184	232.83	-1.58479	1.71363e-88	1.99306e-87	TRUE
182749	43.5234	6.32406	2.78161	1.95266e-88	2.26885e-87	TRUE
109302	24.0209	121.953	-2.3438	2.36715e-88	2.74778e-87	TRUE
109428	69.1176	297.863	-2.10751	2.71193e-88	3.14495e-87	TRUE
140672	24.0719	140.278	-2.54277	4.33653e-88	5.02406e-87	TRUE
36994	39.4639	175.454	-2.1517	5.79395e-88	6.70603e-87	TRUE
142978	630.737	11.0901	5.82923	6.11087e-88	7.06599e-87	TRUE
164855	9.06153	52.5338	-2.53489	7.34853e-88	8.48887e-87	TRUE
155878	58.1336	231.896	-1.99605	8.08413e-88	9.32959e-87	TRUE
106011	50.0794	216.916	-2.11554	9.29495e-88	1.07166e-86	TRUE
156340	147.673	23.2096	2.67079	1.04909e-87	1.20837e-86	TRUE
190363	31.4189	140.957	-2.16513	1.26167e-87	1.45184e-86	TRUE
147376	22.0261	1.45916	3.91554	1.42202e-87	1.63478e-86	TRUE
154724	11.4947	66.0386	-2.52197	1.54896e-87	1.77899e-86	TRUE
153950	82.199	9.71935	3.08087	1.56308e-87	1.79348e-86	TRUE
178338	72.9047	483.298	-2.72889	1.86198e-87	2.13439e-86	TRUE
130824	19.6698	0.204326	6.59386	1.91629e-87	2.19454e-86	TRUE
146399	12.4736	0.665277	4.23296	2.04237e-87	2.33669e-86	TRUE
76841	15.1053	255.221	-4.0814	2.21434e-87	2.53101e-86	TRUE
176325	7.85385	45.1365	-2.52242	3.42802e-87	3.9145e-86	TRUE
160775	89.4721	17.2812	2.37242	3.52763e-87	4.0244e-86	TRUE
124734	157.911	25.8785	2.60866	5.36453e-87	6.11413e-86	TRUE
110537	11.0363	0.303063	5.19288	6.30071e-87	7.17427e-86	TRUE
171142	33.7396	223.585	-2.72797	6.98961e-87	7.9511e-86	TRUE
118370	28.3928	159.669	-2.49127	9.47968e-87	1.07734e-85	TRUE
181386	126.419	455.752	-1.85011	1.1009e-86	1.24996e-85	TRUE
122614	75.6772	15.2434	2.31151	1.14737e-86	1.30148e-85	TRUE
145201	75.0103	2.16323	5.11551	1.61182e-86	1.82658e-85	TRUE
116209	46.3639	243.587	-2.39366	1.61752e-86	1.82956e-85	TRUE
41829	4.49517	39.7466	-3.14668	1.61631e-86	1.82956e-85	TRUE
154753	1689.42	6120.17	-1.85704	1.74317e-86	1.96981e-85	TRUE
90548	166.871	528.277	-1.66257	1.74521e-86	1.97025e-85	TRUE
154981	43.4997	268.753	-2.62705	1.78635e-86	2.0148e-85	TRUE
167023	880.201	83.6496	3.39555	2.78151e-86	3.13426e-85	TRUE
157232	46.2157	5.93853	2.96136	3.17877e-86	3.57851e-85	TRUE
110825	8.89307	48.8987	-2.45944	3.20185e-86	3.6011e-85	TRUE
135016	317.513	14.5717	4.4457	3.56167e-86	4.00201e-85	TRUE
159070	12.8433	64.2525	-2.32331	3.69573e-86	4.14874e-85	TRUE
150354	120.726	478.92	-1.98767	3.96991e-86	4.45234e-85	TRUE
75583	56.2414	275.215	-2.291	5.35693e-86	6.00228e-85	TRUE
45061	27.0822	119.255	-2.13828	6.06803e-86	6.79267e-85	TRUE
155831	210.228	11.8794	4.14638	6.26232e-86	7.00358e-85	TRUE
178553	43.9771	0.0975394	8.80458	9.04863e-86	1.01102e-84	TRUE
166693	67.4786	11.1172	2.60144	9.29638e-86	1.03773e-84	TRUE
155440	54.3772	2.30619	4.55769	1.69402e-85	1.88923e-84	TRUE
143163	41.5893	10.7457	1.9524	1.77821e-85	1.98127e-84	TRUE
113959	47.1103	201.246	-2.0952	1.91499e-85	2.13167e-84	TRUE
139349	33.2578	3.49294	3.25095	2.25721e-85	2.51028e-84	TRUE
157181	90.1422	8.67407	3.37629	2.55513e-85	2.83895e-84	TRUE
46224	366.158	1109.15	-1.59881	3.10098e-85	3.44224e-84	TRUE
190238	55.3733	330.76	-2.5782	3.85613e-85	4.27651e-84	TRUE
136424	15.0178	95.8532	-2.67431	4.51972e-85	5.00779e-84	TRUE
104714	16.3494	60.5703	-1.88914	4.96153e-85	5.49221e-84	TRUE
145827	6.27135	46.6939	-2.89689	5.25497e-85	5.81164e-84	TRUE
155292	721.71	2281.49	-1.66049	6.90903e-85	7.63383e-84	TRUE
156722	122.288	7.22752	4.08079	9.28706e-85	1.02519e-83	TRUE
156302	5.58929	62.7362	-3.48664	1.09562e-84	1.20832e-83	TRUE
163170	38.1671	2.24659	4.08786	1.16134e-84	1.27962e-83	TRUE
146732	140.026	27.3936	2.35409	1.28928e-84	1.41928e-83	TRUE
107586	15.4304	2.01423	2.93771	1.32761e-84	1.46012e-83	TRUE
78611	35.8861	164.296	-2.19441	1.38151e-84	1.51801e-83	TRUE
156218	52.2913	9.70543	2.4294	1.46409e-84	1.60727e-83	TRUE
145296	81.7332	381.716	-2.22345	1.46742e-84	1.60944e-83	TRUE
113139	19.9232	112.448	-2.49591	1.50507e-84	1.64922e-83	TRUE
146824	14.9832	0.157923	6.56322	1.61607e-84	1.76923e-83	TRUE
164510	4.00114	43.1455	-3.43273	1.65197e-84	1.80687e-83	TRUE
155279	273.797	24.4077	3.48775	1.709e-84	1.86754e-83	TRUE
136103	22.8653	0.199744	6.82819	1.8492e-84	2.01889e-83	TRUE
114965	114.793	607.446	-2.40339	2.04804e-84	2.23393e-83	TRUE
151787	80.6797	283.885	-1.81532	2.94025e-84	3.2042e-83	TRUE
171785	22.046	0.623384	5.14126	4.58485e-84	4.99189e-83	TRUE
157294	37.0981	122.088	-1.71864	4.90498e-84	5.33557e-83	TRUE
156059	39.12	211.5	-2.43425	4.92766e-84	5.35535e-83	TRUE
155619	93.9567	14.2752	2.71909	5.40183e-84	5.86533e-83	TRUE
155767	1710.68	5012.9	-1.55108	5.5726e-84	6.04525e-83	TRUE
140988	13.6392	1.15098	3.56455	6.44512e-84	6.98544e-83	TRUE
43750	32.2276	130.213	-2.01453	6.93209e-84	7.50641e-83	TRUE
134536	20.8527	1.27377	4.03597	7.05545e-84	7.63307e-83	TRUE
33312	9.24658	62.4371	-2.75529	7.16233e-84	7.74168e-83	TRUE
156834	15.7839	106.961	-2.76083	8.55237e-84	9.23579e-83	TRUE
112546	46.168	249.354	-2.4333	9.16221e-84	9.88541e-83	TRUE
138562	83.7466	391.549	-2.22494	9.26919e-84	9.9918e-83	TRUE
146840	159.238	13.9964	3.50781	9.53505e-84	1.02691e-82	TRUE
168136	61.1575	302.209	-2.30437	1.11991e-83	1.20504e-82	TRUE
183435	89.9592	290.742	-1.69234	1.34572e-83	1.44671e-82	TRUE
176490	84.2315	287.492	-1.77114	1.61354e-83	1.73306e-82	TRUE
104932	810.499	3815.8	-2.23515	1.8246e-83	1.958e-82	TRUE
155558	81.4968	324.871	-1.99513	2.2763e-83	2.44053e-82	TRUE
148357	30.142	6.3384	2.24945	2.34648e-83	2.51352e-82	TRUE
179714	18.6862	1.04218	4.16473	2.86296e-83	3.06401e-82	TRUE
154342	7.56239	48.3679	-2.67612	3.27536e-83	3.50223e-82	TRUE
105940	21.4071	0.0890632	7.88058	4.10351e-83	4.38381e-82	TRUE
133020	92.0405	464.164	-2.33431	5.43805e-83	5.80432e-82	TRUE
156231	25.6116	1.34932	4.24643	5.84721e-83	6.23545e-82	TRUE
143399	24.7072	5.64866	2.12941	6.09402e-83	6.49285e-82	TRUE
157043	26.708	3.7221	2.84292	6.42645e-83	6.84093e-82	TRUE
34786	64.0179	337.939	-2.39992	7.63227e-83	8.11728e-82	TRUE
146664	107.09	324.207	-1.59805	8.10105e-83	8.60818e-82	TRUE
110013	45.5048	182.134	-2.00083	1.26625e-82	1.34432e-81	TRUE
156314	985.966	22.8476	5.4313	1.38849e-82	1.47279e-81	TRUE
189609	3.94695	30.8107	-2.96424	1.72311e-82	1.8261e-81	TRUE
156580	67.145	324.036	-2.27061	2.2011e-82	2.33059e-81	TRUE
113014	51.7353	2.24282	4.52433	2.87052e-82	3.03669e-81	TRUE
179665	2.91637	14.3657	-2.30017	3.05295e-82	3.22683e-81	TRUE
156495	251.564	886.15	-1.8166	3.28127e-82	3.46507e-81	TRUE
160289	8.51536	75.5416	-3.14904	3.39921e-82	3.58645e-81	TRUE
48488	13.8295	0.764078	4.1771	3.7639e-82	3.96772e-81	TRUE
163245	0.169871	22.3858	-7.08018	3.9034e-82	4.11115e-81	TRUE
162447	38.251	9.53881	2.00374	7.31457e-82	7.69707e-81	TRUE
176370	167.923	4.80467	5.12642	8.91787e-82	9.37594e-81	TRUE
106356	8.47929	1.02323	3.05167	8.93375e-82	9.38437e-81	TRUE
157249	63.2581	254.291	-2.00706	9.40162e-82	9.86716e-81	TRUE
153454	10.3092	0.338417	4.92981	9.80242e-82	1.02788e-80	TRUE
154490	41.4763	160.957	-1.95635	9.92776e-82	1.0401e-80	TRUE
157001	394.183	125.162	1.65502	1.10658e-81	1.15832e-80	TRUE
114674	2.81707	27.9561	-3.30968	1.12918e-81	1.18094e-80	TRUE
158413	9.91504	62.1864	-2.64856	1.39729e-81	1.46006e-80	TRUE
40749	6.71664	39.3712	-2.54942	1.45374e-81	1.51772e-80	TRUE
155577	52.2861	7.14154	2.87182	1.86491e-81	1.94527e-80	TRUE
156767	58.3806	327.105	-2.48584	2.09517e-81	2.18355e-80	TRUE
190162	0.472919	9.35352	-4.30253	2.45399e-81	2.55527e-80	TRUE
117900	50.6994	5.13054	3.30618	2.94561e-81	3.06451e-80	TRUE
126044	83.0595	304.285	-1.87282	4.27662e-81	4.44538e-80	TRUE
29874	34.0141	0.0465486	9.53863	4.34448e-81	4.51198e-80	TRUE
187186	21.9858	89.6307	-2.02769	4.57212e-81	4.74427e-80	TRUE
134805	34.0358	202.746	-2.57408	5.33772e-81	5.53388e-80	TRUE
187782	11.3566	2.14767	2.40301	6.73161e-81	6.97294e-80	TRUE
114235	62.9201	316.806	-2.33158	1.00534e-80	1.04048e-79	TRUE
136945	21.3908	88.5721	-2.04964	1.04384e-80	1.07938e-79	TRUE
90323	77.8387	13.933	2.48202	1.09471e-80	1.13101e-79	TRUE
43630	21.0096	2.2325	3.23445	1.49093e-80	1.53903e-79	TRUE
124855	27.785	334.914	-3.59165	1.63323e-80	1.68447e-79	TRUE
111823	34.2659	126.219	-1.88085	1.8678e-80	1.92474e-79	TRUE
166200	30.0475	131.045	-2.12469	2.03171e-80	2.09184e-79	TRUE
115535	25.1905	121.391	-2.26748	2.40286e-80	2.47184e-79	TRUE
156794	267.177	25.8151	3.37188	2.8521e-80	2.93145e-79	TRUE
84016	8.65777	46.7124	-2.43139	2.87243e-80	2.9498e-79	TRUE
186257	51.7583	198.906	-1.94214	2.95305e-80	3.02999e-79	TRUE
141025	16.0408	1.35519	3.56592	3.0525e-80	3.12933e-79	TRUE
114834	19.8996	0.288997	6.10366	3.11544e-80	3.19112e-79	TRUE
104700	11.2141	0.331608	5.08043	3.13209e-80	3.20542e-79	TRUE
143564	45.2383	136.662	-1.59499	3.59205e-80	3.673e-79	TRUE
160384	58.0623	341.039	-2.55401	3.93129e-80	4.01644e-79	TRUE
181840	54.9726	182.594	-1.73181	6.67358e-80	6.8123e-79	TRUE
155008	1162.24	3353.29	-1.52865	6.85719e-80	6.99375e-79	TRUE
16954	64.7933	250.172	-1.94899	7.51111e-80	7.65415e-79	TRUE
156357	69.8496	328.738	-2.23456	8.19444e-80	8.34336e-79	TRUE
110961	51.4852	153.323	-1.5744	1.00347e-79	1.02084e-78	TRUE
157092	29.0315	0.165723	7.43708	1.13207e-79	1.15068e-78	TRUE
156380	3.97174	47.5765	-3.57899	1.47478e-79	1.49775e-78	TRUE
110036	18.2602	1.34223	3.76537	1.93167e-79	1.96009e-78	TRUE
73535	42.2478	155.165	-1.8769	1.97892e-79	2.00632e-78	TRUE
152140	45.4373	223.365	-2.29734	2.1587e-79	2.18674e-78	TRUE
137559	14.0999	0.604022	4.54324	2.46642e-79	2.49633e-78	TRUE
184912	28.3131	215.877	-2.93001	2.91334e-79	2.94618e-78	TRUE
150877	34.867	7.95043	2.13263	2.97752e-79	3.00853e-78	TRUE
163240	28.2869	0.0702668	8.65762	4.05082e-79	4.08955e-78	TRUE
174048	79.2181	230.202	-1.53908	4.19828e-79	4.23483e-78	TRUE
161951	15.7952	1.71494	3.2019	5.1295e-79	5.16979e-78	TRUE
130378	39.8816	169.323	-2.0862	6.2944e-79	6.33849e-78	TRUE
156002	92.0221	387.493	-2.07398	7.17589e-79	7.22006e-78	TRUE
155696	9.10846	59.0493	-2.69655	7.91429e-79	7.9563e-78	TRUE
115707	50.962	13.0468	1.96558	9.88595e-79	9.93006e-78	TRUE
84177	12.4692	0.487185	4.67245	1.03352e-78	1.03725e-77	TRUE
155429	10.7987	0.175626	5.94681	1.10726e-78	1.11033e-77	TRUE
86808	25.619	93.3981	-1.86598	1.11292e-78	1.11507e-77	TRUE
186391	203.788	553.489	-1.44148	1.17719e-78	1.17847e-77	TRUE
135202	414.659	2082.93	-2.32859	1.33355e-78	1.33389e-77	TRUE
88964	18.3389	91.0316	-2.3107	1.36731e-78	1.36651e-77	TRUE
44822	21.2788	3.06476	2.79519	1.47715e-78	1.47505e-77	TRUE
156465	478.253	163.649	1.54715	2.05632e-78	2.05168e-77	TRUE
157068	54.7798	11.7012	2.22733	2.11898e-78	2.11243e-77	TRUE
134992	15.3268	0.976874	3.97521	2.38217e-78	2.37282e-77	TRUE
185536	111.656	32.3557	1.78687	2.39142e-78	2.38005e-77	TRUE
144300	84.8399	377.187	-2.15253	2.59623e-78	2.58173e-77	TRUE
112523	292.39	1218.54	-2.05905	3.21986e-78	3.19922e-77	TRUE
112603	64.2921	266.819	-2.05276	3.42784e-78	3.40303e-77	TRUE
166362	3.1099	28.538	-3.19889	4.49187e-78	4.45565e-77	TRUE
143423	47.6012	162.38	-1.77024	6.29586e-78	6.23991e-77	TRUE
168799	356.371	1249.84	-1.81029	6.37533e-78	6.31343e-77	TRUE
130059	9.0802	98.8813	-3.4439	7.94775e-78	7.86405e-77	TRUE
157333	464.415	1447.46	-1.64	8.2754e-78	8.18147e-77	TRUE
113752	46.2187	198.967	-2.10579	8.63609e-78	8.531e-77	TRUE
152476	18.9395	139.832	-2.88408	9.41733e-78	9.29503e-77	TRUE
135213	19.1669	0.972041	4.30079	9.93314e-78	9.79604e-77	TRUE
137777	20.6982	108.963	-2.39519	1.10053e-77	1.08445e-76	TRUE
165306	8.70474	0.477531	4.18447	1.25214e-77	1.23282e-76	TRUE
147282	50.754	174.014	-1.77761	1.76873e-77	1.74001e-76	TRUE
108569	205.821	1193.74	-2.53576	1.92324e-77	1.89045e-76	TRUE
156501	94.1968	285.611	-1.60032	2.14747e-77	2.10912e-76	TRUE
157361	50.1308	5.41401	3.21207	2.26351e-77	2.22126e-76	TRUE
106612	13.079	0.528846	4.63597	2.3127e-77	2.26766e-76	TRUE
157128	47.5174	171.124	-1.84829	2.34813e-77	2.30051e-76	TRUE
172750	270.269	997.07	-1.88328	2.46779e-77	2.41576e-76	TRUE
166629	57.4354	186.131	-1.69633	2.63046e-77	2.57289e-76	TRUE
155118	59.3667	325.082	-2.45253	2.95687e-77	2.88979e-76	TRUE
115772	9.68275	0.877032	3.46501	3.12178e-77	3.04846e-76	TRUE
24748	296.485	62.5535	2.2451	3.29142e-77	3.21149e-76	TRUE
147533	51.0181	184.521	-1.85466	3.56043e-77	3.47113e-76	TRUE
156377	15.5966	1.27721	3.60904	3.79042e-77	3.69233e-76	TRUE
157998	20.569	1.86859	3.45845	3.85286e-77	3.7501e-76	TRUE
163857	9.67675	1.02571	3.23595	4.21749e-77	4.10165e-76	TRUE
140569	25.4599	5.58453	2.18853	4.28436e-77	4.1633e-76	TRUE
156513	64.2602	4.41874	3.86354	4.29656e-77	4.17175e-76	TRUE
130093	5.42233	31.8903	-2.55649	4.30884e-77	4.18028e-76	TRUE
165822	65.4737	4.35301	3.91067	4.35429e-77	4.22093e-76	TRUE
161483	36.892	168.576	-2.19201	4.77248e-77	4.62257e-76	TRUE
170452	66.6763	16.2988	2.03274	5.15736e-77	4.9913e-76	TRUE
135758	54.3142	1.58411	5.10425	5.99322e-77	5.79555e-76	TRUE
131668	63.9241	322.804	-2.33637	6.17626e-77	5.96772e-76	TRUE
34010	23.6455	3.86585	2.61359	7.15741e-77	6.91014e-76	TRUE
79764	51.2211	7.94458	2.68823	7.38437e-77	7.1235e-76	TRUE
138752	16.9007	97.2525	-2.52552	8.14955e-77	7.8553e-76	TRUE
142662	38.0085	300.981	-2.9852	8.45889e-77	8.14689e-76	TRUE
81246	4.61708	36.7841	-2.99354	9.89981e-77	9.52697e-76	TRUE
154834	2524.7	8073.87	-1.67715	1.0112e-76	9.72331e-76	TRUE
167581	25.0333	111.908	-2.16035	1.04951e-76	1.00835e-75	TRUE
114500	69.524	239.195	-1.78255	1.10246e-76	1.05838e-75	TRUE
155690	49.1061	8.71203	2.49511	1.12169e-76	1.07597e-75	TRUE
118649	23.2151	87.4164	-1.91233	1.47868e-76	1.41727e-75	TRUE
155980	73.7607	222.115	-1.59043	1.61876e-76	1.5503e-75	TRUE
105606	48.0555	142.244	-1.56555	1.62469e-76	1.55472e-75	TRUE
157413	254.525	925.178	-1.86201	1.64221e-76	1.57023e-75	TRUE
90308	45.4955	276.701	-2.60472	2.02412e-76	1.93385e-75	TRUE
150050	7.58877	59.3565	-2.96749	2.55105e-76	2.43533e-75	TRUE
173746	1393.48	3545.16	-1.34715	2.79765e-76	2.66862e-75	TRUE
185915	6.59492	28.6727	-2.1197	2.83244e-76	2.69964e-75	TRUE
156776	188.218	707.347	-1.90997	3.03738e-76	2.89266e-75	TRUE
94597	26.6139	100.746	-1.92064	3.10802e-76	2.95758e-75	TRUE
85993	30.8231	1.43004	4.42559	3.30506e-76	3.14257e-75	TRUE
142398	6.26575	0.638204	3.29346	3.9047e-76	3.70977e-75	TRUE
157456	47.857	215.766	-2.1728	4.07129e-76	3.86497e-75	TRUE
155889	1212.08	3113.53	-1.36107	5.20343e-76	4.93581e-75	TRUE
110358	338.199	1263.33	-1.90131	5.25422e-76	4.98004e-75	TRUE
111367	43.7788	11.1248	1.97665	5.34414e-76	5.06124e-75	TRUE
165250	155.202	37.6037	2.04508	6.74583e-76	6.38366e-75	TRUE
18150	744.195	71.7873	3.37362	7.4136e-76	7.01002e-75	TRUE
105058	36.373	1.26326	4.85328	7.53467e-76	7.11887e-75	TRUE
105370	34.7915	174.326	-2.32381	9.3097e-76	8.78898e-75	TRUE
104825	9.06188	55.2449	-2.60883	1.0285e-75	9.70207e-75	TRUE
110609	55.8526	271.308	-2.2798	1.04622e-75	9.86136e-75	TRUE
181540	17.2352	2.05373	3.07022	1.3903e-75	1.30942e-74	TRUE
157425	52.6083	11.8358	2.15183	1.39181e-75	1.30982e-74	TRUE
105608	55.6489	282.003	-2.34122	1.44868e-75	1.36226e-74	TRUE
155092	31.697	1.91006	4.05155	1.63361e-75	1.53495e-74	TRUE
84222	11.6733	125.081	-3.42157	2.12588e-75	1.99592e-74	TRUE
140876	32.4069	145.226	-2.1639	2.19243e-75	2.05678e-74	TRUE
34232	23.615	0.0560596	8.74679	2.34484e-75	2.19803e-74	TRUE
146243	8.24769	41.2078	-2.32095	2.3772e-75	2.22662e-74	TRUE
51513	9.54444	58.7968	-2.62288	2.56786e-75	2.40331e-74	TRUE
170858	881.764	2344.03	-1.41051	3.67461e-75	3.43645e-74	TRUE
111848	11.8039	68.0783	-2.5285	4.20033e-75	3.92502e-74	TRUE
129481	14.8181	79.7399	-2.42827	4.74617e-75	4.43161e-74	TRUE
106207	19.3631	2.71451	2.83419	4.90493e-75	4.57627e-74	TRUE
142901	11.8503	57.7151	-2.28337	5.61233e-75	5.23218e-74	TRUE
155026	14.6948	0.207551	6.14661	6.41467e-75	5.97551e-74	TRUE
167597	4.42564	37.4173	-3.07825	6.55617e-75	6.10256e-74	TRUE
143868	36.145	147.805	-2.0317	7.54448e-75	7.01702e-74	TRUE
176067	55.8853	363.134	-2.70001	7.5623e-75	7.02811e-74	TRUE
156672	142.845	684.35	-2.26026	9.03458e-75	8.38986e-74	TRUE
153317	52.3703	319.481	-2.60854	9.58732e-75	8.89622e-74	TRUE
154711	0.363234	70.4701	-7.60248	1.00054e-74	9.27694e-74	TRUE
162991	19.2518	2.58626	2.89729	1.15893e-74	1.07372e-73	TRUE
49981	33.804	3.56247	3.24589	1.33313e-74	1.23416e-73	TRUE
122285	95.3927	654.307	-2.77794	1.56357e-74	1.44636e-73	TRUE
51557	73.1173	230.62	-1.65714	1.81341e-74	1.67617e-73	TRUE
157365	15.7853	0.730562	4.43844	1.82508e-74	1.68566e-73	TRUE
159770	51.3467	1.9097	4.74834	1.86826e-74	1.7242e-73	TRUE
92505	80.359	355.46	-2.14505	1.92096e-74	1.77147e-73	TRUE
112090	46.6118	6.19112	2.91133	1.95195e-74	1.79866e-73	TRUE
158404	7.05918	0.0729818	6.58454	2.1616e-74	1.99031e-73	TRUE
106515	7.79192	43.4392	-2.47794	2.38352e-74	2.19295e-73	TRUE
145454	35.9913	2.80483	3.68473	2.7898e-74	2.56476e-73	TRUE
88409	793.442	2631.64	-1.72975	3.17779e-74	2.91921e-73	TRUE
156795	35.1421	134.35	-1.93507	4.39766e-74	4.03672e-73	TRUE
106316	10.6477	38.2842	-1.84632	4.63521e-74	4.25149e-73	TRUE
158440	9.99155	2.03096	2.29928	5.03309e-74	4.6129e-73	TRUE
115966	22.5799	2.47267	3.1911	6.64916e-74	6.08937e-73	TRUE
119003	19.5732	132.654	-2.76048	6.75131e-74	6.17818e-73	TRUE
154713	71.7398	387.255	-2.43198	7.13269e-74	6.52217e-73	TRUE
108165	79.3481	339.005	-2.09451	9.1573e-74	8.36708e-73	TRUE
159373	32.306	6.1944	2.38302	1.07365e-73	9.80248e-73	TRUE
140884	30.7309	105.899	-1.78476	1.14064e-73	1.04062e-72	TRUE
138386	4.69552	36.1268	-2.94712	1.1643e-73	1.06139e-72	TRUE
142562	50.8588	167.416	-1.71862	1.16891e-73	1.06478e-72	TRUE
110165	10.6721	47.3674	-2.14986	1.59998e-73	1.45634e-72	TRUE
150480	11.9499	67.7753	-2.50342	1.84494e-73	1.67802e-72	TRUE
155453	189.551	50.6639	1.90378	1.85623e-73	1.68701e-72	TRUE
162371	7.48227	30.5394	-2.02888	1.89833e-73	1.72395e-72	TRUE
114755	11.2892	1.44073	2.96848	2.15483e-73	1.9554e-72	TRUE
156729	407.376	103.231	1.98068	2.18706e-73	1.98314e-72	TRUE
131581	20.9105	118.808	-2.50682	2.34582e-73	2.12549e-72	TRUE
86506	7.88382	62.7622	-2.99404	2.57703e-73	2.33321e-72	TRUE
110900	2.67367	27.5855	-3.36571	2.87777e-73	2.60352e-72	TRUE
179951	21.7832	89.25	-2.0347	3.02931e-73	2.73854e-72	TRUE
125924	84.6462	387.083	-2.19264	3.20196e-73	2.89243e-72	TRUE
158346	47.3653	1.47389	5.00697	3.40966e-73	3.07772e-72	TRUE
157017	53.6847	3.24696	4.04559	3.9122e-73	3.52867e-72	TRUE
154758	103.312	324.463	-1.65088	4.91592e-73	4.43064e-72	TRUE
105931	7.50615	1.25587	2.57996	5.01643e-73	4.51782e-72	TRUE
134965	29.7978	101.107	-1.76283	6.68597e-73	6.01687e-72	TRUE
163682	56.2486	263.618	-2.2285	8.03211e-73	7.22285e-72	TRUE
184280	24.45	2.85531	3.09783	8.08023e-73	7.26064e-72	TRUE
155829	407.394	1408.26	-1.78949	8.321e-73	7.47137e-72	TRUE
48945	63.4567	5.43826	3.54373	9.49567e-73	8.51968e-72	TRUE
154006	11.0999	0.271218	5.34181	9.87604e-73	8.8543e-72	TRUE
191223	98.5352	339.676	-1.78534	1.14271e-72	1.02372e-71	TRUE
148263	46.288	11.2595	2.03953	1.18247e-72	1.05854e-71	TRUE
40915	16.4513	67.7929	-2.04282	1.35184e-72	1.20926e-71	TRUE
113981	13.9391	1.14602	3.60396	1.59066e-72	1.42182e-71	TRUE
137209	14.644	80.1298	-2.45206	1.62205e-72	1.44879e-71	TRUE
154770	6.56941	33.8175	-2.36237	1.80574e-72	1.61166e-71	TRUE
76131	14.034	84.6833	-2.59299	1.81478e-72	1.61852e-71	TRUE
183686	4.8179	0.0374909	7.00685	1.85932e-72	1.657e-71	TRUE
81899	0.487293	14.5715	-4.90457	2.22765e-72	1.98377e-71	TRUE
115454	7.09922	36.8248	-2.37632	2.38104e-72	2.11878e-71	TRUE
169907	12.2693	0.904908	3.7583	2.42348e-72	2.15495e-71	TRUE
105416	13.481	165.941	-3.61866	2.59672e-72	2.30727e-71	TRUE
116243	8.34879	0.286445	4.86407	2.8686e-72	2.54695e-71	TRUE
47303	16.9431	0.392845	5.43357	2.97855e-72	2.6426e-71	TRUE
115093	12.0181	68.8202	-2.51561	3.00579e-72	2.66479e-71	TRUE
165625	1.07545	12.3273	-3.51814	3.01388e-72	2.66998e-71	TRUE
110362	17.0742	82.5435	-2.27368	3.33149e-72	2.94916e-71	TRUE
79075	24.4853	4.62795	2.40245	3.67353e-72	3.24953e-71	TRUE
154738	1184.25	3300.71	-1.47877	3.82569e-72	3.38163e-71	TRUE
154987	37.4513	144.293	-1.946	3.97023e-72	3.5068e-71	TRUE
154906	64.6293	262.22	-2.02033	4.48016e-72	3.95427e-71	TRUE
157328	166.497	606.312	-1.86451	4.6129e-72	4.06842e-71	TRUE
156121	377.116	1273.44	-1.75561	4.93263e-72	4.3472e-71	TRUE
107656	19.5601	3.54009	2.4665	4.98468e-72	4.38983e-71	TRUE
171498	3.83079	46.5369	-3.60663	5.24017e-72	4.61143e-71	TRUE
21223	47.9254	167.24	-1.80302	5.4589e-72	4.80037e-71	TRUE
157408	169.954	32.1031	2.40412	5.94628e-72	5.22511e-71	TRUE
156660	1143.13	3527.74	-1.62577	1.11311e-71	9.77393e-71	TRUE
40808	113.142	29.0113	1.96334	1.14954e-71	1.00863e-70	TRUE
125888	117.795	421.105	-1.83748	1.19042e-71	1.04373e-70	TRUE
156591	210.163	569.207	-1.43745	1.40726e-71	1.23296e-70	TRUE
168303	9.35178	49.7439	-2.41195	1.43341e-71	1.25495e-70	TRUE
86175	6.90813	34.7297	-2.32916	1.51888e-71	1.32879e-70	TRUE
163895	22.8263	0.80879	4.81604	1.64095e-71	1.43454e-70	TRUE
155037	21.9727	0.409679	5.74511	1.81744e-71	1.58766e-70	TRUE
147806	34.3693	0.323812	6.7415	1.82581e-71	1.59381e-70	TRUE
157290	403.293	148.113	1.44508	1.9562e-71	1.70639e-70	TRUE
22967	111.733	13.2952	3.07139	2.09427e-71	1.82548e-70	TRUE
183423	28.1242	92.4931	-1.7173	2.09972e-71	1.8289e-70	TRUE
157582	12.1848	85.5574	-2.81134	2.37887e-71	2.07053e-70	TRUE
145983	19.3512	1.49592	3.69035	3.54137e-71	3.08011e-70	TRUE
146228	64.9659	220.596	-1.76355	3.57829e-71	3.10996e-70	TRUE
24449	120.534	498.215	-2.04681	3.99566e-71	3.47018e-70	TRUE
117745	21.7413	74.9609	-1.78559	4.29643e-71	3.72868e-70	TRUE
37251	5.48071	43.2161	-2.97822	4.60051e-71	3.98967e-70	TRUE
38860	6.95387	30.7573	-2.14486	4.71824e-71	4.0888e-70	TRUE
155320	235.084	817.424	-1.79791	4.84053e-71	4.19173e-70	TRUE
164562	10.1507	0.677685	3.90267	4.9183e-71	4.25599e-70	TRUE
34172	34.4102	3.83529	3.16649	4.96649e-71	4.29457e-70	TRUE
155746	327.027	1009.64	-1.62631	6.12512e-71	5.29261e-70	TRUE
157009	107.01	21.3144	2.32758	6.74048e-71	5.82013e-70	TRUE
159856	48.8343	7.63114	2.67825	9.40871e-71	8.11816e-70	TRUE
155651	27.4274	5.89184	2.21876	1.09663e-70	9.45526e-70	TRUE
114440	10.3851	0.798417	3.7016	1.22308e-70	1.05379e-69	TRUE
90140	173.518	454.579	-1.38943	1.31696e-70	1.13385e-69	TRUE
41731	10.5282	2.00106	2.39551	1.49105e-70	1.28282e-69	TRUE
106234	17.8994	1.8256	3.29616	1.57952e-70	1.35796e-69	TRUE
133385	90.7282	288.601	-1.66924	1.63837e-70	1.40754e-69	TRUE
158972	19.7933	83.5756	-2.07786	2.25528e-70	1.93614e-69	TRUE
110388	50.2642	6.03191	3.05847	2.45881e-70	2.10935e-69	TRUE
110611	150.96	829.916	-2.45851	3.35749e-70	2.87822e-69	TRUE
155617	19.1455	114.287	-2.57816	3.86947e-70	3.31475e-69	TRUE
130805	74.8279	238.357	-1.67151	4.42931e-70	3.7916e-69	TRUE
111994	2.79896	20.5884	-2.87575	5.53057e-70	4.73092e-69	TRUE
136222	4.99704	0.25349	4.2969	6.23425e-70	5.32903e-69	TRUE
105295	11.722	109.507	-3.22419	6.28392e-70	5.36765e-69	TRUE
125379	2.49654	61.5264	-4.62732	6.31133e-70	5.3872e-69	TRUE
84363	73.7608	214.721	-1.54153	7.96033e-70	6.7899e-69	TRUE
183401	166.687	490.255	-1.55637	9.30029e-70	7.92717e-69	TRUE
185990	210.629	59.0193	1.83548	9.88491e-70	8.41946e-69	TRUE
144921	90.0692	18.974	2.24625	1.02893e-69	8.75769e-69	TRUE
128508	142.288	37.9128	1.90807	1.13295e-69	9.63609e-69	TRUE
156075	39.061	144.388	-1.8862	1.34845e-69	1.14609e-68	TRUE
145224	18.7117	1.31049	3.83301	1.36249e-69	1.1572e-68	TRUE
136990	25.3861	143.69	-2.50015	1.50784e-69	1.27973e-68	TRUE
112792	10.6661	38.2099	-1.84055	1.60424e-69	1.36058e-68	TRUE
111873	7.11737	42.8412	-2.59101	2.30983e-69	1.95761e-68	TRUE
154478	303.625	787.501	-1.37499	3.13825e-69	2.65783e-68	TRUE
115630	26.7657	99.2715	-1.8911	3.30855e-69	2.80006e-68	TRUE
79543	123.687	532.093	-2.10517	3.38941e-69	2.86646e-68	TRUE
157172	5.7294	49.7797	-3.12148	4.27227e-69	3.61055e-68	TRUE
186003	7.22135	32.7762	-2.18146	4.36282e-69	3.68447e-68	TRUE
86851	13.6188	2.1204	2.68419	5.7298e-69	4.83548e-68	TRUE
155097	102.157	426.082	-2.06034	5.82983e-69	4.91642e-68	TRUE
105537	209.276	1149.05	-2.45687	6.87777e-69	5.79608e-68	TRUE
134221	3352.45	9387.71	-1.48555	9.22201e-69	7.76614e-68	TRUE
76315	9.05684	39.8488	-2.13738	9.62031e-69	8.09585e-68	TRUE
122144	14.9879	184.929	-3.62467	9.79514e-69	8.23717e-68	TRUE
147251	48.8384	0.380762	6.98782	9.90556e-69	8.32416e-68	TRUE
105861	29.7102	89.846	-1.59658	1.14359e-68	9.60341e-68	TRUE
191299	24.2714	85.3211	-1.81353	1.19324e-68	1.00133e-67	TRUE
156216	47.7986	159.182	-1.73596	1.20392e-68	1.00958e-67	TRUE
135386	42.4479	6.2398	2.76495	1.21914e-68	1.02163e-67	TRUE
160416	94.0521	9.16961	3.35929	1.71352e-68	1.43491e-67	TRUE
124279	234.257	773.739	-1.72365	1.88407e-68	1.57662e-67	TRUE
154973	261.682	649.772	-1.3121	2.49964e-68	2.09027e-67	TRUE
148140	51.5349	163.033	-1.66174	2.62074e-68	2.19e-67	TRUE
156163	2863.98	7439.97	-1.37728	2.81729e-68	2.3526e-67	TRUE
155978	285.849	879.465	-1.62126	2.82499e-68	2.35738e-67	TRUE
155711	92.8624	11.0641	3.07059	2.94969e-68	2.45973e-67	TRUE
158438	36.4227	7.11927	2.35526	2.9629e-68	2.46902e-67	TRUE
156507	1264.65	4203.22	-1.73273	3.01619e-68	2.51166e-67	TRUE
115226	65.4404	325.469	-2.3136	3.48943e-68	2.90372e-67	TRUE
153210	55.328	200.816	-1.86011	3.57729e-68	2.97476e-67	TRUE
173785	22.1307	71.1301	-1.68462	3.79521e-68	3.15378e-67	TRUE
134876	112.287	24.1519	2.21652	4.72907e-68	3.92707e-67	TRUE
106541	6.37791	0.45298	3.81275	4.75605e-68	3.94673e-67	TRUE
167165	9.25767	0.97237	3.24918	6.81857e-68	5.65434e-67	TRUE
155528	608.455	189.563	1.68244	7.01033e-68	5.80932e-67	TRUE
149586	31.7412	87.4897	-1.46272	7.49815e-68	6.20926e-67	TRUE
181374	51.5593	6.65572	2.95257	8.79928e-68	7.28168e-67	TRUE
105210	6.24312	27.8394	-2.15556	8.94577e-68	7.39777e-67	TRUE
78509	7.57515	34.3188	-2.17998	9.10152e-68	7.52136e-67	TRUE
157173	16.0835	55.6092	-1.78982	9.56642e-68	7.90008e-67	TRUE
132652	65.5585	269.343	-2.03815	1.00579e-67	8.30021e-67	TRUE
155554	11.761	0.935956	3.65048	1.11834e-67	9.2226e-67	TRUE
113321	11.4923	43.1925	-1.90989	1.20922e-67	9.96522e-67	TRUE
126125	177.184	20.37	3.12	1.22708e-67	1.01054e-66	TRUE
92420	87.828	648.898	-2.88518	1.31262e-67	1.08024e-66	TRUE
165704	3.36318	48.6245	-3.85656	1.42792e-67	1.17432e-66	TRUE
49912	37.05	4.29718	3.10709	1.49487e-67	1.22853e-66	TRUE
168026	2.50915	93.3874	-5.21829	1.58904e-67	1.30502e-66	TRUE
124004	203.336	567.028	-1.47951	1.73637e-67	1.42504e-66	TRUE
163348	15.3237	1.47551	3.37879	1.87033e-67	1.53393e-66	TRUE
151744	15.7232	64.4175	-2.03513	2.02872e-67	1.66269e-66	TRUE
180498	6.69114	26.6889	-1.99627	2.41085e-67	1.97452e-66	TRUE
152885	6.24293	83.6517	-3.74448	3.31537e-67	2.71346e-66	TRUE
145859	2.23878	28.3239	-3.66303	3.31782e-67	2.71361e-66	TRUE
110400	37.4453	154.82	-2.04797	3.79497e-67	3.09979e-66	TRUE
161985	27.6733	3.5753	2.95326	3.79518e-67	3.09979e-66	TRUE
146182	16.0487	1.61879	3.31093	4.15098e-67	3.38807e-66	TRUE
78409	46.6467	129.839	-1.47686	4.33883e-67	3.53898e-66	TRUE
164023	53.0948	11.5572	2.1998	6.87096e-67	5.60049e-66	TRUE
188564	35.0082	5.74717	2.60549	7.24968e-67	5.90515e-66	TRUE
156869	16.5614	0.855186	4.27169	7.27129e-67	5.91871e-66	TRUE
128833	29.0255	110.233	-1.925	7.52031e-67	6.11724e-66	TRUE
153824	8.05018	0.173335	5.53627	8.74572e-67	7.10917e-66	TRUE
104940	14.9899	104.983	-2.80461	1.01315e-66	8.23006e-66	TRUE
182362	159.23	914.584	-2.52195	1.04471e-66	8.48064e-66	TRUE
187228	5.40036	60.843	-3.49423	1.13372e-66	9.19692e-66	TRUE
79865	9.99302	32.9219	-1.72011	1.16105e-66	9.41227e-66	TRUE
163688	16.6475	62.9586	-1.91918	1.38038e-66	1.11827e-65	TRUE
108030	30.3154	129.283	-2.09233	1.72592e-66	1.39724e-65	TRUE
12667	69.0159	191.936	-1.47562	2.05519e-66	1.66268e-65	TRUE
157291	47.403	176.724	-1.89833	2.22276e-66	1.79703e-65	TRUE
139317	182.94	497.629	-1.44362	2.24536e-66	1.81407e-65	TRUE
155964	21.9572	3.72568	2.5595	2.34722e-66	1.89509e-65	TRUE
186091	131.821	358.009	-1.44144	2.3696e-66	1.91187e-65	TRUE
121775	27.0634	137.893	-2.34865	2.61596e-66	2.1092e-65	TRUE
155066	424.246	1127.95	-1.41072	2.65077e-66	2.13583e-65	TRUE
164064	3.17523	14.496	-2.19055	2.69262e-66	2.16809e-65	TRUE
165231	19.981	71.8513	-1.84615	2.91513e-66	2.34567e-65	TRUE
157585	124.609	36.9867	1.75226	3.85052e-66	3.09625e-65	TRUE
137471	7.95718	49.1503	-2.62625	4.57064e-66	3.67283e-65	TRUE
156654	54.4423	2.40382	4.49998	4.62672e-66	3.71539e-65	TRUE
125937	652.531	2526.41	-1.95294	4.91799e-66	3.94663e-65	TRUE
147388	214.043	619.769	-1.53388	5.86326e-66	4.70204e-65	TRUE
165678	8.18242	62.3859	-2.92968	6.56448e-66	5.26084e-65	TRUE
156191	1436.62	3528.39	-1.29633	6.6234e-66	5.3045e-65	TRUE
149906	55.0648	354.19	-2.68453	6.63303e-66	5.30865e-65	TRUE
143018	17.6139	3.47707	2.34147	7.66401e-66	6.12967e-65	TRUE
182515	79.3712	4.49774	4.14186	7.75486e-66	6.19818e-65	TRUE
106608	5.26862	37.1739	-2.82023	8.11559e-66	6.48215e-65	TRUE
153155	32.9455	125.439	-1.92867	8.96078e-66	7.15244e-65	TRUE
166421	31.7872	136.973	-2.10697	9.26993e-66	7.39426e-65	TRUE
156405	241.907	38.4067	2.65496	9.44276e-66	7.52709e-65	TRUE
153684	19.446	3.19209	2.60639	9.51716e-66	7.58132e-65	TRUE
142191	8.92466	0.257059	5.12197	9.59313e-66	7.63675e-65	TRUE
158699	1.52279	19.5336	-3.68048	1.02074e-65	8.12035e-65	TRUE
137269	12.1346	92.8701	-2.93475	1.14561e-65	9.10762e-65	TRUE
157357	64.0518	290.841	-2.18257	1.17652e-65	9.34717e-65	TRUE
155032	138.18	476.458	-1.78569	1.28781e-65	1.02245e-64	TRUE
72222	5.91058	25.9876	-2.13642	1.53035e-65	1.21421e-64	TRUE
156512	60.626	278.042	-2.19735	1.63089e-65	1.29311e-64	TRUE
50661	155.238	565.098	-1.86401	1.83646e-65	1.45515e-64	TRUE
129742	6.40185	37.3383	-2.54284	1.94935e-65	1.54357e-64	TRUE
176935	120.518	432.005	-1.84153	2.20888e-65	1.74792e-64	TRUE
158929	32.2043	125.473	-1.96188	2.71795e-65	2.14932e-64	TRUE
156946	2.15179	26.9673	-3.64956	2.75091e-65	2.17395e-64	TRUE
139269	27.2043	95.6001	-1.81296	2.84111e-65	2.24374e-64	TRUE
142740	24.0807	75.9275	-1.65672	2.90235e-65	2.29059e-64	TRUE
81718	8.92975	30.3811	-1.76653	3.20951e-65	2.53133e-64	TRUE
138281	30.8417	3.27571	3.23394	3.42399e-65	2.69871e-64	TRUE
166408	19.1609	88.4168	-2.20688	3.44206e-65	2.71116e-64	TRUE
105419	115.568	409.438	-1.82453	3.56916e-65	2.80942e-64	TRUE
91633	58.7764	238.877	-2.0229	3.60856e-65	2.83856e-64	TRUE
140082	19.4603	1.07873	4.17657	4.16354e-65	3.27296e-64	TRUE
152214	30.1298	90.169	-1.58129	4.21886e-65	3.31426e-64	TRUE
156429	6.97385	118.346	-4.08724	5.00971e-65	3.93295e-64	TRUE
151541	20.7725	72.47	-1.80275	5.16745e-65	4.05412e-64	TRUE
155406	107.491	317.244	-1.56127	5.18985e-65	4.06902e-64	TRUE
155432	257.975	64.4677	2.0003	5.37565e-65	4.21193e-64	TRUE
148044	14.5117	1.50031	3.27145	6.26574e-65	4.90611e-64	TRUE
138925	23.771	131.094	-2.46535	7.42867e-65	5.81287e-64	TRUE
155943	107.653	318.924	-1.56678	7.76664e-65	6.07335e-64	TRUE
154966	77.7546	24.6486	1.65722	8.43982e-65	6.59544e-64	TRUE
155571	15.5063	104.443	-2.75109	8.57894e-65	6.69977e-64	TRUE
155977	380.374	1148.86	-1.5947	1.01115e-64	7.8915e-64	TRUE
111625	30.8242	103.28	-1.74442	1.2511e-64	9.75774e-64	TRUE
140836	8.17044	0.75779	3.42634	1.26477e-64	9.85791e-64	TRUE
141408	46.3198	5.80812	2.997	1.28249e-64	9.98954e-64	TRUE
155054	28.7424	132.909	-2.20859	1.472e-64	1.14582e-63	TRUE
155263	18.0821	1.58457	3.51375	1.62176e-64	1.26157e-63	TRUE
145214	143.325	493.604	-1.78363	1.97574e-64	1.53593e-63	TRUE
166009	9.63696	0.600204	4.00387	2.02635e-64	1.57424e-63	TRUE
122761	62.1015	9.73213	2.67489	2.08668e-64	1.62007e-63	TRUE
157561	12.7681	315.249	-4.62587	2.89291e-64	2.24455e-63	TRUE
86847	2.80388	17.0453	-2.60505	3.20021e-64	2.48136e-63	TRUE
107750	20.245	133.274	-2.71924	3.98364e-64	3.0868e-63	TRUE
165291	83.9786	9.94204	3.07819	4.29518e-64	3.32605e-63	TRUE
166411	10.8185	50.3681	-2.218	4.58592e-64	3.54888e-63	TRUE
154852	207.337	776.767	-1.90544	5.07193e-64	3.92244e-63	TRUE
155447	175.334	596.043	-1.76522	1.07896e-63	8.33886e-63	TRUE
138829	12.516	57.2176	-2.19271	1.09119e-63	8.42797e-63	TRUE
81292	40.6247	10.7636	1.91675	1.16103e-63	8.96159e-63	TRUE
113242	341.032	1077	-1.65906	1.24902e-63	9.63447e-63	TRUE
152794	17.9206	66.8426	-1.89973	1.2633e-63	9.73831e-63	TRUE
77308	7.87505	37.4874	-2.25157	1.33977e-63	1.03211e-62	TRUE
108315	8.95435	1.02759	3.12283	1.36408e-63	1.05016e-62	TRUE
144212	6.50753	55.5542	-3.08897	1.7545e-63	1.34987e-62	TRUE
167178	36.2905	126.168	-1.79738	1.99637e-63	1.53497e-62	TRUE
105303	11.004	80.6141	-2.87288	2.37445e-63	1.82449e-62	TRUE
186946	12.0986	1.48943	3.01917	2.42262e-63	1.8603e-62	TRUE
154472	8.90938	0.728372	3.61489	2.50753e-63	1.92427e-62	TRUE
155445	54.979	174.962	-1.66973	2.56097e-63	1.96402e-62	TRUE
128539	24.4107	6.44898	1.92067	2.57403e-63	1.97276e-62	TRUE
78039	6.30098	0.344785	4.18863	2.67604e-63	2.04963e-62	TRUE
164343	23.5899	70.3477	-1.57651	2.71945e-63	2.08154e-62	TRUE
166813	11.211	1.02046	3.45697	2.77694e-63	2.12418e-62	TRUE
108960	24.3275	5.003	2.28264	5.49053e-63	4.19721e-62	TRUE
151406	33.6826	5.34674	2.6569	5.76968e-63	4.40779e-62	TRUE
151898	15.5893	0.122834	6.98596	5.94624e-63	4.53976e-62	TRUE
147891	18.7478	61.1231	-1.70494	6.43136e-63	4.907e-62	TRUE
154791	3.33038	62.3746	-4.22687	8.08898e-63	6.16778e-62	TRUE
155472	13.6083	94.5426	-2.79616	8.57635e-63	6.53522e-62	TRUE
82168	13.8906	77.0253	-2.47055	8.63854e-63	6.57841e-62	TRUE
121947	83.8075	382.253	-2.18892	8.72027e-63	6.63641e-62	TRUE
154829	65.7428	13.223	2.3133	9.69909e-63	7.37662e-62	TRUE
109092	12.37	2.02308	2.61293	1.34357e-62	1.0212e-61	TRUE
111658	39.8601	8.29106	2.2653	1.49656e-62	1.13676e-61	TRUE
156370	279.712	817.915	-1.54801	1.61426e-62	1.22538e-61	TRUE
156054	12.4416	115.546	-3.21367	1.75476e-62	1.33119e-61	TRUE
154741	2.57025	67.5439	-4.7213	1.78739e-62	1.35508e-61	TRUE
165878	20.7074	2.0843	3.31339	1.79512e-62	1.36008e-61	TRUE
105224	120.369	471.894	-1.97094	1.79757e-62	1.36107e-61	TRUE
106057	40.2509	0.875549	5.5176	1.85323e-62	1.40232e-61	TRUE
123477	47.0203	139.143	-1.56513	1.87406e-62	1.41718e-61	TRUE
143537	55.9646	10.4186	2.42534	2.0823e-62	1.57366e-61	TRUE
151651	86.3871	24.4768	1.81913	2.15275e-62	1.62587e-61	TRUE
114598	197.196	34.188	2.5277	2.26908e-62	1.71265e-61	TRUE
158872	90.2076	345.348	-1.9366	2.27351e-62	1.7149e-61	TRUE
156611	10.9555	0.370916	4.89357	3.50968e-62	2.64568e-61	TRUE
73680	17.3088	64.6764	-1.90191	3.7959e-62	2.85963e-61	TRUE
156634	19.849	94.8085	-2.25586	3.81034e-62	2.86869e-61	TRUE
187308	70.9813	14.5583	2.28516	4.20015e-62	3.16018e-61	TRUE
147160	12.0841	52.345	-2.11413	5.68361e-62	4.27363e-61	TRUE
109785	18.7675	1.61645	3.53709	6.21803e-62	4.67253e-61	TRUE
161882	22.9578	63.5537	-1.46907	6.35026e-62	4.76889e-61	TRUE
155487	46.9617	207.993	-2.14637	7.06576e-62	5.30288e-61	TRUE
182842	314.657	1012.87	-1.68657	7.58123e-62	5.68616e-61	TRUE
110837	29.3271	117.833	-2.00586	7.63682e-62	5.72426e-61	TRUE
150072	38.0491	125.72	-1.72421	7.68008e-62	5.75307e-61	TRUE
151581	17.0015	58.3072	-1.77772	8.63579e-62	6.46493e-61	TRUE
93599	33.9738	120.436	-1.82556	9.17266e-62	6.86253e-61	TRUE
109600	14.8678	64.9341	-2.12618	1.01063e-61	7.55627e-61	TRUE
84347	69.9856	4.48381	3.95985	1.11886e-61	8.36029e-61	TRUE
46819	54.964	1.93054	4.82989	1.12081e-61	8.36961e-61	TRUE
172585	41.5026	132.189	-1.67123	1.17303e-61	8.75406e-61	TRUE
159015	2.97371	31.9269	-3.42056	1.23643e-61	9.22148e-61	TRUE
111935	30.3773	6.87818	2.14339	1.2909e-61	9.62171e-61	TRUE
40173	3.89355	62.4763	-4.00907	1.54228e-61	1.14881e-60	TRUE
118399	52.9683	183.742	-1.79434	1.60307e-61	1.19336e-60	TRUE
152158	11.336	42.609	-1.91021	1.6613e-61	1.23593e-60	TRUE
157491	15.9258	1.95143	3.02695	1.74005e-61	1.29371e-60	TRUE
36907	29.4368	126.49	-2.10295	1.92038e-61	1.42689e-60	TRUE
89915	17.053	58.168	-1.77049	2.00857e-61	1.49149e-60	TRUE
163581	23.8707	75.1652	-1.65452	2.14023e-61	1.58827e-60	TRUE
140177	17.3892	2.17945	2.99887	2.16835e-61	1.60814e-60	TRUE
104918	74.5426	305.983	-2.03697	2.45995e-61	1.82326e-60	TRUE
105412	87.1789	286.133	-1.71452	3.09535e-61	2.29279e-60	TRUE
79426	8.69465	36.4828	-2.07021	3.10117e-61	2.29567e-60	TRUE
156337	1178.68	3006.51	-1.35092	3.24225e-61	2.39863e-60	TRUE
155566	106.953	15.7174	2.7661	3.24558e-61	2.3996e-60	TRUE
151750	11.2322	53.8456	-2.26049	3.34914e-61	2.47463e-60	TRUE
146253	18.9782	1.04242	4.18836	3.56402e-61	2.63178e-60	TRUE
78744	89.6515	24.1807	1.89023	5.25667e-61	3.87928e-60	TRUE
164143	22.9497	63.9094	-1.47731	5.98144e-61	4.41141e-60	TRUE
157549	15.4927	1.65688	3.22645	6.05552e-61	4.46328e-60	TRUE
113764	83.623	386.607	-2.20833	6.50891e-61	4.79449e-60	TRUE
144029	13.232	46.2702	-1.80563	7.05315e-61	5.19218e-60	TRUE
108463	33.441	121.003	-1.85619	7.11352e-61	5.23339e-60	TRUE
162494	3.88461	25.2187	-2.70032	7.17982e-61	5.27892e-60	TRUE
164966	62.8461	267.794	-2.09075	7.25107e-61	5.32802e-60	TRUE
156754	3.83436	30.6838	-3.00132	7.34855e-61	5.39632e-60	TRUE
151812	56.8882	12.3867	2.19911	7.37555e-61	5.41282e-60	TRUE
160432	11.5972	1.77189	2.71037	7.51253e-61	5.50996e-60	TRUE
116055	187.987	41.7435	2.171	8.06201e-61	5.90934e-60	TRUE
159104	35.3108	100.459	-1.50842	9.4238e-61	6.90327e-60	TRUE
32486	88.3635	318.555	-1.85006	9.96939e-61	7.29845e-60	TRUE
169059	28.2289	5.52604	2.3532	1.03494e-60	7.57199e-60	TRUE
164060	9.5056	28.174	-1.56747	1.07391e-60	7.85228e-60	TRUE
151684	303.542	0.293445	10.0158	1.20794e-60	8.82692e-60	TRUE
155333	2.95988	33.0312	-3.47621	1.32863e-60	9.70293e-60	TRUE
41461	2.66343	18.6832	-2.81193	1.38371e-60	1.0099e-59	TRUE
157625	9.03144	0.232068	5.28875	1.38914e-60	1.01324e-59	TRUE
33483	14.8436	56.1332	-1.91877	1.61023e-60	1.17379e-59	TRUE
188678	1.30324	9.86808	-2.92075	1.6149e-60	1.17647e-59	TRUE
82464	14.5207	0.993967	3.87219	1.67015e-60	1.21598e-59	TRUE
25901	2162.8	5494.22	-1.34501	2.07121e-60	1.50706e-59	TRUE
91465	5.53816	0.445848	3.63575	2.08874e-60	1.51889e-59	TRUE
81857	81.2173	248.717	-1.61475	2.1135e-60	1.53596e-59	TRUE
175993	41.2356	2.94104	3.8093	2.48586e-60	1.80546e-59	TRUE
137800	33.384	2.47547	3.75167	2.80057e-60	2.0328e-59	TRUE
151858	57.3328	160.905	-1.48874	2.86468e-60	2.07807e-59	TRUE
24583	4.43379	51.4905	-3.53859	3.00253e-60	2.17675e-59	TRUE
106174	9.28775	1.13268	3.03504	3.54627e-60	2.56938e-59	TRUE
122711	101.426	359.011	-1.82335	3.59249e-60	2.60128e-59	TRUE
155665	164.777	58.4575	1.49505	3.61421e-60	2.61543e-59	TRUE
150243	6.61714	26.2921	-1.99032	3.76023e-60	2.71945e-59	TRUE
85349	29.9499	167.451	-2.48332	3.86482e-60	2.7934e-59	TRUE
146586	16.9231	61.0738	-1.85145	4.04786e-60	2.92392e-59	TRUE
105137	7.9528	1.68202	2.24114	4.28029e-60	3.08994e-59	TRUE
155390	38.868	2.06556	4.23318	4.38966e-60	3.16698e-59	TRUE
155113	13.6819	0.36082	5.25779	5.08049e-60	3.66317e-59	TRUE
165232	24.9158	77.2945	-1.63319	5.2986e-60	3.81813e-59	TRUE
164515	6.88344	0.192055	5.16198	5.88659e-60	4.23927e-59	TRUE
129268	19.3052	3.27919	2.55848	6.20454e-60	4.46555e-59	TRUE
151509	9.96022	0.654753	3.92828	6.2493e-60	4.49505e-59	TRUE
183438	32.2066	6.96685	2.2093	6.5995e-60	4.74408e-59	TRUE
157566	44.0284	7.89771	2.47961	6.64194e-60	4.77172e-59	TRUE
160304	6.4606	26.6932	-2.04715	6.66184e-60	4.78314e-59	TRUE
156296	1382.8	4314.69	-1.64168	7.36743e-60	5.28656e-59	TRUE
23994	9.64619	47.4668	-2.29857	7.47548e-60	5.36087e-59	TRUE
157347	5.4788	32.2687	-2.55959	8.46837e-60	6.06925e-59	TRUE
155518	29.3573	4.81732	2.60717	9.18175e-60	6.57658e-59	TRUE
167097	10.8462	40.7853	-1.9109	9.5556e-60	6.84025e-59	TRUE
135723	22.5213	92.761	-2.04315	1.16294e-59	8.31976e-59	TRUE
35530	22.1812	5.25704	2.07782	1.16918e-59	8.35939e-59	TRUE
42243	6.00473	26.1525	-2.12364	1.29459e-59	9.25052e-59	TRUE
156970	88.7969	282.936	-1.67201	1.30167e-59	9.29556e-59	TRUE
153465	6.07772	38.0932	-2.6493	1.41891e-59	1.01267e-58	TRUE
163039	124.125	31.9235	1.95959	1.52313e-59	1.08641e-58	TRUE
156279	217.357	69.5989	1.64283	1.54571e-59	1.10185e-58	TRUE
106257	13.3169	0.234272	5.82565	1.5666e-59	1.11607e-58	TRUE
166561	43.0841	124.732	-1.53384	1.84495e-59	1.31359e-58	TRUE
155286	307.961	102.548	1.58637	1.95515e-59	1.39122e-58	TRUE
168155	19.035	4.09733	2.21487	2.22194e-59	1.58012e-58	TRUE
106670	11.0048	34.1178	-1.63233	2.2395e-59	1.59166e-58	TRUE
105068	39.8219	0.269892	7.20902	2.46591e-59	1.75153e-58	TRUE
110249	12.1535	1.24157	3.29481	2.75323e-59	1.95445e-58	TRUE
148155	28.555	3.96428	2.85	2.77263e-59	1.96705e-58	TRUE
26692	338.662	900.745	-1.41126	3.28756e-59	2.33098e-58	TRUE
150596	24.2338	5.50275	2.13942	3.93373e-59	2.78748e-58	TRUE
181649	18.1892	0.866242	4.39115	4.01924e-59	2.84638e-58	TRUE
142491	38.3421	101.504	-1.40447	4.0298e-59	2.85217e-58	TRUE
160047	9.56079	0.855535	3.4843	4.19905e-59	2.9702e-58	TRUE
171083	9.94686	1.71583	2.53662	4.2944e-59	3.03585e-58	TRUE
158170	15.8042	62.1515	-1.97537	4.48825e-59	3.17101e-58	TRUE
154902	133.835	451.507	-1.7544	4.76246e-59	3.36275e-58	TRUE
82806	29.1413	2.12606	3.77691	5.26724e-59	3.71697e-58	TRUE
108492	57.0599	167.127	-1.5504	5.78534e-59	4.08017e-58	TRUE
32654	10.7047	0.418279	4.6686	6.17604e-59	4.35314e-58	TRUE
111038	17.9418	54.7447	-1.60942	7.16632e-59	5.04815e-58	TRUE
160036	17.0331	1.31977	3.68566	7.19523e-59	5.06553e-58	TRUE
137266	36.6727	97.2238	-1.40664	7.20453e-59	5.06908e-58	TRUE
155939	111.923	18.9367	2.5637	7.94717e-59	5.58831e-58	TRUE
157309	59.3867	18.4789	1.68429	9.26269e-59	6.50952e-58	TRUE
141122	32.7502	9.35356	1.8082	1.02695e-58	7.21283e-58	TRUE
11639	29.3283	149.373	-2.34848	1.09793e-58	7.70679e-58	TRUE
163419	16.6123	47.6971	-1.52179	1.14196e-58	8.01115e-58	TRUE
186024	235.159	22.6418	3.37689	1.18585e-58	8.31418e-58	TRUE
39350	6.80653	29.9439	-2.13874	1.25106e-58	8.76623e-58	TRUE
104871	119.416	415.642	-1.79923	1.42267e-58	9.9629e-58	TRUE
51865	369.398	1057.8	-1.51782	1.52284e-58	1.06581e-57	TRUE
136246	42.455	10.9578	1.95342	1.58902e-58	1.11147e-57	TRUE
92162	8.67195	0.532611	4.02616	1.65429e-58	1.15645e-57	TRUE
163883	0.39894	37.8996	-6.57196	1.87431e-58	1.30949e-57	TRUE
139346	23.5519	7.29857	1.68988	1.93615e-58	1.35191e-57	TRUE
145567	1.39997	23.267	-4.04841	2.09213e-58	1.45996e-57	TRUE
109645	7.7775	43.5762	-2.48568	2.71573e-58	1.89402e-57	TRUE
156145	21.6142	63.4802	-1.55459	2.95008e-58	2.05627e-57	TRUE
114990	89.6202	349.972	-1.96491	2.95184e-58	2.05629e-57	TRUE
154889	23.3889	1.72224	3.76287	3.26368e-58	2.2722e-57	TRUE
44438	42.0427	143.43	-1.77056	3.35172e-58	2.33213e-57	TRUE
106158	22.5438	66.0625	-1.55093	3.6764e-58	2.55656e-57	TRUE
115625	65.3687	1.84036	5.1554	3.94012e-58	2.73835e-57	TRUE
155774	1055.15	2517.75	-1.25468	4.02114e-58	2.79303e-57	TRUE
166214	7.82855	0.44909	4.12826	4.58349e-58	3.18178e-57	TRUE
110838	41.4391	215.264	-2.37555	4.58801e-58	3.18306e-57	TRUE
145299	775.95	220.98	1.81208	5.21723e-58	3.61751e-57	TRUE
85924	8.20204	33.9416	-2.04899	5.75659e-58	3.98916e-57	TRUE
163024	88.9257	294.221	-1.72617	6.14076e-58	4.25291e-57	TRUE
188822	1.83075	12.4785	-2.76661	6.37464e-58	4.41233e-57	TRUE
77261	1.40782	16.4393	-3.54295	7.57031e-58	5.2369e-57	TRUE
118876	28.6258	80.4943	-1.49154	8.11275e-58	5.60889e-57	TRUE
133966	3.01136	56.8202	-4.24052	8.59475e-58	5.93869e-57	TRUE
94310	34.7918	7.12699	2.28756	8.64343e-58	5.96887e-57	TRUE
151495	7.92506	36.5182	-2.20324	8.79576e-58	6.07055e-57	TRUE
31472	23.6743	4.16826	2.5048	9.13135e-58	6.29852e-57	TRUE
156403	994.003	167.616	2.56805	1.10122e-57	7.59151e-57	TRUE
156438	49.5507	8.54107	2.53566	1.25366e-57	8.63739e-57	TRUE
154166	47.3802	138.089	-1.5432	1.27865e-57	8.80445e-57	TRUE
112238	43.8946	238.307	-2.44111	1.32137e-57	9.09334e-57	TRUE
144126	16.6136	69.83	-2.07066	1.35319e-57	9.30701e-57	TRUE
156506	484.55	1270.25	-1.39039	1.54066e-57	1.05902e-56	TRUE
147461	169.77	55.409	1.61543	1.63683e-57	1.12449e-56	TRUE
140695	6.17899	0.143293	5.42466	1.72869e-57	1.18691e-56	TRUE
164509	25.9033	3.78987	2.77151	1.83622e-57	1.26001e-56	TRUE
154814	198.948	34.0131	2.54836	2.39692e-57	1.64382e-56	TRUE
186095	57.2511	156.787	-1.45337	2.41933e-57	1.65824e-56	TRUE
134527	30.9651	3.87254	2.99795	2.49729e-57	1.71069e-56	TRUE
177690	12.8513	59.5233	-2.21058	2.64934e-57	1.8138e-56	TRUE
111423	24.3603	69.299	-1.50818	2.75254e-57	1.88338e-56	TRUE
155622	13.5865	1.16483	3.54036	3.45763e-57	2.36446e-56	TRUE
166728	20.32	99.1395	-2.2864	3.52479e-57	2.40901e-56	TRUE
149982	26.0682	110.451	-2.08232	3.60754e-57	2.46415e-56	TRUE
156383	21.4746	80.2332	-1.9006	4.47742e-57	3.05658e-56	TRUE
155865	65.1145	196.304	-1.59183	5.40095e-57	3.68494e-56	TRUE
157490	31.6797	163.41	-2.36684	5.93775e-57	4.04887e-56	TRUE
153122	14.2359	57.306	-2.00876	6.04178e-57	4.11745e-56	TRUE
142470	3.09093	25.5024	-3.04051	6.36387e-57	4.33448e-56	TRUE
154735	68.3219	18.9062	1.85343	6.42972e-57	4.37683e-56	TRUE
164994	235.735	685.489	-1.53976	6.63243e-57	4.51224e-56	TRUE
105126	18.9635	62.5649	-1.72204	6.98731e-57	4.75097e-56	TRUE
179363	46.0501	4.01426	3.52052	7.0671e-57	4.80249e-56	TRUE
156485	15.9758	56.6866	-1.82657	7.20364e-57	4.89249e-56	TRUE
112791	21.9735	75.4891	-1.78091	7.2162e-57	4.89823e-56	TRUE
135169	22.8358	0.0270525	9.70496	7.51973e-57	5.10136e-56	TRUE
42109	70.7856	224.456	-1.66444	8.78811e-57	5.95844e-56	TRUE
154392	22.9635	98.0464	-2.09371	9.12407e-57	6.18271e-56	TRUE
109197	4.9937	30.2205	-2.60078	1.00198e-56	6.78581e-56	TRUE
104540	12.978	3.22372	2.00999	1.02864e-56	6.96245e-56	TRUE
157038	25.0304	75.9519	-1.60148	1.133e-56	7.66448e-56	TRUE
75105	19.7899	92.0536	-2.21804	1.13944e-56	7.70363e-56	TRUE
137453	44.1058	141.459	-1.68123	1.16809e-56	7.89285e-56	TRUE
155662	1294.79	3278.73	-1.34041	1.20663e-56	8.14865e-56	TRUE
24017	287.386	823.647	-1.51902	1.31388e-56	8.86793e-56	TRUE
104805	14.4289	0.515458	4.80464	1.33362e-56	8.99611e-56	TRUE
159607	10.7269	31.6134	-1.55947	1.48255e-56	9.99507e-56	TRUE
150503	64.8619	188.076	-1.53568	1.52623e-56	1.02837e-55	TRUE
164581	36.5533	136.696	-1.90214	1.55743e-56	1.0488e-55	TRUE
115469	27.0775	0.890812	4.93591	2.00962e-56	1.35256e-55	TRUE
157002	6.03693	73.1098	-3.59617	2.15745e-56	1.45123e-55	TRUE
151574	45.3392	138.4	-1.60987	2.20382e-56	1.48159e-55	TRUE
156461	85.5422	326.934	-1.93411	2.23609e-56	1.50243e-55	TRUE
156700	31.7897	92.7915	-1.54571	2.28402e-56	1.53378e-55	TRUE
179659	20.4201	2.896	2.81821	2.66765e-56	1.79038e-55	TRUE
137199	17.7944	57.6928	-1.69703	2.81133e-56	1.88576e-55	TRUE
107467	41.6138	5.1929	3.00143	3.10161e-56	2.0793e-55	TRUE
108281	14.214	43.9796	-1.62944	3.2708e-56	2.19149e-55	TRUE
155718	354.628	1395.92	-1.97681	3.65164e-56	2.44529e-55	TRUE
161392	14.6922	1.1091	3.73187	3.90008e-56	2.61019e-55	TRUE
153785	15.7406	54.6534	-1.79607	4.21179e-56	2.81722e-55	TRUE
156594	8.71761	44.7545	-2.35871	4.2381e-56	2.83324e-55	TRUE
153238	68.8503	16.3655	2.07246	4.57798e-56	3.05874e-55	TRUE
161556	17.9851	54.7814	-1.6067	4.6122e-56	3.07988e-55	TRUE
150381	29.9275	0.551363	5.7814	4.8446e-56	3.23326e-55	TRUE
164184	14.3473	54.6754	-1.92923	5.41096e-56	3.60922e-55	TRUE
150834	347.769	1144.55	-1.71859	6.04822e-56	4.03204e-55	TRUE
156773	413.974	1243.07	-1.58628	6.57098e-56	4.37808e-55	TRUE
142968	87.6112	29.9592	1.54819	6.58501e-56	4.38499e-55	TRUE
73796	15.8067	65.2172	-2.04501	6.82872e-56	4.54473e-55	TRUE
156564	176.714	672.821	-1.92878	7.0806e-56	4.70975e-55	TRUE
182325	4.72609	19.6643	-2.05572	8.11276e-56	5.39329e-55	TRUE
144545	20.1767	62.4527	-1.63001	8.30287e-56	5.5166e-55	TRUE
156299	46.6464	138.467	-1.56941	9.65841e-56	6.41368e-55	TRUE
156798	66.7033	171.867	-1.36562	9.68386e-56	6.42701e-55	TRUE
138736	12.2489	41.5672	-1.763	1.0191e-55	6.7598e-55	TRUE
147339	29.1278	94.8224	-1.70286	1.03893e-55	6.88752e-55	TRUE
156568	78.5837	235.08	-1.58082	1.0925e-55	7.23868e-55	TRUE
164203	40.4123	152.775	-1.91884	1.18515e-55	7.84815e-55	TRUE
78007	4.89853	0.114617	5.41761	1.24462e-55	8.23739e-55	TRUE
138301	38.6711	10.9659	1.8184	1.31321e-55	8.68656e-55	TRUE
42978	128.409	40.9109	1.65002	1.32513e-55	8.76052e-55	TRUE
180140	67.2328	194.462	-1.53216	1.41687e-55	9.36188e-55	TRUE
111606	13.3168	0.778625	4.0936	2.40324e-55	1.58704e-54	TRUE
151817	40.7996	9.09255	2.16625	2.46137e-55	1.62453e-54	TRUE
157479	95.7553	10.3322	3.2096	3.21577e-55	2.12127e-54	TRUE
156161	37.0172	122.189	-1.72259	3.58837e-55	2.36575e-54	TRUE
114966	16.2264	100.45	-2.62986	3.82813e-55	2.52242e-54	TRUE
109216	64.7731	175.796	-1.44023	4.55653e-55	3.00072e-54	TRUE
173341	50.9274	9.45193	2.42956	4.74485e-55	3.12302e-54	TRUE
113362	2.36528	13.4425	-2.50665	5.31625e-55	3.49718e-54	TRUE
157234	929.97	2634.68	-1.50235	5.39524e-55	3.54719e-54	TRUE
155567	260.891	624.502	-1.25926	5.70546e-55	3.74908e-54	TRUE
104298	217.794	31.6613	2.78239	6.16816e-55	4.05089e-54	TRUE
85908	2.1105	22.5686	-3.41951	6.21412e-55	4.07883e-54	TRUE
150597	23.4588	61.2225	-1.38405	6.54699e-55	4.29496e-54	TRUE
114434	114.532	458.078	-1.99967	7.2463e-55	4.7511e-54	TRUE
155135	115.923	15.1896	2.93172	7.48232e-55	4.90316e-54	TRUE
136670	23.7084	100.179	-2.07997	9.14315e-55	5.98821e-54	TRUE
110355	11.5253	38.5164	-1.7404	1.05288e-54	6.89195e-54	TRUE
165064	24.7335	0.376962	6.01954	1.12904e-54	7.38643e-54	TRUE
114590	48.988	224.337	-2.19468	1.39889e-54	9.1468e-54	TRUE
110065	9.63458	52.6217	-2.44743	1.44538e-54	9.44565e-54	TRUE
118761	12.3245	0.119984	6.68841	1.53767e-54	1.00433e-53	TRUE
155525	24.9452	71.0764	-1.51054	1.56365e-54	1.02074e-53	TRUE
105848	383.857	1399.1	-1.86578	1.59525e-54	1.04079e-53	TRUE
113369	10.9207	0.192362	5.83541	1.63851e-54	1.06844e-53	TRUE
116957	23.4601	64.2544	-1.45344	2.0366e-54	1.3273e-53	TRUE
82336	33.7121	10.2551	1.71715	2.24369e-54	1.46146e-53	TRUE
157589	127.135	36.8831	1.7851	2.30465e-54	1.50035e-53	TRUE
83060	10.942	58.2253	-2.412	2.31131e-54	1.50386e-53	TRUE
116093	8.03809	50.5363	-2.64933	2.36037e-54	1.53495e-53	TRUE
105534	18.4472	83.8115	-2.18416	2.51138e-54	1.63226e-53	TRUE
159784	14.5331	2.68824	2.43479	2.60484e-54	1.69208e-53	TRUE
157329	63.5085	177.27	-1.48077	2.71752e-54	1.76432e-53	TRUE
107841	40.2022	195.367	-2.28055	2.76543e-54	1.79444e-53	TRUE
93496	58.1242	15.7899	1.88016	3.04865e-54	1.97715e-53	TRUE
178831	16.6688	4.15656	2.00424	3.09979e-54	2.00922e-53	TRUE
156189	42.7262	128.502	-1.58883	3.24494e-54	2.10216e-53	TRUE
156055	521.044	1281.62	-1.2985	3.34684e-54	2.167e-53	TRUE
136784	107.446	35.4992	1.59797	3.40132e-54	2.20108e-53	TRUE
74712	23.4427	71.0744	-1.60005	3.77139e-54	2.43924e-53	TRUE
157301	22.069	82.756	-1.90678	4.14027e-54	2.67637e-53	TRUE
164306	14.7816	55.7112	-1.91378	4.32101e-54	2.7917e-53	TRUE
21116	114.718	24.9988	2.19842	4.4113e-54	2.84848e-53	TRUE
159157	24.8613	75.1523	-1.5961	4.8527e-54	3.13181e-53	TRUE
39495	23.7834	5.25812	2.17758	5.92239e-54	3.8201e-53	TRUE
185021	17.01	3.65937	2.21691	6.38672e-54	4.11738e-53	TRUE
168066	17.6829	4.38228	2.01297	6.58273e-54	4.24146e-53	TRUE
77048	14.5036	65.5492	-2.1762	6.90481e-54	4.44658e-53	TRUE
78442	20.0164	55.0331	-1.45916	7.52368e-54	4.84251e-53	TRUE
162467	15.9631	75.9747	-2.25034	8.11884e-54	5.22276e-53	TRUE
149558	25.3606	74.1836	-1.54831	1.0111e-53	6.50078e-53	TRUE
83365	15.5566	1.92079	3.01661	1.05625e-53	6.78742e-53	TRUE
85367	11.4182	1.85789	2.62123	1.16721e-53	7.49639e-53	TRUE
156319	368.303	141.215	1.38309	1.21701e-53	7.81204e-53	TRUE
107061	47.8428	122.081	-1.35145	1.22591e-53	7.86495e-53	TRUE
160372	8.90689	57.1671	-2.68081	1.29644e-53	8.31293e-53	TRUE
156174	39.2893	5.70426	2.78283	1.31183e-53	8.40711e-53	TRUE
81778	8.29387	43.1462	-2.38127	1.38442e-53	8.86758e-53	TRUE
119818	45.5283	11.4627	1.99006	1.39411e-53	8.92486e-53	TRUE
74705	1.07884	28.5768	-4.71821	1.566e-53	1.00199e-52	TRUE
76758	5.17653	22.0717	-2.09357	1.67676e-53	1.07228e-52	TRUE
154983	128.767	357.165	-1.47174	1.67971e-53	1.07359e-52	TRUE
157319	68.9847	22.8269	1.59561	1.7563e-53	1.12194e-52	TRUE
113650	65.7192	24.2931	1.43585	1.89431e-53	1.20946e-52	TRUE
114945	2.92987	0.354928	3.04404	2.00444e-53	1.27909e-52	TRUE
157168	183.326	602.641	-1.71682	2.02316e-53	1.29035e-52	TRUE
104454	7.57381	0.509506	3.88962	2.31273e-53	1.47424e-52	TRUE
155973	445.378	1059.82	-1.25068	2.32678e-53	1.48241e-52	TRUE
93282	17.0484	0.748368	4.51515	2.82359e-53	1.79797e-52	TRUE
156257	58.9702	7.47157	2.97905	3.18701e-53	2.0283e-52	TRUE
156151	1716.27	3965.4	-1.2082	3.22525e-53	2.05154e-52	TRUE
81818	10.1185	31.512	-1.63929	3.6942e-53	2.34858e-52	TRUE
155920	35.7803	166.964	-2.22241	3.84144e-53	2.44089e-52	TRUE
166553	2.4346	0.0624951	5.27231	3.94652e-53	2.50632e-52	TRUE
116091	25.5355	8.47501	1.5911	4.44042e-53	2.81849e-52	TRUE
72604	20.9769	82.9131	-1.98179	4.53076e-53	2.8743e-52	TRUE
135995	43.3432	118.439	-1.4505	4.9158e-53	3.11691e-52	TRUE
157300	16.8447	74.9566	-2.15426	5.35082e-53	3.39094e-52	TRUE
112357	8.63694	29.3422	-1.76409	5.39297e-53	3.41584e-52	TRUE
137274	12.5099	47.0075	-1.9089	5.51858e-53	3.49354e-52	TRUE
155036	17.2005	0.337507	5.66938	5.57966e-53	3.53033e-52	TRUE
114662	26.1746	105.194	-2.00645	5.58545e-53	3.53213e-52	TRUE
114399	1.92522	17.8931	-3.21176	5.6598e-53	3.57725e-52	TRUE
105355	22.4532	3.38649	2.72837	6.27712e-53	3.96532e-52	TRUE
151241	18.2862	56.527	-1.6283	6.57312e-53	4.15011e-52	TRUE
156949	17.4231	77.596	-2.15495	1.01385e-52	6.39784e-52	TRUE
79440	16.5132	75.9531	-2.20042	1.11544e-52	7.03517e-52	TRUE
139582	10.5913	34.4832	-1.70304	1.16752e-52	7.35978e-52	TRUE
155051	54.5232	196.471	-1.84905	1.21136e-52	7.63205e-52	TRUE
112135	24.057	103.012	-2.0983	1.26883e-52	7.98998e-52	TRUE
122090	41.8619	0.104723	8.61506	1.33512e-52	8.40294e-52	TRUE
107592	11.2654	37.9381	-1.75158	1.48124e-52	9.31767e-52	TRUE
78822	25.4799	6.5749	1.95357	1.49913e-52	9.42527e-52	TRUE
137881	14.4504	2.28915	2.658	1.6978e-52	1.06687e-51	TRUE
110564	15.5003	47.5944	-1.61819	1.74542e-52	1.09622e-51	TRUE
156058	32.2209	2.48409	3.69673	1.79288e-52	1.12543e-51	TRUE
141710	39.3578	4.92492	2.99674	2.45361e-52	1.53938e-51	TRUE
156382	50.599	184.961	-1.86975	2.51668e-52	1.57812e-51	TRUE
107829	7.97965	22.9344	-1.52301	2.73625e-52	1.7149e-51	TRUE
160790	51.5063	191.331	-1.89282	2.74329e-52	1.71841e-51	TRUE
155276	79.2329	13.2642	2.57922	2.74933e-52	1.72129e-51	TRUE
150667	108.306	371.529	-1.7783	3.15108e-52	1.97178e-51	TRUE
110690	17.7955	2.94977	2.59446	3.68718e-52	2.30603e-51	TRUE
115333	24.7773	0.725741	5.08582	3.87436e-52	2.42183e-51	TRUE
144352	65.3846	10.355	2.65906	4.66311e-52	2.91334e-51	TRUE
113152	85.9186	326.791	-1.92733	4.74293e-52	2.96166e-51	TRUE
111958	6.31231	0.711872	3.15066	4.87676e-52	3.04364e-51	TRUE
156234	5.24972	19.1228	-1.86539	4.92765e-52	3.0738e-51	TRUE
35434	46.4706	140.734	-1.59862	5.20057e-52	3.24234e-51	TRUE
90905	14.1866	51.9602	-1.8726	5.20917e-52	3.246e-51	TRUE
43297	13.9263	2.63412	2.40152	5.28198e-52	3.28966e-51	TRUE
126057	130.842	499.367	-1.93237	5.97744e-52	3.72085e-51	TRUE
190475	0.408944	8.22629	-4.34767	6.0118e-52	3.74029e-51	TRUE
155984	2.59419	33.2731	-3.68437	6.45362e-52	4.01308e-51	TRUE
151296	21.7469	77.9363	-1.84084	6.50043e-52	4.04009e-51	TRUE
42346	20.4067	2.50758	3.02213	7.16109e-52	4.44838e-51	TRUE
156893	32.7541	114.122	-1.80095	7.20583e-52	4.47384e-51	TRUE
138461	43.7784	4.51162	3.27624	7.68221e-52	4.76713e-51	TRUE
148765	6.44954	32.1329	-2.31639	7.71782e-52	4.78673e-51	TRUE
177228	40.2043	98.7067	-1.29579	8.33078e-52	5.16422e-51	TRUE
77082	20.4924	132.185	-2.68946	8.45472e-52	5.23833e-51	TRUE
112212	28.6734	7.73001	1.89072	8.57128e-52	5.30779e-51	TRUE
107976	23.8077	70.3023	-1.56207	9.79968e-52	6.06533e-51	TRUE
157205	87.0908	18.734	2.21684	1.00013e-51	6.18694e-51	TRUE
132347	18.6104	65.4944	-1.81519	1.03401e-51	6.39321e-51	TRUE
145276	4.97167	29.4957	-2.56596	1.09126e-51	6.74366e-51	TRUE
104628	23.5421	7.08505	1.73246	1.0935e-51	6.75399e-51	TRUE
164566	13.2982	2.57348	2.36923	1.20069e-51	7.41222e-51	TRUE
156689	2.56601	29.8855	-3.54026	1.25681e-51	7.75467e-51	TRUE
163092	6.62331	0.242614	4.76459	1.29525e-51	7.98772e-51	TRUE
160885	13.3897	33.9361	-1.34164	1.30393e-51	8.03708e-51	TRUE
157317	11.3658	52.9202	-2.21802	1.393e-51	8.58163e-51	TRUE
114571	17.4472	3.91557	2.15619	1.40999e-51	8.68187e-51	TRUE
190266	14.3747	3.2551	2.14323	1.41365e-51	8.69987e-51	TRUE
42380	6.18104	0.100478	5.92268	1.41906e-51	8.72867e-51	TRUE
180790	164.714	450.417	-1.45125	1.49544e-51	9.19376e-51	TRUE
113411	2.36522	12.3411	-2.38093	1.65759e-51	1.01854e-50	TRUE
71661	15.9915	50.3442	-1.65423	1.80524e-51	1.10869e-50	TRUE
105829	157.258	366.062	-1.21895	2.02041e-51	1.24021e-50	TRUE
155855	101.174	257.023	-1.34515	2.08143e-51	1.277e-50	TRUE
104905	3.16267	16.9182	-2.42207	2.10763e-51	1.29241e-50	TRUE
140441	25.7483	98.5189	-1.93628	2.17026e-51	1.33013e-50	TRUE
106998	7.16582	30.3961	-2.08359	2.33036e-51	1.42753e-50	TRUE
166260	14.9727	42.1044	-1.49174	2.53031e-51	1.54922e-50	TRUE
149688	6.77797	30.9672	-2.19231	2.61832e-51	1.60228e-50	TRUE
156693	52.484	19.4886	1.42906	2.63911e-51	1.61417e-50	TRUE
109925	6.13891	1.44045	2.09092	2.89415e-51	1.76926e-50	TRUE
148580	125.789	321.863	-1.35544	2.97077e-51	1.81516e-50	TRUE
107817	35.5272	9.00554	1.98076	3.12661e-51	1.90941e-50	TRUE
165176	4.12439	16.7254	-2.02049	3.17244e-51	1.93641e-50	TRUE
156530	341.733	123.657	1.46642	3.2922e-51	2.00848e-50	TRUE
79209	43.6139	462.078	-3.40532	3.57124e-51	2.1776e-50	TRUE
148849	22.5864	68.166	-1.59357	3.83461e-51	2.33699e-50	TRUE
179538	20.246	89.8362	-2.15004	4.13051e-51	2.51605e-50	TRUE
105456	5.60118	0.0638404	6.43219	4.27237e-51	2.60113e-50	TRUE
136451	15.0033	43.4909	-1.53592	4.28099e-51	2.60505e-50	TRUE
107313	13.0616	44.2512	-1.75999	4.39953e-51	2.67582e-50	TRUE
44246	28.6942	101.416	-1.82119	4.59795e-51	2.79507e-50	TRUE
187700	92.0604	24.1473	1.93082	4.82598e-51	2.9322e-50	TRUE
147133	35.9723	87.452	-1.28162	5.18956e-51	3.1515e-50	TRUE
190995	189.56	1511.25	-2.99502	5.65482e-51	3.43229e-50	TRUE
74380	13.221	1.49947	3.13748	6.48575e-51	3.93465e-50	TRUE
47466	131.162	44.6121	1.55574	6.50152e-51	3.94221e-50	TRUE
37556	60.2204	185.963	-1.62651	6.69778e-51	4.05915e-50	TRUE
124424	1.64432	49.948	-4.91737	6.88542e-51	4.17075e-50	TRUE
155383	43.016	6.706	2.67957	6.90889e-51	4.18284e-50	TRUE
105758	9.32193	31.895	-1.77389	8.37551e-51	5.0682e-50	TRUE
108660	7.47354	32.227	-2.10909	8.65282e-51	5.23336e-50	TRUE
105949	21.6079	0.791957	4.77031	8.9688e-51	5.42171e-50	TRUE
109513	30.0863	133.839	-2.15227	9.27826e-51	5.60595e-50	TRUE
158104	0.280301	5.50289	-4.29432	9.56031e-51	5.77344e-50	TRUE
81055	23.5088	7.14954	1.71703	9.97295e-51	6.01958e-50	TRUE
123332	29.985	2.71411	3.46059	1.00846e-50	6.08392e-50	TRUE
156943	351.55	1050.72	-1.57954	1.05068e-50	6.33539e-50	TRUE
182788	13.1343	53.34	-2.02277	1.13041e-50	6.81273e-50	TRUE
157297	37.3892	11.6241	1.68498	1.40735e-50	8.47747e-50	TRUE
106665	331.018	948.219	-1.51829	1.42191e-50	8.56086e-50	TRUE
109973	6.28683	35.4034	-2.49292	1.45814e-50	8.77459e-50	TRUE
154798	45.5456	140.468	-1.62507	1.5625e-50	9.39784e-50	TRUE
150255	38.7741	112.533	-1.53737	1.65118e-50	9.92622e-50	TRUE
153367	10.1148	35.3674	-1.80596	1.66222e-50	9.98758e-50	TRUE
153610	25.2682	3.8916	2.6999	1.83716e-50	1.10331e-49	TRUE
113880	11.8818	46.5013	-1.96879	2.07373e-50	1.24476e-49	TRUE
86316	9.83952	1.18457	3.05216	2.10308e-50	1.26174e-49	TRUE
104613	34.2523	6.01375	2.5096	2.15935e-50	1.29485e-49	TRUE
109689	37.105	121.916	-1.71622	2.31518e-50	1.38759e-49	TRUE
108043	21.7581	53.4213	-1.29576	2.32576e-50	1.39324e-49	TRUE
182291	169.238	68.9233	1.29593	2.35127e-50	1.40782e-49	TRUE
152236	16.2144	2.48292	2.70914	2.78662e-50	1.66764e-49	TRUE
155756	277.658	685.699	-1.30425	2.83117e-50	1.69345e-49	TRUE
156132	16.5851	0.27422	5.93255	2.85493e-50	1.70681e-49	TRUE
187911	12.428	3.70561	1.74576	3.77935e-50	2.25834e-49	TRUE
156287	12.7247	0.20743	5.93881	4.19401e-50	2.50486e-49	TRUE
187648	821.89	1998.43	-1.28185	4.64368e-50	2.77204e-49	TRUE
[truncated: 4,168 more rows]

## Sheet: R3B2M_WTM
Gene_ID	R3B2KOM.value	WTM.value	log2foldchange	pvalue	padjust	significance
80729	0.495328	16.275	-5.02376	9.91825e-97	1.06889e-92	TRUE
81565	527.252	125.469	2.07008	5.43297e-72	2.92756e-68	TRUE
185166	157.824	41.3932	1.93029	2.25242e-63	8.09144e-60	TRUE
109531	0.19996	13.2866	-6.03246	3.38351e-63	9.11602e-60	TRUE
106371	8.75786	0.668104	3.70399	3.98248e-60	8.58383e-57	TRUE
115161	180.624	26.5686	2.76736	6.2163e-54	1.11655e-50	TRUE
105956	17.5006	4.42439	1.97997	1.67942e-50	2.58558e-47	TRUE
106562	267.535	74.3877	1.84707	1.71282e-49	2.30739e-46	TRUE
120498	33.3752	90.5796	-1.44018	2.53897e-48	3.04028e-45	TRUE
106243	44.5645	104.335	-1.22697	4.29982e-47	4.63391e-44	TRUE
155128	159.613	534.499	-1.74353	8.52238e-45	8.34961e-42	TRUE
142978	813.383	270.044	1.59114	1.79255e-44	1.60986e-41	TRUE
79225	8.44326	27.3221	-1.69468	7.86236e-44	6.5179e-41	TRUE
137247	75.3475	19.0209	1.98692	2.72195e-43	2.09532e-40	TRUE
182750	56.7705	119.884	-1.0785	2.55112e-41	1.8329e-38	TRUE
145356	36.9371	5.95762	2.63532	5.48343e-41	3.69343e-38	TRUE
106540	133.9	56.3672	1.24887	6.65607e-41	3.98514e-38	TRUE
155549	65.4837	19.2718	1.76492	6.41675e-41	3.98514e-38	TRUE
156301	21.0654	5.33311	1.97629	8.98213e-41	4.84049e-38	TRUE
156722	157.687	37.5553	2.07181	8.98299e-41	4.84049e-38	TRUE
167819	21.9278	53.5001	-1.28706	2.90613e-39	1.4914e-36	TRUE
109334	157.372	54.8263	1.51778	1.53547e-38	7.52171e-36	TRUE
111943	11.6026	52.3627	-2.17516	3.03737e-38	1.42321e-35	TRUE
106240	37.8528	102.781	-1.44173	5.99793e-38	2.69332e-35	TRUE
82806	37.61	9.78042	1.94277	1.07914e-37	4.65197e-35	TRUE
155129	131.264	270.864	-1.04497	1.93678e-37	8.02793e-35	TRUE
108308	1348.63	664.808	1.02057	2.65863e-37	1.06119e-34	TRUE
141273	38.1465	15.2502	1.32155	7.44487e-37	2.86548e-34	TRUE
157285	952.789	416.181	1.19483	2.11658e-36	7.86565e-34	TRUE
112212	36.9779	14.9634	1.30447	7.32221e-36	2.63038e-33	TRUE
128703	93.2974	33.2043	1.49224	1.57684e-35	5.48179e-33	TRUE
156494	178.434	86.7572	1.0401	1.95255e-35	6.57584e-33	TRUE
104613	44.1683	114.178	-1.37086	5.11845e-35	1.67156e-32	TRUE
141131	365.852	177.635	1.04252	1.088e-34	3.44865e-32	TRUE
113332	0.442307	5.12107	-3.53311	3.48763e-34	1.07389e-31	TRUE
164910	29.2103	7.00497	2.05769	2.4171e-32	7.23586e-30	TRUE
157171	54.9856	20.5991	1.41408	1.34804e-31	3.92643e-29	TRUE
154743	394.939	184.905	1.09462	2.06691e-31	5.86186e-29	TRUE
110983	48.8569	123.167	-1.33384	8.53015e-31	2.35716e-28	TRUE
106239	44.0096	98.5339	-1.16223	2.46569e-30	6.64319e-28	TRUE
190286	76.7391	35.8764	1.09814	3.09078e-30	7.93079e-28	TRUE
31317	481.104	237.712	1.01695	3.05223e-30	7.93079e-28	TRUE
85091	500.588	214.424	1.22335	3.46648e-30	8.68796e-28	TRUE
156407	88.6842	31.8822	1.47916	6.98224e-30	1.71017e-27	TRUE
186663	74.2872	172.034	-1.21179	1.22337e-29	2.92984e-27	TRUE
157286	213.022	66.4132	1.68142	8.05192e-29	1.88642e-26	TRUE
146080	68.4288	24.3901	1.49004	8.23231e-27	1.84832e-24	TRUE
156642	45.2372	9.30538	2.29317	8.63549e-27	1.89928e-24	TRUE
127425	57.9509	154.147	-1.41169	2.98679e-26	6.43772e-24	TRUE
139358	8.78107	2.06074	2.09699	3.27722e-26	6.92521e-24	TRUE
155599	873.057	390.995	1.1587	3.57903e-26	7.41753e-24	TRUE
159685	18.7254	2.6248	2.83978	4.82077e-26	9.80254e-24	TRUE
154858	253.249	58.8085	2.10484	6.80823e-26	1.35875e-23	TRUE
107098	265.372	100.753	1.39767	1.26969e-25	2.4879e-23	TRUE
189249	189.406	88.4134	1.09909	1.32909e-25	2.55778e-23	TRUE
164671	573.798	180.134	1.67195	3.83012e-25	7.11676e-23	TRUE
11770	139.797	59.1018	1.2421	7.41372e-25	1.3542e-22	TRUE
161010	6.5816	1.37837	2.25749	1.91722e-24	3.44365e-22	TRUE
112135	31.0016	77.6901	-1.32581	3.24115e-24	5.72621e-22	TRUE
167165	11.9391	4.25583	1.49326	6.76536e-24	1.13922e-21	TRUE
90323	100.366	43.4484	1.20652	7.46185e-24	1.23717e-21	TRUE
46410	28.3196	57.4709	-1.02088	8.65625e-24	1.39236e-21	TRUE
112793	5.91354	2.26178	1.38509	3.60413e-23	5.62923e-21	TRUE
106234	23.0902	55.7237	-1.27045	3.72076e-23	5.72837e-21	TRUE
163092	8.5397	2.08347	2.04254	4.8684e-23	7.38968e-21	TRUE
113014	66.6854	176.78	-1.40721	1.19166e-22	1.75926e-20	TRUE
42629	84.0219	29.5971	1.50765	2.05206e-22	2.94867e-20	TRUE
105456	7.22099	2.21928	1.70761	2.51604e-22	3.56781e-20	TRUE
110827	587.957	210.938	1.48053	3.27304e-22	4.52226e-20	TRUE
79562	7.24906	1.60272	2.18233	4.91109e-22	6.61586e-20	TRUE
107637	287.807	97.7906	1.55789	5.17953e-22	6.89133e-20	TRUE
156160	60.1545	25.0149	1.26229	8.2901e-22	1.08954e-19	TRUE
90308	58.6681	18.8119	1.63934	2.18886e-21	2.80825e-19	TRUE
127850	32.5763	106.313	-1.70702	2.30958e-21	2.92827e-19	TRUE
149047	18.8574	49.2091	-1.385	3.27601e-21	4.1053e-19	TRUE
76509	80.62	31.3055	1.36621	4.60026e-21	5.69851e-19	TRUE
157203	32.9128	12.0429	1.45271	4.69157e-21	5.74558e-19	TRUE
153255	6.74459	14.4571	-1.10129	9.24186e-21	1.0945e-18	TRUE
11289	51.763	20.7422	1.31998	1.47406e-20	1.70817e-18	TRUE
165042	43.0519	19.1721	1.16646	2.24153e-20	2.54284e-18	TRUE
76715	17.5285	36.1651	-1.04523	2.58213e-20	2.89871e-18	TRUE
19268	101.587	225.928	-1.15313	7.0977e-20	7.88577e-18	TRUE
157112	62.1943	29.3042	1.0843	1.1052e-19	1.17929e-17	TRUE
154857	874.373	310.297	1.49427	2.70228e-19	2.74741e-17	TRUE
166693	87.005	206.754	-1.24884	3.72696e-19	3.75378e-17	TRUE
163733	3.3413	7.834	-1.2308	5.50387e-19	5.44176e-17	TRUE
106198	3.69236	32.8473	-3.16343	6.23906e-19	6.09002e-17	TRUE
155702	170.875	73.0136	1.22788	7.4896e-19	7.20673e-17	TRUE
t116	43.4717	1.42472	5.03789	7.58074e-19	7.22988e-17	TRUE
121605	73.4075	155.776	-1.08487	1.29673e-18	1.20473e-16	TRUE
107756	129.667	60.5881	1.09851	1.34575e-18	1.2323e-16	TRUE
164509	33.3926	77.7025	-1.21928	1.34927e-18	1.2323e-16	TRUE
82710	10.6884	22.1963	-1.0548	3.03694e-18	2.70488e-16	TRUE
106051	13.8047	5.79706	1.24865	8.2724e-18	7.13213e-16	TRUE
180235	145.259	63.7095	1.1881	9.86525e-18	8.37148e-16	TRUE
155592	27.6143	6.0585	2.19698	1.27531e-17	1.07375e-15	TRUE
157225	17.6474	5.90497	1.58942	1.41027e-17	1.17817e-15	TRUE
110991	999.795	404.02	1.30734	2.20682e-17	1.81549e-15	TRUE
188911	16.4151	7.28629	1.174	4.09963e-17	3.29715e-15	TRUE
164349	36.033	9.70587	1.89856	4.47725e-17	3.57417e-15	TRUE
153298	75.5197	168.005	-1.15378	6.00882e-17	4.76155e-15	TRUE
156218	67.4386	27.1626	1.3158	6.20209e-17	4.8591e-15	TRUE
185127	127.64	62.9082	1.01944	6.2221e-17	4.8591e-15	TRUE
114939	14.0288	42.9326	-1.61405	9.023e-17	6.94578e-15	TRUE
154829	84.808	39.7586	1.09417	1.2958e-16	9.6978e-15	TRUE
155112	11.6813	3.12768	1.90117	2.40615e-16	1.71729e-14	TRUE
140082	25.1047	5.67908	2.15081	3.11599e-16	2.20927e-14	TRUE
155786	10.6264	3.08866	1.77246	3.60525e-16	2.52298e-14	TRUE
43336	56.3082	28.0301	1.00737	3.6366e-16	2.52849e-14	TRUE
162616	5.69368	1.87581	1.59725	5.85903e-16	3.97124e-14	TRUE
113344	8.49773	19.1868	-1.17583	6.25437e-16	4.21271e-14	TRUE
158515	27.0464	11.5881	1.22523	7.07043e-16	4.7328e-14	TRUE
144012	6.9976	21.2833	-1.60597	1.18203e-15	7.67394e-14	TRUE
106257	17.1723	6.80559	1.33469	1.24024e-15	8.00366e-14	TRUE
123994	21.8961	4.52252	2.29158	1.27138e-15	8.15578e-14	TRUE
146716	313.087	127.856	1.29221	3.2204e-15	1.99461e-13	TRUE
107555	18.595	5.60342	1.71864	4.16876e-15	2.55266e-13	TRUE
46819	70.8037	191.591	-1.43631	4.31133e-15	2.62504e-13	TRUE
167193	9.46341	20.8942	-1.14307	7.94272e-15	4.67753e-13	TRUE
174866	45.9099	17.9622	1.35794	8.53677e-15	4.94628e-13	TRUE
140255	5.75917	12.3204	-1.09934	8.76625e-15	5.05208e-13	TRUE
44516	146.293	59.2237	1.30561	9.78684e-15	5.61025e-13	TRUE
167746	105.38	50.7936	1.05387	9.97802e-15	5.68959e-13	TRUE
163427	60.2877	26.0089	1.21426	1.13702e-14	6.34902e-13	TRUE
141605	17.1287	36.3996	-1.0885	1.16133e-14	6.45138e-13	TRUE
115216	159.566	63.7143	1.32534	2.00648e-14	1.10892e-12	TRUE
149183	17.4372	36.7303	-1.07576	2.91103e-14	1.57649e-12	TRUE
152766	11.0087	22.9655	-1.06199	2.97889e-14	1.59719e-12	TRUE
85832	0.763099	5.79048	-2.93441	3.131e-14	1.66221e-12	TRUE
188880	4.62646	0.825713	2.51123	3.41472e-14	1.79514e-12	TRUE
155531	263.957	113.418	1.21782	3.45555e-14	1.80365e-12	TRUE
32783	25.5776	52.5475	-1.03998	3.54799e-14	1.8383e-12	TRUE
162206	10.115	20.9614	-1.05123	4.07554e-14	2.0718e-12	TRUE
139204	1.85322	7.44979	-2.01161	4.84964e-14	2.44227e-12	TRUE
92160	17.5464	35.9118	-1.03443	6.35037e-14	3.13935e-12	TRUE
152814	10.4132	21.196	-1.02682	6.61549e-14	3.25549e-12	TRUE
151284	30.4475	88.7453	-1.54387	6.85319e-14	3.32689e-12	TRUE
185839	15.9298	3.48811	2.2009	8.87364e-14	4.25028e-12	TRUE
189040	3.85595	10.3079	-1.42337	9.73703e-14	4.62273e-12	TRUE
78133	4.9481	18.2312	-1.87483	1.32444e-13	6.26029e-12	TRUE
106237	9.80631	19.8161	-1.01508	1.48449e-13	6.98617e-12	TRUE
153068	13.4818	28.8816	-1.1007	2.26233e-13	1.04193e-11	TRUE
147605	31.9998	14.8555	1.1082	3.15977e-13	1.43683e-11	TRUE
186879	44.4544	21.3735	1.05421	6.3292e-13	2.78407e-11	TRUE
78846	20.9447	45.3489	-1.1146	7.23649e-13	3.14467e-11	TRUE
156641	17.1002	5.64635	1.59648	7.69169e-13	3.32905e-11	TRUE
163567	11.7986	4.67495	1.34192	8.49503e-13	3.64745e-11	TRUE
112901	7.11266	2.59473	1.4595	8.55158e-13	3.65716e-11	TRUE
134319	65.8668	134.356	-1.03029	1.35711e-12	5.7131e-11	TRUE
154937	33.7994	15.1298	1.15629	1.47838e-12	6.15154e-11	TRUE
164891	2.72621	0.9544	1.51364	1.88985e-12	7.83344e-11	TRUE
155237	19.7444	45.961	-1.21998	2.13241e-12	8.80499e-11	TRUE
187130	14.4222	6.55721	1.13528	2.37209e-12	9.72017e-11	TRUE
155429	13.9165	32.8296	-1.23946	2.43449e-12	9.93809e-11	TRUE
143853	73.7045	31.0227	1.25128	3.11131e-12	1.26055e-10	TRUE
71465	1.82278	7.88708	-2.11826	4.68416e-12	1.85593e-10	TRUE
113779	3.34316	7.58626	-1.1844	5.48516e-12	2.12876e-10	TRUE
106235	23.9571	56.7449	-1.24166	7.50163e-12	2.88732e-10	TRUE
41575	2.76454	10.0754	-1.8723	8.60929e-12	3.27853e-10	TRUE
148871	12.5609	27.8176	-1.14774	1.0151e-11	3.81176e-10	TRUE
143480	0.225885	1.73182	-2.94073	1.23193e-11	4.59396e-10	TRUE
154926	94.0345	46.1115	1.03014	1.99541e-11	7.19217e-10	TRUE
156942	5.17673	1.32075	1.98522	2.90953e-11	1.02471e-09	TRUE
123569	31.4824	13.1995	1.24877	4.0973e-11	1.42902e-09	TRUE
73572	8.12255	19.2244	-1.24684	4.61409e-11	1.59378e-09	TRUE
186946	15.5957	31.5814	-1.01965	5.1089e-11	1.75906e-09	TRUE
156340	190.435	92.5447	1.04423	5.27409e-11	1.81015e-09	TRUE
104397	6.51546	13.6448	-1.06461	5.6906e-11	1.94075e-09	TRUE
168143	11.2423	4.44813	1.34353	6.13146e-11	2.0845e-09	TRUE
108502	6.27456	15.2844	-1.28935	7.47604e-11	2.51779e-09	TRUE
106233	8.56703	23.7386	-1.46737	9.92551e-11	3.2812e-09	TRUE
167171	21.6521	9.8388	1.13461	1.07962e-10	3.54728e-09	TRUE
109969	3.58759	0.559714	2.66889	1.10441e-10	3.61449e-09	TRUE
128552	9.44739	19.5221	-1.04831	1.41945e-10	4.60765e-09	TRUE
153319	372.157	164.232	1.18059	1.48503e-10	4.80607e-09	TRUE
157811	1.55433	6.03276	-1.96179	1.81832e-10	5.83215e-09	TRUE
155655	11.3563	4.59985	1.31002	1.84604e-10	5.88603e-09	TRUE
156277	15.4881	6.28257	1.29242	1.8568e-10	5.90288e-09	TRUE
17074	22.8869	49.4285	-1.11322	1.90516e-10	6.03879e-09	TRUE
156982	7.32524	2.83449	1.37726	2.45222e-10	7.66017e-09	TRUE
180692	9.33581	4.23384	1.13686	2.46293e-10	7.67139e-09	TRUE
115001	6.88073	1.83819	1.89089	2.77217e-10	8.56037e-09	TRUE
124347	104.269	46.6379	1.16575	2.79472e-10	8.60535e-09	TRUE
115740	0.263694	3.70781	-3.79229	4.31873e-10	1.28572e-08	TRUE
104338	18.4796	39.8356	-1.10835	5.04503e-10	1.47745e-08	TRUE
156480	0.682392	2.90299	-2.09691	5.41459e-10	1.57286e-08	TRUE
113369	14.0715	37.195	-1.40188	5.90702e-10	1.70214e-08	TRUE
114674	3.63024	7.67783	-1.08023	8.00794e-10	2.2711e-08	TRUE
152044	36.9096	75.401	-1.03133	8.8138e-10	2.4736e-08	TRUE
177367	19.2789	8.55857	1.16841	9.42608e-10	2.61817e-08	TRUE
107403	25.0499	51.41	-1.03853	9.5173e-10	2.63671e-08	TRUE
186086	18.2566	9.05167	1.01428	1.01775e-09	2.8052e-08	TRUE
163629	74.0467	33.4965	1.14284	1.15915e-09	3.18677e-08	TRUE
77373	4.43943	1.65228	1.41655	1.33649e-09	3.62805e-08	TRUE
158204	30.1519	14.5365	1.05693	1.60729e-09	4.31965e-08	TRUE
81503	2.2328	4.59541	-1.04338	1.9526e-09	5.13248e-08	TRUE
156247	6.21233	12.9456	-1.06131	2.68634e-09	6.95931e-08	TRUE
158202	14.7767	30.1772	-1.02998	4.75944e-09	1.17374e-07	TRUE
155115	6.26033	12.8289	-1.03403	5.01355e-09	1.22798e-07	TRUE
106238	6.90013	17.6244	-1.35081	5.74921e-09	1.39421e-07	TRUE
157064	9.81115	4.59249	1.09982	8.10832e-09	1.92899e-07	TRUE
78608	4.44904	1.48867	1.57499	1.13824e-08	2.61551e-07	TRUE
163770	28.3621	12.5357	1.16893	1.32937e-08	3.02888e-07	TRUE
154936	36.1221	17.6832	1.02909	1.42963e-08	3.23678e-07	TRUE
77324	4.04665	9.99014	-1.30852	1.45027e-08	3.26978e-07	TRUE
114758	6.18051	16.0623	-1.38194	2.46448e-08	5.35477e-07	TRUE
92162	11.1849	4.70868	1.25377	2.54719e-08	5.51227e-07	TRUE
155215	4.85049	12.6423	-1.38379	3.19043e-08	6.76837e-07	TRUE
83420	10.1767	21.3433	-1.07157	4.235e-08	8.84354e-07	TRUE
155796	5.70585	13.2308	-1.21375	4.26717e-08	8.87785e-07	TRUE
154895	95.964	46.6505	1.04212	4.40122e-08	9.10403e-07	TRUE
107749	0.388355	2.33208	-2.58346	4.50321e-08	9.27937e-07	TRUE
129556	113.88	56.0833	1.02108	8.53269e-08	1.66287e-06	TRUE
109608	11.9729	5.65914	1.08655	9.55971e-08	1.85297e-06	TRUE
129037	7.44693	14.9056	-1.00394	9.88584e-08	1.90764e-06	TRUE
147336	17.8964	42.926	-1.26639	1.00355e-07	1.92785e-06	TRUE
75421	4.74837	2.0046	1.23446	1.02266e-07	1.95411e-06	TRUE
154721	2.38437	6.33136	-1.40469	1.07184e-07	2.04086e-06	TRUE
155120	7.14523	16.1091	-1.17648	1.4095e-07	2.64027e-06	TRUE
108814	15.9537	32.5323	-1.02989	1.59588e-07	2.95512e-06	TRUE
156302	7.2105	15.5181	-1.10753	2.23199e-07	3.98247e-06	TRUE
81899	0.626621	0.0182297	5.12725	2.75161e-07	4.85336e-06	TRUE
146148	1.14219	4.82515	-2.0825	3.1633e-07	5.50741e-06	TRUE
113331	0.987292	8.88346	-3.19622	3.44805e-07	5.93605e-06	TRUE
156040	3.80755	11.6433	-1.61779	3.91003e-07	6.69926e-06	TRUE
155339	3.54486	7.75629	-1.12535	4.03181e-07	6.88603e-06	TRUE
148979	9.61212	4.69456	1.04251	4.35686e-07	7.3711e-06	TRUE
29806	55.0254	111.358	-1.01732	4.45542e-07	7.49613e-06	TRUE
118379	10.9953	5.29431	1.05937	4.99535e-07	8.33357e-06	TRUE
155780	10.8718	4.92164	1.14931	5.08822e-07	8.47538e-06	TRUE
165625	1.38622	3.25049	-1.23404	5.40733e-07	8.96536e-06	TRUE
79229	0.971335	2.93065	-1.58663	6.09047e-07	1.00362e-05	TRUE
79339	0.324552	1.5712	-2.26693	6.11767e-07	1.00657e-05	TRUE
115066	0.921131	2.74151	-1.57525	6.32894e-07	1.03974e-05	TRUE
138264	15.9717	36.0214	-1.17498	8.33395e-07	1.33455e-05	TRUE
122090	53.9676	23.6444	1.19525	1.05628e-06	1.6594e-05	TRUE
81056	2.68187	5.83914	-1.12625	1.21946e-06	1.88552e-05	TRUE
106921	3.27673	1.6125	1.02148	1.31493e-06	2.02153e-05	TRUE
120524	11.6578	26.0434	-1.16178	1.35834e-06	2.08233e-05	TRUE
116620	3.08039	7.20954	-1.22835	1.43122e-06	2.18474e-05	TRUE
156331	8.20185	3.34849	1.28025	1.57222e-06	2.37642e-05	TRUE
116014	15.4182	59.8821	-1.95776	1.60039e-06	2.41388e-05	TRUE
105692	6.37408	14.4299	-1.18091	1.7035e-06	2.55691e-05	TRUE
135793	0.273528	1.38741	-2.35607	1.79323e-06	2.68039e-05	TRUE
83015	2.41385	0.64576	1.88884	2.07777e-06	3.06322e-05	TRUE
116343	12.0635	5.39796	1.15272	2.40191e-06	3.47455e-05	TRUE
163885	0.707397	2.77676	-1.98135	2.6469e-06	3.7798e-05	TRUE
48668	8.20141	16.3967	-1.00281	2.6448e-06	3.7798e-05	TRUE
84143	11.5614	3.47909	1.71567	2.89182e-06	4.06326e-05	TRUE
157965	0.375153	2.51414	-2.73572	2.98669e-06	4.17478e-05	TRUE
158699	1.96284	4.4339	-1.16883	3.3833e-06	4.65075e-05	TRUE
155457	8.75979	3.07633	1.50728	3.571e-06	4.87765e-05	TRUE
108251	11.7332	4.75709	1.31373	3.68429e-06	5.00856e-05	TRUE
140317	5.30841	10.9247	-1.04547	3.68543e-06	5.00856e-05	TRUE
107963	3.79813	7.60892	-1.00393	4.68182e-06	6.20614e-05	TRUE
83961	1.68727	0.812992	1.05895	5.85481e-06	7.61126e-05	TRUE
104445	2.31742	4.7365	-1.03351	6.24944e-06	8.06589e-05	TRUE
178077	6.02155	14.3013	-1.25115	6.7845e-06	8.694e-05	TRUE
111187	26.2254	10.1021	1.37758	9.22145e-06	0.000115423	TRUE
164510	5.16044	10.6863	-1.05463	9.7999e-06	0.000121956	TRUE
153874	4.81162	9.91169	-1.0464	1.13976e-05	0.00014054	TRUE
113898	0.866702	4.87069	-2.47598	1.16302e-05	0.000142917	TRUE
165589	3.34766	1.52096	1.13989	1.22377e-05	0.000149633	TRUE
156139	2.31909	6.22554	-1.42418	1.3101e-05	0.000158462	TRUE
156429	8.9805	18.4272	-1.03682	1.38243e-05	0.000166463	TRUE
126269	9.0875	20.6592	-1.18757	1.43026e-05	0.000171456	TRUE
113953	1.86062	0.75365	1.3017	1.65678e-05	0.000195138	TRUE
157002	7.77323	15.8704	-1.02794	1.68231e-05	0.000197282	TRUE
155585	6.25738	2.25469	1.47255	1.77653e-05	0.000207204	TRUE
125340	7.9806	2.27156	1.81257	1.78063e-05	0.000207458	TRUE
116213	0.647829	0.0830697	3.01439	1.81904e-05	0.00021102	TRUE
104552	14.2437	7.0696	1.00462	1.82536e-05	0.000211299	TRUE
107835	7.62896	3.75393	1.01598	1.82472e-05	0.000211299	TRUE
130288	3.68391	1.56729	1.23352	1.91994e-05	0.000222008	TRUE
109505	2.68703	1.00013	1.40669	2.04385e-05	0.00023583	TRUE
76339	1.81584	3.89378	-1.10402	2.34636e-05	0.000266738	TRUE
109717	9.10704	18.3013	-1.00219	2.58859e-05	0.000291454	TRUE
165027	8.52324	18.189	-1.09668	2.92991e-05	0.000325522	TRUE
117461	7.55427	3.43862	1.12556	3.55658e-05	0.000388734	TRUE
78651	1.19659	2.56328	-1.10242	3.82486e-05	0.000416075	TRUE
82326	3.05911	0.513849	2.51473	4.65791e-05	0.000498493	TRUE
107163	2.55992	0.590741	2.10507	6.04051e-05	0.00062958	TRUE
155958	2.38611	0.673868	1.7943	6.19928e-05	0.000644259	TRUE
84144	7.77985	3.08207	1.31848	7.59509e-05	0.000772921	TRUE
156123	3.9087	0.999428	1.93882	7.75562e-05	0.000785548	TRUE
112510	0.738445	0.16711	2.14434	7.82533e-05	0.000791865	TRUE
132140	3.46333	1.24357	1.45922	8.25638e-05	0.000830028	TRUE
72770	0.384611	0.169985	1.1683	0.000113476	0.0010968	TRUE
81595	11.4229	4.75987	1.25536	0.000123092	0.00117708	TRUE
152868	949.249	390.208	1.28256	0.000124589	0.00118612	TRUE
75923	0.0620495	1.12366	-4.17751	0.000144061	0.00135593	TRUE
109171	0.544344	1.11109	-1.03259	0.00014995	0.00140279	TRUE
157066	4.46586	1.99249	1.1632	0.000152323	0.00142129	TRUE
38872	1.16857	0.532024	1.13107	0.000176978	0.00162739	TRUE
133761	16.9481	7.06058	1.25326	0.000177668	0.00163234	TRUE
24330	2.2236	8.08389	-1.87462	0.000221128	0.00200092	TRUE
104882	0.354898	1.85361	-2.37996	0.000242337	0.00217276	TRUE
147866	1.27809	0.538404	1.25468	0.000249242	0.00222357	TRUE
104395	5.05824	11.3348	-1.15528	0.000260726	0.00231454	TRUE
115736	0.15031	1.73927	-3.5627	0.000298468	0.00261087	TRUE
113966	3.02982	1.27434	1.25987	0.000300974	0.00263065	TRUE
154741	3.31199	6.71052	-1.02534	0.000327803	0.00282462	TRUE
141809	1.71689	3.67583	-1.10143	0.000353405	0.00300339	TRUE
113990	17.5425	52.4501	-1.58022	0.00035703	0.00302731	TRUE
106776	51.6322	19.7042	1.39068	0.000385247	0.00323349	TRUE
85908	2.7205	5.88607	-1.12133	0.000450988	0.00371299	TRUE
163979	0.109404	0.953973	-3.12591	0.000454168	0.00373631	TRUE
168205	0.713646	0.169016	2.09146	0.000537485	0.00433568	TRUE
153280	1.84194	0.755685	1.28579	0.000598293	0.00474452	TRUE
156849	0.083903	1.36896	-4.01998	0.000601747	0.0047684	TRUE
74496	1.97014	0.89221	1.13614	0.000605266	0.00478924	TRUE
171553	1.36104	2.87547	-1.08145	0.00061563	0.00485501	TRUE
107688	0.500968	0.0850321	2.53539	0.000641295	0.00501905	TRUE
168082	1.60471	0.556722	1.55342	0.000798585	0.00601422	TRUE
81489	4.16108	1.97435	1.07005	0.000817382	0.00611731	TRUE
190162	0.610221	1.23881	-1.02221	0.000823452	0.00614699	TRUE
78698	0.708461	0.271366	1.3769	0.000832821	0.00619414	TRUE
125588	4.02219	10.5263	-1.39509	0.00086976	0.00642014	TRUE
115737	0.106123	1.36289	-3.67707	0.000881771	0.00650434	TRUE
104898	1.52011	3.31178	-1.12618	0.00088345	0.00651227	TRUE
145182	1.00382	0.427219	1.23656	0.000910143	0.00665894	TRUE
125365	5.76981	2.3196	1.32024	0.00119294	0.00836456	TRUE
105027	7.03215	2.30612	1.58062	0.00122079	0.00852657	TRUE
81415	0.275842	0.989903	-1.85363	0.00124656	0.0086896	TRUE
134882	4.21499	0.355781	3.54021	0.00132677	0.00917756	TRUE
162792	0.624004	0.154645	2.04501	0.00139232	0.00960017	TRUE
109471	3.29925	1.60369	1.03341	0.00167238	0.0112015	TRUE
107834	2.3538	4.99182	-1.0934	0.00175392	0.0116249	TRUE
109343	0.974652	2.93765	-1.5993	0.00185357	0.0121213	TRUE
18658	10.3663	4.95718	1.05934	0.00186006	0.0121491	TRUE
153706	0.564885	0.120304	2.27453	0.00192458	0.0125023	TRUE
84769	27.4741	71.3936	-1.378	0.00269687	0.0165514	TRUE
165889	1.09137	2.87378	-1.40474	0.00277813	0.0169535	TRUE
76997	1.22495	0.562918	1.12607	0.00285402	0.0173871	TRUE
73791	2.27531	0.941974	1.27158	0.0028749	0.0174649	TRUE
165921	2.59832	1.09354	1.26315	0.00300011	0.0181032	TRUE
105740	3.09113	8.05315	-1.39082	0.00303667	0.0183032	TRUE
112811	1.27084	0.330218	1.96638	0.0031344	0.0187351	TRUE
113315	5.42829	2.5104	1.12515	0.0031629	0.0188741	TRUE
140859	0.41061	0.0423577	3.34273	0.00331456	0.0196162	TRUE
155285	1.99738	4.60531	-1.21237	0.00335121	0.0198069	TRUE
163497	27.7698	61.786	-1.1541	0.00341918	0.0201468	TRUE
159740	1.43749	0.459944	1.60929	0.00363577	0.0212142	TRUE
154075	41.7831	100.361	-1.26435	0.003674	0.0214141	TRUE
108558	2.40314	5.36384	-1.16756	0.0037379	0.0217074	TRUE
109372	11.274	4.69229	1.28409	0.00374885	0.0217259	TRUE
111504	0.647931	0.275096	1.23622	0.00375001	0.0217259	TRUE
157011	0.0801935	0.504472	-2.66265	0.0038158	0.0220144	TRUE
117443	0.200038	0.61077	-1.62085	0.00387221	0.0223159	TRUE
88082	0.188641	0.749143	-1.98607	0.00410516	0.0234577	TRUE
162559	0.344835	0.0421874	3.02448	0.0041197	0.0235065	TRUE
110235	0.752566	0.343659	1.12022	0.00419406	0.0238482	TRUE
113763	52.4641	141.574	-1.43233	0.00429204	0.0243321	TRUE
78337	2.44263	0.55117	2.13871	0.00429993	0.0243384	TRUE
156309	2.15016	1.03873	1.05203	0.00433917	0.0244962	TRUE
165362	4.85244	2.24313	1.11393	0.0045868	0.0256656	TRUE
108125	1.1275	0.315942	1.87413	0.00466557	0.0260793	TRUE
83625	0.401071	0.076373	2.37278	0.00467505	0.0260993	TRUE
188695	0.48238	0.24101	1.00749	0.00468239	0.0261191	TRUE
84461	0.37098	0.0519969	2.806	0.00474864	0.0264066	TRUE
79711	0.751687	0.211665	1.86422	0.00483909	0.0268819	TRUE
110600	0.827307	0.0855	3.2904	0.00485786	0.0269584	TRUE
106920	2.13698	0.887244	1.26351	0.00494552	0.0273463	TRUE
109667	0.874413	0.420606	1.05525	0.00502907	0.0277513	TRUE
133966	3.88571	1.45691	1.4008	0.00596637	0.0320058	TRUE
167066	0.645696	0.105853	2.57718	0.00618653	0.0329083	TRUE
162465	0.264481	0.0470581	2.50843	0.00623825	0.0330853	TRUE
154681	2.99639	1.13878	1.40859	0.00627437	0.0331954	TRUE
119794	2.84084	1.32876	1.07822	0.00660066	0.0346656	TRUE
113807	4.42774	8.82302	-1.00126	0.00692562	0.0358858	TRUE
156744	4.93951	10.2352	-1.05636	0.00747077	0.0381865	TRUE
106019	1.25094	0.264894	2.21387	0.0075496	0.0384872	TRUE
78607	0.615718	0.118858	2.33249	0.00758976	0.0386372	TRUE
108716	1.48801	4.32387	-1.5385	0.00791009	0.0399637	TRUE
165433	1.03602	0.465739	1.14281	0.00888941	0.0436452	TRUE
163883	0.512692	1.64606	-1.68012	0.0092151	0.0448357	TRUE
108900	0.404186	0.0712082	2.51854	0.00934751	0.0452756	TRUE
81032	1.96566	0.712487	1.48234	0.00984577	0.047279	TRUE
114581	1.00429	0.391968	1.34673	0.0100138	0.0478999	TRUE
156212	51.2373	104.015	-1.02177	0.0102135	0.048661	TRUE
84780	0.390726	0.910698	-1.23166	0.0104332	0.0495324	TRUE

## Sheet: R3B2C_WTC
Gene_ID	R3B2KOC.value	WTC.value	log2foldchange	pvalue	padjust	significance
80729	0.545378	22.4094	-5.35723	7.58108e-171	7.64324e-167	TRUE
81899	11.4619	0.0519851	7.7594	3.33699e-71	1.68217e-67	TRUE
106240	32.2435	89.6516	-1.47541	1.37301e-46	4.61423e-43	TRUE
155129	80.2357	222.544	-1.47173	7.07263e-44	1.78266e-40	TRUE
115740	1.19226	12.5825	-3.39844	3.1252e-39	6.30166e-36	TRUE
109531	0.219361	5.55621	-4.66715	6.56669e-36	1.10342e-32	TRUE
156579	47.9127	16.4351	1.54373	1.25563e-32	1.78433e-29	TRUE
182750	32.1444	73.7976	-1.19911	1.41586e-32	1.78433e-29	TRUE
161010	6.89895	1.55148	2.15427	5.65296e-32	6.33258e-29	TRUE
106239	28.5719	74.4453	-1.38207	2.01655e-27	2.03309e-24	TRUE
106243	49.232	115.391	-1.22887	2.33306e-27	2.13836e-24	TRUE
46410	1.72602	6.58086	-1.93129	4.73954e-25	3.98201e-22	TRUE
144242	317.165	153.417	1.04778	2.79491e-23	2.16756e-20	TRUE
110983	19.7522	47.9867	-1.28073	1.88794e-21	1.35959e-18	TRUE
85832	0.354891	4.89385	-3.77954	2.30702e-20	1.55062e-17	TRUE
157426	49.2645	23.8546	1.04625	3.77782e-18	2.3805e-15	TRUE
79225	11.8111	26.6144	-1.17167	4.92273e-18	2.91947e-15	TRUE
107989	19.3549	7.98856	1.2764	1.05055e-17	5.88427e-15	TRUE
187130	24.839	8.93943	1.47432	9.7275e-16	5.16172e-13	TRUE
105608	222.503	99.3238	1.16347	7.74513e-14	3.90432e-11	TRUE
119060	39.1078	16.9223	1.2084	1.05178e-13	5.04952e-11	TRUE
122340	26.6235	3.97777	2.742	1.53349e-12	6.722e-10	TRUE
85493	1.82276	8.9556	-2.29689	1.11939e-11	4.70237e-09	TRUE
151651	19.2824	8.80449	1.13062	2.25591e-11	9.09765e-09	TRUE
113332	0.0756976	0.954123	-3.63953	2.35973e-11	9.15031e-09	TRUE
113898	0.241693	5.79752	-4.55327	6.61757e-11	2.47105e-08	TRUE
157011	0.0518911	1.25746	-4.58669	9.2902e-11	3.22979e-08	TRUE
152868	5.79581	1.57993	1.87438	2.22885e-10	7.02226e-08	TRUE
149242	35.0758	13.0473	1.42676	3.21532e-10	9.82328e-08	TRUE
106198	1.92345	15.5771	-3.01822	4.30499e-10	1.27656e-07	TRUE
155012	28.9283	61.3558	-1.08496	4.70468e-10	1.31757e-07	TRUE
42682	5.9322	2.28554	1.37633	3.57151e-09	9.00199e-07	TRUE
83189	18.8668	8.39736	1.16709	6.38518e-09	1.53275e-06	TRUE
155128	30.0065	88.7436	-1.56421	6.99346e-09	1.63972e-06	TRUE
139349	2.76026	1.02733	1.42473	8.93634e-09	2.00214e-06	TRUE
152569	1.43872	0.494442	1.54001	1.01079e-08	2.21539e-06	TRUE
146716	1.01871	0.344168	1.56755	1.17138e-08	2.51273e-06	TRUE
160289	59.4438	121.668	-1.0333	1.71723e-08	3.6069e-06	TRUE
106631	6.51852	2.20826	1.56038	2.50101e-08	5.14596e-06	TRUE
138264	5.80639	2.55563	1.18409	3.3075e-08	6.53848e-06	TRUE
155205	5.04442	1.47971	1.77095	3.77342e-08	7.31608e-06	TRUE
143029	8.0281	2.87893	1.47841	5.89787e-08	1.10115e-05	TRUE
143480	0.559101	0.14861	1.9112	8.79058e-08	1.61139e-05	TRUE
106234	1.44169	3.77842	-1.39179	1.16217e-07	2.02016e-05	TRUE
156750	14.7488	6.6976	1.13924	1.51638e-07	2.54802e-05	TRUE
156070	6.21323	2.03117	1.61324	3.29441e-07	5.2721e-05	TRUE
126125	16.0047	5.81683	1.45889	3.89542e-07	6.10137e-05	TRUE
164956	9.36135	3.37193	1.47258	3.93364e-07	6.10137e-05	TRUE
135016	11.4529	4.55514	1.33058	5.09335e-07	7.44219e-05	TRUE
81415	0.570835	1.90404	-1.73418	5.08723e-07	7.44219e-05	TRUE
165822	3.44179	0.476951	2.85686	6.68169e-07	9.41186e-05	TRUE
84477	0.455412	0.0596035	2.93847	6.72143e-07	9.41186e-05	TRUE
85517	0.964586	0.0703855	3.77849	7.92781e-07	0.000108011	TRUE
157361	4.2676	1.53719	1.4724	8.44722e-07	0.000113553	TRUE
156496	5.31329	1.68782	1.65331	1.06834e-06	0.000139883	TRUE
157230	7.66537	3.64204	1.07333	1.33583e-06	0.000170478	TRUE
106371	1.26879	0.429815	1.56425	1.86671e-06	0.000228351	TRUE
162792	0.353262	0.0345441	3.35872	2.60162e-06	0.000304995	TRUE
167246	1.4665	0.590591	1.3115	2.92939e-06	0.000339472	TRUE
125653	3.4247	0.344406	3.32431	3.35247e-06	0.000379771	TRUE
189685	1.12698	0.483792	1.2228	3.4705e-06	0.000388773	TRUE
108308	20.0868	9.46257	1.08572	4.6453e-06	0.000498233	TRUE
106315	11.552	23.5443	-1.02832	4.85072e-06	0.000514789	TRUE
129817	0.85338	0.0924944	3.21183	6.03599e-06	0.000633904	TRUE
157564	8.28134	4.06724	1.02634	7.24207e-06	0.000722916	TRUE
162179	14.5962	7.09764	1.04086	7.19633e-06	0.000722916	TRUE
177396	4.90895	2.33142	1.07408	7.94471e-06	0.000777656	TRUE
134205	19.9388	9.5627	1.06054	8.736e-06	0.000815522	TRUE
36175	77.9986	36.9619	1.07715	9.22168e-06	0.000845209	TRUE
111108	3.08033	1.45742	1.08006	1.01773e-05	0.000916138	TRUE
163262	6.22652	1.75271	1.82994	1.98492e-05	0.00166766	TRUE
110009	3.91106	1.18694	1.72088	2.57826e-05	0.00211334	TRUE
31317	3.96946	8.73331	-1.13805	2.64661e-05	0.00211771	TRUE
159483	7.16454	1.86186	1.9399	3.68096e-05	0.00281147	TRUE
137746	5.85601	13.2607	-1.17868	3.82871e-05	0.00286427	TRUE
161678	0.00731747	0.123866	-4.06907	3.97294e-05	0.00288051	TRUE
113307	2.66725	1.28566	1.05069	5.22114e-05	0.00358092	TRUE
151284	0.974869	2.38008	-1.28393	5.60802e-05	0.00379464	TRUE
112593	1.22259	0.532209	1.20131	7.87393e-05	0.00508878	TRUE
164489	1.49657	0.599383	1.32081	8.69548e-05	0.0055137	TRUE
141257	1.35888	0.368835	1.88331	9.64473e-05	0.00589322	TRUE
141196	7.71614	3.53626	1.12474	0.000103037	0.00614687	TRUE
162712	2.39878	0.754365	1.66446	0.000128227	0.00730385	TRUE
164891	0.278093	0.0570082	2.27818	0.000137008	0.00771684	TRUE
108315	0.81115	0.330384	1.29365	0.000152865	0.00846803	TRUE
154755	1.91336	0.550157	1.79911	0.000160119	0.00858683	TRUE
166257	2.90491	1.32523	1.13034	0.000174973	0.009236	TRUE
146066	1.78916	0.788592	1.1803	0.000193689	0.00992245	TRUE
114542	0.441138	0.11701	1.91382	0.000234984	0.0113899	TRUE
112425	1.42309	0.474002	1.59002	0.000242839	0.0116033	TRUE
109362	5.49864	2.54342	1.11069	0.00026424	0.0122768	TRUE
37214	3.48193	7.07329	-1.02198	0.000309593	0.0138111	TRUE
t116	4.62026	0.298427	3.95713	0.000342126	0.0148677	TRUE
164509	2.98689	1.34707	1.14725	0.000344936	0.0149255	TRUE
109438	1.37319	0.602133	1.18611	0.000373155	0.0156756	TRUE
88941	0.635651	0.205443	1.63558	0.000372861	0.0156756	TRUE
156248	18.9748	9.00777	1.07511	0.000427906	0.0174662	TRUE
143363	0.526509	0.0609408	3.11247	0.000434775	0.017675	TRUE
133651	5.15131	2.31336	1.15671	0.000455474	0.0183684	TRUE
115325	0.8421	0.374022	1.1712	0.000467419	0.0185674	TRUE
34172	3.0269	1.35591	1.15927	0.00050584	0.0196149	TRUE
188068	0.67079	0.218228	1.6132	0.000516063	0.0198586	TRUE
116320	1.19811	3.01096	-1.32467	0.000530453	0.0201054	TRUE
156083	1.32076	0.41646	1.66068	0.000594625	0.0215648	TRUE
159871	1.1423	0.288258	1.98635	0.000609311	0.0218615	TRUE
113194	1.11346	0.272419	2.03055	0.000616941	0.0219788	TRUE
21558	4.39458	1.86566	1.23449	0.00067115	0.0236592	TRUE
162090	5.86929	2.80471	1.06575	0.000687148	0.0239717	TRUE
107959	0.119311	0.58052	-2.27711	0.000708855	0.0243084	TRUE
107467	4.09571	2.01261	1.02353	0.000783518	0.0260707	TRUE
114945	0.280107	0.106138	1.39617	0.000864494	0.0280252	TRUE
72966	3.60594	1.67905	1.10239	0.000933447	0.0292268	TRUE
134536	1.00364	0.391106	1.35847	0.00101194	0.0310101	TRUE
155135	11.996	5.87969	1.02894	0.00103037	0.0312898	TRUE
148014	2.41737	0.221526	3.45259	0.00104497	0.0314965	TRUE
152375	0.710514	0.354058	1.00822	0.00111543	0.0330758	TRUE
82096	0.921814	0.298444	1.62921	0.00140638	0.0397175	TRUE
156130	2.20654	1.06606	1.04856	0.00141416	0.0398257	TRUE
113719	2.92298	1.40288	1.06007	0.00143571	0.0402267	TRUE
155825	2.74972	0.615161	2.16564	0.00144835	0.0402267	TRUE
191058	3.18915	1.34955	1.24071	0.00144677	0.0402267	TRUE
34737	2.58778	1.12019	1.2044	0.00148063	0.0406749	TRUE
166813	0.806862	0.344311	1.2262	0.00153397	0.0414625	TRUE
115001	3.49209	1.56344	1.15829	0.00154639	0.0416863	TRUE
142308	5.064	2.16824	1.2211	0.00160481	0.042578	TRUE
110322	3.22259	1.49784	1.10208	0.00165335	0.0436974	TRUE
106238	0.992643	2.53997	-1.36059	0.00175097	0.0453813	TRUE
152959	1.02807	0.475198	1.10942	0.00186728	0.0463692	TRUE
79093	1.94093	0.863492	1.16568	0.0019354	0.0478254	TRUE
132140	0.723441	0.143017	2.32996	0.00200015	0.0490645	TRUE
104093	1.49565	0.585032	1.35365	0.00202821	0.0493414	TRUE
166573	0.331763	0.0526702	2.66842	0.00203005	0.0493414	TRUE
