# Supplementary material for: A BRCT domain-containing protein induced in early phagocytosis plays a crucial role in the pathogenesis of the mucoralean Rhizopus microsporus
Source: PLoS Pathog. 2026 Jan 2;22(1):e1013653. doi: 10.1371/journal.ppat.1013653 (PMC12818731; doi:10.1371/journal.ppat.1013653)
Supplement: S2 File — (XLSX) [file ppat.1013653.s012.xlsx]

## Sheet: sRNA_WTM_WTC
GeneID	Base mean	log2(FC)	StdErr	Wald-Stats	P-value	P-adj
48059	200.354	5.02641	0.47329	10.6202	2.4e-26	1.7e-22
151750	2596.64	5.74989	0.621526	9.25125	2.22e-20	7.87e-17
155426	247.628	8.0888	0.880647	9.18507	4.11e-20	9.73e-17
185867	169.618	5.41064	0.595551	9.08511	1.04e-19	1.84e-16
156755	167.016	5.5437	0.615573	9.00575	2.14e-19	3.04e-16
79209	97.2977	-4.24569	0.477009	-8.90064	5.55e-19	6.57e-16
162569	89.8168	4.48721	0.538446	8.33364	7.84e-17	7.95e-14
155238	134.749	-3.79798	0.456834	-8.31369	9.28e-17	8.23e-14
110857	169.028	4.88974	0.592001	8.25967	1.46e-16	1.15e-13
153518	74.0876	4.25199	0.52074	8.1653	3.21e-16	2.28e-13
114705	844.545	3.72519	0.461743	8.06767	7.17e-16	4.62e-13
180713	93.5122	-3.58149	0.462331	-7.74661	9.44e-15	5.58e-12
104089	433.445	-2.88368	0.382675	-7.53559	4.86e-14	2.65e-11
166031	124.971	3.37173	0.45045	7.48527	7.14e-14	3.62e-11
144611	178.545	4.91758	0.667266	7.36974	1.71e-13	8.09e-11
151920	362.406	3.57909	0.490858	7.29149	3.07e-13	1.36e-10
33781	159.763	-3.45323	0.474888	-7.27167	3.55e-13	1.48e-10
155935	112.86	4.5265	0.642544	7.04466	1.86e-12	7.33e-10
106668	67.6156	-3.82441	0.551131	-6.9392	3.94e-12	1.47e-09
118669	58.7542	-3.54672	0.512478	-6.92073	4.49e-12	1.59e-09
186034	122.101	3.60249	0.542139	6.64495	3.03e-11	1.02e-08
137402	122.608	4.41363	0.666804	6.61909	3.61e-11	1.17e-08
141605	45.2277	3.66135	0.555499	6.5911	4.37e-11	1.35e-08
142041	93.9254	-3.53902	0.540531	-6.54731	5.86e-11	1.73e-08
145252	65.1176	3.24158	0.497072	6.52134	6.97e-11	1.92e-08
149394	342.47	2.8894	0.44318	6.5197	7.04e-11	1.92e-08
91619	134.276	4.42321	0.67979	6.50672	7.68e-11	2.02e-08
186416	1032.31	3.80282	0.585731	6.49243	8.45e-11	2.14e-08
31317	43.3698	3.54471	0.554946	6.3875	1.69e-10	4.13e-08
109821	31.4405	5.39276	0.860287	6.26855	3.64e-10	8.62e-08
163713	63.0092	7.42905	1.18662	6.26069	3.83e-10	8.77e-08
156611	45.2767	4.94432	0.801596	6.1681	6.91e-10	1.53e-07
90323	51.0808	3.93385	0.641434	6.1329	8.63e-10	1.81e-07
84477	68.5134	3.21844	0.524875	6.13181	8.69e-10	1.81e-07
178798	3983.9	-2.39447	0.393517	-6.08479	1.17e-09	2.35e-07
179867	33.9546	5.89562	0.969425	6.08157	1.19e-09	2.35e-07
135502	93.3583	-3.3089	0.549203	-6.02491	1.69e-09	3.24e-07
114282	79.6735	3.57973	0.605046	5.91646	3.29e-09	6.14e-07
125577	56.7455	-3.74073	0.633169	-5.90795	3.46e-09	6.3e-07
139381	120.338	2.58131	0.438375	5.88837	3.9e-09	6.92e-07
139587	107.445	3.12248	0.532994	5.85837	4.67e-09	8.09e-07
143643	52.6914	4.01932	0.690219	5.82325	5.77e-09	9.75e-07
155386	484.461	-2.31142	0.399284	-5.78891	7.08e-09	1.17e-06
152822	98.1568	-3.18762	0.552702	-5.76734	8.05e-09	1.28e-06
166657	201.143	-2.36653	0.410423	-5.76607	8.11e-09	1.28e-06
41289	47.5331	2.78259	0.485327	5.73343	9.84e-09	1.52e-06
78068	97.2538	3.46464	0.607668	5.70154	1.19e-08	1.79e-06
86091	202.762	-2.79377	0.493212	-5.66445	1.47e-08	2.18e-06
167310	29.6366	3.54052	0.633648	5.58752	2.3e-08	3.34e-06
181346	56.8307	-2.8742	0.51505	-5.58043	2.4e-08	3.4e-06
155334	81.6176	3.46639	0.621909	5.57378	2.49e-08	3.47e-06
110092	320.405	2.75881	0.501661	5.49934	3.81e-08	5.1e-06
163257	26.8304	-3.48461	0.63345	-5.501	3.78e-08	5.1e-06
163125	157.717	2.37506	0.433534	5.47838	4.29e-08	5.64e-06
163885	24.5626	-3.47615	0.639532	-5.43545	5.47e-08	7.05e-06
115762	23.7494	-3.39208	0.624446	-5.43213	5.57e-08	7.06e-06
155735	110.903	2.17004	0.401141	5.40968	6.31e-08	7.76e-06
111367	38.0128	2.92379	0.540555	5.40887	6.34e-08	7.76e-06
156315	122.097	2.25456	0.424006	5.31728	1.05e-07	1.27e-05
157591	25.5639	4.19847	0.79482	5.28229	1.28e-07	1.51e-05
113812	67.2928	-2.33047	0.442956	-5.26117	1.43e-07	1.67e-05
143163	91.0018	2.22894	0.425132	5.24292	1.58e-07	1.8e-05
165343	27.5488	3.52327	0.67226	5.24094	1.6e-07	1.8e-05
156045	403.499	-1.75639	0.337034	-5.21133	1.87e-07	2.08e-05
178894	33.4734	3.25289	0.625789	5.19806	2.01e-07	2.2e-05
168188	27.3858	7.1241	1.37181	5.19322	2.07e-07	2.22e-05
149906	19.9189	-3.92599	0.757666	-5.18168	2.2e-07	2.33e-05
155718	504.075	-2.31714	0.448315	-5.16856	2.36e-07	2.46e-05
107403	75.1785	3.15164	0.610155	5.16531	2.4e-07	2.47e-05
162900	25.7563	5.1139	0.990637	5.16223	2.44e-07	2.47e-05
179978	25.627	3.51375	0.681708	5.15434	2.55e-07	2.54e-05
112593	24.4735	3.33318	0.647028	5.15153	2.58e-07	2.55e-05
183210	50.783	-2.39535	0.468326	-5.11472	3.14e-07	3.03e-05
166370	37.9219	-2.68663	0.525401	-5.11349	3.16e-07	3.03e-05
157625	35.2765	-2.60744	0.513442	-5.07835	3.81e-07	3.6e-05
128898	114.851	2.64468	0.521549	5.07082	3.96e-07	3.66e-05
170931	40.0919	2.8656	0.565157	5.07045	3.97e-07	3.66e-05
157032	95.633	-1.97436	0.391506	-5.04299	4.58e-07	4.17e-05
85159	42.7478	3.6795	0.732285	5.02468	5.04e-07	4.53e-05
155588	88.9883	2.07199	0.413726	5.00814	5.5e-07	4.83e-05
113303	24.4114	-3.07612	0.614319	-5.00737	5.52e-07	4.83e-05
149815	22.8464	4.94992	0.989046	5.00475	5.59e-07	4.84e-05
156993	26.0831	3.12064	0.624699	4.99543	5.87e-07	5.02e-05
136942	76.3386	2.46313	0.495908	4.9669	6.8e-07	5.71e-05
140938	126.978	2.9481	0.59418	4.96163	6.99e-07	5.71e-05
163530	5187.46	-2.02156	0.407209	-4.96443	6.89e-07	5.71e-05
157584	30.6897	2.87286	0.579054	4.96129	7e-07	5.71e-05
165250	42.4103	2.5335	0.511799	4.95019	7.41e-07	5.98e-05
38325	69.3135	2.9897	0.604495	4.94579	7.58e-07	6.05e-05
113464	21.9779	3.51254	0.710939	4.9407	7.78e-07	6.14e-05
76488	6955.37	-2.01623	0.40885	-4.93146	8.16e-07	6.36e-05
113848	10977.7	-1.97759	0.402237	-4.91649	8.81e-07	6.8e-05
161037	4802.12	-1.97298	0.40148	-4.91427	8.91e-07	6.8e-05
159326	39.4836	3.55227	0.723277	4.91135	9.05e-07	6.83e-05
157034	631.008	-1.71634	0.349873	-4.9056	9.31e-07	6.96e-05
159692	41.3117	3.18163	0.649889	4.89565	9.8e-07	7.24e-05
156514	23.4671	4.33572	0.887849	4.8834	1.04e-06	7.63e-05
145234	54.5944	2.60779	0.536095	4.86443	1.15e-06	8.31e-05
86179	43.8983	2.94087	0.605534	4.85666	1.19e-06	8.56e-05
79263	19.2492	3.59261	0.741737	4.8435	1.28e-06	8.96e-05
109685	27.5073	-4.54073	0.937252	-4.84473	1.27e-06	8.96e-05
157166	30.3685	2.90824	0.60421	4.81329	1.48e-06	0.000103284
156180	50.6385	2.35434	0.490562	4.79927	1.59e-06	0.000109707
148011	22.0337	3.20978	0.670831	4.78478	1.71e-06	0.000116794
111477	22.0158	4.21279	0.883392	4.76888	1.85e-06	0.000125199
105622	17.5778	6.48385	1.36538	4.74875	2.05e-06	0.000137016
107357	148.461	-1.8188	0.38376	-4.73943	2.14e-06	0.000142132
107426	24.0138	3.40184	0.719671	4.72693	2.28e-06	0.000149762
108494	36.7909	3.0586	0.647571	4.72319	2.32e-06	0.000151147
156537	730.302	-2.19767	0.469032	-4.68554	2.79e-06	0.00018012
157561	20.9674	-3.3029	0.705437	-4.68206	2.84e-06	0.000181559
93034	43.9431	-2.18421	0.467307	-4.67405	2.95e-06	0.000187104
93359	56.8419	-2.20917	0.473697	-4.66368	3.11e-06	0.000195052
163497	76.0918	2.44044	0.525418	4.64477	3.4e-06	0.00021192
78707	66.8115	2.06263	0.444425	4.64113	3.47e-06	0.00021381
146664	383.991	-2.46097	0.530825	-4.63612	3.55e-06	0.000217168
154743	37.584	2.47027	0.535145	4.61607	3.91e-06	0.000237187
112793	42311.1	-1.83534	0.399203	-4.59751	4.28e-06	0.000257116
155243	914.073	-1.83091	0.399598	-4.58187	4.61e-06	0.000274794
146209	85.0956	-3.26371	0.712729	-4.57917	4.67e-06	0.000275649
114688	37.3459	2.75999	0.602916	4.57772	4.7e-06	0.000275649
157230	62.9388	2.82487	0.617321	4.57601	4.74e-06	0.000275649
156794	19.5735	3.23748	0.708428	4.56995	4.88e-06	0.000281447
156807	79.9041	-1.98009	0.434562	-4.55651	5.2e-06	0.00029763
159099	24.1467	3.18167	0.698837	4.5528	5.29e-06	0.000300505
166791	15.1402	6.26633	1.37711	4.55033	5.36e-06	0.000301647
109727	16.8462	4.4894	0.993891	4.517	6.27e-06	0.000350452
145511	24.6419	3.01864	0.66868	4.51433	6.35e-06	0.000352124
155265	42.4846	2.79869	0.621185	4.5054	6.62e-06	0.000364413
186886	37.5478	2.32634	0.519833	4.47517	7.63e-06	0.000416748
155308	15.1451	-3.72275	0.832789	-4.47022	7.81e-06	0.000423256
142350	65.0644	2.07229	0.466097	4.44604	8.75e-06	0.000468475
186024	21.4003	3.10283	0.698016	4.44521	8.78e-06	0.000468475
79271	416.876	-1.94211	0.440107	-4.41281	1.02e-05	0.000540344
174448	20.0023	3.35479	0.762765	4.39819	1.09e-05	0.00057376
45643	27.9473	2.44167	0.555361	4.39655	1.1e-05	0.000573866
115294	37.7727	2.73321	0.622053	4.39385	1.11e-05	0.000576796
125736	27.1906	-3.32864	0.758609	-4.38783	1.14e-05	0.000588709
106276	26.9531	2.49185	0.568965	4.37962	1.19e-05	0.000606926
107727	31.5943	2.39675	0.549189	4.36416	1.28e-05	0.00064221
147461	33.3663	2.50142	0.573027	4.36527	1.27e-05	0.00064221
151812	77.5317	-1.91629	0.439482	-4.36034	1.3e-05	0.000646237
152569	57.7168	2.33047	0.534547	4.35972	1.3e-05	0.000646237
156925	57.8068	1.99875	0.458665	4.35777	1.31e-05	0.000647495
105951	57.3855	5.63588	1.30246	4.32709	1.51e-05	0.000729343
107776	30.9495	-2.537	0.586247	-4.32752	1.51e-05	0.000729343
156313	22.1574	2.79036	0.644677	4.3283	1.5e-05	0.000729343
134928	27.9074	3.24185	0.749779	4.32375	1.53e-05	0.000735501
71582	20.0004	3.89013	0.900876	4.31816	1.57e-05	0.000744312
144456	117.222	2.28966	0.530198	4.31849	1.57e-05	0.000744312
151596	53.5339	-2.78474	0.645672	-4.31293	1.61e-05	0.000757086
157288	35.7484	2.2372	0.519565	4.30592	1.66e-05	0.000776327
153523	23.4482	-2.70634	0.631358	-4.28653	1.81e-05	0.000841709
108201	6933.14	-1.71174	0.402469	-4.25309	2.11e-05	0.000959039
143355	84.1624	-2.84633	0.669064	-4.2542	2.1e-05	0.000959039
165960	27.7218	3.21495	0.755522	4.25527	2.09e-05	0.000959039
153324	92.8607	4.71633	1.11198	4.24139	2.22e-05	0.00100402
163124	161.387	1.73451	0.409708	4.23352	2.3e-05	0.00103323
185682	49.5537	2.02112	0.477679	4.23111	2.33e-05	0.00103779
111012	4045.33	-1.80855	0.428129	-4.2243	2.4e-05	0.00105639
113783	19.3046	2.92922	0.693387	4.22451	2.39e-05	0.00105639
168082	10100.7	-2.01229	0.477704	-4.21242	2.53e-05	0.00110669
155787	19.0435	3.4233	0.814854	4.20111	2.66e-05	0.00115628
125102	14.766	5.27931	1.25784	4.19712	2.7e-05	0.00116894
109609	48005.2	-1.57925	0.376379	-4.19589	2.72e-05	0.00116894
129817	19.2441	3.59574	0.861639	4.17313	3e-05	0.00128428
155947	71.3092	2.06734	0.498386	4.14807	3.35e-05	0.00142465
161783	52.7664	-2.50336	0.60413	-4.14374	3.42e-05	0.00144319
156314	29.2942	2.30078	0.555738	4.14004	3.47e-05	0.001458
135169	18.6139	3.71717	0.898735	4.13601	3.53e-05	0.00147515
112886	30.8323	8.25363	1.9965	4.13406	3.56e-05	0.00147902
154931	31.7526	3.52984	0.854139	4.13263	3.59e-05	0.00147959
113881	50.1174	2.56039	0.621064	4.12259	3.75e-05	0.00153666
155590	52.288	-1.80134	0.437208	-4.12011	3.79e-05	0.00154261
156103	41.6561	2.32765	0.565095	4.11905	3.8e-05	0.00154261
182376	25.1885	2.68462	0.656413	4.08983	4.32e-05	0.00174047
123750	35.7507	-2.33907	0.572575	-4.08518	4.4e-05	0.00176572
113434	18.379	-2.71467	0.665694	-4.07796	4.54e-05	0.00181121
108667	79.5939	-1.76744	0.433691	-4.07534	4.59e-05	0.00182148
137453	203.239	1.84263	0.452741	4.06994	4.7e-05	0.00184974
113811	61.1479	-2.04894	0.503529	-4.06916	4.72e-05	0.00184974
105262	1249.81	-1.82999	0.454325	-4.02794	5.63e-05	0.00219381
78716	76.4871	-1.76598	0.43909	-4.02191	5.77e-05	0.00223844
107356	96761	-1.7088	0.425321	-4.01768	5.88e-05	0.00226663
143108	69.6338	2.17437	0.541833	4.01299	6e-05	0.00229968
151684	13.244	3.20781	0.80031	4.00821	6.12e-05	0.00233409
139722	42.9933	-2.58025	0.644613	-4.00279	6.26e-05	0.00237545
135016	49.5619	2.63542	0.661711	3.98273	6.81e-05	0.0025715
152868	42.8946	2.06832	0.519618	3.98046	6.88e-05	0.00258238
167347	83.6321	1.77441	0.44615	3.97716	6.97e-05	0.0026047
105182	29.6241	3.23509	0.813947	3.97457	7.05e-05	0.00261944
140500	66.1869	2.14693	0.540439	3.97257	7.11e-05	0.0026278
156010	58.507	1.99232	0.502555	3.96438	7.36e-05	0.0027056
153977	69.246	-1.67712	0.424009	-3.95538	7.64e-05	0.00279496
90296	15.2119	3.1894	0.809192	3.94146	8.1e-05	0.00294705
109624	33424	-1.51014	0.384	-3.93267	8.4e-05	0.00301731
156187	27.8825	-3.13221	0.796343	-3.93324	8.38e-05	0.00301731
116344	46.6662	-2.00541	0.510004	-3.93214	8.42e-05	0.00301731
145718	30.1164	-2.37807	0.606876	-3.91854	8.91e-05	0.0031767
112736	16.7592	7.37734	1.88369	3.91643	8.99e-05	0.00318855
156342	52.1114	1.74095	0.44635	3.90042	9.6e-05	0.00339006
44516	11.9839	3.60123	0.926917	3.88518	0.000102255	0.0035921
124855	28.7095	2.11275	0.544122	3.88285	0.000103239	0.00360877
116191	46.9488	2.17481	0.56029	3.88158	0.00010378	0.00360993
156478	134.798	2.48065	0.641218	3.86865	0.000109441	0.00378826
157003	13.6023	3.29579	0.852592	3.86562	0.000110808	0.00381697
108298	156.437	-2.09575	0.542614	-3.86233	0.000112311	0.00385005
35281	21.6591	3.04063	0.790761	3.8452	0.000120455	0.00410938
11289	66.3021	-2.01841	0.526492	-3.8337	0.000126231	0.00428582
81870	51.776	-1.76479	0.460992	-3.82824	0.000129063	0.00436109
11770	63.1782	-1.88737	0.493178	-3.82696	0.000129738	0.00436313
136209	45.8339	-2.07085	0.543169	-3.81253	0.000137551	0.00460408
113787	11504.8	-1.3678	0.359676	-3.80285	0.000143041	0.00476534
145299	169.025	1.6784	0.441581	3.80088	0.000144181	0.00478087
125588	8.27106	-4.2194	1.11081	-3.79849	0.000145583	0.0048049
109302	49.7975	-1.6961	0.446974	-3.79463	0.000147864	0.0048576
136314	19.3526	2.83392	0.748227	3.78751	0.000152162	0.00495293
162616	21552.5	-1.55198	0.409651	-3.78854	0.000151534	0.00495293
106714	125.452	4.7716	1.26604	3.76893	0.000163952	0.00531234
89913	61.9438	1.71411	0.455338	3.76448	0.000166897	0.00536913
152059	12.5049	3.67678	0.976829	3.764	0.000167218	0.00536913
157186	33.4741	-2.1372	0.568938	-3.75647	0.000172325	0.00550818
49181	13.4593	3.47678	0.925854	3.75521	0.000173196	0.00551121
79404	5532.37	-1.56467	0.417011	-3.75212	0.000175346	0.00553987
155606	18.8468	2.35322	0.627389	3.75081	0.000176263	0.00553987
146440	96.7792	1.60802	0.428742	3.75056	0.000176439	0.00553987
183255	15.8844	2.77431	0.740103	3.74854	0.000177866	0.00556007
117288	15.1024	2.8222	0.755594	3.73507	0.000187662	0.00584057
178122	90.811	1.57742	0.422728	3.73153	0.000190319	0.00589741
143448	15.2086	-3.06277	0.822472	-3.72386	0.000196202	0.00603628
127738	27.3621	2.62334	0.70454	3.72347	0.000196502	0.00603628
155279	80.1972	1.67369	0.449852	3.72053	0.000198808	0.00608079
76487	5290.75	-1.55769	0.419778	-3.71075	0.000206648	0.00629344
163529	5304.61	-1.5248	0.41154	-3.7051	0.000211308	0.00640786
162808	63.3161	-5.21319	1.41057	-3.69581	0.000219191	0.00661864
139204	100.42	-1.86492	0.504983	-3.69305	0.000221584	0.00666254
157324	78.9494	1.65256	0.447908	3.68951	0.000224689	0.00672739
112112	15.6739	2.77856	0.754239	3.68392	0.000229672	0.0068477
111525	40.7229	1.91171	0.519821	3.67764	0.000235405	0.00698926
104318	26.6954	2.0885	0.568479	3.67383	0.000238943	0.00706475
105934	83.5635	-2.38593	0.650218	-3.66944	0.000243087	0.00715744
156175	101.41	1.48032	0.403953	3.66458	0.000247745	0.00726445
155878	41.0089	1.7286	0.472154	3.66109	0.000251148	0.00733393
167581	46.2687	-1.66268	0.454842	-3.6555	0.000256684	0.00746487
154340	126.459	1.47088	0.403208	3.64795	0.000264337	0.00765606
76104	11002.1	-1.47096	0.403406	-3.64635	0.00026599	0.00765656
74528	22.3559	2.20364	0.604425	3.64585	0.000266512	0.00765656
157403	70.1393	-1.72166	0.47325	-3.63794	0.000274822	0.00786346
141604	25.2188	6.08598	1.67505	3.63332	0.000279797	0.00794175
156799	35.6291	2.51468	0.692027	3.63378	0.000279296	0.00794175
105272	51.5442	-1.89129	0.520999	-3.63012	0.000283294	0.00796793
135970	22.456	2.2541	0.621242	3.62838	0.00028521	0.00796793
162489	27.0669	2.80953	0.774243	3.62874	0.000284807	0.00796793
142157	84.8547	-1.61147	0.443796	-3.63111	0.000282205	0.00796793
154007	21.4378	3.13951	0.865527	3.62728	0.000286419	0.00797031
115811	274067	-1.46503	0.404394	-3.62277	0.000291465	0.00807904
76301	3491.47	-1.20446	0.333058	-3.61636	0.000298775	0.00824945
109171	13.3682	2.99988	0.829963	3.61448	0.000300954	0.00826707
110682	15.0958	2.55269	0.706372	3.6138	0.000301743	0.00826707
105280	8669.04	-1.50241	0.415857	-3.6128	0.000302913	0.00826719
114325	25.8392	2.59698	0.719584	3.60901	0.000307372	0.00835675
161837	26.9041	2.86606	0.794788	3.60607	0.000310871	0.00841963
109224	97801.5	-1.47536	0.409472	-3.60307	0.000314484	0.00846849
88421	11.881	3.21696	0.892959	3.60259	0.000315062	0.00846849
37740	18.4132	3.35609	0.932182	3.60025	0.000317912	0.00851285
155321	12.7059	2.91777	0.811799	3.5942	0.000325384	0.00868018
110741	7.86767	5.32762	1.48908	3.57779	0.000346512	0.00920918
155268	109.82	1.48003	0.413849	3.57625	0.000348563	0.00922912
113847	134475	-1.42564	0.398883	-3.57409	0.000351446	0.00923652
185536	16.8419	2.38387	0.666856	3.57479	0.000350504	0.00923652
116267	38.1975	2.23491	0.625808	3.57123	0.000355302	0.00930342
91410	20.4449	-2.19206	0.614074	-3.5697	0.000357393	0.00932376
154970	22.7068	2.30208	0.645683	3.56534	0.000363381	0.00944525
79223	60800	-1.39268	0.390797	-3.56369	0.000365672	0.00947009
180891	16.0299	2.98891	0.839079	3.56213	0.000367856	0.00949201
157084	32.1194	1.93163	0.543334	3.55514	0.000377783	0.00971286
82384	2145.95	-1.1623	0.327333	-3.55082	0.000384027	0.00983775
155959	7313.44	-1.4336	0.403967	-3.54881	0.000386969	0.00987746
105419	35.2613	-2.08986	0.58906	-3.54778	0.000388486	0.00988064
86602	41697	-1.33417	0.376891	-3.53993	0.000400235	0.0101431
189922	25.6259	1.94616	0.550449	3.53558	0.000406888	0.0102448
166534	86.9486	1.42546	0.403194	3.53542	0.000407134	0.0102448
168275	56.0828	-1.79094	0.50738	-3.52978	0.000415911	0.0104286
134811	70.3662	-2.34359	0.664206	-3.52841	0.00041806	0.0104456
113030	48.7781	-1.6162	0.458734	-3.52319	0.00042639	0.0106164
153506	14.7565	2.62729	0.746271	3.52055	0.000430647	0.0106849
105317	23.9638	-2.07475	0.590672	-3.51253	0.000443857	0.0109743
110260	25.0579	-2.24115	0.638506	-3.50998	0.000448137	0.0110416
26924	50.3594	1.62751	0.464028	3.50735	0.000452597	0.0110512
109906	20.4076	2.1632	0.616665	3.5079	0.000451651	0.0110512
156949	164.699	-1.98643	0.566523	-3.50635	0.000454295	0.0110512
157387	12.0451	3.59599	1.02564	3.50608	0.000454756	0.0110512
156567	12.855	2.8021	0.800004	3.50261	0.000460728	0.0111581
188926	13.3127	2.93045	0.838412	3.49524	0.000473636	0.0114317
168323	77239.8	-1.56704	0.448811	-3.49153	0.000480259	0.0115523
162685	46.9762	1.67943	0.481718	3.48634	0.000489674	0.0117389
190995	246.543	-1.46242	0.419714	-3.48432	0.000493385	0.0117881
82616	51.9056	1.74295	0.500876	3.47981	0.000501768	0.0119481
115763	19218.4	-1.43988	0.414238	-3.47598	0.000508997	0.0120797
79388	10.8788	3.50892	1.01027	3.47325	0.000514189	0.0121623
156704	16.3377	2.41118	0.694967	3.46948	0.000521459	0.0122933
169467	272.633	1.24811	0.360632	3.46089	0.000538386	0.0126503
21313	15.8557	2.37056	0.685921	3.45602	0.00054821	0.0128386
72864	17.2903	2.2654	0.655738	3.45473	0.000550852	0.012858
156837	29.0952	2.15241	0.62327	3.45341	0.000553547	0.0128786
136063	102.853	1.4984	0.434627	3.44756	0.000565679	0.0130751
152122	124.939	-1.83979	0.533589	-3.44795	0.000564859	0.0130751
164756	21.6987	2.3262	0.67551	3.44363	0.000573968	0.0132236
155815	32.3047	2.14512	0.626922	3.42167	0.000622387	0.0142927
155807	70.7552	-1.43377	0.419288	-3.41953	0.000627304	0.0143592
79039	50.4077	4.8503	1.41933	3.41731	0.000632423	0.0143867
108845	13.6038	2.81258	0.823053	3.41726	0.000632559	0.0143867
120356	10.9659	3.17356	0.929614	3.41385	0.000640515	0.0145211
156270	23.155	2.06085	0.604345	3.41006	0.000649484	0.0146775
159582	9.34425	3.17824	0.932377	3.40875	0.000652621	0.0147016
78556	17.476	-3.44615	1.01139	-3.40735	0.000655967	0.0147302
105209	27.0312	2.09918	0.616311	3.40605	0.000659111	0.0147541
178464	40.0552	-1.82514	0.536524	-3.4018	0.000669447	0.0149384
188342	90.3701	1.83152	0.538627	3.40035	0.000673003	0.0149706
155991	24.8902	1.91319	0.562929	3.39863	0.000677237	0.0150177
105361	10.8791	-2.63335	0.776567	-3.39101	0.000696351	0.0153935
145296	186.164	-1.3685	0.403997	-3.38741	0.000705552	0.0155484
156693	12.2507	2.70463	0.799156	3.38435	0.000713463	0.0156741
159373	23.9887	2.09381	0.619265	3.38112	0.000721905	0.0158106
32660	7.71508	4.30721	1.27491	3.37843	0.000729	0.0158681
155050	29.6268	2.41043	0.713312	3.37921	0.000726934	0.0158681
39129	28.8071	2.18943	0.648482	3.37624	0.000734839	0.0159462
104452	3421.45	-1.2695	0.376456	-3.37223	0.000745634	0.0160821
108589	9.78743	-2.8463	0.843946	-3.37261	0.000744584	0.0160821
32869	42.3516	-1.76983	0.525003	-3.3711	0.000748693	0.0160992
145924	24.0543	2.57249	0.763627	3.36877	0.000755035	0.0161865
79134	23335.2	-1.27693	0.380007	-3.36028	0.000778646	0.0166424
93182	466.022	-1.35588	0.404882	-3.34883	0.000811524	0.017293
106618	23.5516	2.64269	0.790981	3.34103	0.000834678	0.0176535
128316	55.2284	1.66949	0.499753	3.34062	0.000835905	0.0176535
111361	82.525	1.50836	0.451407	3.34146	0.000833401	0.0176535
105933	92.5488	-1.65698	0.496349	-3.33834	0.000842808	0.017694
84693	54.8742	-2.00037	0.599183	-3.33849	0.000842346	0.017694
12667	100.869	-1.50412	0.450855	-3.33614	0.000849507	0.017782
86710	14.1893	-2.41996	0.726171	-3.3325	0.000860695	0.0179632
81974	35076.3	-1.26736	0.381105	-3.32549	0.00088263	0.018367
79140	29.603	2.30277	0.694914	3.31375	0.000920552	0.0190444
114035	7895.74	-1.26622	0.382074	-3.31408	0.000919466	0.0190444
178854	19.5897	2.3199	0.700865	3.31005	0.0009328	0.0192417
155472	23.8815	1.9109	0.577866	3.30682	0.0009436	0.0194081
122095	13.5779	2.59936	0.786564	3.3047	0.000950776	0.019443
163918	35.8111	-1.87637	0.567763	-3.30484	0.000950308	0.019443
37049	36.9357	-2.25103	0.682011	-3.30057	0.000964872	0.0196745
105999	7222.89	-1.30269	0.395655	-3.29248	0.000993074	0.0201915
112341	8.47359	3.90873	1.18828	3.2894	0.00100401	0.0203545
164991	39.3426	-1.71302	0.520893	-3.28861	0.00100683	0.0203545
104672	7947.53	-1.21414	0.370091	-3.28067	0.00103561	0.0206939
105321	41.6373	1.68398	0.51303	3.28243	0.00102917	0.0206939
155110	68.5097	-1.36097	0.415116	-3.27853	0.00104351	0.0206939
108975	35.9333	-1.79121	0.54577	-3.28199	0.00103077	0.0206939
110204	1194.8	-1.3565	0.413684	-3.27907	0.00104151	0.0206939
111183	42.6086	-1.58363	0.483052	-3.27839	0.00104403	0.0206939
157367	14.0755	2.75208	0.838957	3.28035	0.00103677	0.0206939
104772	14.109	2.54641	0.777084	3.27688	0.00104961	0.0207466
156381	55.8769	1.4823	0.452507	3.27576	0.0010538	0.0207716
158770	14.7007	-2.32038	0.709708	-3.26948	0.00107744	0.0211762
160432	136.651	1.74472	0.533759	3.26873	0.00108029	0.0211762
115325	22.3575	-1.91936	0.587807	-3.26529	0.00109351	0.0213761
107147	12.1455	3.35972	1.02979	3.26252	0.00110425	0.0215268
114012	13269	-1.24493	0.382012	-3.25888	0.00111853	0.0217454
155886	11.8344	2.58551	0.794066	3.25603	0.00112981	0.0219047
104294	21.658	1.95185	0.599857	3.25386	0.00113846	0.0220124
155622	36.1263	-1.63782	0.504608	-3.24573	0.0011715	0.0225389
110991	27.9439	1.68939	0.520518	3.2456	0.00117205	0.0225389
188738	20.4887	1.96664	0.606313	3.2436	0.00118028	0.0226359
108137	36.3288	2.18176	0.673624	3.23883	0.00120019	0.0227387
154178	38.551	1.58299	0.488772	3.23871	0.00120072	0.0227387
114746	12255.4	-1.21054	0.373669	-3.23961	0.00119692	0.0227387
157449	58.8516	-1.47775	0.456249	-3.2389	0.00119991	0.0227387
157556	57.5236	-1.70666	0.526993	-3.23848	0.00120167	0.0227387
170604	54.7752	1.4871	0.45952	3.2362	0.00121131	0.0228602
144132	22.4554	2.1498	0.66469	3.23429	0.00121948	0.0229533
151049	63.4341	1.4796	0.457775	3.23216	0.00122857	0.0230633
151265	20.2103	1.94462	0.602173	3.22933	0.00124079	0.0230985
104718	26900.9	-1.23717	0.382958	-3.23056	0.00123547	0.0230985
135180	8.1631	3.36016	1.04095	3.22797	0.00124672	0.0230985
72765	46792.2	-1.35944	0.421086	-3.22841	0.00124481	0.0230985
164635	14.1002	2.59774	0.804346	3.22964	0.00123948	0.0230985
138462	24.2747	2.15462	0.667727	3.2268	0.00125182	0.0231327
81287	15.3634	-2.25292	0.698923	-3.22342	0.0012667	0.0233468
158702	7659.73	-1.16186	0.360782	-3.22039	0.00128016	0.0235338
113611	607.172	-1.34312	0.417252	-3.21897	0.00128652	0.0235896
113619	28.6294	2.57742	0.801017	3.21769	0.00129229	0.0236342
151287	11.6093	2.56295	0.796909	3.21611	0.00129941	0.0236815
111286	8.04282	3.31167	1.02987	3.21564	0.00130155	0.0236815
139938	22.1293	-1.95764	0.609501	-3.21188	0.00131871	0.0239324
106877	47.7603	1.83732	0.572251	3.21069	0.00132415	0.0239699
142083	19.0002	2.07271	0.646157	3.20775	0.0013378	0.0241552
165282	7.61074	3.70135	1.15425	3.20672	0.00134259	0.0241803
153298	64.9319	1.74042	0.543129	3.20442	0.00135334	0.0243121
143897	31.8553	-1.67007	0.521351	-3.20336	0.00135836	0.0243407
182937	89.4885	-1.36368	0.425841	-3.20233	0.00136321	0.0243661
72954	12.6863	-2.25554	0.70542	-3.19745	0.0013865	0.0246583
189731	11.4266	2.62469	0.820804	3.19771	0.00138525	0.0246583
105084	38.4659	1.92332	0.601995	3.19492	0.00139871	0.0248132
83652	9640.29	-1.26304	0.39587	-3.19053	0.00142011	0.0251298
140713	17.5576	2.68435	0.841623	3.18949	0.00142524	0.025158
156204	1641.51	-1.20241	0.377466	-3.18549	0.00144511	0.0253197
156212	14.2115	2.45868	0.771681	3.18613	0.00144189	0.0253197
111437	19.2393	-2.10935	0.661915	-3.18674	0.00143888	0.0253197
77196	33.0278	1.61602	0.507783	3.18251	0.00146005	0.0255186
145725	9.6122	2.96414	0.933137	3.17653	0.00149049	0.0259865
141954	9.926	3.04216	0.959297	3.17124	0.0015179	0.0263995
108528	39757.2	-1.12675	0.355996	-3.16508	0.00155043	0.0268138
173295	36.8786	-1.63691	0.517261	-3.16458	0.00155306	0.0268138
156777	15.8758	-2.11267	0.667378	-3.16562	0.00154751	0.0268138
109225	302.231	-1.17631	0.371939	-3.16263	0.00156352	0.026929
137986	27.5172	1.73474	0.549785	3.1553	0.00160333	0.0275478
155369	22.8541	-1.82995	0.580114	-3.15447	0.00160789	0.0275594
105671	22.068	2.06491	0.655102	3.15203	0.00162137	0.0277235
154030	23.1678	2.02924	0.644381	3.14913	0.00163757	0.0279331
110193	52.8609	1.57376	0.500189	3.14633	0.00165336	0.0280016
185270	9.42086	2.91528	0.926569	3.14631	0.00165342	0.0280016
74726	16.455	-2.45734	0.780979	-3.14649	0.00165242	0.0280016
109398	153.158	1.39044	0.443334	3.13633	0.00171076	0.0289037
186878	71.4736	1.53133	0.488371	3.13559	0.00171507	0.0289076
127297	27.2597	2.39504	0.764512	3.13277	0.00173167	0.0291183
148357	11.8477	2.43015	0.77675	3.12861	0.00175636	0.0294637
139920	52.3117	1.53584	0.491488	3.12487	0.00177885	0.0297706
182375	15.3832	2.87962	0.922187	3.1226	0.00179262	0.0298004
177711	105.191	-1.58257	0.506941	-3.12181	0.00179743	0.0298004
152871	15.543	2.13571	0.684094	3.12195	0.0017966	0.0298004
114757	11.2524	3.17582	1.01724	3.122	0.00179624	0.0298004
108274	23480.9	-1.30527	0.419275	-3.11315	0.00185104	0.0304306
155650	28.8883	1.8435	0.592099	3.1135	0.00184882	0.0304306
108685	53.7877	2.04286	0.656353	3.11245	0.00185543	0.0304306
186738	8.56839	3.04103	0.9766	3.11389	0.00184637	0.0304306
156209	33.0688	1.67506	0.538221	3.11222	0.00185688	0.0304306
106649	4193.94	-1.33348	0.428782	-3.10992	0.0018714	0.0305979
156319	14.6043	2.29668	0.739569	3.10543	0.0019	0.0308909
163895	47.208	1.93032	0.621668	3.10506	0.00190239	0.0308909
84864	6452.93	-1.16833	0.376198	-3.10563	0.00189874	0.0308909
166087	43.9062	-1.52583	0.491587	-3.10388	0.00191004	0.0309444
157488	40.3607	1.4864	0.480223	3.09522	0.00196667	0.0317892
183214	35.244	-1.8501	0.598765	-3.08986	0.00200249	0.0322948
156948	103.904	-1.25427	0.406089	-3.08866	0.00201059	0.0323518
156943	170.094	-1.25834	0.407605	-3.08716	0.00202077	0.032442
160172	2385.36	-1.18222	0.383642	-3.08157	0.00205911	0.0326877
112339	20.8388	2.24558	0.728474	3.08258	0.00205217	0.0326877
156710	39.8559	1.58463	0.514148	3.08206	0.00205575	0.0326877
114098	611.936	-1.08331	0.351283	-3.08386	0.00204332	0.0326877
115183	140.148	-1.33645	0.433518	-3.08279	0.00205069	0.0326877
112811	21620.3	-1.10666	0.359205	-3.08085	0.00206411	0.032694
108050	18083.7	-1.1876	0.385627	-3.07965	0.00207247	0.0327533
89842	37.0964	1.48593	0.482907	3.07705	0.00209057	0.032812
106596	11.2858	2.79116	0.907454	3.07581	0.0020993	0.032812
141643	11.0396	-2.48198	0.806407	-3.07783	0.00208515	0.032812
156203	54.2195	-1.70441	0.554119	-3.07589	0.00209876	0.032812
157417	107.99	-1.36131	0.442328	-3.0776	0.00208671	0.032812
112010	7.69713	3.72983	1.21385	3.07273	0.00212108	0.033007
156674	3329.63	-1.20984	0.393668	-3.07324	0.0021175	0.033007
155040	7.69555	3.21463	1.04792	3.06762	0.00215769	0.0334271
167698	8.81536	3.97579	1.29605	3.06761	0.00215778	0.0334271
157559	3260.1	-1.22148	0.398266	-3.067	0.00216221	0.0334271
105313	11.9855	-2.27796	0.743541	-3.06366	0.00218644	0.0335156
108313	11.5335	-2.77105	0.904349	-3.06414	0.00218299	0.0335156
155704	12.0562	2.56119	0.835887	3.06404	0.00218369	0.0335156
153150	21.6912	1.85145	0.604717	3.06168	0.00220099	0.0335156
111341	26156	-1.21177	0.39575	-3.06196	0.0021989	0.0335156
174253	33.4453	1.66828	0.544635	3.06311	0.00219049	0.0335156
167015	39.1209	-1.72639	0.563801	-3.06207	0.00219815	0.0335156
116409	59.3907	1.5226	0.497415	3.06102	0.00220586	0.0335178
156603	10092.8	-1.53705	0.50239	-3.05949	0.00221716	0.0336175
154947	12.9962	2.37674	0.777637	3.05636	0.00224042	0.0337171
154968	20.2047	-1.8952	0.62033	-3.05515	0.00224951	0.0337171
107030	23.9494	2.2143	0.725174	3.05347	0.00226213	0.0337171
155763	46.8225	1.53464	0.50244	3.05438	0.00225529	0.0337171
141613	12.0433	2.33165	0.762956	3.05608	0.00224253	0.0337171
156284	178.518	1.35805	0.44484	3.05289	0.0022665	0.0337171
163631	22.9929	-1.77836	0.582041	-3.05539	0.00224768	0.0337171
164060	39.0504	-2.26109	0.740164	-3.05484	0.00225177	0.0337171
114492	2435.52	-1.12203	0.367474	-3.05335	0.00226301	0.0337171
156632	55.6238	1.656	0.543026	3.04957	0.00229169	0.0339575
165194	5124.77	-1.15673	0.379318	-3.0495	0.00229223	0.0339575
150480	37.3824	1.65271	0.542094	3.04874	0.00229801	0.0339722
152667	26.3295	1.80453	0.59271	3.04454	0.00233033	0.0343785
85164	14499.4	-1.19739	0.393423	-3.04352	0.0023383	0.0344244
157100	24.5747	1.72786	0.568254	3.04065	0.00236071	0.0346824
114013	13916.1	-1.17135	0.385354	-3.03966	0.00236844	0.034724
152019	19.5944	-1.8008	0.592632	-3.03864	0.00237645	0.0347696
159962	20.4815	-1.95671	0.644702	-3.03506	0.00240489	0.034898
152756	37.0933	1.65781	0.546196	3.03519	0.00240381	0.034898
129229	39.6292	1.93082	0.636027	3.03576	0.00239931	0.034898
86477	24.9852	2.18417	0.719359	3.03627	0.00239523	0.034898
21116	45.5247	1.71627	0.565982	3.03237	0.00242639	0.0351381
110362	39.7398	1.59421	0.525968	3.03101	0.00243741	0.0352257
153241	117.884	1.26955	0.419231	3.02828	0.00245954	0.0354647
125365	8.14174	-2.99633	0.989628	-3.02774	0.00246394	0.0354647
112534	17920.9	-1.13975	0.377083	-3.02255	0.00250651	0.0360045
190350	36.508	-1.76728	0.584936	-3.02133	0.0025167	0.0360778
164248	37.2706	-1.47778	0.489834	-3.0169	0.00255372	0.0364611
157012	1059.26	-1.57005	0.520325	-3.01744	0.0025492	0.0364611
32669	19.4918	1.89565	0.628551	3.01591	0.00256208	0.0364779
186155	30.1288	2.12166	0.703715	3.01494	0.00257031	0.0364779
85502	13.4431	2.23415	0.7409	3.01545	0.00256597	0.0364779
46186	32.5018	1.90416	0.632355	3.01122	0.00260203	0.0367078
164900	29.6074	-1.58271	0.525595	-3.01127	0.00260161	0.0367078
156780	66.256	-1.31406	0.436249	-3.01218	0.0025938	0.0367078
104303	3386.23	-1.067	0.355229	-3.00369	0.00266724	0.0370386
154940	16.3104	1.95581	0.650845	3.00503	0.00265555	0.0370386
107470	15.6336	-2.1205	0.705731	-3.00468	0.00265861	0.0370386
155711	11.7556	2.47641	0.823624	3.00672	0.00264083	0.0370386
149517	10.8048	2.59038	0.861963	3.00521	0.00265397	0.0370386
150013	199.147	-1.26034	0.419531	-3.00417	0.00266304	0.0370386
154457	67.79	1.45046	0.48284	3.00402	0.0026644	0.0370386
157608	4579.07	-1.10719	0.368546	-3.00421	0.00266273	0.0370386
109608	18910.6	-1.25744	0.418917	-3.00164	0.00268531	0.037163
157212	133.46	-1.37671	0.458678	-3.00148	0.00268667	0.037163
186442	14.6836	2.08752	0.696792	2.99589	0.00273641	0.0377773
41627	21.6473	1.78059	0.594481	2.99521	0.0027426	0.0377893
86729	33.2086	-1.49443	0.499065	-2.99447	0.00274924	0.0378074
104719	7434.63	-1.14968	0.384318	-2.99149	0.00277622	0.0381045
155267	51.576	-1.77481	0.593789	-2.98895	0.00279937	0.0382742
149080	34.4593	-1.58655	0.53077	-2.98915	0.00279756	0.0382742
104837	1723	-1.38762	0.464555	-2.98698	0.00281747	0.0383738
142314	12.5324	-2.25392	0.754516	-2.98724	0.00281511	0.0383738
155630	245.418	-1.33066	0.446144	-2.98259	0.00285822	0.0387895
85917	18.6391	2.02716	0.67968	2.98251	0.00285892	0.0387895
104260	19.2317	-1.80958	0.606907	-2.98165	0.00286702	0.0388251
112570	65.572	-1.4619	0.490414	-2.98095	0.00287352	0.0388391
156801	48.6544	1.44129	0.48368	2.97984	0.00288402	0.0389069
113028	66.6811	1.69059	0.56746	2.97922	0.00288983	0.0389113
158235	38.8571	-1.48568	0.499239	-2.97589	0.00292142	0.0391878
111062	34.3602	3.9464	1.32611	2.97593	0.00292105	0.0391878
106315	4220.94	-1.09599	0.368399	-2.97501	0.00292983	0.0392265
159467	64.9287	1.92002	0.645583	2.97409	0.00293856	0.0392693
84912	13887.9	-1.0776	0.3624	-2.97351	0.00294413	0.0392698
85859	1173.56	-1.07021	0.360043	-2.97246	0.00295421	0.0393304
180641	8.14444	-2.82501	0.950781	-2.97125	0.00296593	0.0394124
157446	3178.58	-1.16747	0.393763	-2.96489	0.00302787	0.0401603
164777	7.97915	2.8987	0.978911	2.96115	0.00306494	0.0405761
135506	23.6066	-2.26304	0.764553	-2.95996	0.00307682	0.0406575
104333	28.3617	-1.61385	0.545627	-2.95779	0.00309849	0.0408679
165063	106.641	-1.38	0.46681	-2.95624	0.00311419	0.0409453
113383	32.1216	1.70666	0.577341	2.95607	0.00311591	0.0409453
111761	71.8157	1.19221	0.404334	2.94857	0.00319249	0.0418741
139758	20.2448	-1.86774	0.633592	-2.94785	0.00319989	0.0418895
123803	1974.93	-1.23354	0.418532	-2.94731	0.00320547	0.0418895
105998	4140.88	-1.10592	0.375595	-2.94446	0.00323516	0.0421997
115900	8.29935	2.75374	0.936302	2.94108	0.00327073	0.0425855
157440	28.9154	-1.62895	0.554059	-2.94003	0.00328177	0.0426509
142198	35.2677	-1.57963	0.537599	-2.93831	0.0033001	0.0427558
156675	13.9687	2.0553	0.699525	2.93814	0.00330188	0.0427558
161754	129.188	-1.23441	0.420828	-2.93328	0.00335405	0.0432862
145759	15.4304	2.34177	0.798371	2.93318	0.00335505	0.0432862
156833	32.5214	-1.59863	0.545192	-2.93223	0.00336534	0.0433402
40786	15.7347	1.98762	0.67853	2.9293	0.00339724	0.0435928
157291	29.8847	-1.61212	0.550333	-2.92936	0.00339658	0.0435928
145653	26.3097	1.7049	0.582402	2.92735	0.00341859	0.0437876
139679	11.1354	2.36146	0.807058	2.92601	0.00343342	0.0438508
109423	93.9788	-1.24547	0.425687	-2.92578	0.00343589	0.0438508
150864	67.4209	-1.69323	0.579284	-2.92297	0.00346707	0.044148
168121	10380.6	-1.13741	0.389181	-2.92256	0.00347161	0.044148
154978	23.4721	1.89046	0.64734	2.92035	0.00349637	0.044319
111195	36013.8	-1.26515	0.433235	-2.92025	0.00349755	0.044319
46339	42.8106	-1.45647	0.498918	-2.91925	0.0035087	0.044381
110423	20.2642	-2.08065	0.713007	-2.91814	0.00352129	0.044461
188882	57.2228	-1.31891	0.452355	-2.91565	0.00354947	0.0447371
154009	33.8621	1.46861	0.503856	2.91475	0.00355976	0.0447874
104084	175.348	1.18301	0.406042	2.91352	0.00357379	0.0448842
143468	17.1429	-1.76193	0.605179	-2.91142	0.00359785	0.0451066
138407	49.9819	1.47636	0.507387	2.90973	0.00361737	0.0451917
155350	135.436	-3.39633	1.16719	-2.90983	0.00361631	0.0451917
112023	17.432	-1.79017	0.615706	-2.9075	0.00364327	0.0454352
156429	23.1199	-1.66918	0.574391	-2.906	0.00366087	0.0455746
106104	43953.1	-1.06753	0.36771	-2.90318	0.00369399	0.0458341
85793	43271.8	-1.13466	0.390878	-2.90286	0.0036977	0.0458341
157109	3119.57	-1.13151	0.389829	-2.90257	0.00370109	0.0458341
115072	80.5233	-1.25707	0.43345	-2.90014	0.00372999	0.0461115
155115	11.9939	2.30949	0.797007	2.8977	0.00375915	0.0463912
107761	16.6029	1.98014	0.683561	2.89679	0.00376996	0.0464439
157499	2675.23	-1.1794	0.407221	-2.8962	0.00377709	0.046451
151651	43.2124	1.38377	0.478264	2.89331	0.003812	0.0464931
171024	46.0093	1.3649	0.472025	2.89159	0.00383293	0.0464931
141257	11.9719	2.6771	0.924956	2.8943	0.0038001	0.0464931
109939	58.1438	1.57553	0.544324	2.89447	0.00379802	0.0464931
110931	7.80087	-3.23596	1.11873	-2.89252	0.00382161	0.0464931
111728	5607.55	-1.16814	0.403915	-2.89204	0.00382749	0.0464931
173013	142.1	-1.45533	0.503232	-2.89197	0.00382835	0.0464931
113258	7.92422	3.35749	1.16059	2.89291	0.00381693	0.0464931
109568	4088.34	-1.11464	0.385584	-2.89079	0.00384272	0.0465323
113180	227.031	-1.33249	0.46175	-2.88575	0.00390487	0.0472043
104629	16.4764	2.05697	0.714063	2.88066	0.00396846	0.0478915
30173	100.962	-1.2009	0.417216	-2.87837	0.0039974	0.0481589
157716	23.5463	-2.19364	0.762632	-2.87641	0.00402227	0.0482944
187140	14.594	2.06247	0.716945	2.87675	0.00401796	0.0482944
118565	13.0129	2.28957	0.796211	2.87559	0.00403279	0.048339
88825	12.3377	-2.04618	0.711914	-2.8742	0.00405051	0.0484695
165878	16.7744	1.89072	0.658408	2.87165	0.00408338	0.0487531
149507	13.2864	2.23614	0.778791	2.87129	0.00408795	0.0487531
185524	8.25324	2.71002	0.944289	2.8699	0.00410602	0.0487551
44729	108.24	-1.26961	0.442422	-2.86969	0.00410873	0.0487551
168366	3618.94	-1.2286	0.428038	-2.87029	0.0041009	0.0487551
166192	19.8513	2.0456	0.713898	2.8654	0.00416484	0.0493384
178147	12.0971	-2.13637	0.746092	-2.86341	0.00419104	0.049566
104840	1755.35	-1.32735	0.46431	-2.85876	0.00425294	0.050131
128683	7.7012	2.87405	1.00517	2.85927	0.0042462	0.050131
104474	12466.6	-1.0999	0.385146	-2.85581	0.00429276	0.0504431
108530	4960.55	-1.11472	0.390344	-2.85574	0.00429363	0.0504431
80391	8.65554	2.79755	0.979943	2.85481	0.00430627	0.0505079
31314	26.4887	1.75588	0.615342	2.8535	0.00432403	0.0505102
159420	18.3429	1.82285	0.638779	2.85364	0.0043221	0.0505102
156822	14.978	-1.89104	0.662773	-2.85322	0.00432782	0.0505102
113915	10.6277	-2.20767	0.774471	-2.85055	0.00436431	0.0508525
156235	71424.5	-1.12224	0.394647	-2.84366	0.00445982	0.0517952
114220	49367	-1.02521	0.360467	-2.84412	0.00445337	0.0517952
163444	29.8738	1.73828	0.611446	2.84289	0.00447059	0.0518355
156097	19.1357	-1.69065	0.594929	-2.84177	0.00448635	0.051875
164723	7005.6	-1.01563	0.357414	-2.84161	0.00448862	0.051875
110013	56.3403	-1.32785	0.467787	-2.83859	0.0045314	0.0522842
80054	41.8199	1.79926	0.634788	2.83443	0.00459078	0.0526523
155891	32.2398	1.77439	0.626049	2.83428	0.00459298	0.0526523
122614	13.0241	-1.95307	0.688969	-2.83476	0.00458596	0.0526523
115376	15.7423	1.97782	0.697501	2.83559	0.00457414	0.0526523
110057	31.7919	-1.46931	0.518729	-2.83252	0.00461827	0.0528568
114990	10.8473	-2.24855	0.794738	-2.8293	0.00466502	0.0533059
36175	76.3813	-1.1961	0.423972	-2.82116	0.00478497	0.0545886
139791	10.5752	2.26856	0.804424	2.8201	0.00480083	0.054594
113815	31.0967	-1.56849	0.556109	-2.82047	0.00479532	0.054594
18150	9.54973	2.46786	0.875706	2.81814	0.00483032	0.0547539
106032	40635.3	-1.18145	0.419201	-2.81835	0.00482717	0.0547539
154822	3201.13	-1.12025	0.397929	-2.8152	0.00487463	0.0548357
107678	2619.51	-1.10146	0.391267	-2.8151	0.00487617	0.0548357
156229	21.8258	-1.58459	0.562572	-2.81668	0.00485226	0.0548357
165822	7.55154	2.80303	0.995401	2.81598	0.00486285	0.0548357
149558	79.0918	-1.35275	0.480367	-2.81609	0.00486124	0.0548357
156012	497.102	-1.1415	0.405565	-2.81459	0.00488392	0.0548359
155280	78.1285	1.35787	0.482767	2.81269	0.00491289	0.0550741
156401	11.0848	2.39346	0.851125	2.81211	0.00492172	0.055086
76490	97.0854	3.206	1.14078	2.81035	0.00494872	0.055301
151217	7651.92	1.25012	0.445205	2.80796	0.00498569	0.0556265
153454	10.5458	2.37289	0.847077	2.80126	0.00509031	0.0567046
113404	14.7439	2.36178	0.84362	2.79957	0.00511701	0.0568614
116129	24062.4	-1.10712	0.395492	-2.79936	0.00512041	0.0568614
182842	95.426	-1.15806	0.413983	-2.79735	0.00515232	0.0570117
108434	39744.7	-1.07231	0.383313	-2.79748	0.00515036	0.0570117
115094	20.0807	1.64303	0.587427	2.79699	0.00515805	0.0570117
165226	87.7724	-1.46582	0.524909	-2.79253	0.00522974	0.0577142
113695	36004.4	-0.973322	0.348922	-2.78951	0.00527876	0.0581647
155122	9.72947	2.72784	0.978581	2.78755	0.00531089	0.058428
157564	14.954	1.81876	0.652729	2.7864	0.00532975	0.0585447
112108	17.3341	1.87486	0.673196	2.78502	0.00535251	0.0587038
95810	29.9181	1.53743	0.552325	2.78355	0.00537668	0.058878
155087	33.9831	-3.72103	1.33739	-2.78231	0.00539743	0.0590141
107053	214.348	-1.12787	0.405671	-2.78027	0.00543141	0.0591969
188639	87.582	-1.19194	0.428876	-2.77921	0.00544915	0.0591969
153255	17.411	1.81614	0.653249	2.78016	0.00543316	0.0591969
153639	93.403	-1.23046	0.442957	-2.77783	0.00547233	0.0591969
113544	22.4999	4.23756	1.5255	2.77782	0.00547254	0.0591969
129805	11.4373	2.2573	0.812559	2.77802	0.00546914	0.0591969
84203	26201.8	-0.992381	0.357243	-2.77789	0.00547133	0.0591969
156820	21.0207	-1.62011	0.583527	-2.77642	0.0054962	0.0593623
156011	29.6766	-1.43814	0.518479	-2.77376	0.00554134	0.0597588
155059	21.3183	1.91954	0.692582	2.77157	0.00557869	0.0597982
109863	15.5447	2.0936	0.755305	2.77187	0.00557357	0.0597982
190295	66.8179	-1.56726	0.565332	-2.77229	0.00556638	0.0597982
114132	1035.84	-1.03714	0.374078	-2.77253	0.00556222	0.0597982
86417	4221.99	-1.02425	0.369664	-2.77077	0.00559244	0.0598552
112355	143.162	-1.15069	0.415419	-2.76994	0.00560664	0.0599167
182779	33.422	1.5783	0.570592	2.76608	0.00567348	0.0605399
104349	24.0702	-1.59104	0.576448	-2.76008	0.00577877	0.06141
105462	324.818	-1.10858	0.401947	-2.75802	0.00581525	0.06141
138301	14.7521	2.07461	0.752187	2.75811	0.00581375	0.06141
171764	13.4166	2.17721	0.789085	2.75917	0.00579491	0.06141
166403	21.9625	-1.66019	0.601662	-2.75933	0.00579193	0.06141
114745	12858.9	-1.11196	0.403101	-2.75851	0.00580652	0.06141
115949	4935.47	-0.961317	0.348556	-2.758	0.0058156	0.06141
186385	45.3081	1.4699	0.533125	2.75714	0.00583092	0.0614802
176376	15.7697	1.79788	0.652972	2.75338	0.0058983	0.0620064
157602	3307.38	-1.09299	0.396893	-2.75386	0.00588974	0.0620064
140279	130.049	1.25442	0.45598	2.75104	0.00594058	0.0623399
154471	20.4527	1.69942	0.617823	2.75066	0.00594759	0.0623399
176721	11.4898	-2.06719	0.752157	-2.74834	0.00598975	0.0626892
157145	140.154	1.13517	0.413305	2.74657	0.00602218	0.0629358
135024	9.06736	2.36792	0.86264	2.74497	0.00605161	0.0629651
80064	56.401	-1.24254	0.452572	-2.7455	0.00604182	0.0629651
156257	440.554	-1.2029	0.438182	-2.74522	0.00604711	0.0629651
108079	81567.9	-1.31949	0.480883	-2.74389	0.00607162	0.0630808
181013	47.4562	1.27352	0.464348	2.7426	0.0060955	0.0631441
186010	23.2314	2.17913	0.794518	2.74271	0.0060935	0.0631441
115809	89283.8	-1.33544	0.487235	-2.74086	0.00612789	0.063387
123809	1328.78	-1.14958	0.419634	-2.73947	0.0061538	0.0635624
104742	1018.72	-1.18273	0.432494	-2.73467	0.00624422	0.0641587
155566	19.4118	1.66298	0.608254	2.73401	0.00625674	0.0641587
163041	45.5142	1.5186	0.555416	2.73416	0.00625395	0.0641587
114562	64.6594	1.22126	0.44665	2.73427	0.00625183	0.0641587
115145	7.82192	-2.47259	0.904068	-2.73496	0.00623881	0.0641587
181003	7.85994	2.68637	0.98275	2.73352	0.00626614	0.0641623
106855	16.3813	-1.92187	0.703608	-2.73145	0.00630569	0.064289
146182	8.7158	2.54937	0.933282	2.73162	0.00630241	0.064289
115810	89553.2	-1.33043	0.487059	-2.73155	0.00630381	0.064289
156198	13.2281	2.23468	0.819135	2.7281	0.00636996	0.0648511
78116	16.2512	-1.78	0.652596	-2.72757	0.00638022	0.0648626
157447	3353.35	-1.08486	0.398003	-2.72575	0.00641547	0.0650511
168148	8.1253	2.7151	0.996122	2.72567	0.0064171	0.0650511
156400	43.5719	1.26967	0.466035	2.72442	0.00644148	0.0651122
29487	47.7039	1.28049	0.469945	2.72476	0.00643473	0.0651122
155148	17.1273	4.48442	1.64775	2.72154	0.00649779	0.0655879
155219	36.4792	-1.38246	0.508664	-2.71783	0.00657121	0.0661172
107585	17.8043	-2.41566	0.88903	-2.71719	0.0065839	0.0661172
142714	21.8635	-1.58686	0.584135	-2.7166	0.0065957	0.0661172
24208	41.057	-1.473	0.542235	-2.71654	0.00659681	0.0661172
104028	23.4848	-1.58127	0.58186	-2.71762	0.00657532	0.0661172
110407	9602.13	-1.00876	0.371795	-2.7132	0.00666363	0.0666927
147295	42.5389	-1.27347	0.469533	-2.7122	0.00668373	0.0667057
115845	8262.2	-1.08849	0.401317	-2.71229	0.00668206	0.0667057
182764	44.13	-1.27721	0.471052	-2.7114	0.00670002	0.0667744
145516	19.6472	1.67074	0.616351	2.71069	0.00671431	0.0668229
147829	13.8588	2.1654	0.7995	2.70845	0.00675988	0.0671822
92142	13.7634	1.86489	0.688786	2.70751	0.00677907	0.0672787
159047	22.5756	1.87487	0.692639	2.70685	0.00679253	0.0673181
155501	9.146	2.75145	1.01686	2.70583	0.00681331	0.0674299
112810	1823.17	-1.08617	0.401711	-2.70386	0.00685399	0.0677328
113966	18719.1	-1.07459	0.397492	-2.70342	0.00686301	0.0677328
127424	11.8922	2.0483	0.757921	2.70253	0.00688149	0.0677846
189960	40.3438	1.57051	0.581188	2.70224	0.00688736	0.0677846
167911	6377.78	-1.04712	0.387629	-2.70135	0.00690583	0.0678723
108206	42.8698	-1.41682	0.52485	-2.69947	0.00694501	0.0681629
114584	29.0188	-2.14709	0.795652	-2.69853	0.00696465	0.0682612
119008	10.8648	-2.06974	0.767639	-2.69624	0.00701275	0.0686379
106438	28.9638	1.94986	0.723647	2.69449	0.00704962	0.0688719
179538	14.0729	2.04044	0.75735	2.69419	0.00705607	0.0688719
78345	26064.8	-1.04372	0.387501	-2.69347	0.00707119	0.0689246
137874	38.2728	1.43215	0.532295	2.69052	0.00713416	0.0694431
116082	13330.1	-1.08677	0.404347	-2.68772	0.00719414	0.069931
77036	14926.8	-1.12304	0.418197	-2.68543	0.00724372	0.0703166
157844	93633.1	-1.03031	0.383743	-2.68491	0.00725501	0.0703299
161830	67.9711	1.13269	0.422147	2.68316	0.00729306	0.0706024
36896	8.26514	2.49116	0.928804	2.68212	0.00731572	0.0707253
141409	8.62666	2.77708	1.03572	2.68131	0.00733353	0.070801
156395	2490.26	-1.06416	0.39705	-2.68016	0.00735863	0.0709468
135380	134.288	-1.15314	0.430698	-2.67738	0.00741997	0.0714411
183020	21.6015	1.64938	0.616235	2.67654	0.0074387	0.0715244
85517	12.8382	2.10194	0.786356	2.67302	0.00751723	0.0721816
155401	23.8718	1.86424	0.697705	2.67196	0.007541	0.0722014
162045	25958.9	-1.11623	0.41782	-2.67157	0.00754981	0.0722014
157197	23.0296	-1.45462	0.54443	-2.67182	0.00754405	0.0722014
157335	22.6973	1.5653	0.586039	2.67099	0.00756275	0.0722278
161987	32.5224	1.79832	0.67461	2.66571	0.00768262	0.073274
126456	30.5294	1.36561	0.512913	2.66245	0.0077573	0.0738295
83946	19.1044	1.68483	0.632905	2.66206	0.0077664	0.0738295
154100	1594.03	-1.16701	0.438493	-2.66141	0.00778141	0.0738295
86485	10236.5	-0.994771	0.373783	-2.66136	0.00778248	0.0738295
116274	15335.2	-1.02865	0.386661	-2.66035	0.00780589	0.0739528
159312	49.3561	-1.41966	0.534644	-2.65533	0.00792315	0.0747937
84197	62.6985	1.21268	0.456711	2.65525	0.00792485	0.0747937
133796	7.83311	-2.58178	0.972351	-2.65519	0.00792627	0.0747937
106608	10.0032	2.21135	0.833822	2.65207	0.00799999	0.075389
115406	228.581	-1.08249	0.408481	-2.65003	0.00804839	0.0757446
160036	76.9181	-1.14714	0.433193	-2.6481	0.00809463	0.0760788
140700	14.4686	1.79411	0.677908	2.64654	0.00813192	0.0763282
156560	273.053	-1.62205	0.613889	-2.64225	0.00823562	0.0771994
182769	208.6	1.10176	0.41771	2.63763	0.00834867	0.0781559
182291	50.7394	1.22643	0.465248	2.63608	0.00838708	0.078412
156673	3332.4	-1.05902	0.402139	-2.63346	0.00845187	0.0789138
138520	75.1538	-1.09616	0.416599	-2.6312	0.00850833	0.0792324
113110	94.182	-1.20242	0.456912	-2.63161	0.00849801	0.0792324
156440	25.8393	1.70509	0.648886	2.62772	0.00859596	0.0797346
147160	70455.6	-1.03033	0.392024	-2.62824	0.00858279	0.0797346
51749	32.5332	1.31383	0.499916	2.62809	0.00858658	0.0797346
157610	3017.99	-1.04145	0.396636	-2.6257	0.00864714	0.0801046
152522	64.5133	-1.34106	0.510888	-2.62495	0.00866612	0.0801758
38809	109.065	-1.19824	0.456642	-2.62403	0.00868968	0.080289
159764	33.8522	1.78746	0.681541	2.62267	0.00872433	0.0803998
106957	35.3415	-1.27239	0.485085	-2.62302	0.00871549	0.0803998
132375	39.8211	-1.27426	0.485997	-2.62196	0.00874263	0.0804639
156810	29.6704	1.43387	0.546979	2.62143	0.00875623	0.0804847
157772	27.4762	1.44501	0.551872	2.61837	0.00883505	0.0811042
153371	142.067	-1.1282	0.43105	-2.61733	0.00886198	0.0811726
115750	21.6269	-1.56197	0.596811	-2.6172	0.00886539	0.0811726
114610	200.951	-1.05024	0.401405	-2.61641	0.00888607	0.0812571
113608	5476.16	-1.32439	0.506731	-2.6136	0.00895943	0.0818226
155865	13.2668	-1.81385	0.69414	-2.61309	0.00897265	0.081838
162555	9.75395	2.12172	0.812107	2.61261	0.00898529	0.0818481
157408	22.7867	1.49138	0.571111	2.61136	0.00901833	0.0820436
128967	77.0636	-1.145	0.438962	-2.60842	0.00909612	0.0826454
79183	46909.2	-1.02769	0.394415	-2.60561	0.00917098	0.0831127
86316	4668.18	1.11335	0.427283	2.60565	0.00917013	0.0831127
105851	53.5159	1.61889	0.621623	2.6043	0.00920619	0.0831201
159483	32.1649	1.36105	0.522621	2.60427	0.00920694	0.0831201
85556	4361.99	-1.01816	0.39084	-2.60504	0.00918625	0.0831201
182331	26.506	1.42303	0.546628	2.60329	0.00923339	0.0831321
138360	9.43519	2.2679	0.871542	2.60217	0.00926352	0.0831321
189359	15.1439	1.8491	0.710547	2.60236	0.00925834	0.0831321
156648	7.60789	-2.27025	0.872486	-2.60205	0.00926684	0.0831321
115791	5590.25	-0.996432	0.382918	-2.60221	0.00926253	0.0831321
152855	15.9823	-1.63007	0.627195	-2.59898	0.00935019	0.0837739
126980	16.2729	1.82617	0.702896	2.59807	0.00937489	0.0838893
106540	11.9617	1.90266	0.732664	2.59691	0.00940671	0.0839623
13035	20.7786	1.86881	0.719576	2.5971	0.00940149	0.0839623
22237	41.7822	1.44282	0.556059	2.59472	0.00946667	0.0843913
111237	19876.4	-0.989616	0.381535	-2.59378	0.00949273	0.0845175
158228	36.8671	-1.43053	0.551861	-2.59219	0.00953668	0.0848024
114450	20.8967	1.56978	0.605699	2.59168	0.00955095	0.0848229
120302	27.3627	-1.41132	0.545047	-2.58935	0.00961564	0.0852907
109657	16.5034	-2.01128	0.77718	-2.58792	0.00965562	0.0855384
111504	9.46528	2.73523	1.05889	2.58312	0.00979127	0.086632
156723	19.7465	-1.6457	0.638426	-2.57775	0.00994449	0.0878781
104771	10.1022	2.27953	0.884534	2.5771	0.00996337	0.0879354
123808	1934.27	-1.11536	0.432974	-2.57604	0.00999386	0.0880949
107601	2439.03	-1.01737	0.395253	-2.57397	0.0100538	0.0885134
137353	24.8579	-1.3531	0.526228	-2.57132	0.0101311	0.0890834
85138	10.2339	-1.99741	0.776986	-2.57072	0.0101489	0.0891291
105137	16.2744	2.17765	0.847748	2.56875	0.0102067	0.0892291
106243	76.5646	-1.1461	0.446195	-2.56862	0.0102105	0.0892291
107579	10.7551	2.17458	0.84651	2.56887	0.010203	0.0892291
113541	30.1273	-1.33853	0.520965	-2.56932	0.0101898	0.0892291
143338	63.5383	1.08954	0.424748	2.56514	0.0103135	0.0900178
155621	54.5424	-1.34222	0.523922	-2.56187	0.0104109	0.0907569
146652	11.737	-1.83018	0.71467	-2.56087	0.0104411	0.0909076
123806	1742.21	-1.10674	0.432267	-2.5603	0.0104581	0.0909441
31509	10.9117	2.02444	0.790909	2.55964	0.010478	0.0910062
166764	103201	-1.00452	0.392546	-2.55898	0.0104979	0.0910675
119441	24.5643	1.38055	0.53994	2.55686	0.010562	0.0913476
137553	31.5561	1.44894	0.566708	2.55676	0.0105651	0.0913476
167240	19.348	1.74796	0.683692	2.55664	0.0105688	0.0913476
155617	20.9914	1.47193	0.576244	2.55436	0.0106384	0.0917253
111291	18.7316	1.92358	0.753041	2.55442	0.0106364	0.0917253
117461	14.1619	1.86044	0.728602	2.55344	0.0106665	0.0917448
107046	19.801	1.95153	0.764233	2.55358	0.0106623	0.0917448
142008	26.141	1.44676	0.566745	2.55275	0.0106875	0.091814
159688	25.4188	1.70504	0.668713	2.54974	0.0107803	0.0924841
157001	36.9886	1.64146	0.643867	2.54938	0.0107915	0.0924841
104586	16.1388	1.92627	0.756181	2.54737	0.0108538	0.0927251
138736	42.498	1.46473	0.575032	2.54721	0.0108589	0.0927251
155404	12.927	1.78475	0.700491	2.54786	0.0108387	0.0927251
153053	14.241	2.1156	0.831029	2.54576	0.010904	0.0928869
116126	2978.07	-1.03674	0.407198	-2.54603	0.0108957	0.0928869
182379	33.1084	-1.36644	0.536951	-2.54482	0.0109334	0.0930257
110630	1360.9	-1.01003	0.3973	-2.54224	0.0110146	0.0934577
111556	27406.3	-1.06665	0.419738	-2.54123	0.0110463	0.0934577
187167	30.8243	-1.40147	0.551428	-2.54152	0.0110372	0.0934577
166329	8151.24	-0.987012	0.388417	-2.54111	0.01105	0.0934577
157538	33.5716	1.27908	0.503176	2.54202	0.0110214	0.0934577
23450	31.7293	-1.35982	0.535302	-2.54028	0.0110764	0.0935693
155997	467.726	-1.03398	0.40736	-2.53824	0.0111413	0.0940055
114189	8.6719	2.15502	0.849931	2.53552	0.011228	0.0946249
155483	44.3178	1.24532	0.49142	2.53412	0.0112729	0.0948904
157336	33.6786	-1.21645	0.481019	-2.52891	0.0114418	0.0960863
150742	11.1825	2.08118	0.822957	2.5289	0.0114421	0.0960863
157613	18.2014	1.68752	0.668551	2.52415	0.0115979	0.0971648
155713	15.0175	1.72462	0.68318	2.5244	0.0115896	0.0971648
136410	26.1114	-1.43961	0.570641	-2.5228	0.0116425	0.0972928
160588	51513.1	-1.01665	0.403042	-2.52244	0.0116543	0.0972928
153118	81.9943	0.994149	0.39401	2.52315	0.0116307	0.0972928
105890	14.8798	1.78472	0.708363	2.5195	0.0117522	0.097625
108290	38.7062	-1.38911	0.551218	-2.52007	0.0117331	0.097625
140082	99.1557	-1.24006	0.492237	-2.51924	0.0117609	0.097625
143724	10.1378	1.98282	0.787092	2.51918	0.0117629	0.097625
151177	20.0024	-1.64467	0.652833	-2.51927	0.0117597	0.097625
104709	6025.21	-0.975275	0.387642	-2.51592	0.0118722	0.0981033
156248	25.8983	1.65434	0.657537	2.51597	0.0118705	0.0981033
153407	19.1035	4.03711	1.60473	2.51577	0.0118774	0.0981033
148769	886.461	-1.04189	0.413978	-2.51677	0.0118435	0.0981033
86861	6143.92	-0.955067	0.379687	-2.5154	0.0118896	0.0981033
186498	28.8298	-1.52193	0.605171	-2.51488	0.0119073	0.0981349
155487	19.7788	1.44057	0.57385	2.51036	0.0120607	0.0992841
77628	35.5861	-1.35801	0.541061	-2.5099	0.0120767	0.0993001
129281	41.2639	1.38729	0.553085	2.50827	0.0121324	0.0994128
164782	8.35971	-2.69347	1.07353	-2.50898	0.012108	0.0994128
157466	18.9273	-1.73265	0.690722	-2.50847	0.0121256	0.0994128
123804	1712.52	-1.10597	0.441227	-2.50659	0.0121903	0.0997724
142993	10.629	1.97822	0.79008	2.50382	0.0122859	0.100355
111363	55.3023	-1.2343	0.493047	-2.50341	0.0123001	0.100355
116016	10570.7	-1.05576	0.421747	-2.5033	0.012304	0.100355
127176	20.3417	1.57396	0.628951	2.50251	0.0123315	0.100454
184669	23.0455	2.03044	0.811478	2.50214	0.0123444	0.100454
164862	10.7094	-1.91975	0.767673	-2.50074	0.0123935	0.100738
115884	64.7642	-1.50615	0.602983	-2.49783	0.0124958	0.101453
109338	218.011	-1.21581	0.487239	-2.4953	0.0125851	0.101952
147618	30.8269	-1.29695	0.519761	-2.49527	0.012586	0.101952
155451	21.5195	1.73587	0.696046	2.49391	0.0126346	0.102113
89487	62.7056	-1.05075	0.421305	-2.49403	0.0126302	0.102113
154711	24.7345	-1.35831	0.545058	-2.49205	0.0127009	0.102532
85743	3120.19	-0.972598	0.390395	-2.49132	0.0127269	0.102612
86582	19.4959	-1.5345	0.616028	-2.49096	0.0127398	0.102612
106356	63.6153	2.94165	1.18185	2.48903	0.0128094	0.103056
155664	16.955	-1.53026	0.614935	-2.48849	0.0128286	0.103094
106037	4353.74	-0.959952	0.385955	-2.48721	0.0128748	0.103348
158932	879.685	-0.942687	0.379301	-2.48533	0.0129433	0.103593
155824	7.76435	2.60509	1.04802	2.48571	0.0129292	0.103593
165264	23.9373	1.36478	0.54917	2.48517	0.0129491	0.103593
156286	34.6692	1.83184	0.737473	2.48395	0.0129935	0.103831
168177	11118.7	-1.01986	0.410942	-2.48177	0.0130731	0.10435
79080	34.6021	1.19023	0.479733	2.48102	0.0131007	0.104452
153277	21.5767	-1.44231	0.581606	-2.47987	0.013143	0.104672
107924	4115.93	-0.909422	0.366788	-2.47942	0.0131595	0.104686
107362	17.684	-1.88805	0.761635	-2.47895	0.0131769	0.104707
109867	12.9386	-2.22742	0.899247	-2.47699	0.0132497	0.10505
114080	17870.3	-0.948321	0.382801	-2.47732	0.0132372	0.10505
76290	272.717	-0.980682	0.396035	-2.47625	0.0132771	0.10515
155514	23.0681	-1.41369	0.571109	-2.47534	0.013311	0.105301
155410	12.7611	-1.73042	0.69921	-2.47482	0.0133305	0.105337
175582	33.2545	1.21923	0.492846	2.47385	0.0133666	0.105505
155149	3232.57	-1.1265	0.455688	-2.47209	0.0134327	0.105909
106394	9.19818	2.17308	0.880167	2.46894	0.0135514	0.106029
155481	18.7962	1.53478	0.621066	2.47121	0.0134658	0.106029
77781	25.9902	1.48733	0.602311	2.46937	0.0135352	0.106029
72854	18.5517	1.60575	0.650175	2.46972	0.0135218	0.106029
110235	8.92075	2.59424	1.05076	2.46891	0.0135525	0.106029
111306	9861.81	-1.00535	0.406969	-2.47034	0.0134986	0.106029
115348	13.5156	1.83409	0.742507	2.47013	0.0135063	0.106029
104298	21.4422	1.53275	0.620975	2.46829	0.0135761	0.106097
112698	27.8141	-1.52181	0.616668	-2.4678	0.0135947	0.106125
82733	19.2218	1.52746	0.619269	2.46656	0.0136418	0.106363
83110	10.5212	2.26924	0.920134	2.46621	0.0136551	0.106363
151649	8.94391	2.40603	0.976352	2.46431	0.0137279	0.106746
157151	12.1923	1.83027	0.742761	2.46414	0.0137343	0.106746
166000	28.2341	1.2805	0.519922	2.46287	0.0137828	0.107005
15035	11.2434	1.77849	0.722339	2.46212	0.0138118	0.107113
162617	98.0005	0.970307	0.394164	2.46168	0.0138288	0.107128
186097	63.1029	1.05165	0.427312	2.46108	0.0138521	0.107192
107050	27.3995	-1.29823	0.527593	-2.46067	0.0138678	0.107196
106631	27.2059	1.30293	0.529883	2.4589	0.0139363	0.107608
79714	12684.3	-0.908571	0.36964	-2.45799	0.0139718	0.107693
125421	1731.37	-1.08159	0.440056	-2.45784	0.0139776	0.107693
104459	14.1874	-1.76379	0.717737	-2.45743	0.0139934	0.107698
81503	81.7897	1.04168	0.424081	2.45632	0.0140369	0.107915
151650	15.416	1.60722	0.654817	2.45445	0.0141099	0.108359
80076	13.8573	2.17796	0.887959	2.45277	0.0141761	0.10875
76836	8.37335	2.49596	1.01835	2.45097	0.0142472	0.109177
155154	40.8335	-1.14117	0.466069	-2.44849	0.0143455	0.109457
140107	168.531	-1.10934	0.453038	-2.44866	0.0143388	0.109457
157172	18.6738	1.73678	0.709276	2.44866	0.0143388	0.109457
150050	11.42	-1.83551	0.749475	-2.44906	0.0143229	0.109457
107063	19355.3	-0.902211	0.368591	-2.44772	0.0143761	0.109574
155025	30.3462	1.42609	0.582759	2.44714	0.0143995	0.109634
123815	15.9629	-1.83322	0.749676	-2.44535	0.0144711	0.110061
155343	27.5228	-1.28042	0.524052	-2.44331	0.0145533	0.110568
110309	11.9763	-1.75067	0.716703	-2.44267	0.0145792	0.110646
128183	12.4367	2.30248	0.942927	2.44184	0.0146126	0.110781
105299	16110.5	-0.900627	0.368929	-2.44119	0.0146389	0.110818
155578	11.0294	1.84612	0.756313	2.44095	0.0146488	0.110818
71505	15.7555	1.71092	0.701472	2.43904	0.0147264	0.110932
155880	20.9083	-1.51566	0.62123	-2.43977	0.0146966	0.110932
113344	40.7625	-1.27978	0.524648	-2.43932	0.014715	0.110932
15755	12.3081	1.84911	0.757956	2.4396	0.0147036	0.110932
109319	924.174	-0.918402	0.376653	-2.43832	0.0147556	0.111035
110043	120.311	-0.97284	0.399155	-2.43725	0.0147994	0.111129
112380	19.0749	-1.47025	0.603158	-2.43759	0.0147854	0.111129
141273	14.6503	2.14767	0.881471	2.43646	0.0148316	0.111225
82499	22805.5	-0.935947	0.384188	-2.43617	0.0148436	0.111225
113232	25517.9	-0.996286	0.409043	-2.43565	0.0148649	0.111267
179665	34.6412	1.23359	0.506596	2.43505	0.0148897	0.111335
166035	21.3131	-1.67042	0.686137	-2.43453	0.0149113	0.111379
33992	170.288	0.93054	0.382479	2.43292	0.0149777	0.111545
153610	15.3533	1.55805	0.640421	2.43285	0.0149806	0.111545
147376	122.125	-0.987031	0.405704	-2.43288	0.0149791	0.111545
105979	8.28356	-2.13848	0.880089	-2.42984	0.0151053	0.112356
104961	2352.81	-0.987125	0.406474	-2.42851	0.0151612	0.112458
138211	14.0838	1.66773	0.686832	2.42814	0.0151763	0.112458
170921	100.56	0.982272	0.404443	2.42871	0.0151528	0.112458
161603	14.6407	1.70299	0.701398	2.428	0.0151825	0.112458
155135	8.81618	2.06622	0.851472	2.42664	0.0152392	0.112761
78304	7166.76	-1.07602	0.443808	-2.42452	0.0153285	0.113303
152456	15.3669	1.69081	0.697642	2.42361	0.0153671	0.113466
164072	173.449	-1.02832	0.424358	-2.42325	0.0153825	0.113466
79776	4410.19	-0.906686	0.374397	-2.42173	0.015447	0.113823
191327	19.6634	1.42667	0.589517	2.42006	0.0155181	0.114228
126535	21.2538	1.49524	0.618079	2.41918	0.0155557	0.114387
106240	136.927	-1.04461	0.431939	-2.41842	0.0155882	0.114431
44932	142.458	1.26362	0.522529	2.41828	0.015594	0.114431
111691	8.19749	2.16765	0.896914	2.41678	0.0156583	0.114784
113533	25844.8	-0.858252	0.355238	-2.41599	0.0156925	0.114916
166012	16.9494	1.52551	0.631705	2.41491	0.015739	0.115138
157416	8.78186	2.06688	0.856064	2.41439	0.0157614	0.115183
182647	14.9462	1.76379	0.730698	2.41384	0.0157854	0.11524
161010	84395.4	-0.989319	0.40996	-2.41321	0.0158129	0.115322
86063	10.9297	1.88137	0.779992	2.41204	0.0158636	0.115573
75018	7.9053	2.12526	0.881759	2.41025	0.0159414	0.116021
168019	1140.6	-0.961931	0.399227	-2.40948	0.0159751	0.116147
80601	30.6696	1.21975	0.506365	2.40884	0.0160033	0.116232
156535	193.715	1.05983	0.440876	2.40393	0.01622	0.117663
123979	12.7943	-1.61558	0.672141	-2.40363	0.0162333	0.117663
37765	18.8812	1.5072	0.62762	2.40146	0.0163299	0.118242
13049	18.548	1.41833	0.590857	2.40045	0.0163748	0.118446
112699	10.9535	-1.95549	0.814795	-2.39998	0.0163958	0.118477
132299	17.3183	-1.5113	0.629979	-2.39897	0.0164412	0.118684
156734	39.6073	-1.13174	0.47193	-2.39811	0.01648	0.118843
113967	12.564	2.10379	0.877564	2.39731	0.016516	0.118982
155589	8246.84	-0.928245	0.387537	-2.39524	0.0166094	0.119534
139146	17.0878	1.55889	0.651097	2.39425	0.0166544	0.119737
104413	10.1413	1.8352	0.766708	2.39361	0.0166833	0.119822
25466	26.4287	-1.35747	0.567427	-2.39233	0.0167417	0.12012
111108	7.83196	2.56334	1.07219	2.39076	0.0168137	0.120515
156213	11.7008	1.71791	0.719159	2.38878	0.0169044	0.120854
111336	343.312	-0.886517	0.371181	-2.38837	0.0169234	0.120854
15544	28.5594	1.37518	0.575616	2.38907	0.0168913	0.120854
112731	15.4028	1.56686	0.656073	2.38824	0.0169291	0.120854
77891	10.2158	2.21166	0.926331	2.38755	0.0169613	0.120962
108478	8189.29	-0.914159	0.38326	-2.38522	0.017069	0.121608
80266	41.1937	-1.14997	0.482286	-2.38441	0.0171066	0.121674
153950	45.3953	1.19582	0.501545	2.38428	0.0171126	0.121674
154797	9.70238	2.02439	0.85007	2.38144	0.017245	0.122248
137196	19.8922	-1.5381	0.645829	-2.38159	0.0172382	0.122248
78403	2453.41	-0.903013	0.379115	-2.3819	0.0172237	0.122248
84317	8.79262	2.60977	1.09658	2.37992	0.0173162	0.122631
177396	28.4368	1.30615	0.549091	2.37875	0.0173713	0.122816
181649	9.88325	1.96	0.824001	2.37863	0.017377	0.122816
112920	122.963	-1.01812	0.428172	-2.37783	0.0174149	0.122961
157699	19688.4	-0.937924	0.394529	-2.37733	0.0174387	0.123007
147162	19.3706	-1.4311	0.602227	-2.37634	0.0174854	0.123214
139165	93.9407	1.0292	0.433297	2.37528	0.0175357	0.123345
156480	12.8418	1.84221	0.775599	2.37521	0.0175388	0.123345
167461	15.8851	4.80079	2.02151	2.37485	0.0175563	0.123346
86908	19.2916	1.3832	0.582923	2.37286	0.0176508	0.123887
114070	99.3065	-1.08319	0.456629	-2.37214	0.0176855	0.124008
156782	45.4568	-1.16653	0.491932	-2.37132	0.0177248	0.124161
143542	14.4656	-1.95209	0.823797	-2.36963	0.0178061	0.124362
156455	995.292	-1.09099	0.460382	-2.36975	0.0178	0.124362
115575	9.69846	1.98827	0.838864	2.37019	0.017779	0.124362
115371	14.4133	-1.53299	0.647104	-2.369	0.0178363	0.124451
155740	29.1217	1.24761	0.526882	2.36792	0.0178885	0.124563
109726	5591.62	-0.870055	0.367489	-2.36757	0.0179054	0.124563
162873	14.8383	-1.62552	0.686674	-2.36724	0.0179211	0.124563
112324	14164.6	-0.901539	0.380844	-2.36721	0.0179226	0.124563
104148	29.369	1.52105	0.642923	2.36584	0.0179892	0.124904
107829	280.743	0.835234	0.353095	2.36547	0.0180074	0.124907
152497	1217.96	-1.06659	0.451342	-2.36315	0.0181202	0.125423
115150	23.4015	1.46715	0.620787	2.36337	0.0181094	0.125423
116247	9.7039	2.14102	0.906116	2.36286	0.0181348	0.125423
83305	191.971	-1.0205	0.432064	-2.36192	0.0181808	0.125619
127973	17.0509	1.9927	0.843864	2.3614	0.018206	0.125671
158872	40.3797	-1.18646	0.502727	-2.36004	0.0182729	0.12601
77636	8.67266	-2.33654	0.990601	-2.35871	0.0183385	0.12634
159747	791.97	-0.935631	0.397094	-2.3562	0.0184631	0.127075
155687	15.4694	-1.5167	0.644972	-2.35157	0.0186945	0.128474
157587	157.973	-1.14119	0.485321	-2.35141	0.0187027	0.128474
147489	48.2927	-1.23095	0.523687	-2.35055	0.0187458	0.128646
104338	11.7433	-1.78114	0.75801	-2.34976	0.0187856	0.128795
159843	9116.98	-0.89678	0.381761	-2.34906	0.0188207	0.128911
137337	45.6493	1.11565	0.475048	2.34849	0.0188497	0.128985
78016	14.4458	-1.63551	0.696872	-2.34693	0.0189289	0.129402
123153	3178.56	-1.04838	0.446856	-2.34613	0.0189696	0.129556
95896	19.952	1.58732	0.67668	2.34575	0.018989	0.129563
41661	54.5291	1.04602	0.44607	2.34497	0.0190287	0.12971
111445	21955.4	-0.862457	0.367891	-2.34433	0.0190615	0.129746
154250	1377.02	-1.13967	0.486177	-2.34415	0.0190705	0.129746
164874	54.5206	-1.10024	0.469574	-2.34306	0.0191265	0.130002
157207	463.912	-1.07456	0.458711	-2.34257	0.0191515	0.130047
156513	10.1154	1.83298	0.783488	2.33952	0.0193086	0.130988
170665	14.4051	1.6651	0.711854	2.33911	0.0193298	0.131007
108470	36.1276	1.26782	0.543006	2.33481	0.0195533	0.132269
115168	2012.2	-0.908811	0.389218	-2.33497	0.0195452	0.132269
158433	72894	-0.967445	0.414596	-2.33347	0.0196237	0.132619
157286	10.5805	-1.79772	0.770681	-2.33264	0.019667	0.132785
169264	366.873	1.01348	0.434758	2.33113	0.0197467	0.133196
155876	98.3421	0.989048	0.424513	2.32984	0.0198145	0.133527
104841	178.531	-1.0935	0.469582	-2.32866	0.0198771	0.133695
155835	13.1551	1.69236	0.72672	2.32877	0.0198714	0.133695
106945	2438.74	-0.914623	0.393179	-2.32623	0.0200065	0.134438
109202	24.906	-1.26059	0.542513	-2.32361	0.0201465	0.13525
93110	33.5242	1.18394	0.509846	2.32216	0.0202243	0.135644
76874	7635.04	-0.90997	0.392388	-2.31906	0.0203919	0.136639
109148	18727.9	-0.873538	0.37679	-2.31837	0.0204294	0.136678
187060	16.1746	1.48747	0.641668	2.31814	0.0204418	0.136678
181840	35.5875	-1.19558	0.515804	-2.31789	0.0204555	0.136678
159839	75812.7	-0.943701	0.407319	-2.31686	0.0205113	0.136832
147763	117.906	-1.0806	0.466429	-2.31676	0.020517	0.136832
105126	20.8898	-1.77469	0.766394	-2.31563	0.0205784	0.137112
106198	54.6984	-1.03508	0.447181	-2.31468	0.0206304	0.137329
156753	15.3449	1.61508	0.69791	2.31416	0.0206588	0.13739
111555	8.96414	-1.80974	0.782411	-2.31303	0.0207211	0.137675
116273	3139.97	-0.932	0.403209	-2.31146	0.0208075	0.13812
155077	40.5294	-1.16244	0.503112	-2.3105	0.0208605	0.138342
144265	47.921	1.06154	0.459664	2.30939	0.0209222	0.138622
166949	29.9087	4.2757	1.85347	2.30686	0.0210627	0.139423
114507	18.854	1.90795	0.827669	2.30521	0.0211546	0.1399
155237	64.4615	1.00217	0.435331	2.30209	0.0213303	0.140931
85846	26801.9	-0.949256	0.412413	-2.30171	0.0213514	0.140939
140166	34.1661	1.17733	0.511938	2.29974	0.0214628	0.141149
75120	55.0201	-1.0369	0.450845	-2.29991	0.0214535	0.141149
112489	30.1906	-1.12775	0.49026	-2.30031	0.0214308	0.141149
167728	11.2965	1.70139	0.739814	2.29975	0.0214625	0.141149
113167	305.535	-0.895971	0.389815	-2.29845	0.0215361	0.1415
148263	12.4444	1.68486	0.733195	2.29797	0.0215633	0.141548
86978	126.619	-0.997056	0.433954	-2.29761	0.0215841	0.141554
156228	385.001	-0.985425	0.429062	-2.2967	0.0216361	0.141611
82430	1713.93	-0.886975	0.386245	-2.2964	0.0216528	0.141611
157560	3473.03	-0.906125	0.394519	-2.29679	0.021631	0.141611
116222	77.5309	-1.10026	0.479218	-2.29594	0.021679	0.141652
79093	24.1708	1.60926	0.70115	2.29518	0.0217231	0.14181
106505	11.8727	1.77016	0.771384	2.29478	0.0217458	0.141828
51513	82.2841	1.00673	0.439091	2.29276	0.0218616	0.142452
143038	75.2352	-2.65963	1.16045	-2.29189	0.0219119	0.142648
43297	77.6862	-1.04941	0.45832	-2.28969	0.0220391	0.142957
154038	14.6662	1.52528	0.666155	2.28968	0.0220399	0.142957
116149	12.9735	-1.54509	0.674544	-2.29057	0.0219885	0.142957
116213	19176.9	-0.943915	0.412182	-2.29005	0.0220187	0.142957
157977	39.2744	1.2075	0.527663	2.2884	0.0221145	0.143179
159240	248.634	-0.967912	0.422947	-2.28849	0.0221087	0.143179
104770	46.0467	1.06542	0.465829	2.28715	0.0221873	0.143389
112233	63.2098	-1.32073	0.577389	-2.28742	0.0221713	0.143389
105608	7.82183	-1.90377	0.832911	-2.28568	0.022273	0.143812
112492	10.3303	1.73137	0.757723	2.28496	0.0223152	0.143822
114776	149.462	-0.996804	0.436237	-2.28501	0.0223124	0.143822
123798	8.29924	2.53167	1.10823	2.28442	0.0223471	0.143897
172598	12.3776	-1.55424	0.680586	-2.28368	0.0223905	0.144046
163195	35935.1	-0.887285	0.388731	-2.28252	0.0224589	0.144355
148983	15.6895	-1.48671	0.652072	-2.27997	0.0226093	0.145058
114965	56.961	-1.06638	0.467786	-2.27963	0.0226295	0.145058
115555	5923.55	-0.868829	0.381122	-2.27966	0.0226279	0.145058
107981	6375.57	-0.871356	0.382379	-2.27877	0.0226805	0.145251
150177	29.2755	-1.17015	0.513574	-2.27844	0.0227006	0.145251
148147	40.6014	-1.1296	0.496	-2.27742	0.0227609	0.145506
110690	19.7082	-1.29019	0.566912	-2.27581	0.0228572	0.14599
191104	197.41	-1.00043	0.439898	-2.27423	0.0229523	0.146466
158110	7539.11	-0.923737	0.406288	-2.2736	0.0229899	0.146544
136821	29.6077	-1.20897	0.531805	-2.27334	0.023006	0.146544
187130	35.7879	-1.65042	0.72639	-2.27208	0.0230815	0.146714
166067	11.2497	-1.6047	0.706297	-2.27199	0.0230872	0.146714
115792	1902.72	-0.883907	0.389066	-2.27187	0.0230946	0.146714
140601	18.882	-1.49214	0.656978	-2.27122	0.0231336	0.14683
156638	12.7783	1.80252	0.794695	2.26819	0.0233178	0.147867
166693	184.529	1.294	0.571092	2.26584	0.0234613	0.148644
106251	177543	-0.848025	0.374535	-2.26421	0.0235615	0.149026
139789	107.353	-0.938412	0.414462	-2.26417	0.0235636	0.149026
136094	656.312	-0.983409	0.434414	-2.26376	0.023589	0.149054
154883	13.6	1.59212	0.70407	2.26131	0.0237398	0.149388
154943	10.7128	1.83695	0.812233	2.2616	0.0237222	0.149388
109415	48885.8	-0.923729	0.408352	-2.26209	0.0236917	0.149388
150841	29.8098	1.16453	0.514809	2.26205	0.0236941	0.149388
123811	1877.79	-0.943944	0.417454	-2.26119	0.0237472	0.149388
110537	10.3936	2.0792	0.919714	2.2607	0.0237775	0.149447
105439	594.655	-0.966654	0.427819	-2.25949	0.0238528	0.149787
117067	28.074	1.36618	0.605029	2.25804	0.023943	0.150221
112865	96.9702	-1.03496	0.458545	-2.25706	0.0240046	0.150474
159765	56.695	-1.04051	0.461379	-2.25522	0.0241194	0.15106
155965	10.6309	1.97625	0.877057	2.25327	0.024242	0.15167
110121	1814.65	-0.825312	0.366388	-2.25256	0.0242868	0.15167
111158	70978.1	-0.877288	0.389457	-2.25259	0.0242848	0.15167
75643	2660.76	-0.90635	0.402408	-2.25232	0.0243022	0.15167
155068	12.7013	-1.82076	0.80852	-2.25197	0.0243243	0.151674
154954	20.6088	-1.32667	0.589713	-2.24969	0.0244685	0.152215
152767	192.329	-0.955416	0.424776	-2.24922	0.0244984	0.152215
81263	24490.7	-0.86427	0.384167	-2.24972	0.0244666	0.152215
113666	4699.94	-0.863075	0.383775	-2.24891	0.0245183	0.152215
150362	22.8003	-1.23919	0.550857	-2.24956	0.0244771	0.152215
83525	12.1684	-2.0755	0.92342	-2.24762	0.0246004	0.152592
189249	88.1891	-1.10035	0.489798	-2.24655	0.024669	0.15275
189339	16.4771	-1.49245	0.664246	-2.24683	0.0246506	0.15275
176399	178.074	-0.97777	0.435567	-2.24482	0.0247798	0.153104
85067	10313.9	-0.835507	0.372278	-2.24431	0.0248125	0.153104
112917	139.397	-0.975572	0.434661	-2.24444	0.024804	0.153104
43444	23.6774	1.44177	0.642152	2.24521	0.0247545	0.153104
83993	7957.76	-0.920989	0.410459	-2.2438	0.0248451	0.153172
106874	54.0035	-1.13556	0.506415	-2.24235	0.0249387	0.153615
136560	21.6541	1.37748	0.614751	2.24072	0.0250443	0.154132
155537	2026.6	-0.916832	0.409374	-2.23959	0.0251172	0.154447
142835	57.9717	-1.14773	0.51257	-2.23917	0.0251449	0.154483
161983	12.7052	-1.54275	0.68938	-2.23788	0.0252289	0.154865
155088	156.616	0.944343	0.422068	2.23742	0.0252589	0.154915
188068	14.3624	1.52689	0.682562	2.23699	0.0252868	0.154953
158698	20.2854	1.3393	0.599335	2.23464	0.0254412	0.155359
155794	15.3502	1.51283	0.677089	2.23431	0.0254626	0.155359
110668	25.5182	-1.26888	0.567623	-2.23542	0.0253897	0.155359
156731	17.1395	-1.34748	0.603002	-2.23462	0.0254421	0.155359
89620	15.5009	1.60273	0.717152	2.23485	0.025427	0.155359
118434	22.3532	1.28856	0.577138	2.23267	0.0255707	0.155462
155128	121.413	1.14977	0.515141	2.23196	0.0256179	0.155462
47580	21.7989	-1.34059	0.600599	-2.23209	0.025609	0.155462
111742	10.1131	-1.82036	0.815544	-2.23208	0.0256096	0.155462
41829	12.8577	1.7806	0.797552	2.23258	0.0255767	0.155462
113861	16779	-0.840057	0.376114	-2.23352	0.025515	0.155462
89721	8.66056	1.8642	0.835316	2.23173	0.0256328	0.155462
85526	10671.5	-0.84217	0.377428	-2.23134	0.0256588	0.155486
113969	14.1023	-2.15914	0.968024	-2.23046	0.025717	0.155707
41926	16.3993	1.54644	0.693522	2.22983	0.0257586	0.155825
155002	12.0675	1.7572	0.788633	2.22816	0.0258697	0.155903
79255	124.213	1.2293	0.551778	2.22789	0.0258878	0.155903
80992	23706.1	-0.887338	0.398498	-2.22671	0.0259667	0.155903
130565	9.71789	1.73541	0.779246	2.22704	0.0259448	0.155903
112017	40.6175	1.1314	0.507688	2.22854	0.0258447	0.155903
84919	8607.59	-0.834834	0.375046	-2.22595	0.0260172	0.155903
187193	153.288	0.867902	0.389472	2.2284	0.0258536	0.155903
112919	6293.14	-0.900243	0.404478	-2.22569	0.0260351	0.155903
157193	11.469	-1.57169	0.705243	-2.22859	0.0258415	0.155903
84529	910.091	-0.915667	0.411394	-2.22577	0.0260296	0.155903
167283	39.3701	1.14488	0.514376	2.22575	0.0260306	0.155903
157431	13.0283	-1.53582	0.689593	-2.22715	0.0259376	0.155903
34579	16.7529	1.49181	0.670865	2.2237	0.0261683	0.156569
168848	72.6302	0.92703	0.4174	2.22096	0.0263535	0.157411
85832	1437.65	-0.943987	0.425003	-2.22113	0.0263423	0.157411
141221	128.485	-0.952552	0.42909	-2.21994	0.0264231	0.157669
110404	3436.47	-0.9909	0.446417	-2.21967	0.0264411	0.157669
157510	17109.7	-0.851401	0.383705	-2.21889	0.0264941	0.157852
43750	50.346	-1.01064	0.455612	-2.21819	0.0265416	0.158003
155717	38.49	-1.15161	0.519301	-2.21761	0.0265814	0.15803
163042	7.78635	2.0355	0.918478	2.21617	0.0266799	0.15803
156191	177.173	-0.872934	0.39381	-2.21663	0.0266481	0.15803
145369	19.3431	1.60818	0.725335	2.21716	0.0266121	0.15803
156783	28.6578	-1.52718	0.689019	-2.21646	0.0266602	0.15803
167746	24.1005	1.41554	0.638699	2.21629	0.0266716	0.15803
160374	17.6831	1.94929	0.879962	2.2152	0.0267462	0.158291
152804	47.9433	-1.12411	0.507536	-2.21484	0.0267714	0.158308
142378	19.7241	1.66445	0.751786	2.214	0.0268287	0.158515
138662	32.0309	-1.08763	0.491449	-2.21311	0.0268899	0.158612
156614	154.617	0.938516	0.424016	2.2134	0.0268701	0.158612
76131	84.0219	-0.956736	0.432613	-2.21153	0.0269992	0.158688
155430	28.6186	-1.20667	0.545519	-2.21197	0.026969	0.158688
162397	45.138	1.14947	0.51994	2.21077	0.027052	0.158688
110912	159.79	-0.930582	0.420897	-2.21095	0.0270394	0.158688
144035	245.689	-1.256	0.568112	-2.21083	0.0270479	0.158688
153721	7.87413	1.92209	0.869262	2.21118	0.0270233	0.158688
166471	11488.3	-0.835685	0.378025	-2.21066	0.0270593	0.158688
166554	56.51	-1.03044	0.466378	-2.20944	0.0271438	0.159052
87170	28.9986	1.17445	0.531688	2.2089	0.0271816	0.159142
112997	27.5899	1.22383	0.554146	2.20851	0.027209	0.159171
110553	15.1956	1.55511	0.704406	2.20769	0.0272657	0.159241
165115	22136.8	-0.890403	0.403266	-2.20798	0.0272456	0.159241
81355	12.9295	-1.60925	0.729289	-2.2066	0.027342	0.159555
155390	28.2099	1.19659	0.542735	2.20473	0.027473	0.160188
161073	15.5147	-1.47272	0.668435	-2.20324	0.0275782	0.160274
156804	1833.6	-0.925888	0.420237	-2.20325	0.027577	0.160274
86495	18.7214	-1.26796	0.575343	-2.20384	0.0275355	0.160274
150243	31.6134	1.18282	0.536645	2.20411	0.0275168	0.160274
116358	18072.3	-0.903555	0.410357	-2.20188	0.0276741	0.1607
71766	10.776	-1.61927	0.735575	-2.20137	0.0277097	0.160775
145821	21.372	-1.28545	0.584216	-2.2003	0.0277855	0.161083
154408	26.0119	-1.55505	0.706877	-2.1999	0.0278143	0.161119
46970	33.627	-1.09984	0.500452	-2.19769	0.0279712	0.161523
155786	8.6777	1.84967	0.841358	2.19844	0.0279179	0.161523
155949	17.0712	1.40907	0.641175	2.19763	0.0279752	0.161523
180434	359.183	0.775072	0.352617	2.19806	0.027945	0.161523
151229	20767.1	1.00828	0.458953	2.1969	0.0280273	0.161692
104887	456.522	0.934851	0.425873	2.19514	0.0281537	0.162255
109569	9698.92	-0.836935	0.381321	-2.19483	0.0281755	0.162255
191214	57.175	1.13765	0.518463	2.19427	0.0282162	0.162255
149958	13.2923	-1.43868	0.655627	-2.19436	0.0282094	0.162255
142978	11.6968	1.68382	0.767801	2.19304	0.0283045	0.162499
111696	2071.35	-0.864845	0.39435	-2.19309	0.0283009	0.162499
156504	27.6777	1.15504	0.526923	2.19204	0.0283764	0.162649
146813	15.5848	-1.51646	0.691741	-2.19224	0.0283625	0.162649
115805	18.94	1.3215	0.60295	2.19172	0.0283995	0.16265
105848	83.72	-0.935828	0.427667	-2.18822	0.0286539	0.16371
131995	98.0192	0.927653	0.423877	2.1885	0.0286334	0.16371
156285	27.6196	-1.80551	0.825008	-2.18848	0.0286348	0.16371
108220	21534.2	-0.83975	0.383935	-2.18722	0.0287264	0.163992
109582	15261.8	-0.893257	0.408551	-2.1864	0.0287861	0.164201
154885	37.3787	-1.28679	0.588986	-2.18475	0.0289071	0.164759
111157	17007.4	-0.887039	0.406509	-2.18209	0.029103	0.165742
119704	567.4	-0.925589	0.424243	-2.18174	0.0291285	0.165754
85624	18854.4	-0.793288	0.364151	-2.17846	0.0293718	0.167005
173402	10.4228	1.64425	0.755399	2.17666	0.029506	0.167634
177879	790.605	-0.924967	0.425314	-2.17479	0.0296461	0.168295
76941	10821	-0.852363	0.392183	-2.17338	0.0297517	0.168759
136670	9.6568	-1.68497	0.775773	-2.17199	0.0298562	0.169217
78999	7.93892	1.89552	0.874368	2.16787	0.0301687	0.170715
164825	11464.9	-0.831496	0.383499	-2.16818	0.0301448	0.170715
83227	1119.69	-0.826623	0.381477	-2.1669	0.0302425	0.170984
85623	8113.67	-0.800167	0.369317	-2.16661	0.0302643	0.170984
86232	61175.6	-0.921213	0.425419	-2.16543	0.0303551	0.17136
112234	24.143	-1.29606	0.598824	-2.16434	0.0304381	0.171607
157184	191.305	0.919219	0.424795	2.16391	0.0304713	0.171607
114939	39.2958	1.07294	0.495795	2.16408	0.030458	0.171607
150009	8.62674	1.99356	0.921998	2.16222	0.0306014	0.172203
165072	13.4937	-1.47251	0.681179	-2.16171	0.0306407	0.172287
168047	20.6826	-1.28835	0.596201	-2.16093	0.0307009	0.172489
136095	94.7291	-1.00813	0.466844	-2.15946	0.0308144	0.172717
106390	7972.2	-0.940535	0.4355	-2.15966	0.0307987	0.172717
139289	30.5367	1.09546	0.50724	2.15964	0.0308005	0.172717
157349	9.10716	1.93423	0.896624	2.15723	0.0309877	0.173551
31403	23.5295	-1.28189	0.594543	-2.15609	0.0310768	0.173912
105537	77.2853	-1.06483	0.494143	-2.15491	0.0311687	0.174201
138658	9.58109	-1.84371	0.856003	-2.15386	0.0312511	0.174201
110191	11.7509	-1.58575	0.736231	-2.15387	0.03125	0.174201
75416	22.4551	1.27209	0.590586	2.15395	0.0312441	0.174201
123866	749.6	-0.957788	0.444537	-2.15457	0.0311951	0.174201
159352	13683	-0.806175	0.374425	-2.1531	0.0313105	0.174264
108222	29.1178	1.11357	0.517194	2.15309	0.0313116	0.174264
154941	23.1922	-1.32546	0.616448	-2.15015	0.0315434	0.175417
108917	52.459	-1.13919	0.529898	-2.14982	0.0315693	0.175424
110830	5451.42	-0.906752	0.421877	-2.14932	0.0316087	0.175505
164910	92.0369	-0.842562	0.392345	-2.1475	0.0317534	0.176171
154676	22.8404	1.53413	0.715304	2.14473	0.0319743	0.177258
85682	241.957	-0.891227	0.415668	-2.14408	0.0320264	0.177408
109311	16280.9	-0.834252	0.389228	-2.14335	0.0320852	0.177456
183947	13.3651	1.57626	0.735322	2.14364	0.032062	0.177456
158914	76.7116	-0.903233	0.4216	-2.1424	0.0321616	0.177607
155306	12.6575	1.95357	0.911867	2.14238	0.0321626	0.177607
80586	16.3336	-1.29197	0.603379	-2.14122	0.0322565	0.177988
154828	7.89579	1.90785	0.891226	2.14071	0.0322978	0.178077
159032	32.5592	-1.14204	0.533697	-2.13987	0.0323649	0.178309
89445	44.3344	0.977975	0.457112	2.13946	0.0323981	0.178353
74940	73.951	1.00519	0.470022	2.1386	0.0324682	0.1786
183142	717.608	-0.948197	0.444084	-2.13517	0.0327468	0.179305
138581	48.4345	-0.970753	0.45498	-2.13362	0.0328742	0.179305
108253	34884.4	-0.888248	0.416244	-2.13396	0.032846	0.179305
109407	12640.5	-0.843411	0.395203	-2.13412	0.0328329	0.179305
109550	22690.2	-0.875667	0.41003	-2.13562	0.0327108	0.179305
82874	483.667	-0.871468	0.40816	-2.13511	0.032752	0.179305
164521	36.4032	-1.0592	0.49588	-2.136	0.0326792	0.179305
83169	21.6257	1.26411	0.592219	2.13453	0.0327994	0.179305
167622	5490.91	-0.833923	0.390683	-2.13452	0.0327999	0.179305
115531	421.15	-0.872017	0.408453	-2.13493	0.0327671	0.179305
150370	32.9751	1.16339	0.545192	2.13391	0.0328504	0.179305
155942	20.2207	1.29023	0.604978	2.13269	0.0329502	0.179334
24017	16.6183	1.39769	0.655386	2.13263	0.0329555	0.179334
174048	73.4848	1.06208	0.497904	2.1331	0.0329162	0.179334
156869	8.39803	1.98204	0.930262	2.13062	0.0331203	0.180093
157112	11.4822	1.61475	0.758038	2.13016	0.033158	0.18016
104552	418.086	-0.848529	0.398569	-2.12894	0.0332595	0.180297
87427	48.0815	-1.06168	0.498584	-2.1294	0.0332216	0.180297
44822	36.5525	-1.14122	0.536049	-2.12894	0.0332588	0.180297
114286	10.3678	1.90736	0.896356	2.1279	0.0333451	0.180624
105214	15.5977	1.59081	0.748345	2.12577	0.0335224	0.181429
106262	12.1862	-1.48407	0.698223	-2.1255	0.033545	0.181429
160202	10.8125	-1.72868	0.813975	-2.12375	0.033691	0.181815
107411	25793.2	-0.874375	0.411681	-2.12392	0.0336772	0.181815
82417	10676.7	-0.859519	0.404722	-2.12372	0.0336932	0.181815
160159	387.595	-0.960904	0.452618	-2.12299	0.0337544	0.181992
164856	3436.03	-0.845539	0.398328	-2.12272	0.0337772	0.181992
114218	17077.8	-0.860939	0.405684	-2.12219	0.0338215	0.182092
107304	6542.8	-0.823575	0.388234	-2.12134	0.0338933	0.18234
164315	16.9995	1.33767	0.631684	2.11762	0.0342069	0.183888
155363	24.9834	1.23398	0.582918	2.11691	0.0342676	0.183939
108827	7.75582	5.26907	2.48905	2.1169	0.0342681	0.183939
146399	33.3988	-1.05618	0.499103	-2.11615	0.0343317	0.18414
134200	10.3937	-1.57322	0.743698	-2.11541	0.0343951	0.184341
137846	29.9438	1.08863	0.514929	2.11413	0.0345039	0.184646
127931	17.4647	-1.32138	0.624947	-2.11439	0.0344816	0.184646
105154	533.302	-0.859047	0.406519	-2.11318	0.0345854	0.184942
161678	6677.29	-0.79704	0.37741	-2.11187	0.0346977	0.184954
109790	10.1273	-1.76615	0.836247	-2.112	0.0346867	0.184954
156552	10.6439	1.67313	0.791936	2.11271	0.0346254	0.184954
146707	15.365	1.44821	0.685827	2.11163	0.0347179	0.184954
115556	6418.64	-0.818684	0.387548	-2.11247	0.0346459	0.184954
185021	88.7606	-0.939812	0.445173	-2.11112	0.0347622	0.185051
78039	83.5838	-0.928866	0.440083	-2.11066	0.0348017	0.185122
107398	17307.2	-0.864429	0.409679	-2.11002	0.034857	0.185277
82126	142.889	-0.914657	0.433934	-2.10783	0.035046	0.186143
160248	68.804	-1.02368	0.486006	-2.10632	0.0351768	0.186697
110918	9.0952	1.73251	0.822844	2.10551	0.0352465	0.186928
108029	26.7422	1.07852	0.512449	2.10464	0.0353224	0.18719
107249	310.254	-0.825183	0.392518	-2.10228	0.0355285	0.188142
183757	126.499	0.809682	0.38534	2.10121	0.0356221	0.188497
145762	10.8611	1.76681	0.841343	2.09999	0.0357299	0.188786
112330	6638.39	-0.817866	0.389443	-2.10009	0.0357207	0.188786
76035	12.2327	1.44071	0.686248	2.0994	0.0357813	0.188876
155124	24.2119	-1.25769	0.599131	-2.09919	0.0358002	0.188876
104517	9.73947	-1.62587	0.774763	-2.09854	0.0358575	0.188934
163275	23.7326	-1.16466	0.555007	-2.09846	0.0358645	0.188934
104539	120263	-0.769286	0.366729	-2.0977	0.035932	0.189088
183199	21.3987	-1.6974	0.809357	-2.09723	0.0359736	0.189088
153487	10.4213	1.83697	0.87588	2.09728	0.0359688	0.189088
115844	9466.19	-0.803478	0.3832	-2.09676	0.036015	0.189165
22921	17.0226	1.74241	0.831166	2.09634	0.0360519	0.189219
110945	6213.68	-0.896503	0.428044	-2.09442	0.0362226	0.189887
145119	47.0749	1.36177	0.650223	2.09431	0.0362326	0.189887
136784	20.6624	1.24193	0.593478	2.09263	0.0363819	0.190507
156254	45.8316	1.16201	0.555352	2.09238	0.0364046	0.190507
85257	48.8364	1.47148	0.703793	2.09078	0.0365476	0.191114
105918	13.0435	-1.55923	0.746027	-2.09004	0.0366139	0.191115
112326	6893.68	-0.789427	0.37764	-2.09042	0.03658	0.191115
114119	445.618	-0.840476	0.402165	-2.08988	0.0366286	0.191115
83513	9.09054	-1.67448	0.801419	-2.08939	0.0366726	0.191204
166230	5425.54	-0.768381	0.367896	-2.08858	0.0367454	0.191443
104453	6781.2	-0.79949	0.383301	-2.0858	0.0369964	0.191776
158561	22113.6	-0.81863	0.392192	-2.08732	0.0368592	0.191776
138294	221.277	-0.944332	0.452621	-2.08637	0.0369455	0.191776
156272	31.7031	-1.16461	0.558439	-2.08548	0.0370255	0.191776
110983	6085.61	-0.918842	0.440585	-2.0855	0.0370237	0.191776
29216	156.351	-0.939833	0.450562	-2.08591	0.0369866	0.191776
116107	21.3019	-1.21631	0.58287	-2.08676	0.0369095	0.191776
116343	15.8412	-1.26971	0.608689	-2.08598	0.0369802	0.191776
109566	6246.2	-0.809899	0.38865	-2.08388	0.0371711	0.19239
95374	22.5301	-1.1904	0.571756	-2.08201	0.0373416	0.193131
148433	279.935	-0.880832	0.423512	-2.07983	0.037541	0.194021
134164	24.9741	-1.28037	0.616089	-2.07822	0.0376887	0.194642
77261	1745.83	-0.895822	0.431329	-2.07689	0.0378118	0.194863
123802	870.662	-0.910525	0.438404	-2.07691	0.0378098	0.194863
162082	35.8208	-1.07438	0.517308	-2.07687	0.0378137	0.194863
121707	17.5119	1.48814	0.717117	2.07517	0.037971	0.19539
112328	6356.86	-0.802736	0.386825	-2.07519	0.0379689	0.19539
73316	25.4301	1.24102	0.598462	2.07369	0.0381082	0.195953
163725	10.5206	1.7188	0.829245	2.07274	0.0381969	0.196267
71760	218.901	-0.859254	0.414971	-2.07064	0.0383927	0.196988
107302	6720.61	-0.81023	0.39124	-2.07093	0.0383657	0.196988
162425	9.09877	-1.67701	0.810383	-2.0694	0.0385081	0.197338
165589	17.1833	1.4673	0.709074	2.06932	0.0385165	0.197338
109900	13886.7	-0.815528	0.3942	-2.06882	0.0385629	0.197433
108261	9.37162	1.75598	0.849065	2.06814	0.0386271	0.197619
160366	95.0755	-0.868571	0.420261	-2.06674	0.0387585	0.19779
108165	14.4588	-1.69406	0.820019	-2.06588	0.0388397	0.19779
177573	24.3905	1.10708	0.535776	2.06632	0.0387985	0.19779
156138	23.3805	-1.13219	0.548164	-2.06542	0.0388835	0.19779
156299	19.9242	1.22559	0.593271	2.06582	0.0388456	0.19779
156309	40.2548	-1.01587	0.491841	-2.06544	0.0388815	0.19779
165935	9.80948	2.04512	0.9899	2.06599	0.0388294	0.19779
115216	12.3428	1.51135	0.731644	2.0657	0.0388571	0.19779
156125	53.4776	0.952341	0.461285	2.06454	0.0389666	0.198071
116306	5953.19	-0.905094	0.438554	-2.06381	0.0390353	0.198278
185052	35.1172	1.03657	0.502362	2.06339	0.0390754	0.19834
82910	16.4316	-1.26647	0.613929	-2.06289	0.0391231	0.19844
189685	1017.56	-0.850818	0.412899	-2.06059	0.0393418	0.199264
84406	23943.8	-0.82732	0.401455	-2.06081	0.0393216	0.199264
155185	286.028	-2.17816	1.0578	-2.05914	0.039481	0.199827
166484	9235.63	-0.787816	0.382718	-2.05848	0.0395443	0.200005
157439	119.327	-1.13193	0.55023	-2.0572	0.0396673	0.200341
186052	10.1728	-1.60405	0.779701	-2.05726	0.039661	0.200341
76138	9.436	1.77147	0.861403	2.0565	0.0397347	0.200396
108145	4546.92	-0.848584	0.412631	-2.05652	0.0397322	0.200396
140622	50.5829	1.10471	0.53739	2.05569	0.0398127	0.200647
152798	85.9568	-0.85395	0.415472	-2.05537	0.0398431	0.200658
76516	9.07895	-1.63985	0.798494	-2.05367	0.0400074	0.201342
161081	30.0187	-1.03487	0.504299	-2.05209	0.0401612	0.201973
106231	5977.69	-0.910235	0.443869	-2.05068	0.0402977	0.202516
191221	11.1738	1.65051	0.805079	2.05013	0.0403521	0.202646
111823	30.3468	-1.12866	0.550616	-2.04981	0.0403832	0.202658
108997	17.0498	1.26816	0.618908	2.04903	0.040459	0.202896
106539	31.4473	1.0995	0.537653	2.045	0.0408552	0.204366
152392	217.065	-0.72811	0.356064	-2.04488	0.0408662	0.204366
133754	9.68954	-1.58473	0.77498	-2.04487	0.0408675	0.204366
191379	43.4394	-0.996189	0.487142	-2.04497	0.0408581	0.204366
191130	66.9383	-1.07926	0.527874	-2.04453	0.0409009	0.204389
105625	8.08442	-1.72583	0.844743	-2.04303	0.0410496	0.204988
74513	817.728	-0.848093	0.415264	-2.0423	0.0411219	0.205205
158172	28374.2	-0.798659	0.391226	-2.04143	0.0412086	0.205475
142191	19.1741	1.29516	0.63452	2.04117	0.041234	0.205475
110817	10.1065	-1.54709	0.758319	-2.04016	0.0413347	0.205832
158282	412.98	-0.81104	0.397638	-2.03965	0.0413857	0.205942
157445	22.0148	1.25505	0.615517	2.03902	0.0414483	0.206109
116325	6636.47	-0.802399	0.393607	-2.03858	0.0414919	0.206181
154682	79.7235	-0.875729	0.429728	-2.03787	0.0415632	0.206246
177952	15.2294	-1.29005	0.633037	-2.03787	0.0415628	0.206246
79764	327.139	-0.817596	0.401432	-2.0367	0.0416803	0.206539
178540	12.725	-1.40364	0.689111	-2.03689	0.0416609	0.206539
186086	22.7202	1.24485	0.611662	2.03519	0.041832	0.206569
107736	4960.95	-0.752783	0.369841	-2.03542	0.0418084	0.206569
164562	14.6174	1.55585	0.7644	2.03538	0.0418124	0.206569
116128	6122.92	-0.789064	0.387501	-2.03629	0.0417212	0.206569
116261	5993.06	-0.897739	0.440986	-2.03576	0.0417748	0.206569
178813	18.6724	1.22418	0.601663	2.03465	0.0418858	0.206691
84741	8.85257	-1.64067	0.806854	-2.03342	0.0420105	0.207162
154705	18.4432	1.30139	0.640456	2.03197	0.0421564	0.207593
104836	165.025	-0.911443	0.44855	-2.03198	0.0421561	0.207593
85955	4332.31	-0.811597	0.399495	-2.03155	0.0421988	0.207658
156766	46.5144	1.03897	0.511619	2.03075	0.0422799	0.207913
77537	14.8065	-1.4552	0.716972	-2.02964	0.0423929	0.208051
37556	9.93875	1.61972	0.798042	2.02961	0.0423959	0.208051
167359	10584.6	-0.849655	0.418581	-2.02984	0.0423724	0.208051
104732	38.3334	-1.0553	0.520142	-2.02887	0.0424719	0.208136
115937	1327.26	-0.772932	0.380923	-2.0291	0.0424477	0.208136
109772	16494.4	-0.797719	0.393625	-2.02659	0.042704	0.208985
113040	2930.53	-0.811713	0.400523	-2.02664	0.0426997	0.208985
115405	3458.57	-0.786834	0.388553	-2.02504	0.0428636	0.209621
114150	426.927	-0.814753	0.402551	-2.02398	0.0429726	0.21001
110970	20.4661	1.35806	0.671224	2.02327	0.0430458	0.210222
133520	19.4131	1.49878	0.740936	2.02282	0.0430913	0.2103
108540	12.1332	-1.37466	0.679812	-2.02212	0.0431635	0.210398
114383	220.85	-0.824215	0.407613	-2.02205	0.0431707	0.210398
91441	8.87507	1.90933	0.944593	2.02133	0.0432455	0.210618
106038	14101.1	-0.863854	0.42755	-2.02048	0.0433341	0.210737
188453	16.1734	-1.36801	0.676977	-2.02077	0.0433041	0.210737
112129	20.9208	-1.22353	0.605638	-2.02023	0.0433591	0.210737
109845	8.97238	-2.16839	1.07511	-2.0169	0.0437059	0.212132
113462	8141.88	-0.823803	0.408408	-2.01711	0.0436842	0.212132
75967	12.5309	-1.35776	0.673564	-2.01578	0.0438229	0.212555
116302	6401.03	-0.787968	0.390991	-2.01531	0.0438724	0.212649
110352	219.952	-0.861825	0.427782	-2.01463	0.0439431	0.212799
153802	247.148	-0.804734	0.399483	-2.01444	0.0439633	0.212799
156083	8.10832	2.15328	1.06964	2.0131	0.0441046	0.213192
179506	17.6553	-1.46167	0.726019	-2.01327	0.0440858	0.213192
187308	11.9003	1.47587	0.733318	2.01259	0.0441576	0.213303
77991	41.1314	-1.00337	0.498716	-2.0119	0.0442301	0.213508
32834	49.4582	0.889644	0.442632	2.00989	0.0444425	0.213789
159750	72.8157	1.02367	0.50927	2.01007	0.0444238	0.213789
160047	9.9647	1.59886	0.795347	2.01027	0.0444027	0.213789
152035	41.5595	-1.04816	0.521566	-2.00964	0.044469	0.213789
160956	698.091	-0.881114	0.438228	-2.01063	0.044365	0.213789
114522	14.9306	-1.29639	0.6449	-2.01022	0.0444074	0.213789
33882	71.8042	0.863739	0.429972	2.00882	0.0445557	0.213932
74813	13.0993	-1.47656	0.735046	-2.00879	0.0445592	0.213932
168026	29.8498	-1.05471	0.525206	-2.00818	0.0446242	0.214099
137266	47.2387	1.04822	0.5225	2.00616	0.0448397	0.214905
181493	13.3826	1.3869	0.691366	2.00603	0.0448527	0.214905
132084	20.1436	1.26656	0.631683	2.00506	0.0449563	0.215257
109567	2567.09	-0.782181	0.390268	-2.00422	0.0450469	0.215478
146840	686.312	-0.831821	0.415067	-2.00406	0.0450633	0.215478
116314	67.075	-1.13356	0.565795	-2.00349	0.0451249	0.215627
138173	15.1681	1.40955	0.704527	2.0007	0.0454244	0.21664
156200	11.0351	1.44709	0.723305	2.00067	0.0454284	0.21664
111715	34.954	-1.04854	0.52407	-2.00076	0.0454177	0.21664
160070	41.0712	0.920329	0.460283	1.99948	0.045556	0.216811
191243	184.894	-0.825807	0.413006	-1.9995	0.045554	0.216811
157490	43.77	-0.970531	0.485385	-1.99951	0.0455534	0.216811
104793	28.1469	1.04185	0.521203	1.99893	0.0456155	0.216949
162371	25.5018	-1.02967	0.515444	-1.99763	0.0457564	0.217473
144345	7.57188	-2.08959	1.04631	-1.99711	0.0458133	0.217598
76158	17347.9	-0.828602	0.41522	-1.99558	0.0459801	0.217953
141234	22.2776	1.16213	0.582349	1.99559	0.0459785	0.217953
131017	18.3234	-1.55182	0.777442	-1.99606	0.0459278	0.217953
115768	17.0644	1.64001	0.822092	1.99492	0.0460511	0.218143
83143	29.8081	-1.19289	0.598377	-1.99354	0.0462019	0.218712
76105	6985.89	-0.845806	0.424407	-1.99291	0.0462712	0.218762
108777	26.9776	1.04185	0.522857	1.9926	0.0463051	0.218762
111323	8.89391	1.90106	0.953938	1.99285	0.0462774	0.218762
186533	59.7418	-0.913911	0.4589	-1.99152	0.0464233	0.218771
107923	6001.37	-0.893715	0.448886	-1.99096	0.0464852	0.218771
79460	46.265	0.950943	0.477412	1.99187	0.0463853	0.218771
108202	5124.45	-0.860248	0.431914	-1.99171	0.0464029	0.218771
153656	17.9627	1.3953	0.700841	1.9909	0.0464919	0.218771
157116	13.6104	-1.27316	0.639426	-1.9911	0.0464701	0.218771
180527	8.65893	1.58116	0.794488	1.99016	0.0465733	0.219009
148077	60.9292	-0.994392	0.499758	-1.98975	0.0466188	0.219078
152898	14.6113	-1.30492	0.655971	-1.98929	0.046669	0.219168
105047	27.3876	1.13474	0.570648	1.98851	0.0467556	0.219285
109089	1929.12	-0.842009	0.423399	-1.98869	0.0467356	0.219285
23918	13.996	-1.36647	0.687756	-1.98685	0.0469392	0.219661
128249	11.5777	1.45557	0.732803	1.98631	0.0469989	0.219661
162016	20568.6	-0.813273	0.409333	-1.98683	0.0469417	0.219661
37465	163.464	-0.829703	0.417607	-1.98681	0.046944	0.219661
82209	28.3757	-1.11735	0.562429	-1.98665	0.046961	0.219661
40924	12.7578	-1.38138	0.69552	-1.98611	0.0470216	0.219661
116390	180.498	-1.13705	0.572721	-1.98535	0.0471051	0.219906
135050	162.922	-0.901084	0.454098	-1.98434	0.0472182	0.220129
183358	34.4484	0.99689	0.502319	1.98458	0.0471916	0.220129
155915	21.7398	-1.31507	0.662808	-1.98409	0.0472457	0.220129
157161	7.56315	1.80166	0.908252	1.98366	0.0472937	0.220208
151538	41.5764	1.00885	0.508659	1.98335	0.0473281	0.220223
46242	54.3439	-1.08008	0.544743	-1.98273	0.047398	0.220404
115952	25.247	1.07961	0.544602	1.98239	0.047436	0.220436
93167	7.80399	1.73542	0.875718	1.98171	0.0475122	0.220646
156160	28483.8	-0.891189	0.450142	-1.97979	0.0477266	0.221496
155412	184.781	-1.00358	0.507016	-1.97938	0.0477732	0.221568
155549	16.2259	-1.47096	0.743553	-1.97828	0.047897	0.221914
120189	10.8816	1.5275	0.772183	1.97816	0.0479105	0.221914
155085	30.0501	-1.21287	0.613342	-1.97748	0.0479876	0.221982
189593	12.7985	1.37187	0.693672	1.97769	0.0479635	0.221982
147854	11.4574	1.45588	0.736341	1.97718	0.0480208	0.221991
112401	8.28416	1.71979	0.870549	1.97552	0.0482091	0.222643
112951	4956.12	-0.796797	0.403363	-1.97538	0.0482247	0.222643
162853	8.35349	1.87532	0.949513	1.97503	0.0482644	0.222681
78553	10694.4	-0.810687	0.410547	-1.97465	0.0483078	0.222737
185065	145.089	-0.899004	0.455473	-1.97378	0.0484067	0.223048
31459	85.0208	0.79328	0.402013	1.97327	0.048465	0.223172
158972	36.2376	1.20854	0.61273	1.97238	0.0485659	0.223491
112349	19.3156	-1.23336	0.625482	-1.97186	0.0486255	0.223621
84749	19.9566	-1.13067	0.573679	-1.97091	0.0487344	0.223889
74328	69.8267	-0.910061	0.461773	-1.9708	0.048747	0.223889
46819	40.5223	0.952133	0.483225	1.97037	0.0487955	0.223967
76549	41.0197	-1.02433	0.520568	-1.96772	0.0491003	0.22522
154772	7.75808	1.67757	0.853196	1.96622	0.0492733	0.225584
109233	148.889	-0.89846	0.456847	-1.96665	0.0492233	0.225584
111132	201.788	-1.99692	1.01575	-1.96596	0.0493036	0.225584
113667	4081.07	-0.660494	0.33597	-1.96593	0.0493067	0.225584
111372	38.6244	1.11126	0.565369	1.96555	0.0493507	0.225639
136386	57.1909	-0.817244	0.416148	-1.96383	0.0495496	0.226341
154405	37.5573	0.933584	0.475427	1.96367	0.0495678	0.226341
160416	8.32954	1.75991	0.896894	1.96223	0.0497356	0.226935
117651	34.1375	-1.12282	0.572283	-1.96201	0.0497619	0.226935
157096	10.3081	1.55658	0.793579	1.96147	0.0498237	0.227071
186942	22.8766	1.1349	0.578744	1.96098	0.0498819	0.22719
183593	90.4137	-0.879247	0.448494	-1.96044	0.0499438	0.227289
157585	59.1708	-1.02561	0.523207	-1.96024	0.0499677	0.227289
111092	567.962	-0.754505	0.385092	-1.95929	0.0500794	0.227651
160211	3141.62	-0.749225	0.382538	-1.95856	0.0501639	0.227745
74093	29.6114	-1.05606	0.539282	-1.95827	0.0501985	0.227745
114898	583.375	-0.861063	0.439661	-1.95847	0.0501752	0.227745
86804	38.6777	-1.09481	0.559143	-1.95801	0.0502284	0.227745
108969	22051.9	-0.794002	0.40583	-1.95649	0.0504078	0.228267
157282	25.0914	-1.15851	0.592109	-1.95658	0.050397	0.228267
109424	13.6402	-1.35093	0.690605	-1.95616	0.0504467	0.228297
118007	31.8161	-0.959075	0.490508	-1.95527	0.0505516	0.228452
157182	52.32	0.935519	0.478441	1.95535	0.0505419	0.228452
74860	16.531	-1.19955	0.613564	-1.95505	0.0505774	0.228452
155125	12.5717	-1.45009	0.742026	-1.95423	0.0506735	0.228522
110040	81.2128	-0.770975	0.394543	-1.9541	0.0506896	0.228522
111412	46.6643	-1.28829	0.65922	-1.95427	0.0506694	0.228522
46833	318.443	-0.909537	0.46554	-1.95372	0.050734	0.228577
107229	15.351	1.24124	0.635506	1.95315	0.0508021	0.228739
107782	24.5772	1.48993	0.763584	1.95123	0.0510294	0.22947
75718	23.0794	-1.36167	0.697805	-1.95137	0.0510132	0.22947
111093	2260.44	-0.818055	0.419368	-1.95068	0.0510947	0.229619
109531	6029.16	-0.867933	0.445125	-1.94986	0.0511926	0.229913
157936	16.4473	-1.21134	0.621511	-1.94902	0.0512929	0.229957
155411	30.2395	1.1553	0.592888	1.9486	0.0513436	0.229957
164069	45.9878	0.986163	0.506193	1.94819	0.0513919	0.229957
156475	39.1419	-0.948479	0.48683	-1.94827	0.0513822	0.229957
164659	14.667	-1.38955	0.713266	-1.94815	0.0513967	0.229957
112436	2156.79	-0.839584	0.430743	-1.94915	0.0512773	0.229957
76897	16.438	-1.38004	0.708809	-1.94698	0.0515375	0.230336
115736	367.109	-0.765989	0.39344	-1.9469	0.0515463	0.230336
107300	6290.74	-0.756796	0.388908	-1.94595	0.0516604	0.2306
108372	10.6985	1.73014	0.889151	1.94583	0.0516751	0.2306
184024	19.8186	1.26165	0.6485	1.9455	0.0517154	0.2306
157413	98.4977	-0.844573	0.434155	-1.94533	0.0517355	0.2306
163837	24.5218	-1.38409	0.712283	-1.94317	0.0519957	0.231469
112039	16.7103	1.22183	0.628768	1.94322	0.0519896	0.231469
106238	14533.2	-0.78647	0.40481	-1.94281	0.052039	0.231517
108819	82.0096	-0.922529	0.474925	-1.94247	0.05208	0.231553
108767	9.9302	1.47683	0.760461	1.94203	0.052134	0.231649
158111	12462.1	-0.743723	0.383162	-1.94102	0.0522563	0.232047
143322	10.6318	1.64943	0.850785	1.93871	0.0525367	0.233146
155455	32.1976	1.11551	0.575927	1.93689	0.0527585	0.233211
82305	9.86311	-1.42435	0.735448	-1.9367	0.0527815	0.233211
156403	63.7046	0.910531	0.469837	1.93797	0.0526268	0.233211
112183	7608.28	-0.748701	0.386531	-1.93698	0.0527483	0.233211
92590	38.5467	-0.948364	0.489283	-1.93827	0.0525902	0.233211
150463	27.5619	1.03938	0.536579	1.93705	0.0527391	0.233211
168000	20.1717	-1.09718	0.566458	-1.93691	0.0527568	0.233211
156359	13.5101	1.37754	0.711957	1.93486	0.0530074	0.234064
156655	12.234	1.56807	0.811239	1.93293	0.0532442	0.234963
108970	13.0027	1.60161	0.828806	1.93243	0.0533067	0.235093
182792	62.7504	-0.871791	0.451372	-1.93142	0.0534307	0.235201
109798	12.2866	1.37831	0.713497	1.93177	0.0533876	0.235201
142931	19.7985	-1.16945	0.605448	-1.93154	0.053416	0.235201
123961	7.70252	-1.6126	0.83522	-1.93075	0.0535141	0.235294
162245	7411.09	-0.885639	0.45871	-1.93072	0.0535182	0.235294
105184	25765.5	-0.736297	0.381598	-1.92951	0.0536679	0.235561
114149	3865.49	-0.761781	0.394802	-1.92953	0.0536654	0.235561
157181	8.75382	1.61523	0.837158	1.92942	0.0536784	0.235561
139764	12.7709	-1.55577	0.806507	-1.92902	0.0537286	0.235602
185293	119.581	-0.924248	0.47918	-1.92881	0.0537541	0.235602
163977	17350.8	-0.796215	0.412872	-1.92848	0.0537956	0.235638
76814	39.3531	1.02955	0.534033	1.92788	0.0538699	0.235818
106601	18.4031	-1.11822	0.580493	-1.92633	0.0540633	0.236373
153099	78.5834	-0.899009	0.466635	-1.92658	0.0540319	0.236373
178357	8.26635	1.87291	0.972429	1.92601	0.0541033	0.236402
82957	51.3787	-0.908955	0.472162	-1.92509	0.0542178	0.236756
110942	2270.99	-0.817486	0.424931	-1.92381	0.0543784	0.237312
108864	23861.8	-0.799398	0.415628	-1.92335	0.0544362	0.237418
115146	110.586	0.764888	0.39777	1.92294	0.0544877	0.237497
140493	12.7419	-1.33289	0.693766	-1.92124	0.054702	0.238089
108505	24148	-0.770219	0.400856	-1.92143	0.054677	0.238089
143638	20.2203	-1.13021	0.588327	-1.92106	0.0547242	0.238089
106909	26.65	-1.02878	0.535823	-1.92	0.0548574	0.238376
130722	74.7886	-0.962737	0.501375	-1.92019	0.0548336	0.238376
157004	10.3663	1.47213	0.766894	1.91961	0.0549077	0.238449
151354	12.3036	1.41572	0.737824	1.91877	0.055013	0.238517
155685	11.3765	-1.35039	0.703909	-1.91842	0.055058	0.238517
114173	12.5604	-1.39329	0.726237	-1.9185	0.0550473	0.238517
150769	11.146	1.38342	0.720934	1.91893	0.0549934	0.238517
156702	285.336	0.816186	0.425507	1.91815	0.055092	0.238519
190286	12.9852	1.28246	0.66874	1.91773	0.0551458	0.238606
115199	1624.9	-0.758876	0.395796	-1.91734	0.0551945	0.238672
154668	14.8284	1.26136	0.658122	1.91661	0.0552876	0.238747
104376	27.0998	-1.09917	0.573481	-1.91666	0.0552812	0.238747
157432	10.165	1.41346	0.737554	1.91641	0.0553129	0.238747
44599	17.0812	-1.23163	0.643206	-1.91483	0.0555142	0.23947
12920	12.7512	-1.32308	0.691294	-1.91392	0.05563	0.239824
179580	7.9196	1.73662	0.907498	1.91363	0.0556675	0.23984
159740	16121.5	-0.770346	0.402752	-1.91271	0.0557855	0.240203
110253	10.7545	-1.52799	0.799735	-1.91063	0.0560526	0.24106
114509	10.8469	1.46385	0.766098	1.91079	0.0560315	0.24106
166199	18683.4	-0.722259	0.378113	-1.91017	0.056112	0.241169
161989	44.3856	-1.22782	0.643165	-1.90903	0.0562576	0.241612
75234	50.2764	-1.1064	0.579617	-1.90884	0.056283	0.241612
109191	11.4213	1.5029	0.787551	1.90832	0.05635	0.241753
112938	10.7542	-1.38542	0.726092	-1.90805	0.0563845	0.241755
113212	6361.8	-0.761321	0.399105	-1.90757	0.0564466	0.241875
111924	1891.21	-0.763917	0.400623	-1.90682	0.0565435	0.242144
109097	8.1364	2.01803	1.05859	1.90634	0.0566057	0.242264
82811	13.1463	1.69715	0.890702	1.9054	0.0567275	0.242639
107726	39.7512	0.892687	0.468588	1.90506	0.0567725	0.242685
107713	10.0378	-1.49735	0.786931	-1.90277	0.0570709	0.243814
79409	22.8549	1.07342	0.564307	1.90219	0.0571463	0.243989
78007	22.4801	-1.56938	0.825573	-1.90096	0.0573079	0.244532
104337	42.842	-0.857353	0.451306	-1.89972	0.0574704	0.24501
105732	8.37793	1.59975	0.842277	1.89931	0.0575234	0.24501
86382	13.6747	1.4603	0.768824	1.89939	0.0575132	0.24501
108283	10.4657	-1.40867	0.742146	-1.89811	0.0576817	0.245389
183893	16.5527	-1.44319	0.760304	-1.89817	0.0576731	0.245389
147296	43.2182	0.970116	0.511237	1.89759	0.0577506	0.245535
115431	439.274	-0.849959	0.448003	-1.89722	0.0577993	0.245595
82925	1203.14	-0.822776	0.433869	-1.89637	0.0579112	0.245924
112510	32791.6	-0.777745	0.410181	-1.8961	0.0579465	0.245926
157843	12815.8	-0.719657	0.379637	-1.89565	0.0580069	0.246035
143217	12.0372	-1.38782	0.732314	-1.89511	0.0580777	0.246188
135428	28.0168	-1.01901	0.538341	-1.89287	0.0583757	0.247036
155140	17.7966	-1.19059	0.629011	-1.8928	0.0583848	0.247036
164049	45.5251	0.978756	0.517161	1.89256	0.058417	0.247036
115839	11.5715	1.62035	0.855846	1.89328	0.0583213	0.247036
167723	13.8275	-1.28284	0.678057	-1.89194	0.0584989	0.247236
156233	13.0979	1.35292	0.715411	1.89111	0.0586101	0.247558
185127	12.8578	1.29046	0.682756	1.89008	0.0587474	0.247843
115149	16.1373	1.16295	0.61523	1.89027	0.0587224	0.247843
128055	23.3716	1.07336	0.568323	1.88864	0.0589407	0.248216
83365	9.80743	1.47335	0.780034	1.88882	0.0589153	0.248216
154273	175.915	-0.831502	0.440145	-1.88915	0.0588712	0.248216
167664	1754.34	-0.726337	0.384888	-1.88714	0.0591417	0.248914
155366	102.066	-0.933574	0.494907	-1.88636	0.0592461	0.249206
184378	21.5893	-1.05389	0.558878	-1.88572	0.0593323	0.249421
183949	13.2042	-1.2313	0.653062	-1.88543	0.0593717	0.249439
152535	27.6039	1.0636	0.564253	1.88497	0.0594339	0.249552
104432	37.3376	-0.951126	0.504811	-1.88412	0.0595482	0.249589
154965	18.1104	-1.16814	0.619835	-1.8846	0.0594845	0.249589
78981	19.6288	-1.3105	0.695464	-1.88435	0.0595179	0.249589
141495	10.8777	-1.36793	0.726505	-1.88289	0.0597148	0.249992
144230	35.4759	0.905477	0.480857	1.88305	0.0596939	0.249992
32820	34.2367	1.1063	0.589228	1.87754	0.0604445	0.251269
133575	28.4334	1.04871	0.558433	1.87794	0.0603888	0.251269
155019	48.7814	-1.05408	0.561035	-1.87881	0.0602702	0.251269
136898	14.2728	1.22529	0.651773	1.87993	0.060118	0.251269
188598	51.9283	0.823297	0.437893	1.88013	0.0600898	0.251269
140774	44.1081	1.01426	0.539998	1.87826	0.0603458	0.251269
161884	8032.86	-0.806697	0.429657	-1.87753	0.0604448	0.251269
81842	90.0018	-0.818119	0.435574	-1.87825	0.0603467	0.251269
184494	13.7779	1.25614	0.668479	1.87909	0.0602316	0.251269
84667	10.8852	1.36765	0.728046	1.87853	0.0603094	0.251269
146716	287.537	-0.814273	0.43353	-1.87824	0.0603482	0.251269
130592	11.0011	1.44561	0.76907	1.87968	0.0601512	0.251269
113307	29.6472	1.02563	0.546439	1.87693	0.0605275	0.251466
34001	18.7341	1.11975	0.596733	1.87647	0.0605914	0.251584
119914	17.5671	-1.12092	0.598174	-1.8739	0.0609444	0.252901
105044	1264.08	-0.643251	0.343423	-1.87306	0.0610603	0.252939
115717	1758.63	-0.763508	0.407567	-1.87333	0.0610227	0.252939
115846	11.767	-1.32845	0.70924	-1.87307	0.0610592	0.252939
161124	7412.76	-0.715965	0.382321	-1.87268	0.0611123	0.253006
139702	150.842	-0.823006	0.439579	-1.87226	0.0611709	0.253101
89533	34.9832	0.908214	0.485491	1.87071	0.0613848	0.253838
153796	25.8397	0.97676	0.522442	1.8696	0.0615388	0.254327
113931	3470.14	-0.725477	0.388125	-1.86918	0.0615971	0.25442
107410	21231.2	-0.738726	0.395339	-1.86859	0.0616804	0.254468
123814	941.994	-0.784705	0.4199	-1.86879	0.0616521	0.254468
157014	78.7727	0.778826	0.416984	1.86776	0.0617956	0.254795
135464	16.1562	-1.32831	0.711513	-1.86688	0.0619177	0.25515
75923	7162.29	-0.741828	0.397505	-1.86621	0.0620118	0.255314
80205	33.0205	-1.19232	0.638939	-1.86609	0.0620294	0.255314
165727	19.0014	1.37513	0.737172	1.86541	0.0621241	0.255555
165916	16.7493	1.24709	0.669185	1.86359	0.0623788	0.256454
156540	94.5755	0.848618	0.455539	1.86289	0.062478	0.256713
111427	5812.49	0.818179	0.439302	1.86245	0.0625395	0.256817
114445	29.4551	-0.946233	0.508232	-1.86182	0.0626291	0.257037
116331	527.626	-0.738874	0.396959	-1.86134	0.0626967	0.257165
85858	1613.2	-0.782207	0.420416	-1.86055	0.0628075	0.257471
134968	16.187	1.21384	0.653014	1.85883	0.0630507	0.258318
108146	54.7425	-0.941711	0.506907	-1.85776	0.0632032	0.258794
166331	9.86319	1.57319	0.847062	1.85723	0.0632787	0.258804
24267	37.0415	-0.994989	0.53573	-1.85726	0.0632746	0.258804
183222	31.0915	1.05049	0.566063	1.85577	0.0634857	0.25939
83142	6343.3	-0.711668	0.383502	-1.85571	0.0634951	0.25939
109505	23964	-0.720841	0.388545	-1.85523	0.063563	0.259519
156910	1267.06	-0.819396	0.441883	-1.85433	0.0636922	0.259896
148187	14.7527	1.29336	0.697722	1.8537	0.0637825	0.260115
155511	142.391	-0.699598	0.37778	-1.85187	0.0640447	0.260452
38872	10.9334	1.48044	0.799294	1.85218	0.0639994	0.260452
112317	3612.27	-0.730837	0.394654	-1.85184	0.0640487	0.260452
165351	82.1849	-0.765585	0.413356	-1.85212	0.0640082	0.260452
167897	618.286	-0.755586	0.408011	-1.85187	0.0640439	0.260452
143984	42.1787	0.857301	0.463449	1.84983	0.0643382	0.261362
114913	36259.5	-0.713559	0.385754	-1.84977	0.0643461	0.261362
115711	4705.85	-0.741994	0.401211	-1.84938	0.0644024	0.261441
90595	21.9585	1.05242	0.569537	1.84785	0.0646234	0.262039
155423	10.651	1.53107	0.828491	1.84803	0.0645985	0.262039
163024	18.9345	-1.19132	0.645363	-1.84597	0.0648966	0.262345
184231	22.0629	-1.05356	0.570524	-1.84666	0.0647968	0.262345
165951	13.6933	-1.22968	0.666203	-1.8458	0.0649208	0.262345
157102	10.8671	1.33639	0.723903	1.84609	0.0648795	0.262345
84016	19.3483	1.11552	0.604126	1.84651	0.0648189	0.262345
125308	357.63	0.836381	0.452985	1.84638	0.0648374	0.262345
156919	9.33165	1.43246	0.776198	1.84548	0.0649678	0.262386
156420	77.196	0.819189	0.444055	1.84479	0.0650679	0.262641
156855	28.8082	1.07159	0.581142	1.84395	0.0651909	0.262838
166514	19.8113	1.18183	0.640869	1.84411	0.0651669	0.262838
41904	14.0924	1.25031	0.678313	1.84327	0.0652903	0.262951
154462	24.4181	1.11768	0.606365	1.84325	0.0652931	0.262951
161275	52.6815	-0.81084	0.440348	-1.84136	0.0655685	0.263813
82360	35.3131	-0.935854	0.508265	-1.84127	0.0655814	0.263813
156076	11.0989	1.41796	0.770684	1.83987	0.0657867	0.264096
144912	7.86704	1.58423	0.860985	1.84002	0.065765	0.264096
181054	165.837	0.820576	0.445849	1.84048	0.0656978	0.264096
86330	4370.43	-0.711496	0.386729	-1.83978	0.0658006	0.264096
158933	13251	-0.726968	0.395417	-1.83849	0.0659909	0.264415
107827	1183.67	-0.701055	0.381233	-1.83891	0.0659282	0.264415
145801	24.7578	-1.05669	0.574764	-1.83848	0.0659919	0.264415
158672	3540.31	-0.716313	0.389715	-1.83805	0.0660557	0.264424
170881	30.9812	-1.0176	0.55366	-1.83796	0.0660687	0.264424
159125	26.8798	1.03942	0.565775	1.83715	0.0661874	0.264614
77714	59.3011	-0.858149	0.467242	-1.83662	0.0662653	0.264614
107972	77.0607	-0.860188	0.468321	-1.83675	0.0662474	0.264614
112439	5805.15	-0.719938	0.391922	-1.83694	0.0662183	0.264614
83453	9515.55	-0.744168	0.405326	-1.83597	0.066362	0.264702
157150	7.62251	1.81891	0.9906	1.83617	0.0663319	0.264702
188959	34.8883	0.873637	0.475927	1.83565	0.0664092	0.264741
107967	7663.54	-0.719145	0.39192	-1.83493	0.0665167	0.264962
109154	39.9429	-1.42681	0.777649	-1.83477	0.0665391	0.264962
155757	14.0384	-1.1732	0.639818	-1.83364	0.0667073	0.265482
156042	18.6442	1.10359	0.602224	1.83252	0.0668744	0.265998
157531	36.7954	-1.1317	0.617843	-1.8317	0.0669959	0.266332
158404	9.28547	1.43974	0.786129	1.83143	0.0670363	0.266336
155770	250.033	0.716815	0.391447	1.83119	0.0670718	0.266336
188065	11.7227	1.29266	0.706178	1.83049	0.067176	0.266451
108554	10.5774	1.37952	0.753602	1.83057	0.0671654	0.266451
186373	133.938	-0.854809	0.467194	-1.82966	0.0673001	0.266771
108121	1424.1	-0.716819	0.391929	-1.82895	0.067407	0.266771
82354	9.29762	1.57741	0.862339	1.82922	0.0673661	0.266771
179512	8.48938	1.48984	0.81452	1.8291	0.0673849	0.266771
85659	66.8775	-0.836202	0.457795	-1.82658	0.0677623	0.268027
150703	7.95165	1.58457	0.867748	1.82608	0.0678387	0.26818
83370	13.5986	1.55361	0.850961	1.82571	0.067894	0.268249
156916	32.0005	0.911357	0.499329	1.82516	0.0679764	0.26842
157504	31.5151	-1.10106	0.603347	-1.82492	0.0680129	0.26842
146228	33.2858	0.917357	0.502778	1.82458	0.0680648	0.268476
105626	24.7158	-0.986121	0.540932	-1.823	0.0683031	0.268891
84711	95.1654	-0.819238	0.449398	-1.82297	0.0683085	0.268891
112701	17.4511	-1.19889	0.657689	-1.82288	0.0683217	0.268891
84605	14.8766	-1.24863	0.684805	-1.82333	0.0682527	0.268891
166989	35.1585	-0.878688	0.482407	-1.82146	0.0685363	0.269586
138692	53.6784	-0.847734	0.465634	-1.8206	0.0686675	0.269953
134876	23.5771	1.07882	0.592754	1.82001	0.0687575	0.270157
116749	17.1564	1.19768	0.659013	1.81739	0.0691572	0.27126
73332	52.2968	-0.797437	0.438819	-1.81723	0.0691815	0.27126
156333	80.852	-0.770529	0.42392	-1.81763	0.069121	0.27126
9772	49.8424	0.835089	0.459555	1.81717	0.0691912	0.27126
42393	8.15951	1.51596	0.834455	1.8167	0.0692629	0.271391
191452	20.0577	1.17918	0.649365	1.8159	0.0693855	0.271722
162281	7.94848	1.93269	1.06449	1.8156	0.0694315	0.271752
107657	315.607	-0.782927	0.431285	-1.81534	0.0694722	0.271761
159676	17423	-0.724355	0.399079	-1.81507	0.0695137	0.271774
115621	1017.39	-0.746908	0.411662	-1.81437	0.0696203	0.272041
128508	28.7424	0.969485	0.534434	1.81404	0.0696713	0.27209
159861	11.6979	-1.4394	0.793749	-1.81342	0.0697678	0.272317
157720	18.0913	1.09316	0.603479	1.81143	0.0700747	0.273286
154774	119.544	0.835954	0.461519	1.81131	0.0700931	0.273286
181602	24.0754	1.13143	0.624883	1.81062	0.0702	0.273553
144242	227.622	0.826771	0.457181	1.80841	0.0705425	0.274586
116003	8.16846	-1.65498	0.915045	-1.80864	0.0705074	0.274586
134805	13.288	-1.21232	0.670657	-1.80766	0.0706599	0.274608
13159	18.0441	1.12052	0.619927	1.80751	0.0706828	0.274608
164373	12909.1	-0.744567	0.41196	-1.80738	0.0707031	0.274608
116481	29.2014	0.982913	0.543768	1.8076	0.0706693	0.274608
114532	217.69	-0.740545	0.409911	-1.8066	0.070825	0.274931
182515	13.5971	1.17535	0.651156	1.80503	0.0710707	0.275734
149133	21.4165	-1.037	0.574658	-1.80456	0.0711441	0.275868
159015	13.3612	-1.36496	0.75721	-1.80262	0.0714481	0.27657
107563	7540.65	-0.797149	0.442269	-1.80241	0.0714811	0.27657
155804	21.3218	-1.09939	0.609818	-1.80282	0.0714162	0.27657
154010	126.25	0.747401	0.414613	1.80265	0.0714437	0.27657
190363	22.9365	-0.968532	0.537494	-1.80194	0.0715551	0.276706
82529	16.0934	-1.17598	0.652823	-1.80138	0.0716429	0.276894
108277	1770.99	-0.779415	0.433419	-1.79829	0.0721304	0.278627
161376	14.9481	-1.24797	0.694227	-1.79765	0.072233	0.27872
153248	9.41188	1.77108	0.985171	1.79774	0.0722186	0.27872
138264	7.63369	1.5953	0.888216	1.79607	0.0724826	0.279379
111645	9.22512	-1.97283	1.0984	-1.7961	0.072479	0.279379
158215	37.6586	0.892986	0.497459	1.79509	0.0726388	0.279829
111338	50.3113	-0.783267	0.436447	-1.79464	0.0727104	0.279953
155536	2266.86	-0.726065	0.404664	-1.79424	0.0727745	0.280048
19483	71.5856	-1.05093	0.586185	-1.79284	0.0729988	0.280759
160289	47.8707	-0.850967	0.474964	-1.79165	0.0731897	0.281188
115852	47.6205	-0.806331	0.450038	-1.7917	0.0731815	0.281188
108508	14.4978	-1.18226	0.660266	-1.79058	0.07336	0.281537
83879	18.7587	-1.10346	0.616213	-1.79071	0.0733395	0.281537
92453	12.7514	-1.24525	0.69622	-1.78858	0.0736819	0.28262
34800	8.28595	-1.5957	0.892363	-1.78817	0.073748	0.282693
48221	13.7726	1.20913	0.67635	1.78772	0.0738205	0.282693
85651	9.87811	-1.44162	0.806309	-1.78793	0.073788	0.282693
116386	93.2814	0.764592	0.427946	1.78665	0.0739936	0.283203
155913	29.5081	0.904351	0.506412	1.7858	0.0741313	0.28347
116287	9.6561	1.53563	0.859947	1.78573	0.0741433	0.28347
83510	25.5393	-0.961107	0.538352	-1.78528	0.0742165	0.283598
136835	248.68	-0.814323	0.456265	-1.78476	0.0743007	0.28365
107715	3082.08	-0.72163	0.404358	-1.78463	0.0743212	0.28365
153379	16.6394	-1.08448	0.607821	-1.78421	0.0743901	0.28365
156651	66.4755	0.773415	0.433453	1.78431	0.0743735	0.28365
182163	34.9272	0.89467	0.501679	1.78335	0.0745288	0.283721
112100	10180.4	-0.682383	0.382609	-1.7835	0.0745053	0.283721
116281	1029.24	-0.676594	0.379341	-1.7836	0.074488	0.283721
75944	21.1014	1.02024	0.57255	1.78192	0.0747627	0.284459
161576	3854.06	-0.703833	0.395057	-1.7816	0.0748148	0.284505
107592	14.9047	1.13673	0.638375	1.78066	0.0749686	0.284632
130378	19.777	1.10158	0.618567	1.78086	0.0749352	0.284632
168258	20.8483	-1.03647	0.582051	-1.78073	0.0749569	0.284632
146320	23.9019	0.984463	0.553013	1.78018	0.0750467	0.284776
177690	14.1008	1.215	0.682732	1.77962	0.0751383	0.284971
104895	83.542	-0.857723	0.482466	-1.77779	0.0754382	0.285498
134139	26.0741	-2.49641	1.40384	-1.77827	0.0753595	0.285498
104098	8.66875	1.45195	0.816619	1.778	0.0754037	0.285498
85042	484.951	-0.782039	0.439735	-1.77843	0.075333	0.285498
154275	12.2362	1.5614	0.878911	1.77652	0.0756474	0.286052
86924	3095.66	-0.760024	0.427842	-1.77641	0.0756651	0.286052
115397	140.562	-0.874174	0.492213	-1.77601	0.0757318	0.286152
190864	243.116	-0.737613	0.415533	-1.7751	0.075881	0.286563
107257	11.9188	-1.19442	0.674311	-1.77133	0.0765065	0.288771
140272	54.8828	-0.858752	0.484989	-1.77066	0.0766165	0.289033
104783	24.6139	1.31327	0.74191	1.77013	0.0767058	0.289216
154664	11.4465	1.39251	0.787657	1.76792	0.0770751	0.289531
77392	15046.5	-0.689413	0.389895	-1.7682	0.0770271	0.289531
183863	31.3972	1.25815	0.711587	1.7681	0.0770448	0.289531
156145	25.2439	1.0904	0.616267	1.76937	0.0768327	0.289531
111644	25.8426	-0.958327	0.54196	-1.76826	0.0770173	0.289531
166009	221.503	-0.707937	0.400336	-1.76836	0.0770014	0.289531
150834	76.7466	0.73097	0.413412	1.76814	0.0770375	0.289531
154759	40.8226	-0.874954	0.495161	-1.76701	0.0772264	0.289927
186946	7.70085	1.53762	0.87034	1.76669	0.0772803	0.289927
112203	11.7637	-1.22402	0.692886	-1.76655	0.0773029	0.289927
74618	110.784	0.73322	0.415214	1.76589	0.0774151	0.290194
156176	19.8525	-1.09622	0.621051	-1.7651	0.0775464	0.290533
190106	14.8373	1.22909	0.696999	1.7634	0.0778338	0.291403
44126	40.199	-0.937784	0.531854	-1.76323	0.0778609	0.291403
104497	53.3111	-0.782692	0.444071	-1.76254	0.0779783	0.291535
155642	23.8688	1.22864	0.697042	1.76264	0.0779605	0.291535
182097	22.8258	0.953356	0.541416	1.76086	0.0782624	0.291848
108796	44.4569	-1.2084	0.685978	-1.76157	0.078142	0.291848
82208	10900.5	-0.715599	0.40626	-1.76143	0.0781655	0.291848
144029	31.7089	1.38992	0.789465	1.76059	0.0783087	0.291848
42890	15.2245	1.16784	0.663322	1.76059	0.0783077	0.291848
114208	5585.34	-0.686148	0.38968	-1.7608	0.0782727	0.291848
115473	13.8555	1.43702	0.81712	1.75864	0.0786384	0.292923
156821	60.7556	-0.956548	0.544043	-1.75822	0.0787102	0.293037
154656	36.9341	-0.819003	0.466141	-1.75699	0.0789203	0.293653
155276	11.6098	1.25443	0.714159	1.75652	0.0789999	0.293653
152375	19.3613	1.32986	0.757003	1.75675	0.078961	0.293653
155447	30.7401	-0.885971	0.505122	-1.75398	0.0794345	0.2949
115540	2367.12	-0.729235	0.415796	-1.75383	0.0794601	0.2949
157537	13.4835	1.37291	0.782688	1.7541	0.0794132	0.2949
121797	2948.48	-0.647367	0.369235	-1.75327	0.0795562	0.295102
150596	58.5431	1.16996	0.667443	1.7529	0.0796196	0.295183
105495	14.6687	-1.09406	0.624612	-1.75159	0.0798451	0.29571
113664	8925.68	-0.678711	0.387444	-1.75176	0.0798143	0.29571
78072	13.3971	-1.28171	0.732905	-1.74881	0.0803239	0.297059
157297	51.8462	-0.948121	0.542143	-1.74884	0.0803191	0.297059
116692	5273.9	-2.08389	1.19165	-1.74875	0.0803347	0.297059
77504	2837.42	-0.642267	0.367751	-1.74647	0.0807291	0.297339
151309	10.2352	1.63912	0.938015	1.74744	0.0805614	0.297339
140988	427.641	-1.9887	1.13892	-1.74613	0.0807876	0.297339
183759	37.1764	0.840522	0.481191	1.74675	0.0806805	0.297339
81059	20212.6	-0.659414	0.377334	-1.74756	0.0805398	0.297339
162725	5976.97	-0.697237	0.399104	-1.747	0.0806365	0.297339
163370	4364.51	-0.658677	0.377079	-1.74679	0.0806742	0.297339
156356	37.7475	0.824151	0.471887	1.7465	0.080724	0.297339
112823	46.5371	-0.803838	0.460343	-1.74617	0.0807813	0.297339
154475	11.6389	1.25824	0.720728	1.74579	0.0808478	0.297406
157422	8.01656	1.4996	0.859257	1.74522	0.0809461	0.297613
154741	24.3368	-1.39702	0.801382	-1.74326	0.0812885	0.298563
142239	31.4876	-1.0219	0.586183	-1.74331	0.0812796	0.298563
156508	30.6483	-0.872914	0.501039	-1.74221	0.0814723	0.299065
186022	177.249	0.722377	0.414684	1.74199	0.0815096	0.299065
88951	14.1615	1.25449	0.720749	1.74053	0.0817653	0.299848
104348	10.5646	1.46067	0.839446	1.74004	0.0818518	0.300011
160550	7.87625	-1.43148	0.822985	-1.73937	0.0819688	0.300129
161027	17.7952	-1.06915	0.614629	-1.73951	0.0819459	0.300129
161267	9.64015	1.50757	0.866997	1.73884	0.0820625	0.300317
161181	13920.1	-0.698672	0.40188	-1.73851	0.0821213	0.300378
161622	67.7219	-0.918321	0.528502	-1.73759	0.0822828	0.300658
114051	5936.23	-0.76281	0.438951	-1.7378	0.0822458	0.300658
154794	331.766	0.692658	0.398947	1.73621	0.0825259	0.301391
156362	22.2658	1.02928	0.593363	1.73466	0.0828016	0.302243
112490	12936.1	-0.669581	0.386151	-1.73399	0.0829205	0.302521
167607	134.225	-0.810456	0.467607	-1.7332	0.08306	0.302875
112624	12.8443	1.33016	0.767748	1.73255	0.0831756	0.30314
138811	10.8112	1.29942	0.750884	1.73052	0.0835368	0.303988
161123	3919.06	-0.682954	0.394646	-1.73055	0.083532	0.303988
39350	13.6328	-1.28664	0.743496	-1.73053	0.0835351	0.303988
158274	15783.3	-0.67319	0.389111	-1.73007	0.0836175	0.304126
164840	6722.68	-0.762922	0.44106	-1.72975	0.0836756	0.304181
81252	15.0243	1.16125	0.67148	1.72938	0.0837407	0.304262
155808	43.3325	-0.846523	0.489733	-1.72854	0.0838911	0.304653
155502	31.471	0.9952	0.575971	1.72787	0.0840123	0.304937
113091	8.78409	-1.41326	0.818128	-1.72743	0.0840898	0.30504
115184	22.1991	-1.10533	0.639944	-1.72723	0.0841268	0.30504
86289	47.7509	0.89603	0.518904	1.72678	0.084208	0.305179
190251	8.16109	1.80729	1.04685	1.72641	0.0842743	0.305263
118370	14.0921	1.11454	0.645801	1.72582	0.0843794	0.305488
21223	23.9265	-0.943827	0.547007	-1.72544	0.0844486	0.305583
154806	17.5386	1.10592	0.641538	1.72386	0.0847324	0.306297
128552	22.1081	-0.965058	0.55976	-1.72406	0.0846978	0.306297
176490	44.4012	0.821723	0.476957	1.72284	0.0849166	0.306655
156087	137.25	0.749624	0.43511	1.72284	0.0849178	0.306655
155359	7.68083	-1.39678	0.811505	-1.72122	0.0852103	0.307555
109283	4203.6	-0.692853	0.402944	-1.71948	0.0855272	0.308541
109227	9.27242	1.52853	0.889237	1.71893	0.0856274	0.308746
156565	4271.82	-0.689881	0.401439	-1.71852	0.0857018	0.308857
190162	8.54656	1.51411	0.881184	1.71827	0.0857475	0.308865
152540	21.7701	1.1596	0.675072	1.71774	0.0858436	0.308898
166813	359.896	-0.754827	0.439428	-1.71775	0.0858426	0.308898
20451	104.704	-0.724141	0.421779	-1.71687	0.0860024	0.309012
157017	9.78208	1.33959	0.780259	1.71685	0.0860061	0.309012
157185	63.4318	0.821479	0.478409	1.71711	0.0859598	0.309012
105183	8.44528	1.3867	0.807938	1.71634	0.086099	0.309189
108769	48.4136	-1.0861	0.633066	-1.71562	0.0862321	0.30948
153149	13.9219	-1.14928	0.669968	-1.71543	0.0862672	0.30948
151626	79.0128	-0.694001	0.404634	-1.71513	0.0863207	0.309516
105118	43.7728	0.894157	0.522041	1.71281	0.0867478	0.309639
159595	21.8996	-1.02294	0.597208	-1.71288	0.0867354	0.309639
108562	7.89271	-1.45007	0.846426	-1.71317	0.086681	0.309639
156647	27.4136	-0.918667	0.53627	-1.71307	0.0866997	0.309639
147336	8.8045	-1.317	0.768575	-1.71356	0.0866087	0.309639
75466	12.6795	1.15059	0.6711	1.71448	0.086441	0.309639
166970	11169.7	-0.710659	0.414799	-1.71326	0.0866644	0.309639
167023	309.728	-0.768075	0.448109	-1.71404	0.0865222	0.309639
115385	3984.48	-0.716877	0.418487	-1.71302	0.0867089	0.309639
139599	49.5463	-0.998658	0.583789	-1.71065	0.0871457	0.310903
155727	28.4071	0.86965	0.508755	1.70937	0.0873823	0.31156
179363	7.88343	1.48328	0.86783	1.70918	0.0874177	0.31156
158656	16.4993	1.16067	0.679461	1.70821	0.0875965	0.311727
162792	80645.6	-0.678683	0.397254	-1.70843	0.0875558	0.311727
179171	8.01543	1.40248	0.820927	1.70841	0.0875594	0.311727
186227	10.1498	-1.3104	0.767318	-1.70776	0.087681	0.311872
156911	49.0826	0.781312	0.457644	1.70725	0.0877758	0.312053
72067	10.9758	1.3085	0.766647	1.70678	0.0878633	0.312207
107351	53010.8	-0.683892	0.401269	-1.70432	0.0883206	0.313675
46661	20.2181	0.998573	0.586311	1.70315	0.0885409	0.314183
[truncated: 9,720 more rows]

## Sheet: sRNA_R3B3_WTM
GeneID	Base mean	log2(FC)	StdErr	Wald-Stats	P-value	P-adj
111341	12504.6	-11.1904	0.500175	-22.3729	7.22e-111	8.39e-107
81899	9493.2	-8.28778	0.452699	-18.3075	7.22e-75	4.19e-71
156160	15905	-9.27773	0.52351	-17.7222	2.83e-70	1.1e-66
109608	8901.3	-8.85156	0.501232	-17.6596	8.58e-70	2.49e-66
106051	13186.4	-8.96982	0.512299	-17.509	1.22e-68	2.84e-65
112793	14820	-8.15908	0.472769	-17.2581	9.73e-67	1.88e-63
162616	8797.26	-7.56612	0.481122	-15.726	1e-55	1.66e-52
114381	1204.35	-8.68437	0.573273	-15.1487	7.72e-52	1.12e-48
115910	9495.02	-7.95489	0.532162	-14.9482	1.6e-50	2.06e-47
107234	1721.69	-9.7317	0.660555	-14.7326	3.98e-49	4.62e-46
108240	7646.67	-7.31102	0.503522	-14.5198	9.08e-48	9.59e-45
110945	3498.13	-7.41625	0.51489	-14.4036	4.91e-47	4.76e-44
112510	19363.6	-7.32955	0.519952	-14.0966	3.99e-45	3.56e-42
168039	773.722	-7.58465	0.55273	-13.7222	7.48e-43	6.2e-40
76874	4273.93	-6.48812	0.473836	-13.6928	1.12e-42	8.69e-40
115001	13215.3	-7.24171	0.532055	-13.6108	3.45e-42	2.51e-39
161600	646.697	-7.04182	0.525849	-13.3913	6.79e-41	4.64e-38
79354	2931.18	-7.29371	0.55247	-13.202	8.54e-40	5.51e-37
162950	661.631	-7.22443	0.549741	-13.1415	1.9e-39	1.14e-36
156395	1296.88	-6.38986	0.486329	-13.139	1.97e-39	1.14e-36
114746	5949.26	-6.14026	0.46793	-13.1222	2.46e-39	1.36e-36
168366	1747.3	-6.88307	0.524954	-13.1118	2.82e-39	1.49e-36
111427	5952.34	-7.22302	0.557199	-12.9631	1.98e-38	1e-35
114504	1001.63	-7.17818	0.557689	-12.8713	6.53e-38	3.16e-35
86316	5132.02	-6.71478	0.522371	-12.8544	8.12e-38	3.77e-35
107859	704.031	-7.28039	0.577315	-12.6108	1.84e-36	8.23e-34
111588	7302.58	-6.75238	0.542473	-12.4474	1.44e-35	6.22e-33
106231	3338.17	-6.51235	0.523621	-12.4372	1.64e-35	6.81e-33
156604	9273.55	-6.5752	0.529834	-12.4099	2.31e-35	9.25e-33
116274	8121.34	-6.15211	0.496804	-12.3834	3.22e-35	1.24e-32
156553	7941.71	-6.62234	0.535308	-12.3711	3.75e-35	1.4e-32
116333	9779.26	-6.19732	0.505369	-12.263	1.43e-34	5.2e-32
109505	14571.4	-6.17788	0.504619	-12.2426	1.84e-34	6.47e-32
110983	3387.51	-6.37457	0.520996	-12.2353	2.01e-34	6.87e-32
110969	735.956	-5.98755	0.494477	-12.1088	9.48e-34	3.15e-31
109531	3434.9	-6.40202	0.529681	-12.0866	1.24e-33	4.01e-31
157011	8356.91	-6.42758	0.532397	-12.0729	1.47e-33	4.49e-31
116306	3333.25	-6.41574	0.531337	-12.0747	1.44e-33	4.49e-31
156847	8902	-6.58574	0.547295	-12.0333	2.38e-33	7.08e-31
107923	3381.27	-6.41525	0.536816	-11.9506	6.45e-33	1.83e-30
109250	5440.69	-5.76435	0.482339	-11.9508	6.43e-33	1.83e-30
108202	2934.82	-6.20863	0.521072	-11.9151	9.87e-33	2.73e-30
116261	3368.19	-6.34375	0.535403	-11.8486	2.19e-32	5.91e-30
79223	27075.2	-6.24275	0.527329	-11.8385	2.47e-32	6.52e-30
157950	2653.25	-5.53525	0.467744	-11.8339	2.61e-32	6.69e-30
106251	102029	-6.21104	0.524911	-11.8326	2.65e-32	6.69e-30
76488	2227.09	-6.20114	0.524961	-11.8126	3.36e-32	8.31e-30
85242	293.84	-5.93539	0.509209	-11.6561	2.14e-31	5.17e-29
111906	2542.06	-5.99146	0.514229	-11.6514	2.26e-31	5.35e-29
167295	687.08	-7.69836	0.660879	-11.6487	2.33e-31	5.41e-29
110204	543.755	-6.07826	0.524188	-11.5956	4.34e-31	9.88e-29
79404	2271.96	-5.84606	0.507235	-11.5253	9.83e-31	2.2e-28
163529	2223.49	-5.78155	0.502803	-11.4986	1.34e-30	2.94e-28
161037	1578.85	-5.95988	0.521829	-11.4211	3.28e-30	7.05e-28
168082	3251.03	-6.27504	0.551043	-11.3876	4.82e-30	1.02e-27
114012	6364.75	-6.00249	0.529622	-11.3335	8.95e-30	1.86e-27
76997	1826.5	-5.42209	0.481059	-11.2712	1.82e-29	3.71e-27
164840	4050.02	-6.22617	0.552611	-11.2668	1.91e-29	3.83e-27
107410	12924.6	-5.68907	0.506439	-11.2335	2.79e-29	5.5e-27
85832	790.723	-5.82317	0.518749	-11.2254	3.06e-29	5.92e-27
166028	6589.74	-5.55212	0.495282	-11.21	3.64e-29	6.93e-27
85067	5990.78	-5.59793	0.500979	-11.174	5.47e-29	1.02e-26
76487	2182.38	-5.79822	0.519854	-11.1536	6.88e-29	1.27e-26
85624	11132.4	-5.88519	0.529476	-11.1151	1.06e-28	1.92e-26
163530	1659.07	-6.03398	0.545303	-11.0654	1.85e-28	3.3e-26
76104	4741.57	-5.65049	0.510855	-11.0608	1.94e-28	3.42e-26
77527	14953.7	-5.65175	0.512272	-11.0327	2.66e-28	4.61e-26
158561	12970	-5.7657	0.525664	-10.9684	5.42e-28	9.26e-26
91027	2525.99	-5.76565	0.526108	-10.9591	6.01e-28	1.01e-25
163977	10302.2	-5.77313	0.527587	-10.9425	7.22e-28	1.2e-25
108643	7945.48	-5.67126	0.518983	-10.9276	8.5e-28	1.39e-25
105456	6681.89	-5.94307	0.545203	-10.9007	1.14e-27	1.85e-25
112363	6763.68	-5.82438	0.534888	-10.889	1.3e-27	2.07e-25
158671	10898.1	-5.71647	0.525162	-10.8851	1.36e-27	2.13e-25
113596	303.546	-5.92601	0.544663	-10.8802	1.43e-27	2.2e-25
116213	10655	-5.5573	0.510798	-10.8796	1.44e-27	2.2e-25
114368	4388.01	-5.4879	0.504698	-10.8736	1.54e-27	2.32e-25
76158	10167.2	-5.69064	0.525259	-10.834	2.38e-27	3.54e-25
111460	154.534	-6.32885	0.584436	-10.829	2.51e-27	3.69e-25
112344	5443.39	-5.75636	0.531648	-10.8274	2.55e-27	3.71e-25
111195	17209.6	-5.87415	0.544385	-10.7904	3.82e-27	5.48e-25
106032	20233.5	-5.74751	0.536516	-10.7127	8.88e-27	1.26e-24
115500	4772.18	-5.38612	0.504267	-10.6811	1.25e-26	1.74e-24
115728	5394.44	-5.47792	0.512891	-10.6805	1.26e-26	1.74e-24
104840	815.427	-5.98161	0.560973	-10.6629	1.52e-26	2.07e-24
114013	6977.43	-5.29908	0.497018	-10.6617	1.54e-26	2.08e-24
109582	8684.31	-5.42599	0.509846	-10.6424	1.89e-26	2.53e-24
105864	7287.63	-5.62745	0.529099	-10.6359	2.03e-26	2.68e-24
182749	1629.65	-5.62326	0.529392	-10.6221	2.35e-26	3.07e-24
108968	2715.29	-5.06558	0.478713	-10.5817	3.62e-26	4.63e-24
111696	1195.67	-5.55001	0.524465	-10.5822	3.6e-26	4.63e-24
111158	40691.5	-5.59976	0.529907	-10.5674	4.22e-26	5.33e-24
166952	4273.75	-5.45673	0.517074	-10.5531	4.92e-26	6.14e-24
164825	6718.52	-5.40759	0.513813	-10.5244	6.67e-26	8.24e-24
111726	2736.87	-5.36375	0.509935	-10.5185	7.1e-26	8.64e-24
85623	4808.72	-5.25517	0.499639	-10.5179	7.14e-26	8.64e-24
158280	7525.25	-5.34185	0.509288	-10.4889	9.72e-26	1.16e-23
82207	4190.1	-5.32789	0.507995	-10.4881	9.8e-26	1.16e-23
107967	4701.19	-5.62961	0.537189	-10.4798	1.07e-25	1.26e-23
114217	1468.45	-5.41853	0.517857	-10.4634	1.27e-25	1.48e-23
107827	729.789	-5.30832	0.508547	-10.4382	1.66e-25	1.91e-23
158933	8134.75	-5.4314	0.52046	-10.4358	1.7e-25	1.94e-23
158172	16891.8	-5.41342	0.51935	-10.4234	1.94e-25	2.19e-23
78326	226.499	-5.63467	0.541736	-10.4011	2.45e-25	2.74e-23
158263	4423.62	-5.49218	0.529295	-10.3764	3.18e-25	3.51e-23
113667	2560.2	-5.29329	0.510642	-10.3659	3.54e-25	3.88e-23
158276	1581.65	-5.15266	0.498045	-10.3458	4.37e-25	4.75e-23
159843	5190.13	-5.2333	0.506588	-10.3305	5.13e-25	5.47e-23
114098	319.138	-5.18284	0.501693	-10.3307	5.12e-25	5.47e-23
108093	3998.51	-5.27169	0.510606	-10.3244	5.47e-25	5.72e-23
164373	7838.63	-5.62651	0.544936	-10.3251	5.43e-25	5.72e-23
104709	3310.15	-5.38589	0.522661	-10.3047	6.71e-25	6.95e-23
111157	9723.11	-5.65641	0.549196	-10.2994	7.09e-25	7.28e-23
85846	15026.9	-5.0741	0.492889	-10.2946	7.45e-25	7.59e-23
104837	777.628	-5.89757	0.573127	-10.2902	7.8e-25	7.88e-23
76230	12121	-5.50209	0.535694	-10.2709	9.53e-25	9.54e-23
113665	3085.88	-5.47042	0.532929	-10.2648	1.02e-24	1.01e-22
105439	325.279	-6.33911	0.617743	-10.2617	1.05e-24	1.03e-22
114493	10311	-5.36562	0.523301	-10.2534	1.14e-24	1.11e-22
162725	3724.14	-5.18778	0.50607	-10.2511	1.17e-24	1.13e-22
115791	3047.75	-5.2841	0.516981	-10.2211	1.6e-24	1.53e-22
108528	20311.6	-5.27503	0.516147	-10.22	1.61e-24	1.54e-22
107304	3852.79	-5.3305	0.521634	-10.2188	1.63e-24	1.54e-22
162245	4259.48	-5.51673	0.539923	-10.2176	1.65e-24	1.54e-22
109569	5670.89	-5.39648	0.528124	-10.2182	1.64e-24	1.54e-22
104671	5233.04	-5.49062	0.538051	-10.2046	1.89e-24	1.74e-22
108220	12625.2	-5.16072	0.506058	-10.1979	2.03e-24	1.85e-22
168177	6011.51	-5.35402	0.525557	-10.1873	2.26e-24	2.05e-22
108700	2416.34	-5.11468	0.502421	-10.1801	2.43e-24	2.19e-22
158895	962.729	-5.17983	0.509187	-10.1727	2.62e-24	2.34e-22
115511	2185.66	-5.49887	0.542353	-10.1389	3.71e-24	3.29e-22
110706	1476.38	-5.26375	0.519643	-10.1295	4.09e-24	3.59e-22
112326	4115.7	-5.25058	0.518493	-10.1266	4.21e-24	3.68e-22
84919	5051.62	-5.07441	0.501379	-10.1209	4.46e-24	3.85e-22
116273	1771.62	-5.18035	0.511857	-10.1207	4.47e-24	3.85e-22
105451	159.86	-8.02644	0.795718	-10.087	6.3e-24	5.38e-22
104303	1788.85	-4.94237	0.490022	-10.086	6.37e-24	5.4e-22
106390	4470.9	-5.32568	0.528134	-10.0839	6.51e-24	5.48e-22
84461	10499.8	-5.20279	0.515994	-10.083	6.57e-24	5.49e-22
166764	56056.3	-5.35187	0.530875	-10.0812	6.69e-24	5.55e-22
115844	5625.54	-5.31624	0.527736	-10.0737	7.22e-24	5.95e-22
113787	5241.83	-5.11932	0.508401	-10.0695	7.54e-24	6.17e-22
116325	3951.27	-5.27221	0.524194	-10.0578	8.49e-24	6.9e-22
85526	6268.93	-4.85295	0.482564	-10.0566	8.59e-24	6.93e-22
115402	5817.17	-5.52175	0.54918	-10.0545	8.77e-24	7.03e-22
108864	14270.4	-5.16958	0.514449	-10.0488	9.3e-24	7.37e-22
166230	3275.44	-5.17586	0.515087	-10.0485	9.33e-24	7.37e-22
167315	6833.51	-5.15208	0.51282	-10.0466	9.51e-24	7.42e-22
116016	5611.42	-5.33216	0.530748	-10.0465	9.52e-24	7.42e-22
112183	4640.74	-5.22388	0.521655	-10.014	1.32e-23	1.02e-21
116302	3834.96	-5.24183	0.524112	-10.0014	1.5e-23	1.16e-21
113076	5771.05	-5.16501	0.516649	-9.99715	1.57e-23	1.2e-21
108434	21005.1	-4.96846	0.497498	-9.98689	1.74e-23	1.31e-21
80750	8282.72	-5.23757	0.524417	-9.98742	1.73e-23	1.31e-21
158264	7740.23	-5.14808	0.516049	-9.97595	1.94e-23	1.46e-21
158469	4159.79	-5.37092	0.538809	-9.96814	2.1e-23	1.56e-21
168323	31939.6	-5.5829	0.560722	-9.95663	2.36e-23	1.75e-21
158110	4264.23	-5.11349	0.513846	-9.95141	2.49e-23	1.83e-21
114120	2655.74	-5.1276	0.515494	-9.94695	2.6e-23	1.9e-21
109572	5698.3	-4.9124	0.494009	-9.94395	2.68e-23	1.95e-21
158111	7608.78	-5.24124	0.52718	-9.94202	2.73e-23	1.97e-21
112490	8180.87	-5.02636	0.505784	-9.93776	2.85e-23	2.04e-21
111445	12706	-5.14908	0.518354	-9.93352	2.98e-23	2.12e-21
115556	3794.03	-5.20856	0.524542	-9.92973	3.09e-23	2.19e-21
114130	823.237	-5.05429	0.509134	-9.92722	3.17e-23	2.23e-21
79776	2519.57	-4.90795	0.494986	-9.91533	3.57e-23	2.5e-21
105678	951.123	-5.26202	0.531182	-9.90625	3.91e-23	2.72e-21
164723	3769.17	-5.16945	0.522089	-9.90148	4.1e-23	2.84e-21
159676	10771.3	-5.02179	0.507559	-9.894	4.42e-23	3.02e-21
112328	3781.44	-5.24456	0.530053	-9.8944	4.4e-23	3.02e-21
104742	511.866	-5.31947	0.538077	-9.88609	4.78e-23	3.25e-21
161181	8698.7	-5.141	0.520227	-9.88221	4.97e-23	3.36e-21
109566	3703.65	-5.23529	0.530017	-9.87758	5.21e-23	3.5e-21
107351	33258.7	-5.23666	0.530502	-9.87115	5.55e-23	3.71e-21
116128	3668.86	-5.18095	0.525174	-9.86522	5.89e-23	3.91e-21
114842	2966.98	-5.22265	0.52965	-9.86058	6.17e-23	4.07e-21
104474	6507.41	-4.9174	0.498924	-9.85601	6.46e-23	4.24e-21
104801	2844.82	-4.8948	0.496777	-9.85312	6.64e-23	4.34e-21
112330	3924.34	-5.25364	0.533318	-9.85086	6.8e-23	4.41e-21
164768	6870.44	-5.22076	0.530182	-9.84711	7.05e-23	4.55e-21
159569	9898.42	-5.25699	0.534832	-9.82924	8.43e-23	5.41e-21
105999	3406.06	-5.24686	0.534062	-9.82444	8.84e-23	5.64e-21
168028	4293.96	-5.31926	0.541805	-9.81767	9.45e-23	6e-21
114080	9992.53	-5.08285	0.517896	-9.81442	9.76e-23	6.16e-21
104987	6076.06	-5.13169	0.522978	-9.81244	9.95e-23	6.25e-21
84203	14386.6	-4.8174	0.491131	-9.80879	1.03e-22	6.44e-21
107601	1328.48	-4.68121	0.47739	-9.80585	1.06e-22	6.6e-21
108969	13209.8	-5.15583	0.526005	-9.80186	1.11e-22	6.83e-21
111092	347.699	-4.92264	0.502547	-9.79539	1.18e-22	7.24e-21
82472	5487.04	-5.07749	0.518429	-9.79399	1.19e-22	7.3e-21
106038	8193.91	-5.2217	0.533261	-9.79203	1.22e-22	7.41e-21
109504	3099.31	-5.19843	0.530995	-9.78998	1.24e-22	7.52e-21
85164	7195.76	-5.27899	0.539527	-9.78448	1.31e-22	7.86e-21
115717	1062.79	-5.46882	0.558905	-9.78488	1.31e-22	7.86e-21
115434	6826.76	-5.13872	0.525257	-9.78325	1.33e-22	7.91e-21
109983	1232.43	-5.45409	0.557804	-9.77779	1.4e-22	8.31e-21
114149	2347.16	-5.19771	0.532583	-9.75943	1.68e-22	9.91e-21
84406	14137.6	-5.08152	0.521132	-9.75093	1.83e-22	1.07e-20
108050	9006.32	-4.96148	0.509066	-9.74623	1.91e-22	1.12e-20
112317	2230.44	-5.04388	0.517571	-9.7453	1.93e-22	1.12e-20
159352	8151.96	-4.99792	0.512978	-9.74295	1.98e-22	1.14e-20
115555	3427.78	-5.10702	0.524282	-9.74097	2.02e-22	1.16e-20
109407	7431.68	-4.95069	0.50854	-9.7351	2.14e-22	1.22e-20
106768	4237.71	-5.09455	0.523431	-9.733	2.18e-22	1.24e-20
113332	3021.8	-4.80678	0.494351	-9.72342	2.4e-22	1.36e-20
107302	3994.28	-5.16573	0.531513	-9.71892	2.5e-22	1.41e-20
83227	660.821	-4.70182	0.484001	-9.71449	2.62e-22	1.47e-20
109148	10843.7	-4.96876	0.51164	-9.71144	2.7e-22	1.5e-20
83652	4646.17	-5.1899	0.534534	-9.7092	2.75e-22	1.53e-20
110407	5235.31	-4.8901	0.504032	-9.70197	2.96e-22	1.64e-20
85793	22199.9	-5.13368	0.529443	-9.69637	3.12e-22	1.72e-20
163370	2759.71	-5.29201	0.545883	-9.6944	3.18e-22	1.74e-20
159702	11998.6	-4.92621	0.50832	-9.69116	3.29e-22	1.79e-20
111556	14592.7	-5.02625	0.519336	-9.67824	3.73e-22	2.02e-20
112400	5276.61	-5.05947	0.523352	-9.66742	4.15e-22	2.24e-20
115168	1148.62	-4.80426	0.497159	-9.66343	4.31e-22	2.31e-20
86232	34765	-5.20308	0.538409	-9.66381	4.3e-22	2.31e-20
114913	22492.4	-5.00907	0.518491	-9.66086	4.42e-22	2.36e-20
107981	3683.09	-5.13024	0.531229	-9.65729	4.58e-22	2.43e-20
106502	1186.25	-4.72662	0.490058	-9.64501	5.16e-22	2.72e-20
163770	1954.16	-5.3098	0.550648	-9.64281	5.27e-22	2.77e-20
107300	3823.59	-5.15268	0.535395	-9.62406	6.33e-22	3.31e-20
107765	7170.83	-5.2683	0.547452	-9.62331	6.37e-22	3.32e-20
107411	14952.2	-5.11285	0.531526	-9.6192	6.63e-22	3.44e-20
157699	11076.8	-5.00079	0.521082	-9.59694	8.24e-22	4.25e-20
108437	5759.88	-4.78097	0.498195	-9.5966	8.26e-22	4.25e-20
121797	1880.41	-4.92405	0.513299	-9.59296	8.56e-22	4.38e-20
167359	6175.74	-5.14238	0.536178	-9.59081	8.74e-22	4.45e-20
77392	9473.32	-4.94441	0.51565	-9.58869	8.92e-22	4.49e-20
164283	6063.96	-5.12923	0.534937	-9.58847	8.94e-22	4.49e-20
115727	10057.1	-5.44567	0.567891	-9.58929	8.87e-22	4.49e-20
79183	25247.7	-4.93522	0.514749	-9.58761	9.01e-22	4.5e-20
34754	555.517	-4.61922	0.481793	-9.58756	9.02e-22	4.5e-20
109772	9907.74	-4.95989	0.517566	-9.58312	9.42e-22	4.67e-20
81974	16886.1	-5.02519	0.524428	-9.58222	9.5e-22	4.69e-20
112324	8085.09	-5.06288	0.528489	-9.57991	9.71e-22	4.76e-20
166118	7024.83	-5.0671	0.528936	-9.5798	9.72e-22	4.76e-20
80401	300.324	7.10028	0.742653	9.5607	1.17e-21	5.68e-20
83453	5838.05	-5.01733	0.524763	-9.56113	1.16e-21	5.68e-20
108199	4273.34	-5.05906	0.529462	-9.55509	1.23e-21	5.98e-20
116126	1609.83	-4.9465	0.518033	-9.54863	1.31e-21	6.33e-20
168020	2265.94	-5.00177	0.523904	-9.54713	1.33e-21	6.4e-20
161204	4157.85	-5.10592	0.535133	-9.54141	1.41e-21	6.73e-20
162016	12248.6	-5.06787	0.531234	-9.53981	1.43e-21	6.81e-20
107084	433.536	-4.73712	0.497253	-9.52659	1.63e-21	7.7e-20
166484	5556	-4.96648	0.52144	-9.52454	1.66e-21	7.83e-20
106388	519.649	-5.28676	0.555104	-9.52392	1.67e-21	7.84e-20
112210	8778.32	-4.99096	0.52421	-9.52092	1.72e-21	8.04e-20
109550	13153.3	-5.05459	0.531566	-9.50885	1.93e-21	8.99e-20
108887	133.767	-6.58339	0.692922	-9.50091	2.08e-21	9.67e-20
111237	10952	-4.8389	0.509605	-9.49539	2.19e-21	1.02e-19
82499	12866.1	-4.94256	0.521335	-9.48058	2.53e-21	1.17e-19
83993	4528.81	-4.95496	0.522685	-9.47983	2.55e-21	1.17e-19
110276	1260.06	-4.9499	0.522337	-9.47644	2.63e-21	1.2e-19
114745	6695.57	-5.00403	0.528193	-9.47385	2.7e-21	1.23e-19
163567	212.833	-5.05768	0.534924	-9.45495	3.23e-21	1.47e-19
155589	4670.46	-4.7188	0.49984	-9.44063	3.71e-21	1.67e-19
158672	2201.01	-5.00347	0.530045	-9.4397	3.74e-21	1.68e-19
107062	9118.06	-5.07707	0.538276	-9.4321	4.02e-21	1.8e-19
111728	2839.55	-5.02391	0.533338	-9.41975	4.52e-21	2.02e-19
116358	10361.1	-4.91501	0.52184	-9.41861	4.57e-21	2.03e-19
166471	6778.6	-4.87716	0.518006	-9.41524	4.72e-21	2.09e-19
81263	14246.9	-4.83956	0.515054	-9.39622	5.66e-21	2.5e-19
109900	8244.21	-4.88615	0.520196	-9.39291	5.84e-21	2.57e-19
107004	8161.24	-4.65162	0.495287	-9.39176	5.9e-21	2.59e-19
115854	1360.67	-4.78069	0.509117	-9.39016	5.99e-21	2.62e-19
78345	14011.3	-4.91774	0.523812	-9.38836	6.09e-21	2.65e-19
110630	738.913	-5.25769	0.560269	-9.38423	6.34e-21	2.75e-19
115367	2193.81	-4.71529	0.502527	-9.38316	6.4e-21	2.76e-19
166107	3954.78	-4.83442	0.515626	-9.37583	6.86e-21	2.95e-19
76982	11433.4	-5.01354	0.535235	-9.36699	7.46e-21	3.2e-19
108530	2570.82	-4.98216	0.531925	-9.36628	7.51e-21	3.21e-19
107412	8719.36	-4.70422	0.502401	-9.36347	7.72e-21	3.28e-19
108253	20134	-4.85507	0.518906	-9.35636	8.25e-21	3.5e-19
106315	2204.44	-4.98332	0.533722	-9.33692	9.92e-21	4.16e-19
112652	1214.65	-4.82009	0.516224	-9.33721	9.89e-21	4.16e-19
85973	5606.94	-4.83039	0.517328	-9.33718	9.89e-21	4.16e-19
107784	491.401	-4.55057	0.487493	-9.33464	1.01e-20	4.23e-19
161576	2411.79	-4.88025	0.523284	-9.32619	1.1e-20	4.57e-19
113966	9924.27	-4.85989	0.522701	-9.29765	1.44e-20	5.96e-19
112469	1736.83	-4.79282	0.515785	-9.2923	1.51e-20	6.24e-19
113931	2153.54	-4.83971	0.52126	-9.28464	1.62e-20	6.68e-19
160588	28020.7	-4.87432	0.525018	-9.2841	1.63e-20	6.69e-19
107715	1927.59	-4.6994	0.506561	-9.27706	1.74e-20	7.1e-19
114208	3521.48	-4.91365	0.529645	-9.27724	1.74e-20	7.1e-19
84864	3263.01	-4.91267	0.529912	-9.27072	1.85e-20	7.51e-19
85743	1729.93	-5.00411	0.540178	-9.26382	1.97e-20	7.98e-19
114218	9982.36	-4.96462	0.537287	-9.24015	2.46e-20	9.89e-19
115711	2906.94	-4.5148	0.488597	-9.24034	2.46e-20	9.89e-19
106387	5382.49	-4.80287	0.519804	-9.23976	2.47e-20	9.89e-19
77036	7738.21	-5.02189	0.544257	-9.22706	2.78e-20	1.11e-18
157510	10129.2	-4.53775	0.49206	-9.22194	2.92e-20	1.16e-18
77171	7932.68	-4.74155	0.514224	-9.22079	2.95e-20	1.17e-18
76941	6358.19	-4.8227	0.523007	-9.22109	2.94e-20	1.17e-18
164856	2034.21	-4.60091	0.499119	-9.21807	3.02e-20	1.19e-18
85022	3889.97	-5.0688	0.550584	-9.20622	3.38e-20	1.33e-18
110120	1062.55	-4.98821	0.541936	-9.20443	3.43e-20	1.34e-18
168121	5351.96	-4.83675	0.525844	-9.19808	3.64e-20	1.42e-18
166970	7022.29	-4.69838	0.511641	-9.18296	4.19e-20	1.63e-18
161888	191.573	-6.81087	0.741724	-9.18248	4.21e-20	1.63e-18
157925	1444.18	-4.23484	0.461328	-9.17966	4.32e-20	1.67e-18
108644	2188.67	-4.95958	0.540475	-9.17633	4.46e-20	1.72e-18
167664	1084	-4.74848	0.517571	-9.17453	4.54e-20	1.74e-18
115533	746.054	-4.49667	0.49027	-9.17183	4.65e-20	1.78e-18
112291	5795.12	-5.04409	0.550263	-9.16669	4.88e-20	1.86e-18
85423	4508.51	-4.70703	0.513525	-9.16611	4.9e-20	1.86e-18
167622	3265.9	-4.57425	0.499313	-9.16107	5.14e-20	1.94e-18
79285	3105.95	-4.68315	0.511369	-9.15805	5.28e-20	1.99e-18
113212	3890.71	-4.79364	0.523655	-9.15419	5.48e-20	2.06e-18
86048	727.643	-4.6732	0.510631	-9.15181	5.6e-20	2.09e-18
86861	3436.3	-4.73346	0.517215	-9.15182	5.6e-20	2.09e-18
112810	958.735	-4.75708	0.520231	-9.14417	6.01e-20	2.24e-18
116364	5132.01	-4.91009	0.537611	-9.13318	6.65e-20	2.47e-18
159787	3058.09	-4.50895	0.494798	-9.11271	8.04e-20	2.97e-18
113608	2580.68	-5.20322	0.571111	-9.11068	8.19e-20	3.02e-18
107398	10112.2	-4.9398	0.542569	-9.10446	8.67e-20	3.19e-18
113109	1621.19	-4.74808	0.523485	-9.07014	1.19e-19	4.36e-18
107005	5169.99	-4.64994	0.51269	-9.06967	1.19e-19	4.36e-18
163195	20903.7	-4.62769	0.510394	-9.0669	1.22e-19	4.46e-18
79134	11225.6	-4.68788	0.517172	-9.06446	1.25e-19	4.54e-18
78293	112.3	-5.07624	0.56011	-9.06294	1.27e-19	4.59e-18
163068	4899.12	-4.89519	0.540349	-9.0593	1.31e-19	4.74e-18
107899	1072.62	-4.6888	0.518182	-9.04856	1.45e-19	5.21e-18
116082	7060.92	-4.63974	0.512829	-9.04735	1.46e-19	5.25e-18
160288	9128.18	-4.68883	0.518982	-9.03467	1.64e-19	5.88e-18
162244	8856.95	-4.712	0.521828	-9.0298	1.72e-19	6.13e-18
104672	3945.39	-4.70827	0.521894	-9.02152	1.85e-19	6.59e-18
112841	2508.69	-4.90569	0.543881	-9.01977	1.88e-19	6.67e-18
109805	4535.31	-4.65473	0.51633	-9.01504	1.97e-19	6.95e-18
104961	1304.22	-4.58064	0.508444	-9.00913	2.08e-19	7.31e-18
109495	264.253	-4.83439	0.536911	-9.00408	2.17e-19	7.63e-18
115949	2764.15	-4.45225	0.496204	-8.97263	2.9e-19	1.01e-17
107968	3189.86	-4.71316	0.52543	-8.9701	2.96e-19	1.03e-17
112534	9258.75	-4.61229	0.514283	-8.96839	3.01e-19	1.05e-17
107678	1373.8	-4.81536	0.537983	-8.95077	3.53e-19	1.22e-17
112439	3635.97	-4.51669	0.504694	-8.94937	3.58e-19	1.24e-17
85858	980.354	-4.91547	0.549658	-8.94278	3.79e-19	1.31e-17
111924	1156.19	-4.82592	0.539866	-8.93912	3.92e-19	1.35e-17
109318	905.833	-4.61917	0.517208	-8.93097	4.22e-19	1.45e-17
105886	5098.57	-4.61756	0.517102	-8.92968	4.27e-19	1.46e-17
78424	8696.82	-4.45378	0.498992	-8.92557	4.43e-19	1.51e-17
166199	11661.9	-4.59746	0.515167	-8.92421	4.49e-19	1.52e-17
80244	10028.6	-4.71813	0.529047	-8.91817	4.74e-19	1.61e-17
108505	14757.1	-4.77393	0.537114	-8.88812	6.21e-19	2.1e-17
115405	2099.6	-4.6524	0.524033	-8.87806	6.8e-19	2.29e-17
116332	2520.33	-4.70155	0.529793	-8.87432	7.04e-19	2.36e-17
162045	13576.6	-4.78206	0.53913	-8.86996	7.32e-19	2.45e-17
108263	1112.73	-4.61885	0.520821	-8.8684	7.42e-19	2.48e-17
113038	1995.7	-4.53298	0.511661	-8.85935	8.05e-19	2.68e-17
76105	4132.68	-4.81981	0.544187	-8.8569	8.23e-19	2.73e-17
159786	3047.72	-4.44445	0.501844	-8.85624	8.28e-19	2.74e-17
107563	4584.16	-4.48862	0.50708	-8.8519	8.6e-19	2.84e-17
113648	1962.64	-4.59042	0.518748	-8.84903	8.83e-19	2.9e-17
107958	723.503	-4.54884	0.515329	-8.82706	1.07e-18	3.53e-17
116131	10573.5	-4.59371	0.520454	-8.82635	1.08e-18	3.54e-17
82208	6820.39	-4.64314	0.526479	-8.81923	1.15e-18	3.76e-17
115432	6210.3	-4.5675	0.518019	-8.81724	1.17e-18	3.82e-17
113233	142.601	-4.86636	0.552465	-8.80846	1.27e-18	4.12e-17
105207	132.011	-6.30277	0.715775	-8.80552	1.3e-18	4.21e-17
82925	718.656	-4.91282	0.55808	-8.80308	1.33e-18	4.29e-17
104718	13327	-4.38417	0.498249	-8.79915	1.38e-18	4.44e-17
165981	1674.07	-4.64181	0.527768	-8.79518	1.43e-18	4.58e-17
107555	7663.14	-4.51608	0.513685	-8.79154	1.48e-18	4.72e-17
110830	3134.84	-4.68576	0.533295	-8.78643	1.54e-18	4.93e-17
157843	7975.66	-4.66081	0.531266	-8.77302	1.74e-18	5.53e-17
113533	15147.5	-4.49991	0.51335	-8.76577	1.85e-18	5.89e-17
121815	2333.09	-4.59685	0.524587	-8.76279	1.9e-18	6.03e-17
85859	625.417	-4.52969	0.516959	-8.76219	1.91e-18	6.04e-17
109624	14371.7	-4.67577	0.5348	-8.74303	2.27e-18	7.14e-17
76301	1747.82	-4.37661	0.500784	-8.73953	2.34e-18	7.35e-17
115397	80.6838	-5.93524	0.679778	-8.73115	2.52e-18	7.89e-17
112460	4950.31	-4.60891	0.528853	-8.71492	2.91e-18	9.08e-17
156804	1044.05	-4.83052	0.554365	-8.71361	2.94e-18	9.16e-17
115656	85.1165	-5.74231	0.659503	-8.70703	3.12e-18	9.69e-17
109623	592.525	-4.8843	0.561096	-8.70492	3.18e-18	9.84e-17
158274	10080.7	-4.54644	0.522346	-8.7039	3.21e-18	9.89e-17
113232	14158.7	-4.56999	0.525061	-8.70375	3.21e-18	9.89e-17
113376	9594.52	-4.55451	0.523321	-8.7031	3.23e-18	9.92e-17
108478	4711.91	-4.41563	0.507396	-8.70252	3.25e-18	9.95e-17
113664	5693.18	-4.52525	0.521304	-8.68064	3.94e-18	1.2e-16
105998	2182.54	-4.43489	0.511034	-8.67826	4.02e-18	1.22e-16
115621	629.638	-4.70113	0.542277	-8.66923	4.35e-18	1.32e-16
113861	9958.65	-4.60524	0.532744	-8.64437	5.41e-18	1.64e-16
104769	2696.56	-4.74328	0.54883	-8.64253	5.5e-18	1.66e-16
114231	83.1026	-6.42744	0.743984	-8.63922	5.66e-18	1.71e-16
77261	1014.74	-4.54602	0.527076	-8.62498	6.41e-18	1.93e-16
116281	656.487	-4.52031	0.524384	-8.62024	6.68e-18	2.01e-16
86602	19669.4	-4.496	0.521782	-8.61662	6.9e-18	2.06e-16
80809	17766.8	-4.55181	0.52877	-8.60831	7.41e-18	2.21e-16
115467	3706.43	-4.59967	0.534378	-8.60752	7.47e-18	2.22e-16
158897	363.699	-4.80441	0.558202	-8.60693	7.5e-18	2.23e-16
106770	3668.92	-4.54153	0.528218	-8.59783	8.12e-18	2.41e-16
79271	142.262	-5.06952	0.589753	-8.596	8.25e-18	2.44e-16
82417	6301.03	-4.5096	0.525395	-8.58325	9.22e-18	2.72e-16
105184	16089.3	-4.4473	0.518976	-8.56937	1.04e-17	3.06e-16
77504	1837.9	-4.49695	0.524963	-8.56622	1.07e-17	3.14e-16
109319	534.888	-4.23522	0.494546	-8.56386	1.09e-17	3.19e-16
108791	1260.76	-4.1205	0.481563	-8.55651	1.16e-17	3.39e-16
113462	4892.32	-4.50538	0.52654	-8.55656	1.16e-17	3.39e-16
113695	20092.6	-4.3907	0.513236	-8.55492	1.18e-17	3.42e-16
82430	997.281	-4.54302	0.531731	-8.54383	1.3e-17	3.76e-16
110964	455.862	-4.80692	0.563023	-8.5377	1.37e-17	3.96e-16
113546	3230.54	-4.46361	0.523666	-8.52379	1.54e-17	4.45e-16
116326	85.6604	-4.83345	0.567533	-8.5166	1.64e-17	4.72e-16
85955	2619.66	-4.42556	0.520127	-8.50861	1.76e-17	5.05e-16
107299	86.5382	-4.73638	0.556862	-8.50547	1.81e-17	5.16e-16
109415	28090.3	-4.45129	0.523343	-8.5055	1.81e-17	5.16e-16
161577	2002.67	-4.32845	0.50901	-8.50367	1.84e-17	5.22e-16
109999	1310.54	-4.65845	0.5478	-8.50391	1.83e-17	5.22e-16
115199	1002.66	-4.56509	0.537062	-8.50012	1.89e-17	5.36e-16
86417	2318.6	-4.33587	0.510523	-8.49299	2.01e-17	5.69e-16
110912	89.1856	-5.76143	0.678814	-8.48749	2.11e-17	5.95e-16
78553	6445.23	-4.44207	0.523741	-8.48142	2.22e-17	6.26e-16
113905	71.9286	-6.18573	0.72947	-8.47976	2.26e-17	6.33e-16
109233	84.5998	-5.7535	0.678849	-8.47537	2.34e-17	6.56e-16
86924	1910.04	-4.6433	0.548959	-8.45837	2.71e-17	7.57e-16
107455	2140.32	-4.3797	0.51782	-8.45796	2.72e-17	7.58e-16
86330	2741.24	-4.53248	0.536308	-8.45126	2.88e-17	8.01e-16
138823	188.884	-4.68511	0.554633	-8.44723	2.98e-17	8.27e-16
75643	1532.35	-4.5906	0.544071	-8.43751	3.24e-17	8.96e-16
78078	1267.51	-4.10622	0.486789	-8.43533	3.3e-17	9.11e-16
81059	13019.7	-4.37341	0.518589	-8.43328	3.36e-17	9.25e-16
115792	1112.08	-4.49182	0.533453	-8.42026	3.76e-17	1.03e-15
167911	3478.09	-4.3149	0.513866	-8.39695	4.58e-17	1.26e-15
107924	2388.16	-4.15727	0.495256	-8.39419	4.69e-17	1.28e-15
111306	5447.2	-4.41081	0.52575	-8.38955	4.88e-17	1.33e-15
109225	154.872	-4.07255	0.485471	-8.38885	4.91e-17	1.34e-15
105154	319.753	-4.08469	0.487146	-8.38494	5.08e-17	1.38e-15
119704	326.679	-4.54764	0.542369	-8.38478	5.08e-17	1.38e-15
107736	3139.91	-3.82437	0.456378	-8.37983	5.3e-17	1.43e-15
80992	13881.6	-4.39833	0.525005	-8.3777	5.4e-17	1.45e-15
104719	3882.74	-4.17686	0.499151	-8.36793	5.86e-17	1.58e-15
112100	6589.84	-3.9483	0.472075	-8.36371	6.08e-17	1.63e-15
93182	220.095	-4.25697	0.509095	-8.36184	6.17e-17	1.65e-15
165115	12954.2	-4.38149	0.524426	-8.35481	6.55e-17	1.75e-15
80993	1352.86	-4.5497	0.544592	-8.35433	6.58e-17	1.75e-15
106179	1087.09	-4.65972	0.557789	-8.35391	6.6e-17	1.76e-15
112919	3662.26	-4.242	0.508509	-8.34204	7.3e-17	1.94e-15
113403	10296.1	-4.3799	0.525626	-8.33274	7.9e-17	2.09e-15
109311	9689.57	-4.38828	0.526746	-8.33093	8.02e-17	2.12e-15
109089	1149.02	-4.41701	0.531051	-8.31749	8.98e-17	2.37e-15
166198	10058	-4.69337	0.564376	-8.31603	9.1e-17	2.39e-15
144143	134.743	-4.3442	0.523162	-8.30374	1.01e-16	2.64e-15
109901	193.553	-4.34997	0.524057	-8.30057	1.04e-16	2.71e-15
111093	1357.49	-4.6106	0.556285	-8.28821	1.15e-16	3e-15
114051	3662.67	-4.51575	0.545499	-8.2782	1.25e-16	3.26e-15
114119	265.872	-4.34055	0.525708	-8.25658	1.5e-16	3.89e-15
112323	1211.48	-4.25366	0.516086	-8.24215	1.69e-16	4.38e-15
156290	4788.01	-4.34213	0.527097	-8.23781	1.75e-16	4.54e-15
166844	164.552	-4.8226	0.585834	-8.23203	1.84e-16	4.75e-15
107379	701.808	-4.2634	0.518895	-8.21631	2.1e-16	5.4e-15
108145	2709.34	-4.31869	0.526293	-8.20587	2.29e-16	5.88e-15
85042	301.953	-3.96014	0.482663	-8.20477	2.31e-16	5.92e-15
166329	4573.68	-4.09802	0.499811	-8.19914	2.42e-16	6.19e-15
104758	299.169	-4.48347	0.547113	-8.19477	2.51e-16	6.41e-15
159740	9941.08	-4.32484	0.528095	-8.1895	2.62e-16	6.68e-15
106197	662.343	-4.20631	0.514134	-8.18135	2.81e-16	7.13e-15
84912	7473.29	-4.19905	0.515246	-8.14961	3.65e-16	9.26e-15
104995	1586.91	-4.42008	0.542539	-8.14702	3.73e-16	9.44e-15
78281	116.197	-4.45539	0.547034	-8.14463	3.8e-16	9.61e-15
83142	4004.78	-4.27753	0.526437	-8.12543	4.46e-16	1.12e-14
78304	3861.98	-4.47241	0.551968	-8.10268	5.38e-16	1.35e-14
80770	1281.45	-4.06518	0.501831	-8.10068	5.47e-16	1.37e-14
79714	7349.58	-4.29048	0.529842	-8.09765	5.6e-16	1.4e-14
113666	2795.87	-4.20272	0.519067	-8.09667	5.65e-16	1.41e-14
157844	51355.8	-4.35296	0.538527	-8.08308	6.32e-16	1.57e-14
104453	4150.99	-4.20672	0.520699	-8.07898	6.53e-16	1.62e-14
110404	1923.22	-4.42947	0.548785	-8.07141	6.95e-16	1.72e-14
75923	4482.87	-4.26606	0.529614	-8.05503	7.95e-16	1.97e-14
115116	2419.17	-4.38436	0.544847	-8.04696	8.49e-16	2.1e-14
105462	174.127	-3.84547	0.478134	-8.04266	8.79e-16	2.16e-14
81415	580.156	-4.22108	0.524841	-8.04258	8.8e-16	2.16e-14
82544	99.4995	-4.35415	0.542034	-8.033	9.51e-16	2.34e-14
110942	1386.67	-4.18419	0.521517	-8.0231	1.03e-15	2.52e-14
168019	645.375	-4.34952	0.542134	-8.02297	1.03e-15	2.52e-14
115385	2522.13	-4.39763	0.548609	-8.01595	1.09e-15	2.67e-14
111336	198.972	-4.61899	0.577903	-7.99267	1.32e-15	3.22e-14
105676	351.325	-4.46067	0.558696	-7.98408	1.42e-15	3.44e-14
113898	302.25	-4.45398	0.558864	-7.96971	1.59e-15	3.86e-14
115736	228.123	-4.24257	0.532739	-7.96369	1.67e-15	4.04e-14
158282	253.89	-3.86799	0.486162	-7.95617	1.77e-15	4.28e-14
83354	9051.35	-4.28254	0.539152	-7.94311	1.97e-15	4.75e-14
112951	3023.77	-4.24047	0.534806	-7.929	2.21e-15	5.31e-14
167314	7177.95	-4.01852	0.508029	-7.91003	2.57e-15	6.17e-14
183044	234.012	-4.33119	0.54862	-7.89469	2.91e-15	6.97e-14
116172	3780.41	-4.22636	0.535429	-7.8934	2.94e-15	7.03e-14
157986	4882.05	-4.08226	0.51844	-7.87413	3.43e-15	8.18e-14
114035	3897.41	-4.1712	0.529917	-7.87142	3.51e-15	8.34e-14
115531	245.574	-4.5755	0.583089	-7.84699	4.26e-15	1.01e-13
123153	1728.65	-4.39978	0.561236	-7.83946	4.52e-15	1.07e-13
163979	330.413	-4.25921	0.544269	-7.82555	5.05e-15	1.2e-13
106240	1172.72	3.97599	0.508495	7.81914	5.32e-15	1.26e-13
114132	572.766	-3.85703	0.49443	-7.80097	6.14e-15	1.45e-13
106104	23825.4	-4.05607	0.520598	-7.79118	6.64e-15	1.56e-13
114383	132.322	-4.48408	0.575698	-7.78894	6.76e-15	1.59e-13
116331	332.596	-4.14306	0.532542	-7.77978	7.27e-15	1.7e-13
185348	138.349	-3.965	0.511509	-7.75156	9.08e-15	2.12e-13
115937	824.017	-4.11289	0.53129	-7.74132	9.84e-15	2.29e-13
158702	3954.48	-4.22611	0.546949	-7.72669	1.1e-14	2.57e-13
85556	2450.63	-3.87046	0.502202	-7.70698	1.29e-14	2.99e-13
165362	1755.69	-3.81814	0.496352	-7.6924	1.44e-14	3.35e-13
112436	1307.15	-3.89641	0.506968	-7.68571	1.52e-14	3.52e-13
163599	2055.44	-3.73638	0.48676	-7.67601	1.64e-14	3.79e-13
107224	105.498	6.2365	0.812818	7.67269	1.68e-14	3.88e-13
161123	2530.03	-3.98964	0.520491	-7.66514	1.79e-14	4.11e-13
104452	1690.53	-4.06056	0.532622	-7.62371	2.46e-14	5.66e-13
122463	141.34	-4.33445	0.571761	-7.58088	3.43e-14	7.86e-13
108094	4123.64	-3.97676	0.524735	-7.5786	3.49e-14	7.99e-13
115406	123.625	-4.1451	0.55081	-7.52546	5.25e-14	1.2e-12
106037	2496.71	-3.97136	0.529283	-7.50329	6.22e-14	1.42e-12
160930	769.663	-3.67504	0.490374	-7.49436	6.66e-14	1.51e-12
107063	11369	-4.00979	0.536673	-7.47156	7.92e-14	1.8e-12
77020	5217.17	-3.93046	0.526383	-7.46692	8.21e-14	1.86e-12
160211	1988.46	-3.82071	0.512191	-7.45953	8.68e-14	1.96e-12
104836	96.5543	-4.23962	0.56928	-7.44732	9.53e-14	2.15e-12
114414	215.563	-3.29835	0.443074	-7.44424	9.75e-14	2.19e-12
132524	414.964	-4.13925	0.557017	-7.43109	1.08e-13	2.42e-12
160956	414.896	-3.82909	0.515719	-7.42477	1.13e-13	2.53e-12
161288	68.6878	-4.19005	0.565157	-7.41396	1.23e-13	2.74e-12
158433	42095.6	-3.84535	0.518884	-7.41081	1.26e-13	2.8e-12
161010	48245.9	-3.83551	0.520052	-7.37524	1.64e-13	3.66e-12
104551	963.218	-3.7261	0.505484	-7.37136	1.69e-13	3.76e-12
113611	293.606	-3.70493	0.503457	-7.35897	1.85e-13	4.12e-12
104552	259.655	-3.31022	0.450207	-7.35267	1.94e-13	4.31e-12
165194	2674.7	-4.06251	0.552735	-7.34984	1.98e-13	4.39e-12
110121	1110.29	-3.80025	0.52091	-7.2954	2.98e-13	6.57e-12
86485	5813.96	-3.79448	0.524958	-7.22817	4.9e-13	1.08e-11
109726	3356.9	-3.80925	0.530956	-7.17432	7.27e-13	1.6e-11
163935	103.276	-3.90099	0.544122	-7.16933	7.54e-13	1.65e-11
161124	4773.33	-3.79676	0.529659	-7.16832	7.59e-13	1.66e-11
108121	926.659	-3.49253	0.493893	-7.07142	1.53e-12	3.35e-11
113331	112.486	-4.24111	0.600298	-7.06501	1.61e-12	3.51e-11
158932	533.536	-3.03434	0.431909	-7.02541	2.13e-12	4.65e-11
105299	9563.39	-3.79921	0.542602	-7.00184	2.53e-12	5.49e-11
78403	1465.86	-3.58655	0.513389	-6.98603	2.83e-12	6.14e-11
113110	47.5036	-4.05738	0.583675	-6.95144	3.62e-12	7.83e-11
147160	41000.6	-3.15923	0.455665	-6.93323	4.11e-12	8.9e-11
167897	392.993	-3.6693	0.530617	-6.91516	4.67e-12	1.01e-10
105938	2880.08	-3.55408	0.514452	-6.90848	4.9e-12	1.06e-10
114610	112.559	-3.65138	0.534274	-6.83428	8.24e-12	1.77e-10
82384	1137.28	-3.48513	0.510605	-6.8255	8.76e-12	1.88e-10
166530	247.659	-3.38739	0.500213	-6.77189	1.27e-11	2.72e-10
107352	4034.4	-3.49396	0.518105	-6.74374	1.54e-11	3.3e-10
105357	6355.51	-3.59426	0.533923	-6.73178	1.68e-11	3.58e-10
104841	97.657	-3.99483	0.594804	-6.71622	1.87e-11	3.97e-10
111376	5900.43	-3.56857	0.532578	-6.70055	2.08e-11	4.42e-10
77548	150.895	-3.43587	0.514934	-6.67245	2.52e-11	5.34e-10
110035	6150.21	-3.51239	0.530579	-6.61991	3.59e-11	7.62e-10
107267	28.8398	-5.27943	0.801619	-6.58596	4.52e-11	9.56e-10
112811	11926.6	-3.37663	0.513038	-6.58163	4.65e-11	9.83e-10
109284	49.3472	-4.47939	0.681513	-6.57271	4.94e-11	1.04e-09
112842	34.5841	-4.88933	0.744323	-6.56883	5.07e-11	1.07e-09
160172	1260.12	-3.52465	0.538679	-6.54314	6.02e-11	1.27e-09
161025	565.719	-3.49409	0.534366	-6.53876	6.2e-11	1.3e-09
113545	5749.68	-3.46299	0.530606	-6.52649	6.73e-11	1.41e-09
114776	86.8913	-3.3074	0.511208	-6.46978	9.81e-11	2.05e-09
114220	28302	-3.358	0.522321	-6.42899	1.28e-10	2.68e-09
104466	30.2512	-4.57349	0.711809	-6.42516	1.32e-10	2.74e-09
115620	56.3393	-3.40723	0.531447	-6.41123	1.44e-10	3e-09
105044	902.581	-2.64239	0.419537	-6.29834	3.01e-10	6.24e-09
158643	5871.91	-3.22615	0.516271	-6.24894	4.13e-10	8.56e-09
107677	114.541	-3.07441	0.493772	-6.22638	4.77e-10	9.86e-09
104873	53.8269	-3.19407	0.514156	-6.21226	5.22e-10	1.08e-08
152392	148.243	-2.7653	0.447346	-6.18156	6.35e-10	1.31e-08
115549	146.114	-3.29337	0.535646	-6.14841	7.83e-10	1.61e-08
115737	69.9673	-3.74091	0.61092	-6.12341	9.16e-10	1.88e-08
112342	25.9625	-3.98876	0.652351	-6.11444	9.69e-10	1.98e-08
114150	273.549	-3.21203	0.525749	-6.10943	1e-09	2.04e-08
115512	153.431	-3.31391	0.54657	-6.06311	1.34e-09	2.73e-08
83154	50.5516	-3.36624	0.555518	-6.05964	1.36e-09	2.78e-08
82429	58.3952	-3.60986	0.598401	-6.03251	1.61e-09	3.28e-08
106198	30.7098	-3.64641	0.606232	-6.01487	1.8e-09	3.66e-08
80664	231.536	-2.54122	0.423174	-6.00515	1.91e-09	3.87e-08
161678	4346.18	-3.0406	0.506529	-6.00283	1.94e-09	3.92e-08
108335	149.433	-3.27474	0.551173	-5.9414	2.83e-09	5.71e-08
159839	45693.3	-3.25312	0.548662	-5.92918	3.04e-09	6.14e-08
109609	21495.5	-3.00874	0.511255	-5.88501	3.98e-09	8.01e-08
191309	163.419	2.96204	0.509529	5.81329	6.13e-09	1.23e-07
183446	144.775	-3.27803	0.568154	-5.76962	7.95e-09	1.59e-07
164072	100.807	-3.20348	0.557666	-5.74444	9.22e-09	1.84e-07
116222	43.5119	-3.22929	0.562133	-5.74471	9.21e-09	1.84e-07
167168	20.0405	-4.38768	0.7722	-5.68205	1.33e-08	2.66e-07
105740	71.6486	-3.43009	0.613356	-5.59234	2.24e-08	4.46e-07
115852	29.5411	-3.40844	0.611068	-5.57784	2.44e-08	4.84e-07
19483	40.2631	-3.4795	0.634699	-5.48212	4.2e-08	8.34e-07
184270	50.4318	-2.92265	0.538281	-5.4296	5.65e-08	1.12e-06
156422	2195.24	-2.73752	0.511714	-5.3497	8.81e-08	1.74e-06
114070	55.3116	-3.24107	0.609243	-5.31984	1.04e-07	2.05e-06
116340	342.128	2.82656	0.534079	5.29241	1.21e-07	2.38e-06
156620	1502.92	-2.70121	0.511554	-5.28041	1.29e-07	2.54e-06
83306	358.207	2.84497	0.545803	5.21245	1.86e-07	3.66e-06
109283	2938.48	-2.73968	0.526099	-5.20753	1.91e-07	3.75e-06
160248	39.9719	-3.37023	0.647513	-5.20488	1.94e-07	3.8e-06
157587	89.0179	-3.05576	0.589559	-5.18313	2.18e-07	4.27e-06
156565	2990.11	-2.74137	0.532092	-5.15207	2.58e-07	5.03e-06
157526	3181.14	-2.70714	0.52834	-5.12385	2.99e-07	5.83e-06
157208	3400.18	-2.67641	0.526415	-5.08422	3.69e-07	7.18e-06
114492	1486.99	-2.15718	0.426111	-5.06249	4.14e-07	8.04e-06
104250	19.7131	-3.36268	0.670376	-5.01611	5.27e-07	1.02e-05
109248	60.2557	-3.47549	0.694852	-5.00176	5.68e-07	1.1e-05
155631	3397.16	-2.6361	0.531701	-4.95786	7.13e-07	1.38e-05
113040	1967.37	-2.6328	0.534977	-4.92133	8.6e-07	1.66e-05
72765	24405.5	-2.6077	0.531093	-4.91006	9.11e-07	1.75e-05
90329	51.4306	-3.09679	0.632348	-4.89728	9.72e-07	1.87e-05
107053	126.231	-2.49485	0.516257	-4.83257	1.35e-06	2.59e-05
161989	22.9437	-4.04151	0.8427	-4.79591	1.62e-06	3.1e-05
156991	3404.78	-2.55316	0.538186	-4.744	2.1e-06	4.01e-05
115740	28.244	-2.86714	0.607476	-4.71976	2.36e-06	4.51e-05
110985	20.5023	-3.3359	0.706848	-4.7194	2.37e-06	4.51e-05
168275	22.3475	-3.17272	0.673468	-4.71103	2.46e-06	4.69e-05
113694	1329.36	-2.62734	0.561195	-4.68169	2.85e-06	5.41e-05
111493	132.185	-2.64923	0.566751	-4.67442	2.95e-06	5.59e-05
107744	20.859	-3.03952	0.653455	-4.65146	3.3e-06	6.24e-05
106945	1591.24	-2.45422	0.529372	-4.6361	3.55e-06	6.72e-05
108201	3048.97	-2.49038	0.537373	-4.63437	3.58e-06	6.76e-05
123809	785.011	-2.39471	0.522229	-4.58556	4.53e-06	8.54e-05
111137	134.019	2.40219	0.530959	4.52425	6.06e-06	0.000114087
112855	14.3728	-3.69797	0.825241	-4.48109	7.43e-06	0.000139564
106728	18.6125	-3.2366	0.729748	-4.43523	9.2e-06	0.000172563
112471	140.548	2.22433	0.502103	4.43004	9.42e-06	0.000176491
116314	38.8644	-2.59573	0.589101	-4.40627	1.05e-05	0.000196685
157178	265.548	-1.73015	0.400922	-4.31542	1.59e-05	0.000297445
123802	586.695	-2.22414	0.517382	-4.29883	1.72e-05	0.000320082
114607	17.6656	-3.25768	0.765746	-4.25425	2.1e-05	0.000390388
82118	32.4017	2.58852	0.609541	4.24667	2.17e-05	0.00040318
156012	302.362	-2.12795	0.506364	-4.20241	2.64e-05	0.000489949
111488	48.9054	-2.3712	0.570604	-4.1556	3.24e-05	0.000600956
156330	29.4825	-2.37935	0.573026	-4.15226	3.29e-05	0.00060882
123811	1258.81	-2.105	0.507724	-4.14596	3.38e-05	0.000624828
111531	17.4401	-2.75786	0.66554	-4.14379	3.42e-05	0.000629764
83031	37.3621	-2.23135	0.542912	-4.10997	3.96e-05	0.000728339
159765	33.1051	-2.85911	0.696888	-4.10267	4.08e-05	0.000750502
111339	14.4578	-2.84539	0.693782	-4.10127	4.11e-05	0.000753883
156249	21.2917	-2.70243	0.660453	-4.09178	4.28e-05	0.000784171
123814	679.385	-2.12249	0.51945	-4.08603	4.39e-05	0.000802597
109501	77.0882	-2.17416	0.534141	-4.07038	4.69e-05	0.000857121
123866	498.73	-2.16505	0.53296	-4.06231	4.86e-05	0.000885898
167948	21.9626	-2.59201	0.654493	-3.96033	7.48e-05	0.00136249
106237	9131.93	-2.00783	0.512159	-3.92033	8.84e-05	0.00160723
114775	28.7797	-2.5513	0.654471	-3.89827	9.69e-05	0.00175811
149090	95.7419	-1.74981	0.450109	-3.88753	0.000101271	0.00183489
106649	2357.65	-2.06747	0.534571	-3.86754	0.00010994	0.00198885
108405	178.711	-2.135	0.553531	-3.85706	0.000114761	0.00207283
152905	58.4621	-1.87049	0.499917	-3.7416	0.000182853	0.00329759
165482	31.5116	-2.28189	0.621115	-3.67386	0.000238918	0.00430201
123803	1174.84	-2.01715	0.549372	-3.67175	0.000240899	0.00433096
113541	16.079	-2.64762	0.724541	-3.6542	0.000257984	0.00463095
82360	22.6663	-2.24439	0.623146	-3.60172	0.000316121	0.00566578
76131	57.1918	-1.94297	0.539855	-3.59907	0.000319361	0.00571503
105280	4583.97	-1.88613	0.524765	-3.59425	0.000325333	0.00581296
156497	59.7802	-1.84379	0.51914	-3.55162	0.000382872	0.00683052
108274	13725.8	-1.88464	0.531295	-3.54726	0.000389263	0.0069339
85180	21.3499	-2.40194	0.678938	-3.5378	0.000403481	0.00717615
155386	169.378	-1.65049	0.466911	-3.53491	0.000407919	0.007244
106608	65.2865	2.00681	0.571268	3.51291	0.000443223	0.00785892
156492	66.3346	1.87032	0.534521	3.49907	0.00046689	0.00826594
107714	36.5038	-1.99024	0.570847	-3.48646	0.00048946	0.00865234
111338	123.318	1.68962	0.484906	3.48442	0.000493212	0.00870542
74093	71.5173	1.91366	0.553899	3.45489	0.000550519	0.00970217
125421	1133.29	-1.86837	0.542525	-3.44385	0.000573503	0.0100919
160366	70.3537	-1.61527	0.474295	-3.40562	0.000660135	0.0115988
115763	10646.3	-1.78898	0.527676	-3.3903	0.000698157	0.0122483
123806	1125.83	-1.87145	0.553726	-3.37974	0.000725538	0.0127095
107896	19.3171	-2.23462	0.661396	-3.37863	0.000728473	0.0127417
123804	1110.37	-1.85464	0.550362	-3.36986	0.000752065	0.0131346
80205	18.8105	-2.43209	0.722454	-3.36643	0.000761489	0.0132792
162792	61263.8	-2.04182	0.618904	-3.29908	0.000970007	0.0168901
107252	14.0072	-2.26753	0.688325	-3.29428	0.000986758	0.017156
155935	829.436	1.98151	0.606839	3.2653	0.00109349	0.0189833
152522	37.0486	-1.77323	0.547767	-3.2372	0.00120708	0.020924
165036	35.42	-1.87153	0.58202	-3.21558	0.00130182	0.0225326
123808	1265.98	-1.76165	0.551746	-3.19286	0.0014087	0.0243462
165154	23.5757	-2.0929	0.657204	-3.18456	0.00144976	0.0250186
107105	57.6205	2.2686	0.717087	3.16363	0.00155813	0.0268488
186834	26.3718	-1.74287	0.554842	-3.1412	0.00168258	0.0289504
104248	16.9238	-2.35646	0.753814	-3.12605	0.00177172	0.030439
107249	703.792	1.56803	0.501847	3.12452	0.00178094	0.0305522
161884	6179.15	-1.622	0.530457	-3.05773	0.00223018	0.0382026
161987	175.105	1.77932	0.582552	3.05435	0.00225551	0.0385795
140858	16.8415	2.09244	0.698427	2.99593	0.00273605	0.0467301
112920	88.6739	-1.38681	0.467087	-2.96906	0.00298715	0.0509439
121605	40.1885	-1.5773	0.533781	-2.95497	0.00312703	0.0532512
106239	309.035	-1.54309	0.523837	-2.94575	0.00322176	0.0547841
106727	17.5307	-2.17016	0.746253	-2.90808	0.00363655	0.0617469
155630	150.368	-1.54397	0.534217	-2.89016	0.00385048	0.0652839
125724	2.83347	4.48202	1.55674	2.87911	0.00398803	0.0675175
155129	68.2476	-1.47686	0.522642	-2.82576	0.0047168	0.0797393
116692	1966.44	-1.98447	0.704842	-2.81548	0.00487038	0.082216
156997	36.4131	-1.48089	0.534874	-2.76867	0.00562853	0.0948762
135599	4.06152	3.98667	1.44201	2.76465	0.00569831	0.0959133
84835	18.7466	-1.76819	0.640164	-2.76209	0.00574332	0.096531
182750	109.705	-1.25368	0.454429	-2.75881	0.00580122	0.0973632
109497	16543.7	1.36201	0.495212	2.75037	0.00595284	0.0997637
157312	24.2389	-1.66441	0.608789	-2.73397	0.00625751	0.104719
114277	92.3844	-1.31276	0.480756	-2.73062	0.00632157	0.105638
166865	39.0541	1.53618	0.563101	2.72807	0.00637062	0.106305
78716	37.821	-1.49122	0.548536	-2.71855	0.00655682	0.109255
115223	65.1077	1.63987	0.603423	2.71762	0.00657536	0.109407
114160	34.7286	-1.421	0.523997	-2.71184	0.00669106	0.111173
76670	12.7224	-2.10234	0.779887	-2.6957	0.00702411	0.11654
104333	13.8849	-1.87812	0.697735	-2.69173	0.00710817	0.117766
105389	7.63737	-2.22069	0.830741	-2.67315	0.00751428	0.124317
116223	15.2584	-1.95475	0.743219	-2.63011	0.00853561	0.141014
134508	12.2872	2.14505	0.816805	2.62615	0.00863565	0.142464
166408	12.86	-1.77431	0.678353	-2.61561	0.00890678	0.146728
116191	236.576	1.54984	0.593553	2.61113	0.00902442	0.148456
82448	8.6353	2.24526	0.862604	2.60289	0.00924412	0.151855
78133	28.7343	-1.53867	0.592789	-2.59564	0.00944139	0.154876
115036	9.40839	2.11517	0.817796	2.58643	0.00969752	0.158853
78217	6.65478	2.75391	1.0672	2.5805	0.00986579	0.161382
71324	37.9301	1.44126	0.560009	2.57364	0.0100636	0.164386
105158	40.4308	1.77486	0.690136	2.57175	0.0101186	0.165052
109537	8.70973	-1.9638	0.765221	-2.56631	0.0102786	0.167427
155128	181.463	-1.38515	0.543186	-2.55005	0.0107706	0.175196
186243	24.8848	-1.4996	0.588332	-2.5489	0.0108064	0.175532
112249	44.896	1.57609	0.619665	2.54345	0.0109762	0.178042
127931	30.3745	1.49053	0.586983	2.53931	0.0111072	0.179915
155062	45.6982	1.47089	0.579882	2.53653	0.0111957	0.181095
106776	22.7494	1.57361	0.62279	2.52671	0.0115136	0.185979
113045	49.6955	1.70649	0.676061	2.52417	0.0115971	0.187068
161267	44.1656	1.54668	0.615395	2.51331	0.0119603	0.192658
158385	2.15412	4.10397	1.63409	2.51147	0.012023	0.1934
104772	68.4395	1.41194	0.563704	2.50475	0.0122538	0.196841
140774	171.314	1.45812	0.583291	2.49982	0.0124258	0.199052
80348	14.9336	1.88657	0.754565	2.5002	0.0124122	0.199052
149608	54.4555	-1.4326	0.576165	-2.48645	0.0129026	0.206406
111390	38.8855	2.03985	0.820783	2.48525	0.0129462	0.206818
115836	7.28632	-2.06345	0.833676	-2.47512	0.013319	0.212482
177820	235.384	-1.04628	0.424574	-2.46431	0.0137276	0.2187
108569	20.0402	-1.59616	0.64811	-2.4628	0.0137859	0.219327
155268	184.562	-1.12968	0.459834	-2.45671	0.0140216	0.222773
155119	19.3937	-1.49141	0.607321	-2.45572	0.0140604	0.223084
128833	47.5706	-1.41565	0.577902	-2.44964	0.0142999	0.226265
111012	4819.02	1.30115	0.531071	2.45004	0.014284	0.226265
165083	11.3651	2.09731	0.85692	2.44749	0.0143854	0.227309
104871	5.13704	-2.4026	0.985494	-2.43797	0.0147702	0.233072
168498	15.693	1.67195	0.686657	2.43491	0.0148953	0.234727
16084	24.6653	1.66284	0.686133	2.4235	0.0153716	0.241578
112520	35.0128	-1.62277	0.669597	-2.4235	0.0153716	0.241578
107019	6.38948	2.4597	1.01544	2.42231	0.015422	0.242042
164066	8.55029	-1.8991	0.787332	-2.41207	0.0158623	0.248617
84763	6871.22	-1.54686	0.642887	-2.40612	0.0161231	0.252363
84197	243.331	1.33901	0.557646	2.40119	0.0163419	0.255444
84308	10.6933	-2.05841	0.858898	-2.39657	0.0165492	0.258337
182376	125.346	1.4196	0.595186	2.38513	0.017073	0.266155
158872	27.032	-1.43157	0.60292	-2.37439	0.017578	0.27366
84752	5.4164	2.63209	1.10918	2.37299	0.0176447	0.274331
106238	12147.1	-1.17118	0.49413	-2.37019	0.0177788	0.275679
157303	15.1677	-1.66367	0.701775	-2.37066	0.0177563	0.275679
135995	46.3551	1.39679	0.589466	2.36959	0.0178081	0.275764
146433	35.7637	1.21701	0.513844	2.36844	0.0178633	0.276251
49981	23.1882	1.43971	0.609494	2.36215	0.0181694	0.280612
106243	53.7384	-1.18505	0.501833	-2.36145	0.0182038	0.28077
168008	8.03998	2.17194	0.921149	2.35785	0.0183809	0.283124
143853	9.58891	2.05166	0.875549	2.34328	0.0191148	0.294039
161478	8.09908	2.04036	0.872462	2.33862	0.0193551	0.297341
156011	17.0049	-1.47207	0.631145	-2.33238	0.0196807	0.301943
118379	8.74619	1.98154	0.850659	2.32942	0.0198367	0.303536
85173	8.69585	2.02116	0.86765	2.32947	0.0198342	0.303536
154969	11.7769	-1.62571	0.701027	-2.31905	0.0203926	0.311631
109194	9.44681	1.86313	0.805719	2.31238	0.0207567	0.316778
85981	4.83309	-2.38047	1.03153	-2.30771	0.0210155	0.320307
159406	12.266	-1.7781	0.771197	-2.30564	0.021131	0.321645
90323	253.891	1.25401	0.545167	2.30023	0.0214352	0.325624
109594	20.3763	1.51316	0.657898	2.3	0.0214485	0.325624
111211	17.1339	1.73558	0.755604	2.29695	0.0216218	0.3274
128703	17.8773	1.57546	0.685821	2.29718	0.0216083	0.3274
143917	9.16314	1.9688	0.859834	2.28974	0.0220362	0.333241
109327	8.68701	2.03746	0.890596	2.28775	0.0221522	0.334189
154019	90.9866	1.46616	0.640894	2.28767	0.0221565	0.334189
104828	10.5783	2.00955	0.883873	2.27357	0.0229919	0.34613
106563	5.7075	2.41494	1.06244	2.27301	0.0230258	0.34613
163636	14.4764	-1.56231	0.687389	-2.27281	0.0230376	0.34613
109532	4.62352	-2.43748	1.07508	-2.26726	0.0233742	0.350734
44345	2.98792	3.4175	1.50766	2.26677	0.0234045	0.350736
160821	1.79488	3.90137	1.7263	2.25996	0.0238236	0.356555
113746	50.6616	1.23808	0.548685	2.25644	0.0240429	0.359374
109131	20.458	1.72007	0.763854	2.25184	0.0243325	0.363236
132189	8.20932	2.04091	0.910706	2.24102	0.0250248	0.373092
92779	118.79	1.37388	0.616802	2.22743	0.0259188	0.385924
118206	7.87049	2.03523	0.914413	2.22573	0.0260325	0.387121
95896	82.359	1.33261	0.599038	2.22459	0.026109	0.387762
19073	2.66663	3.46762	1.56144	2.22079	0.0263652	0.391068
141604	149.723	1.5063	0.681641	2.20981	0.0271181	0.401722
184024	31.6686	-1.23244	0.557849	-2.20927	0.0271556	0.401765
155256	5.42624	2.58471	1.17318	2.20318	0.0275822	0.406824
138662	22.6804	-1.27999	0.58105	-2.20289	0.0276027	0.406824
155780	6.66862	2.15773	0.979201	2.20356	0.0275554	0.406824
106235	14.7669	-1.4317	0.65246	-2.19432	0.0282125	0.41473
166902	12.8109	1.55009	0.706438	2.19424	0.0282184	0.41473
167554	4.92268	2.50233	1.14061	2.19385	0.0282462	0.41473
182413	16.7628	1.92353	0.878603	2.1893	0.028575	0.419028
128663	285.34	-1.07978	0.494856	-2.18201	0.0291091	0.426321
163926	40.9967	-1.21896	0.559501	-2.17865	0.0293577	0.429421
155350	26.4222	-1.20958	0.556158	-2.17488	0.0296395	0.432997
143038	52.5111	1.17471	0.540754	2.17235	0.0298293	0.434677
115609	3.07698	-2.83917	1.30675	-2.1727	0.0298027	0.434677
106578	10.136	1.9047	0.877542	2.17049	0.0299695	0.435957
74827	15.0069	1.44257	0.664718	2.17019	0.0299922	0.435957
165282	39.4643	1.36336	0.629623	2.16536	0.0303603	0.440755
155077	28.5104	-1.25184	0.57845	-2.16414	0.0304538	0.441561
153509	7.08229	2.01269	0.930725	2.16249	0.0305803	0.442843
114932	16.2678	1.60148	0.741975	2.1584	0.0308969	0.44687
156139	9.97009	-1.62226	0.753983	-2.15158	0.0314301	0.454017
108370	16.4748	1.60711	0.748796	2.14626	0.0318522	0.459542
13087	18.8465	-1.27603	0.595047	-2.14442	0.0319996	0.460525
42788	78.5287	1.25859	0.586894	2.1445	0.0319927	0.460525
141122	19.7747	1.48187	0.6913	2.1436	0.0320651	0.460896
163419	621.882	-1.52067	0.710712	-2.13964	0.032384	0.464905
154789	6.40338	2.05774	0.963257	2.13623	0.0326603	0.467715
156766	73.3755	-1.02426	0.479374	-2.13666	0.0326254	0.467715
109744	10.3472	1.75691	0.823495	2.13348	0.0328854	0.470358
114071	56.6177	1.16989	0.548609	2.13247	0.0329681	0.470962
110467	28.0691	-1.28062	0.601451	-2.12922	0.0332359	0.474203
73433	8.03839	2.02161	0.952033	2.12346	0.0337151	0.480256
84684	7.44583	-2.01215	0.947726	-2.12313	0.0337428	0.480256
114266	3.30533	3.06881	1.44594	2.12237	0.0338066	0.480576
113811	26.8819	-1.24849	0.588902	-2.12004	0.034003	0.482776
86695	57.064	1.37401	0.648702	2.11809	0.0341674	0.484519
107725	17.1845	1.8292	0.864003	2.11712	0.0342499	0.485095
86179	90.0392	-1.0846	0.512688	-2.11551	0.0343864	0.486435
154826	15.3324	1.42977	0.676963	2.11204	0.0346833	0.490039
127703	14.9394	1.74598	0.827888	2.10896	0.034948	0.493178
116320	6.30859	2.36825	1.12343	2.10806	0.0350262	0.493683
89620	59.6963	1.19977	0.56966	2.10612	0.0351942	0.495449
22237	150.291	1.11102	0.527741	2.10525	0.0352699	0.495914
169907	9.42476	1.73203	0.823178	2.10408	0.0353717	0.496143
110881	80.7081	-1.01479	0.482189	-2.10455	0.0353301	0.496143
158518	17.8411	-1.2765	0.606947	-2.10315	0.0354524	0.496564
43444	90.0332	1.23198	0.585887	2.10276	0.0354872	0.496564
155461	5.16994	2.21546	1.05767	2.09465	0.0362019	0.505955
156466	12.4903	-1.46506	0.699636	-2.09403	0.0362575	0.506123
173174	21.7165	-1.20015	0.574274	-2.08986	0.0366308	0.51072
76938	13.2096	-1.43092	0.685463	-2.08752	0.0368414	0.513041
115038	24.0237	-1.23874	0.59426	-2.08451	0.0371142	0.516221
185771	73.5919	1.29879	0.62364	2.08259	0.0372886	0.518026
117873	7.58899	1.84723	0.887965	2.0803	0.0374985	0.520319
155306	22.2617	-1.21541	0.585013	-2.07758	0.0377484	0.523162
148983	21.3908	1.2262	0.590758	2.07563	0.0379279	0.525024
106540	44.9474	1.01477	0.490232	2.06997	0.038455	0.531687
112043	20.8603	1.36403	0.659127	2.06946	0.0385033	0.531722
71582	116.35	1.58028	0.765308	2.0649	0.0389329	0.536377
155864	4.97458	2.30693	1.11713	2.06506	0.038917	0.536377
105933	51.6227	-1.16657	0.566171	-2.06045	0.0393556	0.54119
152044	52.7663	-1.00791	0.489221	-2.06024	0.0393754	0.54119
159047	92.9134	1.24049	0.60402	2.05373	0.0400018	0.548502
145653	46.5184	-1.07963	0.52562	-2.05402	0.0399738	0.548502
112372	2.6083	3.23793	1.5796	2.04984	0.0403803	0.552155
146826	34.9505	-1.12609	0.549439	-2.04952	0.0404109	0.552155
125916	3.06433	-2.54272	1.24012	-2.05038	0.0403272	0.552155
71892	7.53566	1.89623	0.926336	2.04703	0.0406554	0.554843
76993	5.91533	2.0594	1.00702	2.04505	0.0408495	0.556709
156301	11.4745	1.52307	0.744898	2.04466	0.040888	0.556709
145337	20.3876	1.28979	0.631057	2.04386	0.0409678	0.557142
111642	572.472	-1.52898	0.748857	-2.04175	0.0411759	0.559318
104441	9.12804	1.74557	0.855924	2.0394	0.0414105	0.561192
113816	9.63739	1.60665	0.787649	2.0398	0.0413699	0.561192
159504	39.4854	1.05188	0.516272	2.03745	0.041605	0.562624
150779	6.37778	2.11806	1.03961	2.03737	0.0416131	0.562624
106438	127.677	1.37154	0.673434	2.03664	0.0416864	0.56296
130288	4.3346	2.42093	1.18918	2.03581	0.0417699	0.563433
116088	29.885	-1.22199	0.600683	-2.03433	0.0419186	0.564782
112690	6.03281	2.1195	1.04352	2.03111	0.0422434	0.567841
124098	1743.29	-1.1481	0.565138	-2.03153	0.0422009	0.567841
72954	12.6338	1.4114	0.696426	2.02664	0.0426996	0.572649
132030	5.89062	2.00667	0.990005	2.02693	0.0426696	0.572649
151354	44.7839	1.11326	0.550834	2.02105	0.0432748	0.575417
162706	5.81989	2.04925	1.01338	2.02219	0.0431571	0.575417
162834	8.14453	-1.70653	0.843273	-2.0237	0.0430013	0.575417
84715	11.6431	1.66347	0.823048	2.0211	0.0432691	0.575417
156736	15.2815	-1.45312	0.719088	-2.02078	0.0433024	0.575417
88951	22.7416	-1.20446	0.595836	-2.02146	0.0432317	0.575417
115828	19.3234	1.65707	0.819868	2.02114	0.0432649	0.575417
116129	17988.4	-1.0639	0.525895	-2.02304	0.0430695	0.575417
112044	5.54924	2.07842	1.02881	2.02022	0.0433604	0.575469
168148	37.2093	1.25846	0.623065	2.01979	0.0434055	0.575469
143979	71.0242	1.1789	0.585209	2.01449	0.0439583	0.582135
86676	5.63719	2.01045	0.999295	2.01186	0.0442343	0.585122
187066	34.1724	1.19076	0.592423	2.00999	0.0444323	0.587072
123750	13.093	-1.30864	0.651461	-2.00878	0.0445602	0.588094
155942	65.7801	0.955889	0.475973	2.00829	0.044613	0.588121
188066	75.1083	-0.989069	0.492636	-2.00771	0.0446745	0.588264
106612	10.6262	1.59777	0.797295	2.00399	0.0450716	0.592821
186010	114.206	1.50057	0.749703	2.00155	0.0453331	0.595587
125254	6.91545	1.78459	0.89193	2.00082	0.0454118	0.595946
120093	9.52372	1.84788	0.924607	1.99856	0.0456561	0.598365
137809	17.3619	1.55036	0.775891	1.99816	0.0456991	0.598365
80229	7.57138	1.79896	0.900769	1.99714	0.0458098	0.598464
110463	11.1603	1.50372	0.752765	1.99759	0.0457607	0.598464
123251	3.23255	2.79232	1.40061	1.99365	0.0461908	0.602581
168123	9.91314	1.7833	0.894647	1.9933	0.0462286	0.602581
80124	11.4752	1.796	0.902741	1.9895	0.0466463	0.606663
156386	7.16468	1.86059	0.935122	1.98967	0.0466269	0.606663
147534	7.06354	1.8706	0.942643	1.98442	0.047209	0.613294
157012	620.45	-1.07073	0.540539	-1.98085	0.0476084	0.617792
131995	153.676	-0.94101	0.475623	-1.97848	0.0478748	0.620555
157276	4.40377	2.29592	1.16141	1.97683	0.0480605	0.622268
155048	27.8945	1.0957	0.555238	1.97339	0.0484508	0.626623
155091	11.8188	1.43517	0.727667	1.97229	0.0485767	0.627532
162135	7.83938	-1.55551	0.788865	-1.97183	0.0486291	0.627532
126015	1.53561	3.7134	1.88412	1.9709	0.0487358	0.628211
118577	7.67421	1.72573	0.876461	1.96897	0.0489562	0.630351
19268	42.2897	-1.18711	0.60318	-1.96808	0.0490583	0.630967
158440	40.2159	1.0433	0.530505	1.96662	0.0492272	0.632438
114904	10.1487	1.69876	0.864561	1.96488	0.0494282	0.634319
165248	4.91767	2.15948	1.10036	1.96253	0.0497006	0.636408
114575	125.067	0.87118	0.443901	1.96255	0.0496982	0.636408
20417	8.15671	1.82957	0.933851	1.95916	0.0500938	0.640737
158117	17.6033	1.4343	0.733395	1.9557	0.0505007	0.645231
10111	183.062	0.869427	0.444919	1.95412	0.0506866	0.646895
112938	15.7907	1.26835	0.649789	1.95195	0.0509444	0.649472
124118	4.17657	2.35891	1.20949	1.95034	0.0511353	0.651191
156767	21.9126	-1.14378	0.586834	-1.94906	0.0512879	0.652418
156642	11.971	1.4625	0.751335	1.94654	0.0515905	0.655549
156269	7.40255	2.00417	1.03014	1.94553	0.0517114	0.656367
136942	307.075	1.01934	0.524194	1.94458	0.0518254	0.656379
145276	5.38378	2.01495	1.03604	1.94486	0.051792	0.656379
134906	32.449	1.13149	0.582335	1.94301	0.0520145	0.658057
118459	71.7513	1.08011	0.556428	1.94114	0.052241	0.659759
166927	8.15004	2.07733	1.07033	1.94083	0.0522786	0.659759
93546	12.5814	1.74767	0.900632	1.9405	0.0523194	0.659759
115373	9.8444	1.97389	1.01746	1.94002	0.0523777	0.659777
116270	35.1662	1.20018	0.619555	1.93717	0.0527249	0.663431
155478	5.36628	1.96067	1.01315	1.93522	0.0529637	0.665714
112154	23.168	-1.12998	0.584648	-1.93275	0.0532665	0.668797
144305	19.3385	-1.12466	0.582325	-1.93132	0.0534436	0.668851
156651	101.028	-0.90513	0.468657	-1.93133	0.0534426	0.668851
165312	14.1868	1.58122	0.818587	1.93165	0.053403	0.668851
115539	110.599	-1.04401	0.540843	-1.93034	0.0535653	0.669652
79052	4.28527	2.27158	1.17751	1.92914	0.0537133	0.670781
108667	42.7331	-0.966122	0.501321	-1.92715	0.0539609	0.673149
112135	57.2627	-0.924964	0.480419	-1.92533	0.0541884	0.673887
146514	23.4617	1.13817	0.591158	1.92532	0.0541891	0.673887
113383	123.241	1.15277	0.598754	1.92528	0.0541942	0.673887
78987	37.857	1.05145	0.546749	1.9231	0.0544676	0.676563
136497	36.0252	1.64762	0.858198	1.91986	0.0548757	0.678007
155608	12.1963	1.35116	0.70354	1.92052	0.0547924	0.678007
85010	100.202	-0.88768	0.462306	-1.92011	0.0548435	0.678007
153817	22.4474	-1.13712	0.591943	-1.921	0.0547319	0.678007
84172	2.12932	3.13885	1.63434	1.92056	0.054787	0.678007
83750	4.20685	2.2085	1.15321	1.91508	0.0554824	0.68429
115876	326.856	0.754423	0.39397	1.91493	0.0555021	0.68429
156299	32.8678	-1.04264	0.544763	-1.91393	0.0556295	0.685133
77082	60.348	-0.950573	0.497706	-1.90991	0.0561451	0.690751
107884	6.53663	1.95749	1.02747	1.90515	0.0567605	0.697009
111138	22.0037	1.41762	0.744291	1.90466	0.0568247	0.697009
40285	6.74737	1.6903	0.88749	1.90459	0.0568338	0.697009
150168	4.77141	2.03695	1.07005	1.90359	0.0569633	0.69786
110137	28.765	1.11773	0.587744	1.90173	0.0572067	0.700104
157180	14.3403	1.25096	0.658292	1.90031	0.0573926	0.700902
157193	14.977	1.24523	0.655252	1.90039	0.0573822	0.700902
156539	3.49174	2.48325	1.30738	1.89941	0.0575109	0.701609
112033	1.36035	3.5243	1.85811	1.89671	0.0578668	0.70447
116339	4.09412	2.40801	1.26931	1.89711	0.0578139	0.70447
78846	41.3435	-0.94345	0.497971	-1.89459	0.058147	0.705662
117148	84.9177	0.904719	0.477523	1.89461	0.0581445	0.705662
110131	6.84222	1.97712	1.04337	1.89494	0.0581008	0.705662
140556	9.33449	1.47509	0.779068	1.8934	0.0583045	0.706835
105096	111.509	-2.84586	1.50449	-1.89157	0.0585481	0.709048
116236	129.499	0.978936	0.517702	1.89093	0.0586341	0.709351
151898	10.8632	1.49255	0.790077	1.88913	0.058875	0.710983
150588	9.71097	1.51778	0.803481	1.889	0.0588915	0.710983
155172	11.6495	-1.33023	0.706034	-1.88409	0.0595529	0.716727
110598	15.2437	1.24932	0.663219	1.88372	0.059603	0.716727
116739	13.6866	1.38905	0.737037	1.88464	0.0594784	0.716727
113564	1.43424	3.62616	1.92508	1.88364	0.0596141	0.716727
104454	6.28152	1.86547	0.991023	1.88237	0.0597863	0.718054
116335	57.2996	1.19577	0.63562	1.88126	0.0599363	0.719112
79344	3.56116	2.39888	1.27647	1.87931	0.0602018	0.719613
140500	258.113	1.04901	0.558347	1.87878	0.060275	0.719613
113763	33.7755	-1.06077	0.564169	-1.88024	0.0600758	0.719613
114664	3.86141	-2.04175	1.08671	-1.87883	0.0602682	0.719613
185835	45.8266	-1.01919	0.542501	-1.87868	0.0602879	0.719613
105123	7.15002	1.66399	0.886866	1.87626	0.0606192	0.72267
115042	5.24767	1.96939	1.04983	1.8759	0.0606684	0.72267
156628	23.2268	-1.16626	0.621874	-1.87539	0.0607389	0.722768
156923	26.3862	-1.05315	0.563569	-1.86871	0.0616635	0.733019
77403	3.94647	2.33275	1.24884	1.86793	0.0617717	0.733194
126008	2.19415	2.96799	1.58912	1.8677	0.0618045	0.733194
142460	29.915	1.01287	0.542642	1.86655	0.0619646	0.734344
78212	54.4571	0.979413	0.526627	1.85978	0.062916	0.744858
191214	94.376	-0.912141	0.491758	-1.85486	0.0636164	0.752383
151682	250.572	-0.8588	0.464012	-1.85081	0.0641963	0.755102
159467	286.677	1.38255	0.747255	1.85017	0.0642884	0.755102
155314	35.6952	1.10113	0.595375	1.84947	0.0643902	0.755102
111374	24.9845	-1.11744	0.604202	-1.84945	0.0643923	0.755102
74328	58.0783	-0.991406	0.535733	-1.85056	0.0642326	0.755102
173547	82.4487	-0.881268	0.476274	-1.85034	0.0642649	0.755102
190602	12.4877	1.43155	0.773777	1.85008	0.0643021	0.755102
147618	40.3911	0.918933	0.496795	1.84972	0.0643537	0.755102
114183	3.11243	2.77595	1.50117	1.84918	0.0644314	0.755102
105619	12.6756	1.42401	0.770549	1.84805	0.0645949	0.755494
94559	134.99	1.25892	0.681184	1.84813	0.064583	0.755494
134157	15.6754	-1.15815	0.628204	-1.84359	0.0652432	0.762309
117443	9.18984	1.58586	0.860545	1.84286	0.0653495	0.762783
131123	8.74802	1.47672	0.803102	1.83877	0.0659492	0.76901
166881	3.84182	2.24785	1.22283	1.83824	0.0660275	0.769151
106842	13.3326	1.30872	0.712204	1.83756	0.0661268	0.769535
76316	54.2009	1.14921	0.625932	1.836	0.0663582	0.771115
157456	22.0591	-1.06415	0.579682	-1.83575	0.0663953	0.771115
155866	195.571	-0.870852	0.47453	-1.83519	0.0664775	0.771299
111555	3.57917	-2.22075	1.21146	-1.83312	0.0667854	0.774097
177062	21.1229	1.29474	0.706488	1.83264	0.0668556	0.774139
156806	7.37754	1.69808	0.927128	1.83155	0.0670185	0.775252
144114	15.0625	1.21412	0.663241	1.83058	0.0671633	0.776153
156450	9.38501	1.40872	0.769914	1.82971	0.0672939	0.77689
155198	153.855	1.19057	0.651677	1.82694	0.0677089	0.778662
163777	5.58794	1.8297	1.00178	1.82645	0.0677826	0.778662
157171	47.0551	0.957812	0.524405	1.82648	0.0677786	0.778662
115649	12.3861	1.39478	0.763286	1.82734	0.0676491	0.778662
116266	4.56282	1.98552	1.08631	1.82776	0.067585	0.778662
178685	17.8359	-1.26954	0.695616	-1.82506	0.067992	0.779525
125905	5.28553	-1.78766	0.979432	-1.8252	0.0679716	0.779525
120581	13.1666	1.32546	0.726614	1.82417	0.068127	0.779534
147599	6.06279	1.79011	0.981198	1.82441	0.0680896	0.779534
155352	8.58303	1.48439	0.81489	1.82158	0.068519	0.780267
108917	38.974	-1.06474	0.584228	-1.82248	0.0683824	0.780267
171518	14.8878	1.31997	0.724186	1.82269	0.0683507	0.780267
156170	20.9215	1.21706	0.668154	1.82153	0.0685269	0.780267
156277	6.7415	1.61403	0.885962	1.82178	0.0684877	0.780267
112336	14.6818	1.29672	0.712318	1.82042	0.0686954	0.781418
115584	2.70833	2.65835	1.4615	1.81891	0.0689249	0.783262
78498	17.0831	1.13148	0.622611	1.81732	0.0691679	0.785255
78524	32.1832	1.22338	0.673669	1.816	0.0693706	0.786787
147173	9.48358	1.41931	0.782415	1.81401	0.0696762	0.787945
114450	37.1538	-0.960523	0.529287	-1.81475	0.0695622	0.787945
151082	3.46411	2.52811	1.39356	1.81414	0.0696569	0.787945
113263	12.8562	1.24014	0.684059	1.81292	0.0698444	0.788312
146812	30.7748	1.03831	0.572658	1.81313	0.069811	0.788312
136929	32.0592	1.11203	0.613548	1.81245	0.0699165	0.788359
154819	21.6908	1.14714	0.633343	1.81124	0.0701039	0.788959
155334	357.087	1.03371	0.570824	1.81092	0.0701539	0.788959
114615	5.54714	1.7396	0.960686	1.81079	0.0701735	0.788959
76814	62.8421	-0.908656	0.502522	-1.80819	0.070577	0.791605
138211	25.239	-0.976076	0.540206	-1.80686	0.070784	0.791605
164292	40.7439	1.04193	0.576432	1.80755	0.0706766	0.791605
40924	18.6222	1.22359	0.677436	1.80621	0.0708859	0.791605
157422	13.3469	-1.21062	0.670163	-1.80646	0.0708467	0.791605
127152	138.233	0.758327	0.419346	1.80835	0.0705514	0.791605
115941	10.0659	1.64736	0.911968	1.80638	0.0708594	0.791605
155554	21.9573	1.13546	0.630727	1.80024	0.071822	0.800639
161616	5.5517	1.83292	1.01855	1.79954	0.0719337	0.800639
141809	12.2187	1.43187	0.796434	1.79785	0.0722008	0.800639
112432	8.1535	1.79799	1.00048	1.79713	0.0723153	0.800639
83146	9.58103	1.59979	0.88898	1.79958	0.0719276	0.800639
165692	127.65	-0.850592	0.472792	-1.79908	0.0720057	0.800639
147962	25.4047	-1.07484	0.598026	-1.79731	0.072286	0.800639
157331	4.32705	2.13742	1.18898	1.7977	0.072225	0.800639
150170	7.4438	1.59115	0.884612	1.7987	0.0720666	0.800639
31916	21.0605	1.2157	0.676898	1.79598	0.0724974	0.800652
105365	3.48274	2.32446	1.29494	1.79503	0.0726484	0.800652
76138	38.499	1.24276	0.693317	1.79249	0.0730542	0.800652
106004	19.2248	1.22313	0.682576	1.79193	0.0731437	0.800652
106920	22.5186	1.40222	0.781604	1.79403	0.0728084	0.800652
161379	3.64628	2.17093	1.21118	1.79241	0.0730677	0.800652
155832	7.3324	1.57901	0.880982	1.79233	0.0730801	0.800652
161922	9.0361	1.46391	0.815945	1.79413	0.0727926	0.800652
109696	97.9759	0.795342	0.443489	1.79338	0.0729126	0.800652
152868	159.445	0.958397	0.534118	1.79435	0.072757	0.800652
110613	48.2871	-0.867641	0.482989	-1.7964	0.0724312	0.800652
116343	21.9018	1.01681	0.567433	1.79195	0.0731412	0.800652
77628	23.6145	-1.08872	0.608685	-1.78864	0.0736729	0.804926
93034	17.9643	-1.23276	0.68907	-1.78902	0.0736109	0.804926
106603	59.2158	0.889716	0.497638	1.78788	0.0737956	0.80551
153367	22.8596	-1.09839	0.614645	-1.78702	0.0739335	0.806257
133925	10.4056	1.36732	0.765663	1.7858	0.074132	0.807664
144480	11.4262	1.34251	0.751959	1.78535	0.074204	0.80769
154940	31.0023	-0.976772	0.547707	-1.78339	0.0745236	0.809599
108685	230.224	1.28047	0.717915	1.78359	0.0744897	0.809599
109386	38.0017	0.933112	0.523711	1.78173	0.074793	0.809599
178838	35.3739	0.992852	0.557248	1.7817	0.0747976	0.809599
157129	7.63178	1.54169	0.865018	1.78227	0.0747059	0.809599
150923	5.18809	1.83386	1.02878	1.78257	0.0746569	0.809599
113909	6.28401	1.6617	0.933107	1.78083	0.0749406	0.810392
115161	21.5157	1.06414	0.598045	1.77937	0.0751792	0.812215
105608	9.49795	1.40273	0.789859	1.77592	0.0757456	0.816815
16954	15.6313	-1.13351	0.638213	-1.77607	0.0757217	0.816815
157160	3.52641	2.29786	1.29472	1.7748	0.0759313	0.818058
109390	3.33105	2.42913	1.37078	1.77208	0.076382	0.822045
156297	24.0637	1.18579	0.66929	1.77171	0.076443	0.822045
90047	40.7647	1.01726	0.574601	1.77037	0.076665	0.822909
31499	5.78903	1.8102	1.0223	1.77072	0.0766068	0.822909
159135	5.5114	1.8818	1.06326	1.76984	0.0767535	0.823098
156735	32.1117	-1.00727	0.569571	-1.76847	0.0769816	0.824783
114197	51.0949	-0.859183	0.486145	-1.76734	0.0771715	0.826055
155039	14.4406	-1.17759	0.666852	-1.7659	0.0774124	0.827871
141025	193.806	0.746399	0.42286	1.76512	0.0775436	0.828511
175511	62.7664	1.17823	0.667963	1.76391	0.0777475	0.829926
160775	15.456	1.16911	0.662984	1.76341	0.0778316	0.830061
104395	8.57104	-1.43845	0.816018	-1.76277	0.0779395	0.830449
153298	120.588	-0.860982	0.488779	-1.76149	0.0781547	0.831978
156331	8.57867	1.51693	0.861636	1.76052	0.0783199	0.832974
109839	16.917	1.32331	0.752247	1.75914	0.0785538	0.834697
182304	6.79597	-1.53415	0.872921	-1.75749	0.0788351	0.835394
80751	8.89319	1.54388	0.878299	1.75781	0.0787805	0.835394
142530	10.3229	-1.30457	0.742146	-1.75783	0.0787769	0.835394
76777	3.83744	2.05391	1.1692	1.75668	0.0789715	0.835626
152935	125.428	-0.819487	0.466542	-1.75651	0.079001	0.835626
155050	59.5902	-0.942694	0.537041	-1.75535	0.0792001	0.835782
73726	11.5386	1.234	0.703262	1.75468	0.0793145	0.835782
111273	8.29762	1.49233	0.849977	1.75573	0.0791347	0.835782
114427	8.86815	1.53235	0.873369	1.75453	0.0793405	0.835782
119711	5.37633	1.73596	0.989536	1.75432	0.0793755	0.835782
156689	9.53891	-1.31845	0.752132	-1.75295	0.0796102	0.837493
162673	4.36883	1.94911	1.11386	1.74987	0.0801409	0.842314
114943	3.85876	-1.89861	1.0855	-1.74908	0.0802777	0.842989
27136	27.7471	-0.971071	0.555568	-1.74789	0.0804834	0.844385
112244	6.99493	-1.67627	0.960134	-1.74587	0.0808328	0.847285
168205	7.44779	1.45472	0.833608	1.74509	0.0809684	0.847941
155678	9.91609	1.33607	0.766306	1.74352	0.081242	0.849267
162873	19.1623	1.17588	0.674482	1.74339	0.081266	0.849267
112223	16.7653	1.21419	0.696567	1.74311	0.0813143	0.849267
154006	13.5891	1.33079	0.763812	1.74231	0.0814548	0.84997
84064	36.311	-0.895671	0.51474	-1.74005	0.081851	0.853337
114154	10.5998	-1.31278	0.754636	-1.73962	0.0819257	0.85335
166627	12.0287	1.3988	0.804591	1.73852	0.0821185	0.854592
76668	103.802	-0.845733	0.486942	-1.73683	0.082418	0.856941
155472	45.4512	-0.884857	0.509611	-1.73634	0.0825041	0.857069
154699	4.50327	1.96134	1.13337	1.73055	0.0835323	0.857776
159631	5.72958	-1.52514	0.880585	-1.73197	0.0832795	0.857776
155340	3.48601	2.45889	1.42032	1.73122	0.0834122	0.857776
107254	6.21181	1.74445	1.00586	1.73429	0.0828669	0.857776
107731	3.56809	2.1648	1.25085	1.73067	0.0835114	0.857776
109438	28.6313	0.952709	0.550512	1.73059	0.0835256	0.857776
142678	11.595	1.50244	0.867011	1.7329	0.0831141	0.857776
144086	57.5647	1.04887	0.604448	1.73525	0.0826961	0.857776
156514	51.0308	-1.10475	0.637596	-1.73268	0.0831518	0.857776
40141	82.3443	-0.819133	0.472894	-1.73217	0.083243	0.857776
166425	15.5052	1.15274	0.664977	1.7335	0.0830073	0.857776
19122	1.18649	3.3145	1.91323	1.7324	0.0832015	0.857776
85633	55.4095	-0.807747	0.466722	-1.73068	0.0835087	0.857776
108397	6.78935	1.59528	0.922195	1.72988	0.0836522	0.858247
135215	30.5998	1.18208	0.684231	1.72761	0.0840583	0.861654
110352	190.413	-0.861873	0.499034	-1.72708	0.0841525	0.861859
154750	12.1813	1.21621	0.705134	1.72479	0.0845645	0.864529
188332	7.98649	1.47267	0.854273	1.72389	0.0847278	0.864529
133927	3.65959	2.24495	1.3025	1.72357	0.0847854	0.864529
142223	21.5179	1.21368	0.703757	1.72458	0.0846036	0.864529
113783	41.3506	-0.869264	0.504235	-1.72393	0.0847211	0.864529
154717	256.401	-0.909668	0.528537	-1.72111	0.0852316	0.864906
139389	11.0221	1.34162	0.779303	1.72156	0.0851495	0.864906
155261	4.84786	1.80212	1.0472	1.7209	0.0852693	0.864906
155399	86.049	-0.825348	0.4793	-1.72198	0.0850723	0.864906
39278	16.8131	-1.19706	0.694995	-1.7224	0.0849964	0.864906
166867	8.06173	1.44075	0.836922	1.72149	0.085162	0.864906
140394	10.0846	1.4762	0.85873	1.71905	0.0856057	0.867561
155732	24.3162	-0.977994	0.56951	-1.71726	0.0859325	0.868599
108980	4.54391	1.88456	1.09696	1.71798	0.0858009	0.868599
165936	28.7544	1.3546	0.788747	1.7174	0.0859052	0.868599
106602	6.61406	1.58895	0.925997	1.71594	0.0861739	0.870281
105084	137.387	0.940172	0.548394	1.71441	0.0864536	0.870415
32172	2.46644	2.61302	1.524	1.71457	0.0864236	0.870415
143465	35.9023	0.939136	0.547848	1.71423	0.0864869	0.870415
42753	5.13904	1.81278	1.0568	1.71536	0.0862796	0.870415
164774	14.0485	1.47531	0.861635	1.71223	0.0868547	0.873053
157357	21.6707	-1.10155	0.643586	-1.71158	0.0869746	0.873053
149958	17.6187	1.15418	0.674283	1.71172	0.0869491	0.873053
104549	5.20681	1.72925	1.01087	1.71065	0.0871455	0.87326
165001	52.0469	1.22198	0.71433	1.71067	0.0871424	0.87326
186012	37.9664	0.869607	0.508805	1.70912	0.0874293	0.875348
140493	18.5062	1.14026	0.66789	1.70725	0.0877752	0.875789
156144	17.0942	-1.14838	0.67286	-1.70672	0.0878743	0.875789
163412	22.674	1.35142	0.791951	1.70644	0.0879258	0.875789
41089	200.752	1.19809	0.701838	1.70708	0.0878067	0.875789
190699	13.173	1.17638	0.688884	1.70766	0.0877003	0.875789
113847	89329.3	-0.888354	0.520425	-1.70698	0.0878263	0.875789
158146	6.3941	1.70829	1.00303	1.70313	0.0885438	0.879616
159515	6.2552	1.6812	0.987575	1.70236	0.0886886	0.879616
155323	43.8196	0.841757	0.494088	1.70366	0.0884451	0.879616
114715	8.56932	-1.42916	0.839448	-1.7025	0.088661	0.879616
182047	33.4039	1.46088	0.857568	1.70352	0.0884711	0.879616
156810	53.4892	-0.789075	0.463803	-1.70131	0.0888839	0.8808
78072	19.2044	1.16075	0.682559	1.70059	0.0890206	0.881403
160384	26.9554	-1.02161	0.601712	-1.69784	0.089538	0.885016
128708	10.9875	1.32146	0.778137	1.69824	0.0894622	0.885016
167279	40.0338	0.939809	0.553942	1.69658	0.0897753	0.886607
151506	61.5362	1.03517	0.610864	1.69459	0.090153	0.888072
73606	144.588	-0.780236	0.460373	-1.69479	0.0901152	0.888072
165949	7.27286	1.5668	0.924229	1.69525	0.0900286	0.888072
107919	2.63044	-2.17709	1.28646	-1.69231	0.0905867	0.890311
156715	77.8988	-0.897317	0.530104	-1.69272	0.0905089	0.890311
153656	60.786	0.990682	0.585445	1.69219	0.0906103	0.890311
40074	5.84932	-1.49809	0.885687	-1.69145	0.0907515	0.890945
129817	41.3408	-1.05278	0.623247	-1.68919	0.0911829	0.894196
108802	9.62116	-1.2232	0.724252	-1.68891	0.0912366	0.894196
168799	283.79	-0.829962	0.491856	-1.68741	0.0915247	0.895508
87090	21.6911	1.13867	0.674756	1.68753	0.0915012	0.895508
182101	6.40018	-1.52442	0.90422	-1.68589	0.0918172	0.896105
109804	6.50987	1.63918	0.972027	1.68635	0.091729	0.896105
146652	5.72408	-1.55503	0.92231	-1.68601	0.0917936	0.896105
123563	76.7466	-0.858407	0.509365	-1.68525	0.0919401	0.896551
156296	130.242	-0.812767	0.482413	-1.68479	0.0920283	0.896659
138478	6.46769	1.52879	0.908466	1.68282	0.0924096	0.898815
80317	8.04842	1.34403	0.798851	1.68245	0.0924819	0.898815
186034	516.801	0.960594	0.570828	1.68281	0.0924125	0.898815
106518	28.5659	-1.05426	0.627511	-1.68007	0.092943	0.899533
73139	15.913	1.27123	0.756559	1.68028	0.0929028	0.899533
113969	13.5498	1.26878	0.755059	1.68037	0.0928847	0.899533
149131	16.229	1.14347	0.680286	1.68087	0.0927887	0.899533
150382	20.3731	1.04017	0.618655	1.68134	0.0926972	0.899533
32379	42.9996	0.892881	0.531803	1.67897	0.093158	0.900864
134145	13.1345	-1.13642	0.677306	-1.67785	0.0933755	0.902215
155962	31.3044	0.920047	0.548503	1.67738	0.0934689	0.902368
157285	63.301	0.969422	0.57824	1.6765	0.0936397	0.903265
159417	6.64462	1.59008	0.948949	1.67562	0.0938126	0.903512
151842	98.1349	-0.806125	0.481103	-1.67558	0.0938208	0.903512
156197	2.39408	2.59093	1.54742	1.67435	0.0940614	0.905078
83060	10.168	-1.20431	0.719989	-1.67268	0.0943908	0.906745
127475	28.6921	0.954479	0.570624	1.67269	0.0943879	0.906745
109857	10.0047	1.3703	0.819517	1.67209	0.0945072	0.907112
104581	13.844	1.39188	0.833214	1.6705	0.0948207	0.908327
104985	4.00682	1.97001	1.1803	1.66907	0.0951029	0.908327
145385	1.83512	-2.55054	1.52783	-1.66939	0.0950397	0.908327
156685	33.0332	0.999918	0.599071	1.66912	0.0950945	0.908327
147807	6.6663	1.58363	0.948448	1.66971	0.0949766	0.908327
119914	26.1911	0.979401	0.586133	1.67095	0.0947312	0.908327
110564	15.708	-1.1354	0.680874	-1.66756	0.0954039	0.909736
150705	6.72622	-1.39044	0.833828	-1.66754	0.0954071	0.909736
105410	10.7871	1.22843	0.736884	1.66706	0.0955027	0.909901
168155	19.3298	1.116	0.669954	1.66579	0.095756	0.911566
162287	42.5482	-0.909597	0.546386	-1.66475	0.0959624	0.912783
104247	17.2692	1.26329	0.76	1.66222	0.0964691	0.916072
118900	8.24116	1.45916	0.877951	1.662	0.0965123	0.916072
184897	30.7033	0.945397	0.568886	1.66184	0.0965449	0.916072
80729	66.8679	-0.874182	0.526417	-1.66063	0.0967886	0.916714
145589	10.812	1.25607	0.756312	1.66078	0.0967581	0.916714
166852	1.79464	2.81651	1.69636	1.66032	0.0968494	0.916714
106594	11.9376	-1.33226	0.803645	-1.65777	0.097364	0.920835
134354	19.7216	1.00194	0.604616	1.65716	0.0974872	0.92125
125834	5.87694	-1.5986	0.965172	-1.65629	0.0976633	0.922164
154801	9.81045	-1.24971	0.755327	-1.65453	0.0980194	0.924774
147543	1.76562	2.76516	1.67181	1.65399	0.0981293	0.925059
164317	11.3258	1.18519	0.717751	1.65126	0.0986857	0.92955
111788	14.7391	1.07289	0.649964	1.65069	0.0988018	0.92989
105505	11.773	1.15203	0.698151	1.65012	0.0989184	0.930234
77925	3.72592	1.95459	1.18488	1.6496	0.0990238	0.930471
112750	13.4396	-1.13818	0.69052	-1.6483	0.0992915	0.930979
166235	10.4487	1.265	0.767502	1.6482	0.0993113	0.930979
130346	20.2585	0.992306	0.602066	1.64817	0.0993184	0.930979
134767	10.0995	1.31386	0.797496	1.64748	0.0994594	0.93152
185910	22.5398	0.965463	0.586157	1.64711	0.0995365	0.93152
145734	3.69833	2.05489	1.24809	1.64643	0.0996761	0.932076
156478	579.044	1.16808	0.709746	1.64578	0.0998098	0.932575
149444	34.8716	0.934094	0.568089	1.64427	0.10012	0.934719
136865	6.33074	1.75547	1.07186	1.63779	0.101466	0.935993
154711	16.1958	-1.02099	0.624178	-1.63574	0.101893	0.935993
186198	14.5174	1.08543	0.662137	1.63928	0.101156	0.935993
154950	7.35095	1.45523	0.88872	1.63744	0.101538	0.935993
79195	7.89334	1.32848	0.81251	1.63503	0.102043	0.935993
117701	23.0143	0.973464	0.593936	1.639	0.101213	0.935993
160471	13.5639	-1.05224	0.641073	-1.64137	0.10072	0.935993
155709	3.37244	2.0315	1.23814	1.64077	0.100845	0.935993
161784	10.2165	1.55876	0.953216	1.63527	0.101993	0.935993
162084	16.9841	1.40584	0.857191	1.64005	0.100994	0.935993
140938	260.31	-0.996201	0.609529	-1.63438	0.102179	0.935993
109548	17.4622	1.11211	0.678439	1.63922	0.101168	0.935993
91588	126.613	0.718165	0.439289	1.63484	0.102083	0.935993
110918	32.6404	0.993991	0.608124	1.63452	0.10215	0.935993
143091	7.8922	1.42714	0.871559	1.63746	0.101535	0.935993
129489	6.02519	1.8499	1.12661	1.642	0.10059	0.935993
111786	3.83868	1.88736	1.14874	1.64298	0.100387	0.935993
156855	85.2797	0.869243	0.531866	1.63433	0.10219	0.935993
114097	12.3654	1.20472	0.736226	1.63634	0.101768	0.935993
114138	28.9719	0.98419	0.601758	1.63552	0.101939	0.935993
114987	2.91658	2.24876	1.3747	1.63582	0.101877	0.935993
149571	15.3526	1.03717	0.633348	1.6376	0.101506	0.935993
157361	14.5311	1.15085	0.701971	1.63945	0.101119	0.935993
115845	6525.8	-0.8705	0.532025	-1.6362	0.101798	0.935993
37925	14.3569	-1.05879	0.648383	-1.63297	0.102475	0.937122
115072	57.7523	-0.905194	0.554293	-1.63306	0.102456	0.937122
113370	20.7493	1.03252	0.633166	1.63072	0.102949	0.940718
151284	47.2296	-0.840259	0.515491	-1.63002	0.103098	0.941337
151309	37.2156	1.06009	0.650885	1.62869	0.10338	0.942777
163348	25.5041	0.938368	0.576215	1.6285	0.103418	0.942777
72427	125.463	0.724228	0.445629	1.62518	0.104124	0.94568
22420	17.1611	-0.973976	0.599169	-1.62555	0.104046	0.94568
79737	5.20668	1.68399	1.03624	1.62509	0.104144	0.94568
162495	31.4698	0.951578	0.585415	1.62548	0.104061	0.94568
112593	93.2485	0.745702	0.458727	1.62559	0.104037	0.94568
178919	5.37615	1.60707	0.989319	1.62442	0.104286	0.946233
105261	38.9189	1.10333	0.679748	1.62315	0.104558	0.947957
79649	10.5302	1.31379	0.809861	1.62224	0.104752	0.948981
35246	7.01675	1.52994	0.943473	1.6216	0.104888	0.949473
154904	14.9821	1.13749	0.701906	1.62057	0.10511	0.950199
155721	143.567	-0.715011	0.441238	-1.62047	0.105132	0.950199
86582	22.8565	0.930916	0.574894	1.61928	0.105386	0.951754
147042	19.7202	1.11916	0.691469	1.61852	0.10555	0.952492
42380	10.6588	1.3526	0.835998	1.61795	0.105673	0.952862
158301	58.9901	0.989366	0.611777	1.6172	0.105835	0.953582
111715	27.3681	-1.01313	0.627262	-1.61516	0.106277	0.956819
116920	78.0479	-0.811667	0.503057	-1.61347	0.106642	0.957143
79388	22.1872	-1.18582	0.734905	-1.61357	0.10662	0.957143
108873	7.55912	1.34361	0.8326	1.61375	0.106581	0.957143
110697	5.78028	1.6094	0.997007	1.61424	0.106476	0.957143
158105	9.68743	1.35483	0.840951	1.61107	0.107165	0.957277
105622	84.1503	1.06259	0.660107	1.60972	0.107458	0.957277
155174	308.901	-0.821846	0.51075	-1.6091	0.107595	0.957277
159963	21.637	1.06854	0.664158	1.60886	0.107646	0.957277
188695	50.1664	1.26933	0.787699	1.61144	0.107084	0.957277
183199	24.0532	1.06622	0.662699	1.6089	0.107638	0.957277
77828	100.644	-0.764191	0.473942	-1.61242	0.106871	0.957277
155735	225.311	-0.769893	0.477326	-1.61293	0.106759	0.957277
161837	123.862	1.22456	0.759928	1.61142	0.107088	0.957277
109184	26.732	1.06753	0.663111	1.60988	0.107424	0.957277
85967	1.72649	2.83709	1.76244	1.60975	0.107452	0.957277
115187	3.5911	1.9113	1.18762	1.60935	0.10754	0.957277
31223	34.5591	-0.862899	0.536844	-1.60735	0.107977	0.959269
79866	55.3122	-0.79971	0.497732	-1.60671	0.108118	0.959269
142882	43.2688	-0.819618	0.510096	-1.60679	0.1081	0.959269
112314	2.48653	2.34783	1.46187	1.60604	0.108264	0.959832
156420	121.65	-0.808927	0.503952	-1.60517	0.108457	0.960674
111867	15.1617	1.05429	0.656938	1.60486	0.108525	0.960674
31317	170.313	0.768845	0.479261	1.60423	0.108663	0.960721
107382	20.891	-0.943511	0.588192	-1.60409	0.108695	0.960721
23450	38.6224	0.824411	0.514079	1.60367	0.108787	0.960804
168136	26.7655	-0.982787	0.613784	-1.6012	0.109334	0.964433
116163	68.5368	0.800961	0.50027	1.60106	0.109364	0.964433
107315	10.9672	-1.16094	0.725835	-1.59945	0.109721	0.966845
78006	86.8409	-0.738535	0.461858	-1.59905	0.109809	0.966884
136446	4.35269	1.82706	1.1429	1.59862	0.109906	0.967008
110741	37.8876	1.07872	0.675352	1.59726	0.110207	0.968168
86017	8.37441	1.43404	0.897621	1.5976	0.110132	0.968168
167607	120.966	-0.813236	0.50926	-1.5969	0.110288	0.968168
143721	8.82133	1.27953	0.801454	1.59651	0.110375	0.968203
132807	22.2822	1.01802	0.638278	1.59495	0.110724	0.97053
134686	14.2233	1.35749	0.851848	1.59358	0.111031	0.971374
161507	3.38001	2.0554	1.28947	1.59399	0.110938	0.971374
156182	167.407	-0.779208	0.489024	-1.5934	0.111072	0.971374
104373	23.5986	-0.954123	0.599145	-1.59247	0.111278	0.971454
109343	9.58139	1.31744	0.827415	1.59224	0.111332	0.971454
113531	14.2063	-1.21653	0.763802	-1.59273	0.11122	0.971454
155973	50.3566	-0.905293	0.569024	-1.59096	0.111619	0.972434
117834	46.3176	-0.834803	0.524951	-1.59025	0.111779	0.972434
126044	12.4033	-1.12855	0.709656	-1.59027	0.111773	0.972434
168368	15.6877	1.2279	0.771611	1.59135	0.111531	0.972434
124537	3.02501	2.06786	1.30163	1.58867	0.112135	0.974804
152967	29.1119	0.970901	0.61163	1.5874	0.112422	0.976567
139204	52.8261	-0.90128	0.568249	-1.58607	0.112725	0.978462
107263	2.88934	2.35143	1.48299	1.5856	0.11283	0.978643
158591	9.09778	1.37429	0.867212	1.58473	0.113028	0.979636
154408	30.1311	0.93471	0.590748	1.58225	0.113593	0.983795
159015	8.21779	-1.2501	0.790319	-1.58176	0.113704	0.984025
16468	14.9586	-1.14179	0.722417	-1.58052	0.113988	0.985747
76269	27.5551	0.896796	0.567801	1.57942	0.11424	0.985794
138813	10.6751	-1.10638	0.700287	-1.5799	0.114131	0.985794
113880	9.06326	1.27768	0.808976	1.57938	0.114248	0.985794
161262	1.68302	2.79586	1.77134	1.57839	0.114476	0.987026
163064	2.27801	2.44715	1.55123	1.57756	0.114667	0.987206
156520	217.953	-0.782644	0.496072	-1.57768	0.114638	0.987206
35230	11.0475	1.16832	0.740913	1.57687	0.114825	0.987836
114286	37.0463	0.892411	0.566602	1.57502	0.115251	0.990768
162815	18.466	0.973602	0.618512	1.5741	0.115463	0.991858
106094	7.61263	1.32468	0.843154	1.5711	0.116158	0.994152
34024	15.269	1.09069	0.693678	1.57233	0.115873	0.994152
123569	1.62358	2.68163	1.70645	1.57147	0.116075	0.994152
156342	101.214	-0.714286	0.454506	-1.57156	0.116052	0.994152
156564	61.0364	-0.900414	0.572937	-1.57158	0.116049	0.994152
165218	9.75077	1.22927	0.782876	1.57019	0.11637	0.99523
77708	18.841	0.748602	0.627131	1.19369	0.232598	0.99893
77706	6.75867	0.171256	0.891244	0.192154	0.847621	0.99893
77705	13.1707	0.670557	0.693899	0.96636	0.333864	0.99893
77702	2.58678	0.785656	1.38594	0.566877	0.570798	0.99893
77701	6.99288	1.29842	0.917518	1.41515	0.157026	0.99893
104246	3.6949	1.34112	1.21905	1.10014	0.271273	0.99893
104249	14.2244	-1.05876	0.709457	-1.49236	0.135606	0.99893
77696	33.0409	0.258478	0.516951	0.500004	0.617072	0.99893
157625	15.1386	-0.04708	0.628124	-0.0749533	0.940252	0.99893
136410	23.1013	0.185542	0.634615	0.292369	0.770004	0.99893
104254	5.5134	0.583407	0.925455	0.6304	0.528433	0.99893
128967	91.3466	0.496569	0.490331	1.01272	0.311194	0.99893
154655	41.0616	-0.416969	0.522364	-0.798234	0.424735	0.99893
104257	20.509	0.380958	0.592236	0.643254	0.520059	0.99893
157630	11.6487	0.415012	0.679655	0.610621	0.54145	0.99893
157631	11.8906	0.212533	0.702341	0.302607	0.76219	0.99893
104260	11.2526	-0.612455	0.684911	-0.894212	0.371209	0.99893
154656	52.9361	0.605077	0.496399	1.21893	0.22287	0.99893
104262	0.994749	1.66251	2.06195	0.806279	0.420082	0.99893
154657	25.9237	0.40509	0.54343	0.745432	0.45601	0.99893
135450	9.47306	0.845596	0.73125	1.15637	0.24753	0.99893
151236	9.1747	-0.582011	0.721834	-0.806294	0.420073	0.99893
104269	3.80258	-0.478557	1.02749	-0.465753	0.641392	0.99893
77682	12.2345	0.37581	0.671145	0.559953	0.575512	0.99893
157639	13.019	0.44244	0.668623	0.661719	0.508152	0.99893
77680	7.54769	0.269168	0.788506	0.341365	0.732829	0.99893
104273	12.7673	1.09881	0.7369	1.49112	0.13593	0.99893
154658	11.212	0.495472	0.729768	0.678945	0.497173	0.99893
104275	22.8845	0.379456	0.586839	0.64661	0.517885	0.99893
135386	6.4974	-0.280529	0.843001	-0.332774	0.739305	0.99893
136045	32.8109	0.128264	0.561947	0.228248	0.819453	0.99893
157645	19.1251	-0.931506	0.698739	-1.33313	0.182491	0.99893
137073	3.94333	-0.250711	1.01234	-0.247654	0.804402	0.99893
182094	28.783	-0.183977	0.532742	-0.34534	0.729839	0.99893
135474	14.821	-0.861338	0.632695	-1.36138	0.173394	0.99893
157648	11.1798	0.109132	0.695541	0.156902	0.875322	0.99893
182097	50.9541	0.219148	0.466631	0.469638	0.638614	0.99893
104285	33.2528	0.189972	0.646653	0.293777	0.768928	0.99893
151241	54.8658	0.636432	0.507867	1.25315	0.210152	0.99893
104287	14.8204	0.354645	0.735832	0.481964	0.629831	0.99893
137005	7.11834	1.0918	0.891196	1.2251	0.220539	0.99893
154662	8.33775	0.712117	0.795319	0.895385	0.370581	0.99893
77661	7.92928	1.22353	0.873522	1.40069	0.161307	0.99893
104294	56.1519	0.105997	0.510932	0.207458	0.835652	0.99893
136758	8.28647	0.493858	0.806133	0.612627	0.540123	0.99893
154664	22.7445	-0.360844	0.622072	-0.580068	0.561869	0.99893
104298	56.9494	0.337128	0.529454	0.636746	0.52429	0.99893
104300	5.12099	1.31351	1.13178	1.16057	0.245817	0.99893
154666	3.03636	-0.919923	1.24225	-0.740528	0.458979	0.99893
33029	44.6062	0.219921	0.57893	0.379874	0.704039	0.99893
157671	12.998	0.550495	0.673914	0.816862	0.414007	0.99893
104312	112.711	-0.1445	0.59519	-0.242779	0.808176	0.99893
46661	38.2244	-0.37447	0.547336	-0.684168	0.493869	0.99893
104315	3.76357	0.671714	1.0406	0.645507	0.518599	0.99893
104316	45.4682	0.489418	0.548593	0.892132	0.372322	0.99893
154667	4.52139	1.21037	1.01167	1.19641	0.231538	0.99893
104318	56.276	-0.597324	0.475774	-1.25548	0.209306	0.99893
154668	33.8922	0.0905195	0.522214	0.173338	0.862386	0.99893
31899	11.9651	0.703164	0.829427	0.847771	0.396566	0.99893
104322	4.54289	0.160985	0.999813	0.161016	0.872081	0.99893
46655	176.341	-0.591365	0.524394	-1.12771	0.259441	0.99893
77636	5.68009	0.761712	0.98665	0.772018	0.440104	0.99893
77635	8.29963	0.0833195	0.826265	0.100839	0.919678	0.99893
187713	71.5693	-0.147904	0.476196	-0.310595	0.756108	0.99893
77633	4.38966	0.357468	1.07558	0.332349	0.739626	0.99893
104329	6.25766	0.762341	0.925452	0.823749	0.410082	0.99893
72021	17.2526	0.448584	0.674226	0.665332	0.505838	0.99893
130572	26.9245	-0.465323	0.54322	-0.856601	0.391666	0.99893
104334	1.45358	1.10252	1.78263	0.618482	0.536258	0.99893
154672	30.928	0.256034	0.569167	0.449839	0.652826	0.99893
104337	50.5784	0.143739	0.480311	0.299261	0.764741	0.99893
104338	7.68535	-0.331887	0.805788	-0.411879	0.680428	0.99893
104340	1.29709	0.998262	1.82028	0.548412	0.583409	0.99893
182117	10.957	-0.276371	0.676899	-0.408291	0.68306	0.99893
77622	1.52361	2.61188	1.81189	1.44152	0.149437	0.99893
104343	2.06044	1.59928	1.50134	1.06523	0.286771	0.99893
127304	71.6916	-0.06245	0.512699	-0.121806	0.903052	0.99893
90380	45.1686	0.260987	0.498072	0.523995	0.600282	0.99893
135172	16.0061	0.134507	0.637316	0.211052	0.832846	0.99893
104348	27.2317	0.365389	0.675938	0.540566	0.588807	0.99893
104349	18.1748	-0.0565784	0.61527	-0.091957	0.926732	0.99893
104350	14.3157	-0.544933	0.690049	-0.789701	0.429702	0.99893
154673	24.2584	0.153673	0.558814	0.274999	0.783317	0.99893
135024	27.0226	0.343281	0.581253	0.590587	0.554797	0.99893
151257	129.634	-0.273261	0.428793	-0.63728	0.523942	0.99893
187721	85.6474	-0.316431	0.446022	-0.709452	0.478044	0.99893
154675	19.9305	-0.499291	0.633241	-0.78847	0.430422	0.99893
104357	17.3979	0.593679	0.762133	0.77897	0.435997	0.99893
157710	3.14878	1.07979	1.18844	0.90858	0.363572	0.99893
137037	31.5743	-0.0668715	0.550436	-0.121488	0.903304	0.99893
154676	50.3298	-0.0867818	0.676941	-0.128197	0.897993	0.99893
104361	11.0957	0.509758	0.707519	0.720486	0.471226	0.99893
154677	30.0006	-0.350359	0.552692	-0.633913	0.526137	0.99893
104363	7.23258	-0.74054	0.852002	-0.869176	0.384751	0.99893
104364	1.79775	0.605094	1.43969	0.420294	0.67427	0.99893
157716	16.4459	0.634023	0.700277	0.905389	0.365259	0.99893
154678	245.678	-0.347666	0.427363	-0.813513	0.415924	0.99893
77601	24.1752	-0.209513	0.625889	-0.334745	0.737818	0.99893
154679	44.8962	0.710183	0.581616	1.22105	0.222067	0.99893
157720	41.7387	0.24342	0.579641	0.41995	0.674522	0.99893
120738	12.7	-0.451194	0.73868	-0.610812	0.541324	0.99893
135927	7.56726	-1.13554	0.780206	-1.45544	0.145548	0.99893
72002	2.8193	1.80231	1.35895	1.32625	0.184757	0.99893
151265	59.7351	0.461373	0.47534	0.970617	0.331739	0.99893
104376	34.2197	0.631798	0.580738	1.08792	0.27663	0.99893
134944	204.45	-0.540564	0.465552	-1.16113	0.245591	0.99893
71999	25.5303	-0.272416	0.540359	-0.504138	0.614164	0.99893
154682	92.2825	0.0945988	0.464009	0.203873	0.838453	0.99893
71996	6.43106	-0.743476	0.852252	-0.872366	0.383008	0.99893
151269	39.7683	0.386031	0.677206	0.570036	0.568654	0.99893
32271	3.60508	0.255281	1.11843	0.22825	0.819452	0.99893
157734	87.6165	0.423182	0.467019	0.906135	0.364865	0.99893
157735	15.2203	0.616363	0.639078	0.964457	0.334817	0.99893
104387	19.8184	0.467904	0.750926	0.623102	0.533217	0.99893
157738	24.314	0.207031	0.850126	0.24353	0.807595	0.99893
32511	4.21794	0.738005	1.10271	0.669264	0.503327	0.99893
154683	25.9658	0.610025	0.592412	1.02973	0.303136	0.99893
136852	16.0367	-0.348241	0.647917	-0.537477	0.590938	0.99893
125414	3.1175	0.290658	1.14767	0.25326	0.800067	0.99893
154684	15.1807	0.862465	0.638059	1.3517	0.176471	0.99893
182136	44.2303	-0.371277	0.494457	-0.750878	0.452726	0.99893
136230	7.61917	-0.0948405	0.7869	-0.120524	0.904068	0.99893
104397	11.5136	0.388496	0.706738	0.549703	0.582523	0.99893
151276	20.8949	0.896114	0.614168	1.45907	0.144546	0.99893
77569	2.04101	0.851911	1.52262	0.559502	0.575819	0.99893
186086	59.9295	0.517644	0.549508	0.942015	0.346185	0.99893
134992	20.6268	-0.367911	0.593568	-0.619829	0.53537	0.99893
151279	13.4539	0.513122	0.651244	0.78791	0.430749	0.99893
104405	7.60756	-0.161552	0.844405	-0.191321	0.848274	0.99893
136618	264.056	-0.0827055	0.410865	-0.201296	0.840467	0.99893
157757	123.789	-0.143807	0.511929	-0.280912	0.778778	0.99893
187737	12.2179	0.588579	0.752118	0.782562	0.433884	0.99893
104410	15.0709	0.309172	0.61897	0.499494	0.617431	0.99893
136316	3.88578	0.103484	1.06462	0.0972027	0.922565	0.99893
104412	7.2573	-0.774926	0.799637	-0.969097	0.332497	0.99893
104413	32.8737	0.744294	0.523714	1.42119	0.155263	0.99893
104414	13.5527	-0.408485	0.66673	-0.61267	0.540095	0.99893
77555	5.24562	-0.134292	0.911803	-0.147282	0.882909	0.99893
104417	10.8949	-0.993751	0.725035	-1.37063	0.170492	0.99893
17074	15.563	0.0645841	0.696364	0.0927447	0.926106	0.99893
12667	68.3966	-0.669469	0.533686	-1.25442	0.209688	0.99893
104420	13.4134	-0.455023	0.660361	-0.689052	0.49079	0.99893
134928	103.743	0.698705	0.661909	1.05559	0.291156	0.99893
77549	18.2888	0.853236	0.632394	1.34922	0.177268	0.99893
157772	79.5299	0.622038	0.495102	1.25638	0.208977	0.99893
104426	20.2597	0.235604	0.705814	0.333805	0.738527	0.99893
154687	12.7431	0.21024	0.664753	0.316268	0.751799	0.99893
129820	23.8684	0.544809	0.572019	0.952433	0.340878	0.99893
123792	4.8484	0.138562	0.933245	0.148473	0.881969	0.99893
182141	21.9498	0.257725	0.56149	0.459001	0.646234	0.99893
134164	22.474	-0.109527	0.649887	-0.168532	0.866165	0.99893
104432	31.7498	-0.82424	0.554596	-1.4862	0.137226	0.99893
151287	28.5389	-0.241779	0.52218	-0.463019	0.643351	0.99893
168472	9.44025	0.930121	0.847866	1.09701	0.272635	0.99893
154692	83.3963	-0.221834	0.571727	-0.388006	0.698011	0.99893
77537	12.3992	0.0846302	0.723181	0.117025	0.90684	0.99893
136451	66.6927	-0.109591	0.483547	-0.22664	0.820704	0.99893
136414	26.8488	0.119519	0.533335	0.224098	0.822681	0.99893
77533	1.24175	0.342617	1.83441	0.186773	0.851839	0.99893
182146	17.3528	-0.279163	0.603142	-0.462847	0.643474	0.99893
157789	14.4233	0.132348	0.630308	0.209974	0.833688	0.99893
104445	6.55147	0.212363	0.9425	0.225319	0.821731	0.99893
136314	75.4762	0.907261	0.635773	1.42702	0.153574	0.99893
77524	1.50776	2.60098	1.73878	1.49586	0.134689	0.99893
90349	8.84038	0.436941	0.847517	0.515554	0.606166	0.99893
157796	35.0716	0.0758056	0.524812	0.144443	0.88515	0.99893
87369	15.6167	0.658093	0.66535	0.989094	0.322617	0.99893
17406	2.59009	1.27392	1.35441	0.94057	0.346925	0.99893
136287	6.87375	-0.224596	0.834904	-0.269009	0.787923	0.99893
154696	8.34677	0.722454	0.82642	0.874198	0.38201	0.99893
104459	12.0439	0.577315	0.747069	0.772774	0.439656	0.99893
77513	29.3191	0.169874	0.550645	0.3085	0.757702	0.99893
154697	3.67669	-0.136681	1.20425	-0.113498	0.909635	0.99893
104464	0.417817	-2.74179	2.9077	-0.942942	0.345711	0.99893
134845	22.9197	0.342295	0.574377	0.595942	0.551214	0.99893
31905	8.82695	-0.246899	0.743159	-0.332229	0.739716	0.99893
104469	4.92852	0.59376	0.985397	0.602559	0.546802	0.99893
157811	22.1734	0.30175	0.606373	0.49763	0.618745	0.99893
104471	5.06105	0.98933	0.94053	1.05189	0.292852	0.99893
154698	18.3549	-0.406248	0.621086	-0.654093	0.513052	0.99893
182155	8.79905	0.159209	0.778313	0.204556	0.837919	0.99893
157817	26.7078	-0.735928	0.583215	-1.26185	0.207004	0.99893
186091	70.4271	-0.545133	0.461882	-1.18024	0.237904	0.99893
77497	60.0966	0.477321	0.459184	1.0395	0.298572	0.99893
154700	11.3998	-0.207041	0.692375	-0.299031	0.764917	0.99893
154701	175.037	-0.680911	0.512714	-1.32805	0.184161	0.99893
104483	7.87407	1.10103	0.823015	1.3378	0.180963	0.99893
104484	17.8249	0.752801	0.620536	1.21315	0.225074	0.99893
157825	8.97848	-0.278509	0.875767	-0.318018	0.750472	0.99893
182161	43.3532	0.700579	0.570086	1.2289	0.219109	0.99893
182163	64.2295	-0.331611	0.50322	-0.658979	0.50991	0.99893
135169	50.3925	-0.20338	0.663774	-0.3064	0.7593	0.99893
134344	36.0053	0.077699	0.501837	0.154829	0.876956	0.99893
104492	17.3658	0.646274	0.662405	0.975647	0.32924	0.99893
125237	1.7421	2.04375	1.63412	1.25068	0.211052	0.99893
104495	12.0307	-0.823641	0.762516	-1.08016	0.28007	0.99893
77484	14.9255	0.470452	0.666596	0.705753	0.480342	0.99893
104497	59.3796	-0.13961	0.496631	-0.281114	0.778623	0.99893
186095	32.872	-0.648676	0.544824	-1.19061	0.233805	0.99893
104499	1.06006	2.03661	1.98144	1.02784	0.304024	0.99893
128468	20.068	0.255177	0.627143	0.406888	0.68409	0.99893
154703	60.2424	0.0543963	0.455438	0.119438	0.904929	0.99893
154704	12.2159	-0.605883	0.657044	-0.922136	0.356458	0.99893
104504	5.90037	0.852073	0.941663	0.90486	0.365539	0.99893
157841	7.6528	0.523669	0.821379	0.637549	0.523767	0.99893
104507	8.63771	0.48627	1.00411	0.484278	0.628189	0.99893
24680	19.5189	0.0577259	0.610649	0.0945321	0.924686	0.99893
186097	146.709	0.259364	0.471152	0.550489	0.581984	0.99893
157848	9.89923	1.07104	0.8359	1.2813	0.200089	0.99893
154707	9.38101	0.115515	0.763908	0.151216	0.879805	0.99893
104515	57.2572	0.461971	0.62655	0.737325	0.460925	0.99893
77465	4.1944	0.391596	0.999297	0.391871	0.695153	0.99893
104517	10.0342	0.757971	0.742734	1.02052	0.307484	0.99893
157853	5.01645	0.289948	0.929485	0.311944	0.755083	0.99893
154708	1.02156	-0.174886	1.861	-0.0939742	0.92513	0.99893
151310	3.15887	1.03863	1.26398	0.821717	0.411238	0.99893
154710	7.76772	0.192389	0.847418	0.22703	0.820401	0.99893
31509	28.0103	0.0760197	0.607087	0.12522	0.900349	0.99893
157861	15.2059	-0.325506	0.706369	-0.460817	0.64493	0.99893
32737	3.71114	1.68579	1.15851	1.45513	0.145633	0.99893
130893	13.6888	0.956353	0.659061	1.45108	0.146756	0.99893
126132	3.22596	1.47045	1.23479	1.19085	0.233713	0.99893
175340	59.8423	-0.385402	0.529303	-0.728132	0.466533	0.99893
104532	2.44403	-0.194308	1.37802	-0.141005	0.887866	0.99893
77448	5.23071	-0.33354	0.90219	-0.3697	0.711606	0.99893
104534	14.8026	0.290685	0.780337	0.372512	0.709511	0.99893
157870	26.4613	-0.28258	0.642817	-0.439596	0.66023	0.99893
157871	4.3223	-0.185833	1.04848	-0.17724	0.859319	0.99893
157873	6.87488	-0.95427	0.806468	-1.18327	0.236702	0.99893
104539	166575	0.440953	0.527946	0.835225	0.403591	0.99893
104540	36.8833	0.829285	0.560057	1.48072	0.138682	0.99893
104542	35.8411	0.687864	0.765052	0.899108	0.368595	0.99893
154712	10.8775	0.967938	0.712669	1.35819	0.174405	0.99893
104544	19.4294	0.767759	0.754341	1.01779	0.308779	0.99893
154713	14.4586	0.202415	0.690217	0.293263	0.769321	0.99893
151316	38.5078	0.428131	0.595656	0.718756	0.472291	0.99893
104550	8.06265	0.225913	0.799413	0.282599	0.777485	0.99893
154714	2.17112	0.63539	1.40574	0.451998	0.651271	0.99893
187782	49.1442	0.281553	0.523668	0.537655	0.590815	0.99893
182185	6.30745	0.292644	0.84862	0.344847	0.730209	0.99893
154715	29.0141	-0.058852	0.565666	-0.10404	0.917137	0.99893
120577	43.4957	0.0721866	0.547049	0.131956	0.895019	0.99893
157890	66.0427	0.0483112	0.452551	0.106753	0.914985	0.99893
22221	4.12123	0.892152	1.11151	0.802652	0.422176	0.99893
31887	4.31058	0.435872	1.13916	0.382627	0.701996	0.99893
104563	17.3958	-0.400943	0.611552	-0.655615	0.512072	0.99893
182187	6.26893	1.25224	0.913856	1.37028	0.170599	0.99893
157897	55.9724	0.120378	0.474	0.253962	0.799525	0.99893
135002	35.664	0.198508	0.49943	0.397469	0.691021	0.99893
135464	13.3245	-0.36966	0.75764	-0.48791	0.625614	0.99893
135666	9.58643	1.07408	0.755554	1.42157	0.15515	0.99893
104572	2.59358	0.423364	1.30978	0.323233	0.746518	0.99893
32669	55.9522	0.420348	0.52884	0.79485	0.426701	0.99893
154716	15.5274	0.361088	0.643556	0.561083	0.574741	0.99893
157907	21.3631	0.217356	0.590005	0.368396	0.712578	0.99893
130734	17.098	-0.150639	0.622783	-0.24188	0.808873	0.99893
130059	21.7666	-0.805059	0.560404	-1.43657	0.150841	0.99893
32738	9.10432	0.503332	0.739373	0.680756	0.496026	0.99893
104582	17.957	1.07246	0.717564	1.49459	0.135022	0.99893
90308	356.193	-0.0717665	0.459421	-0.156211	0.875867	0.99893
104585	1.13342	0.74767	1.79373	0.416824	0.676807	0.99893
104586	34.8851	-0.369225	0.675061	-0.546951	0.584413	0.99893
157916	6.41682	0.696255	0.871606	0.798818	0.424396	0.99893
132101	14.2797	0.0787533	0.642186	0.122633	0.902398	0.99893
154720	13.9733	0.210184	0.64029	0.328263	0.742713	0.99893
154721	20.6121	0.483976	0.630837	0.767197	0.442964	0.99893
104592	7.97217	1.01927	1.0221	0.997228	0.318654	0.99893
104593	0.801958	0.762115	2.15429	0.353766	0.723514	0.99893
154722	37.4887	-0.507596	0.532196	-0.953778	0.340196	0.99893
104595	39.561	-0.0392903	0.500137	-0.078559	0.937383	0.99893
157923	1.00074	1.94029	1.94669	0.996716	0.318902	0.99893
77390	2.62167	0.975876	1.34056	0.727961	0.466637	0.99893
128629	15.1745	0.164939	0.674454	0.244552	0.806803	0.99893
157928	19.3701	-0.0653863	0.617425	-0.105902	0.91566	0.99893
77387	20.3343	0.414635	0.580672	0.714061	0.47519	0.99893
134968	33.9784	-0.200989	0.581122	-0.345863	0.729445	0.99893
154724	20.8331	-0.319525	0.630974	-0.506399	0.612577	0.99893
24286	0.393756	0.422044	2.9357	0.143763	0.885688	0.99893
186106	32.4206	0.540448	0.540686	0.999561	0.317523	0.99893
157934	38.218	-0.207411	0.502787	-0.412523	0.679956	0.99893
77381	2.22887	0.411349	1.38737	0.296495	0.766852	0.99893
104610	51.3856	0.739853	0.539859	1.37046	0.170545	0.99893
157936	13.8272	-0.474084	0.688924	-0.688152	0.491357	0.99893
104612	4.02424	0.974606	2.58166	0.377511	0.705794	0.99893
104613	26.6338	-0.708006	0.5441	-1.30124	0.193175	0.99893
135323	9.65508	0.334687	0.761033	0.43978	0.660096	0.99893
104615	5.29789	-0.878372	0.925521	-0.949057	0.342592	0.99893
186107	42.8771	-0.225045	0.524373	-0.429169	0.6678	0.99893
77373	9.33948	0.757033	0.785495	0.963765	0.335164	0.99893
157943	4.31754	-0.297913	1.038	-0.287008	0.774106	0.99893
77371	1.65034	0.978398	1.52933	0.639756	0.522331	0.99893
154725	207.368	-0.659128	0.483352	-1.36366	0.172675	0.99893
46521	302.816	-0.493538	0.529365	-0.932321	0.351171	0.99893
151329	48.613	-0.431725	0.486931	-0.886624	0.375282	0.99893
186110	44.3127	-0.183288	0.500519	-0.366197	0.714218	0.99893
157949	9.11535	0.802424	0.810599	0.989915	0.322216	0.99893
104627	13.4964	0.101104	0.721896	0.140054	0.888618	0.99893
104628	25.5792	0.525756	0.549612	0.956595	0.338772	0.99893
104629	31.7623	-0.87097	0.576321	-1.51126	0.130723	0.99893
136827	104.868	-0.454692	0.534959	-0.849957	0.395349	0.99893
90296	36.5853	-0.495161	0.540461	-0.916184	0.359571	0.99893
187804	25.514	-0.287647	0.560329	-0.513353	0.607704	0.99893
104634	3.08182	0.718103	1.15838	0.619918	0.535312	0.99893
104635	2.01696	-0.272163	1.42202	-0.191391	0.848219	0.99893
104636	19.325	0.774196	0.670495	1.15466	0.248228	0.99893
104637	24.6554	-0.720386	0.65296	-1.10326	0.269913	0.99893
77356	27.4214	-0.437134	0.533673	-0.819105	0.412727	0.99893
157961	12.0303	0.377199	0.746793	0.505092	0.613495	0.99893
104640	23.7505	0.281726	0.545544	0.516413	0.605566	0.99893
33312	15.685	0.0595655	0.637836	0.0933869	0.925596	0.99893
154734	12.4974	0.220057	0.712296	0.308941	0.757367	0.99893
157965	2.23619	2.5187	1.64589	1.5303	0.125943	0.99893
154735	19.1111	-0.0508206	0.579264	-0.0877331	0.930089	0.99893
154736	7.85164	-0.179094	0.800694	-0.223673	0.823011	0.99893
154737	48.7524	0.399392	0.515023	0.775484	0.438054	0.99893
77346	14.8098	0.427394	0.683646	0.625169	0.53186	0.99893
154738	148.377	-0.313167	0.43723	-0.716252	0.473836	0.99893
33483	12.61	-0.111382	0.663943	-0.167759	0.866773	0.99893
77344	13.2559	-0.342716	0.751084	-0.456295	0.648178	0.99893
154739	36.1604	-0.69191	0.660917	-1.04689	0.295148	0.99893
154740	11.2319	0.486664	0.704023	0.691262	0.489401	0.99893
154741	17.7711	-0.558202	0.616969	-0.904748	0.365599	0.99893
104655	3.14328	1.31358	1.2018	1.09301	0.274389	0.99893
157977	73.8146	-0.457045	0.507519	-0.900548	0.367829	0.99893
157978	15.5283	0.34433	0.818016	0.420933	0.673804	0.99893
104658	3.26072	0.261261	1.11234	0.234875	0.814306	0.99893
133378	19.1877	0.0877443	0.695015	0.126248	0.899536	0.99893
104660	5.67185	1.04215	0.938126	1.11088	0.26662	0.99893
136063	276.302	0.412135	0.490028	0.841044	0.400323	0.99893
133632	3.70128	-0.291621	1.12312	-0.259652	0.795132	0.99893
134587	4.75405	0.113623	1.06448	0.10674	0.914996	0.99893
154742	38.8039	-0.222489	0.512807	-0.433865	0.664386	0.99893
104666	13.6955	0.196961	0.657086	0.29975	0.764368	0.99893
154743	108.887	0.228109	0.49033	0.465215	0.641777	0.99893
157990	70.2473	-0.775274	0.590017	-1.31399	0.188851	0.99893
154744	14.5462	0.0832023	0.674692	0.123319	0.901855	0.99893
157992	2.8708	-0.447778	1.21327	-0.369067	0.712078	0.99893
77324	5.09113	0.185873	1.07319	0.173198	0.862496	0.99893
125403	2.55596	2.27393	1.4544	1.56348	0.117939	0.99893
154745	1.61039	-0.465313	1.53958	-0.302234	0.762474	0.99893
157997	7.45006	0.633352	0.875841	0.723135	0.469597	0.99893
157998	14.4247	-0.131388	0.623504	-0.210725	0.833102	0.99893
133635	4.7017	0.838635	0.96636	0.867829	0.385488	0.99893
151349	234.859	-0.453887	0.548868	-0.826952	0.408264	0.99893
154746	15.2392	0.414072	0.654203	0.632941	0.526772	0.99893
134775	14.7595	0.354347	0.691136	0.512701	0.60816	0.99893
104681	4.83184	0.66829	0.943218	0.708521	0.478622	0.99893
104682	12.9257	-0.181548	0.683818	-0.265491	0.790631	0.99893
87320	773.071	0.262998	0.505753	0.520013	0.603055	0.99893
154748	11.6164	0.65856	0.710501	0.926896	0.353981	0.99893
104685	13.8502	0.215393	0.696289	0.309344	0.75706	0.99893
158007	162.803	0.507964	0.427652	1.1878	0.234913	0.99893
158009	10.8743	0.847216	0.75058	1.12875	0.259004	0.99893
104689	11.4211	-0.79833	0.726825	-1.09838	0.272039	0.99893
77308	15.989	-0.620986	0.609826	-1.0183	0.308535	0.99893
154749	4.05301	0.559204	1.03745	0.539018	0.589874	0.99893
136720	7.81032	0.55742	0.85725	0.650242	0.515536	0.99893
182226	10.926	-0.301698	0.761267	-0.39631	0.691876	0.99893
154752	371.189	-0.455434	0.467688	-0.973798	0.330157	0.99893
104696	12.6975	0.336177	0.661019	0.508574	0.611051	0.99893
158016	8.62743	0.74761	0.813804	0.91866	0.358273	0.99893
154753	1153.93	-0.686997	0.518334	-1.32539	0.18504	0.99893
104699	10.9157	0.663211	0.712454	0.930883	0.351914	0.99893
104700	15.0569	0.0650482	0.657348	0.0989554	0.921174	0.99893
137115	129.348	-0.231683	0.506869	-0.457087	0.647608	0.99893
77297	20.5219	-0.044357	0.565481	-0.0784411	0.937477	0.99893
187826	19.226	-0.404861	0.592174	-0.683686	0.494173	0.99893
121008	12.2391	0.106503	0.809444	0.131576	0.89532	0.99893
151359	26.4905	0.465721	0.553196	0.841874	0.399858	0.99893
120370	13.845	-0.329582	0.623982	-0.528192	0.597366	0.99893
154755	13.1455	0.511992	0.733136	0.698359	0.484953	0.99893
77290	13.9231	0.593505	0.77699	0.763852	0.444956	0.99893
151361	28.1858	0.61645	0.609219	1.01187	0.3116	0.99893
175441	149.86	-0.476772	0.466824	-1.02131	0.307107	0.99893
104714	34.8473	0.188706	0.569036	0.331623	0.740174	0.99893
158032	2.78685	1.19174	1.32345	0.900478	0.367866	0.99893
135157	7.18181	0.382933	0.853085	0.44888	0.653518	0.99893
154758	41.5938	-0.347143	0.496008	-0.699874	0.484006	0.99893
125710	4.0477	0.908652	1.11256	0.816726	0.414085	0.99893
32094	1.58392	1.5413	1.68732	0.913459	0.361001	0.99893
104722	2.29954	0.161903	1.37505	0.117744	0.90627	0.99893
158038	22.6968	-0.253781	0.559108	-0.453904	0.649898	0.99893
151364	6.98181	0.299828	0.817995	0.36654	0.713962	0.99893
77277	1.81715	1.52788	1.56827	0.974248	0.329933	0.99893
104727	0.741479	1.54601	2.38777	0.647469	0.517328	0.99893
32820	67.1654	-0.235566	0.6017	-0.391501	0.695427	0.99893
136605	18.67	0.220864	0.582423	0.379216	0.704527	0.99893
77271	324.224	-0.231164	0.52354	-0.441541	0.658822	0.99893
104732	45.8583	0.434046	0.516765	0.839928	0.400949	0.99893
135106	10.6465	0.248297	0.719865	0.344921	0.730153	0.99893
104734	2.02085	1.00891	1.50246	0.671509	0.501896	0.99893
154760	5.81771	0.142702	0.941267	0.151606	0.879498	0.99893
104736	17.9154	0.40972	0.608971	0.672807	0.50107	0.99893
182237	9.37948	1.00668	0.763682	1.31819	0.18744	0.99893
158052	11.125	0.958312	0.911667	1.05116	0.293183	0.99893
168620	93.5344	-0.291818	0.466677	-0.625311	0.531767	0.99893
104741	110.95	-0.347041	0.571092	-0.607679	0.5434	0.99893
158056	1.18905	2.21467	1.84201	1.20231	0.229242	0.99893
31991	14.9091	0.201499	0.790265	0.254976	0.798741	0.99893
104746	10.3988	0.627581	0.7228	0.868264	0.38525	0.99893
158059	86.5931	-0.319641	0.503776	-0.63449	0.525761	0.99893
158060	6.58933	0.249553	0.90768	0.274935	0.783366	0.99893
158061	3.67843	0.957787	1.23594	0.774946	0.438371	0.99893
154764	4.41138	0.242009	1.03017	0.234922	0.81427	0.99893
104751	21.2936	0.758618	0.598376	1.2678	0.204871	0.99893
154765	65.3969	-0.178829	0.587329	-0.304479	0.760763	0.99893
158066	12.0493	0.692861	0.712721	0.972136	0.330983	0.99893
154766	488.615	-0.424322	0.563312	-0.753263	0.451292	0.99893
104756	17.9785	0.586046	0.633535	0.925041	0.354944	0.99893
158069	16.3328	0.535253	0.688121	0.777847	0.436659	0.99893
154769	531.348	-0.48533	0.493803	-0.982841	0.325686	0.99893
104761	6.64964	1.23553	0.91033	1.35724	0.174707	0.99893
77243	18.9703	0.0580049	0.608125	0.0953833	0.92401	0.99893
127211	25.1001	0.0713699	0.560987	0.127222	0.898765	0.99893
104766	12.7263	0.963885	0.839792	1.14777	0.251065	0.99893
154770	10.9834	-0.481945	0.696105	-0.692345	0.48872	0.99893
104770	115.834	0.451419	0.431543	1.04606	0.295534	0.99893
104771	25.0637	-0.0871234	0.554067	-0.157244	0.875053	0.99893
154771	24.5108	0.335709	0.543422	0.617769	0.536728	0.99893
104774	1.09421	0.578994	1.90661	0.303677	0.761374	0.99893
154772	17.6735	-0.105552	0.601816	-0.175389	0.860774	0.99893
158084	5.19789	0.6374	1.01622	0.627226	0.530511	0.99893
154773	10.3997	0.392158	0.738946	0.530699	0.595627	0.99893
136148	15.4914	0.668459	0.635039	1.05263	0.292512	0.99893
136103	14.3529	0.32612	0.659431	0.494548	0.620919	0.99893
136556	16.6375	-0.19072	0.666304	-0.286236	0.774698	0.99893
77225	15.2159	0.430993	0.829866	0.519353	0.603515	0.99893
104783	51.0328	-0.328028	0.62114	-0.528107	0.597425	0.99893
135835	7.80262	0.309475	0.833231	0.371415	0.710328	0.99893
135793	3.48689	1.79368	1.25296	1.43155	0.152272	0.99893
125474	1.99937	-0.732767	1.42824	-0.513057	0.607911	0.99893
182252	19.6911	0.709961	0.628782	1.1291	0.258854	0.99893
46417	23.6261	-0.63192	0.559523	-1.12939	0.258733	0.99893
134153	4.32785	-0.277936	1.0043	-0.276747	0.781975	0.99893
104793	56.865	-0.106753	0.46415	-0.229997	0.818094	0.99893
158103	2.04483	2.24697	1.55691	1.44323	0.148957	0.99893
158104	5.54745	0.299777	0.989751	0.302881	0.761981	0.99893
134408	15.2045	0.451612	0.763714	0.591336	0.554295	0.99893
46410	99.803	-0.235523	0.430189	-0.547488	0.584043	0.99893
154777	116.741	-0.145629	0.569962	-0.255507	0.798332	0.99893
31173	20.6891	-0.66513	0.629421	-1.05673	0.290633	0.99893
125868	0.830502	-0.67219	2.3067	-0.291408	0.77074	0.99893
136978	2.3428	1.90826	1.47665	1.29229	0.196256	0.99893
104805	4.04118	0.539674	1.05935	0.509441	0.610443	0.99893
182259	12.6477	0.87498	0.780851	1.12055	0.262481	0.99893
104807	10.9414	-0.807623	0.770908	-1.04763	0.294811	0.99893
104809	10.9469	0.946854	0.741022	1.27777	0.201331	0.99893
77196	88.7995	0.345249	0.466205	0.740552	0.458965	0.99893
135153	98.231	0.256922	0.483259	0.531644	0.594973	0.99893
136540	236.509	-0.522815	0.501592	-1.04231	0.297267	0.99893
77192	178.915	0.266323	0.428228	0.621919	0.533995	0.99893
158125	12.8898	-0.26876	0.710636	-0.378196	0.705285	0.99893
32392	10.475	0.454839	0.705576	0.644635	0.519164	0.99893
104818	26.8739	-0.225129	0.548038	-0.410791	0.681226	0.99893
158129	13.8989	0.186782	0.814042	0.229451	0.818519	0.99893
77185	13.3201	0.168166	0.747359	0.225014	0.821969	0.99893
158131	1.81551	1.39459	1.68076	0.829738	0.406687	0.99893
104824	55.1137	-0.0641791	0.474474	-0.135264	0.892403	0.99893
104825	19.4441	-0.563086	0.604146	-0.932036	0.351318	0.99893
154779	38.2728	0.300913	0.586785	0.512816	0.60808	0.99893
154780	8.09462	0.748692	0.809688	0.924668	0.355139	0.99893
154781	7.79134	0.458845	0.77639	0.590998	0.554522	0.99893
77173	7.19721	0.253063	0.922935	0.274194	0.783936	0.99893
154782	4.5247	0.58833	0.963381	0.610693	0.541403	0.99893
154783	3.87654	-0.236872	1.10619	-0.214133	0.830443	0.99893
77167	36.4951	0.462561	0.520727	0.8883	0.374379	0.99893
71831	1.9565	2.14301	1.57565	1.36007	0.173807	0.99893
158149	8.53203	-0.713316	0.747983	-0.953652	0.34026	0.99893
182270	101.106	-0.487267	0.473376	-1.02935	0.303318	0.99893
104849	18.9444	0.569111	0.619555	0.91858	0.358315	0.99893
158152	26.9323	0.153328	0.545415	0.281122	0.778617	0.99893
135297	7.62695	-1.10153	0.828438	-1.32965	0.183634	0.99893
32429	10.6681	0.361138	0.825345	0.43756	0.661705	0.99893
154785	9.45155	0.922785	0.739804	1.24734	0.212274	0.99893
151396	15.7686	-0.249097	0.698345	-0.356696	0.721319	0.99893
175519	10.9696	0.856045	0.758919	1.12798	0.259329	0.99893
104858	3.8874	0.236628	1.06203	0.222808	0.823685	0.99893
154788	81.6189	0.162754	0.528111	0.308181	0.757944	0.99893
175524	6.15035	0.582168	0.904447	0.643673	0.519787	0.99893
175528	25.6844	-0.16144	0.554776	-0.291	0.771052	0.99893
104863	45.5357	-0.396937	0.503028	-0.789095	0.430057	0.99893
123050	5.78462	0.209985	0.87938	0.238788	0.81127	0.99893
104865	0.650454	2.38902	2.28415	1.04592	0.2956	0.99893
104867	13.0221	0.703655	0.672559	1.04623	0.295453	0.99893
168698	262.214	-0.423328	0.494673	-0.855772	0.392124	0.99893
154790	16.8044	-0.32976	0.61295	-0.537989	0.590585	0.99893
158170	79.4941	-0.329112	0.506372	-0.649941	0.51573	0.99893
154791	5.15104	1.09064	0.966806	1.12809	0.259282	0.99893
104877	12.1158	-0.397256	0.683051	-0.58159	0.560843	0.99893
158175	63.5376	0.301814	0.581968	0.518609	0.604033	0.99893
158176	15.0195	0.178233	0.626572	0.284458	0.77606	0.99893
32837	35.5902	0.222268	0.513769	0.432622	0.665289	0.99893
104882	4.73574	0.412503	0.979944	0.420945	0.673795	0.99893
154792	174.837	-0.417571	0.543796	-0.76788	0.442558	0.99893
158182	2.72001	0.871092	1.24085	0.70201	0.482673	0.99893
125075	1.61582	1.36273	1.64348	0.829177	0.407004	0.99893
104887	818.841	-0.419226	0.515756	-0.812837	0.416312	0.99893
104888	2.43517	-0.450335	1.21045	-0.372039	0.709864	0.99893
104890	11.2143	0.389774	0.749582	0.519989	0.603071	0.99893
151406	10.2938	0.928655	0.740564	1.25398	0.209848	0.99893
182286	92.924	0.198148	0.490053	0.40434	0.685962	0.99893
154794	568.579	-0.375497	0.534295	-0.70279	0.482187	0.99893
134874	13.8031	0.950157	0.821139	1.15712	0.247223	0.99893
154797	20.8959	-0.500847	0.674106	-0.74298	0.457494	0.99893
175557	30.2398	0.245264	0.538649	0.455333	0.64887	0.99893
104898	28.5321	0.31088	0.794187	0.391444	0.695469	0.99893
154798	19.9196	-0.173374	0.593282	-0.292229	0.770111	0.99893
182291	118.965	0.192128	0.525713	0.365462	0.714767	0.99893
151412	20.9447	0.795376	0.674727	1.17881	0.238473	0.99893
154800	3.22765	1.73965	1.23201	1.41204	0.157937	0.99893
186155	69.3843	-0.25065	0.646372	-0.38778	0.698179	0.99893
104904	27.9683	-0.605198	0.547943	-1.10449	0.26938	0.99893
104905	4.64722	1.12853	1.04969	1.07511	0.282324	0.99893
158202	29.9067	-0.511008	0.531918	-0.960688	0.336709	0.99893
135576	9.32783	-0.24921	0.804058	-0.30994	0.756607	0.99893
158204	31.6401	0.705557	0.597689	1.18048	0.237811	0.99893
104909	10.7853	-0.394832	0.796531	-0.49569	0.620113	0.99893
154804	11.2974	-0.241895	0.738197	-0.327684	0.743151	0.99893
158208	10.7557	0.448519	0.695151	0.645211	0.518791	0.99893
90209	32.7539	0.352127	0.532307	0.661512	0.508284	0.99893
158210	26.0534	0.633945	0.583198	1.08701	0.277031	0.99893
46339	32.7552	-0.314819	0.538627	-0.584484	0.558895	0.99893
104915	24.9011	0.236711	0.576975	0.410262	0.681614	0.99893
154806	42.438	0.352385	0.54661	0.644673	0.519139	0.99893
104917	9.91181	0.0601378	0.742252	0.0810208	0.935425	0.99893
104918	20.5411	-0.2861	0.593109	-0.482373	0.629541	0.99893
158215	74.2273	-0.0790604	0.443686	-0.17819	0.858574	0.99893
77098	43.2706	0.816115	0.658259	1.23981	0.215046	0.99893
129990	7.70905	1.1321	0.990479	1.14298	0.253048	0.99893
154807	11.0059	0.443057	0.695145	0.63736	0.52389	0.99893
175579	35.0545	-0.680685	0.507495	-1.34127	0.179834	0.99893
175582	80.0197	0.256007	0.456781	0.560459	0.575167	0.99893
158221	17.6972	-0.261981	0.675868	-0.387622	0.698296	0.99893
126048	0.840166	2.79588	2.21952	1.25968	0.207786	0.99893
77091	8.51272	-0.879374	0.792171	-1.11008	0.266964	0.99893
158225	5.95646	-0.726276	0.856721	-0.84774	0.396583	0.99893
154808	133.573	-0.543029	0.554635	-0.979076	0.327543	0.99893
104932	169.622	-0.449811	0.539668	-0.833496	0.404565	0.99893
158228	33.0535	0.0486044	0.643008	0.0755891	0.939746	0.99893
154810	93.366	-0.470846	0.5615	-0.838551	0.401721	0.99893
154812	130.066	-0.283226	0.539496	-0.524983	0.599595	0.99893
104937	18.5348	-0.129275	0.600998	-0.2151	0.829689	0.99893
104938	5.19573	-1.31598	0.968578	-1.35867	0.174251	0.99893
104940	5.66639	-1.00808	0.896565	-1.12438	0.260852	0.99893
136775	27.2009	0.154901	0.550441	0.281413	0.778394	0.99893
104943	0.870059	1.1237	2.04745	0.548831	0.583121	0.99893
158235	43.0321	0.733774	0.539203	1.36085	0.173561	0.99893
104945	36.8344	0.141295	0.586559	0.240888	0.809642	0.99893
90198	14.4934	0.932376	0.700621	1.33078	0.18326	0.99893
77075	75.0077	0.106424	0.5752	0.185022	0.853212	0.99893
182309	52.6429	0.107094	0.467174	0.229238	0.818684	0.99893
77073	10.5193	0.327086	0.694632	0.470876	0.637729	0.99893
175596	5.6536	0.413724	0.884353	0.467826	0.639909	0.99893
77071	14.6684	0.26136	0.696049	0.375491	0.707296	0.99893
154814	47.7125	0.502987	0.509823	0.986593	0.323842	0.99893
32850	24.9049	0.619946	0.574419	1.07926	0.280473	0.99893
135330	16.7358	0.333628	0.652284	0.511477	0.609017	0.99893
25466	24.1847	0.0766092	0.549329	0.139459	0.889087	0.99893
154815	8.1672	0.356554	0.885536	0.402642	0.687212	0.99893
104957	1.84429	0.808599	1.57276	0.514128	0.607162	0.99893
182314	13.7799	-0.0557906	0.636875	-0.0876007	0.930194	0.99893
104959	46.7325	0.145548	0.484352	0.300501	0.763795	0.99893
104960	75.0296	-0.623782	0.534855	-1.16626	0.243508	0.99893
104962	3.15234	-1.08659	1.24259	-0.874451	0.381873	0.99893
154816	174.354	-0.573918	0.524596	-1.09402	0.273947	0.99893
154817	18.7778	-0.511236	0.587385	-0.87036	0.384104	0.99893
134844	10.8308	0.408626	0.698405	0.585084	0.558491	0.99893
129278	12.2117	0.175553	0.76357	0.22991	0.818161	0.99893
133189	2.28963	0.425361	1.37524	0.3093	0.757093	0.99893
104967	2.44268	1.5708	1.41178	1.11264	0.265863	0.99893
77057	2.35972	1.13488	1.46587	0.774202	0.438812	0.99893
154818	23.5185	0.0620388	0.552602	0.112267	0.910612	0.99893
187911	20.7404	0.126625	0.606603	0.208745	0.834647	0.99893
154820	24.7289	-0.456185	0.569815	-0.800584	0.423373	0.99893
32988	74.571	0.468062	0.454692	1.0294	0.30329	0.99893
19365	1.83866	-1.22632	1.3943	-0.879526	0.379116	0.99893
77051	10.2321	0.275067	0.766162	0.35902	0.71958	0.99893
77048	22.7331	-0.468961	0.548608	-0.85482	0.392651	0.99893
104978	11.5821	0.15157	0.742759	0.204063	0.838304	0.99893
90185	7.10503	0.927796	1.05474	0.879644	0.379052	0.99893
71766	11.9837	0.990653	0.756229	1.30999	0.190199	0.99893
131627	13.6354	1.00723	0.860647	1.17031	0.241875	0.99893
77041	13.172	0.615458	0.743972	0.827259	0.40809	0.99893
175612	13.9211	0.440083	0.732605	0.60071	0.548033	0.99893
151436	8.4112	1.06837	0.869014	1.2294	0.218921	0.99893
154822	2939.86	-0.272859	0.527943	-0.516834	0.605272	0.99893
131707	5.75079	-0.08786	0.934032	-0.0940652	0.925057	0.99893
105000	13.3952	-0.258996	0.642647	-0.403014	0.686938	0.99893
127848	7.8722	0.417462	0.855465	0.487995	0.625554	0.99893
32679	89.6141	-0.375373	0.531723	-0.705956	0.480215	0.99893
71760	221.862	-0.297534	0.454336	-0.654878	0.512546	0.99893
31710	4.86485	0.527438	0.950106	0.555137	0.578801	0.99893
133385	18.6599	-0.235982	0.631303	-0.373801	0.708552	0.99893
23252	6.65094	-0.12557	0.841216	-0.149273	0.881339	0.99893
158292	12.2279	0.460262	0.738637	0.623124	0.533203	0.99893
175614	12.0927	-0.568457	0.702362	-0.80935	0.418314	0.99893
154823	12.9274	0.228866	0.662248	0.34559	0.729651	0.99893
182325	15.1728	0.152177	0.699327	0.217605	0.827737	0.99893
182326	17.2702	0.920845	0.723391	1.27296	0.203034	0.99893
175622	18.338	-0.326794	0.593918	-0.550235	0.582158	0.99893
87237	5.05513	-0.630369	0.963785	-0.654056	0.513076	0.99893
154825	3.41193	-0.181289	1.15803	-0.156549	0.8756	0.99893
135541	4.23047	0.224575	1.01928	0.220327	0.825617	0.99893
105019	33.4123	0.550789	0.529261	1.04067	0.298027	0.99893
158304	46.6297	0.301785	0.518298	0.58226	0.560391	0.99893
182331	53.1145	-0.438016	0.513098	-0.853669	0.393288	0.99893
151446	11.0686	-0.63214	0.67355	-0.93852	0.347977	0.99893
105024	10.5277	0.301997	0.751798	0.401699	0.687905	0.99893
105025	3.06499	1.26325	1.20008	1.05264	0.292508	0.99893
154827	6.64431	-1.17646	0.941072	-1.25013	0.211252	0.99893
105027	1.36805	0.982178	1.69641	0.578975	0.562606	0.99893
154828	20.6476	0.181162	0.623868	0.290385	0.771522	0.99893
154829	11.9573	0.548477	0.707743	0.774967	0.438359	0.99893
105035	4.79542	0.594113	1.10594	0.537204	0.591127	0.99893
105036	2.53795	-0.298036	1.26336	-0.235907	0.813505	0.99893
158319	16.9859	0.650232	0.826648	0.786588	0.431523	0.99893
132229	10.0643	0.160996	0.732144	0.219897	0.825952	0.99893
154830	22.9698	0.173624	0.604463	0.287237	0.773931	0.99893
137066	31.632	-0.44335	0.539869	-0.821218	0.411522	0.99893
105045	21.7609	0.905045	0.600402	1.5074	0.131708	0.99893
127991	16.8441	0.378702	0.717449	0.527845	0.597607	0.99893
105047	53.6525	-0.263746	0.49253	-0.535493	0.592309	0.99893
105048	6.4788	1.12187	1.02558	1.09389	0.274004	0.99893
76981	16.5711	-0.101051	0.604818	-0.167076	0.86731	0.99893
154831	46.6378	-0.234657	0.547198	-0.428834	0.668044	0.99893
154832	87.4184	0.391168	0.478428	0.817612	0.413579	0.99893
134459	18.4357	0.485188	0.607485	0.798683	0.424474	0.99893
124572	2.32539	-0.157805	1.35017	-0.116877	0.906957	0.99893
135044	12.8282	-0.516498	0.675089	-0.765082	0.444223	0.99893
105056	6.46401	-1.08944	1.01331	-1.07512	0.282319	0.99893
134876	49.0349	-0.0609509	0.541155	-0.112631	0.910323	0.99893
105058	20.4753	-0.637424	0.634369	-1.00482	0.314986	0.99893
151455	74.245	0.109187	0.448586	0.243402	0.807694	0.99893
154834	645.355	-0.564355	0.527794	-1.06927	0.284948	0.99893
105060	9.6472	0.523649	0.731894	0.715471	0.474318	0.99893
154836	7.30025	0.205108	0.83924	0.244397	0.806923	0.99893
158341	10.6417	-0.0727808	0.749501	-0.0971056	0.922643	0.99893
105063	22.5895	0.0709856	0.55248	0.128485	0.897765	0.99893
175664	89.1265	-0.298863	0.499724	-0.598057	0.549802	0.99893
135605	19.7875	-0.523195	0.612732	-0.853872	0.393176	0.99893
158346	53.4643	0.223413	0.507843	0.439925	0.659991	0.99893
[truncated: 9,720 more rows]

## Sheet: sRNA_R3B2M_R3B2C
GeneID	Base mean	log2(FC)	StdErr	Wald-Stats	P-value	P-adj
155935	842.856	6.75395	0.4881	13.8372	1.52e-43	1.7e-39
151750	6813.18	6.50584	0.503899	12.911	3.9e-38	2.18e-34
155426	447.561	6.64872	0.531088	12.5191	5.87e-36	2.18e-32
156755	348.329	5.42423	0.456691	11.8772	1.55e-32	4.34e-29
186416	2329.62	4.57809	0.387087	11.827	2.83e-32	6.32e-29
110857	437.738	6.54839	0.559376	11.7066	1.18e-31	2.19e-28
144611	631.602	5.68464	0.5251	10.8258	2.6e-27	4.14e-24
155334	307.056	5.71341	0.531472	10.7502	5.92e-27	8.25e-24
79209	225.004	-4.84544	0.461589	-10.4973	8.89e-26	1.1e-22
163713	220.205	7.45289	0.717628	10.3855	2.89e-25	3.22e-22
151920	1094.4	4.4639	0.434039	10.2846	8.27e-25	8.39e-22
90323	234.338	4.68238	0.45906	10.1999	1.98e-24	1.85e-21
155386	1795.54	-5.06685	0.518421	-9.77363	1.46e-22	1.25e-19
91619	255.203	5.38945	0.566647	9.51111	1.89e-21	1.5e-18
156611	169.422	6.41188	0.677673	9.46161	3.03e-21	2.26e-18
135502	249.807	-4.59594	0.486827	-9.4406	3.71e-21	2.59e-18
141604	140.735	6.61622	0.714157	9.26438	1.96e-20	1.29e-17
114705	2203.84	3.9627	0.430357	9.20792	3.33e-20	2.06e-17
136942	273.396	4.16613	0.454351	9.16941	4.76e-20	2.79e-17
106668	227.1	-4.54023	0.496258	-9.14893	5.75e-20	3.21e-17
155238	323.046	-3.94247	0.432449	-9.11661	7.75e-20	4.12e-17
125577	130.536	-4.7949	0.526852	-9.10104	8.95e-20	4.54e-17
114282	262.018	4.39242	0.48612	9.03567	1.63e-19	7.58e-17
185867	253.15	4.53926	0.502359	9.03589	1.63e-19	7.58e-17
186034	449.853	4.44297	0.492716	9.0173	1.93e-19	8.61e-17
143643	166.157	5.55023	0.624841	8.88262	6.53e-19	2.8e-16
162569	200.441	5.02319	0.575362	8.73049	2.54e-18	1.05e-15
139587	339.06	3.61942	0.421995	8.57692	9.74e-18	3.88e-15
109821	80.7369	4.65643	0.546418	8.52174	1.57e-17	6.05e-15
180713	201.692	-3.61431	0.426916	-8.46611	2.54e-17	9.44e-15
12145	79.222	4.25825	0.504755	8.43626	3.28e-17	1.18e-14
152822	227.593	-3.96288	0.47215	-8.39326	4.73e-17	1.65e-14
48059	472.629	4.30255	0.516023	8.3379	7.56e-17	2.56e-14
161987	181.108	4.08554	0.492417	8.29691	1.07e-16	3.51e-14
166657	662.462	-3.43649	0.417115	-8.23871	1.74e-16	5.55e-14
113544	86.8131	5.75264	0.707338	8.13279	4.2e-16	1.3e-13
161837	110.304	5.93714	0.732664	8.1035	5.34e-16	1.61e-13
31317	146.119	3.90033	0.492168	7.92479	2.29e-15	6.71e-13
93359	155.515	-3.31126	0.419635	-7.89081	3e-15	8.59e-13
106438	123.807	3.96043	0.502884	7.87544	3.4e-15	9.47e-13
112593	78.1435	4.33864	0.554422	7.82552	5.06e-15	1.37e-12
84477	159.229	3.34084	0.427043	7.82319	5.15e-15	1.37e-12
162900	71.4422	6.32668	0.809273	7.81773	5.38e-15	1.4e-12
142041	219.749	-3.55733	0.456168	-7.79828	6.28e-15	1.59e-12
153324	177.389	4.39922	0.56431	7.79575	6.4e-15	1.59e-12
106714	274.825	4.66896	0.603884	7.73155	1.06e-14	2.58e-12
105951	77.3884	6.45392	0.838454	7.6974	1.39e-14	3.3e-12
105933	176.534	-2.96774	0.387276	-7.66311	1.81e-14	4.22e-12
166949	74.4288	4.68296	0.614448	7.6214	2.51e-14	5.72e-12
137453	553.562	2.94345	0.393664	7.47706	7.6e-14	1.7e-11
159692	65.2778	4.46886	0.598297	7.46931	8.06e-14	1.76e-11
33781	453.517	-3.7936	0.509374	-7.44757	9.51e-14	2.04e-11
104089	1133.11	-2.86113	0.38513	-7.429	1.09e-13	2.3e-11
140500	242.548	3.24517	0.437752	7.41326	1.23e-13	2.55e-11
105622	73.8974	4.87275	0.660281	7.37981	1.59e-13	3.22e-11
113811	99.0342	-3.15425	0.431161	-7.31572	2.56e-13	5.1e-11
145252	135.549	3.63891	0.500697	7.26768	3.66e-13	7.16e-11
137402	275.128	4.20931	0.579837	7.25948	3.89e-13	7.35e-11
75846	66.7092	4.31968	0.594893	7.26128	3.83e-13	7.35e-11
104772	65.7051	4.36769	0.603298	7.23969	4.5e-13	8.36e-11
116191	237.948	3.7234	0.520299	7.15627	8.29e-13	1.52e-10
76490	353.727	3.48377	0.487283	7.14937	8.72e-13	1.57e-10
154931	64.8445	4.30731	0.602825	7.14521	8.99e-13	1.59e-10
159099	52.9636	3.7915	0.531522	7.1333	9.8e-13	1.71e-10
153656	54.0907	4.18046	0.589395	7.0928	1.31e-12	2.26e-10
108494	119.345	3.74336	0.53108	7.04858	1.81e-12	3.06e-10
181346	123.171	-3.14157	0.447998	-7.01247	2.34e-12	3.9e-10
179867	95.6404	4.22188	0.602417	7.00824	2.41e-12	3.96e-10
106356	131.429	3.24438	0.463455	7.00042	2.55e-12	4.13e-10
107403	178.427	3.38338	0.484279	6.98643	2.82e-12	4.5e-10
108827	59.4785	6.39925	0.924443	6.92228	4.44e-12	6.99e-10
118669	166.415	-3.48744	0.505252	-6.90239	5.11e-12	7.93e-10
153518	128.911	3.54133	0.514138	6.88789	5.66e-12	8.66e-10
71582	114.606	4.60058	0.66957	6.87094	6.38e-12	9.62e-10
159047	91.5172	3.26383	0.47776	6.83153	8.4e-12	1.25e-09
154007	58.4384	3.61843	0.531659	6.80591	1e-11	1.47e-09
113812	124.627	-3.06787	0.454799	-6.74553	1.52e-11	2.21e-09
107356	273374	-2.8045	0.418555	-6.70044	2.08e-11	2.97e-09
139204	189.591	-2.85741	0.429399	-6.65444	2.84e-11	4.02e-09
153407	73.2341	3.4371	0.517101	6.64686	2.99e-11	4.18e-09
107105	60.7128	6.85777	1.03559	6.62212	3.54e-11	4.88e-09
155059	68.0294	3.49317	0.528172	6.61369	3.75e-11	5.1e-09
157625	87.6236	-3.02274	0.464428	-6.50853	7.59e-11	1.02e-08
154743	82.5398	3.37584	0.518961	6.505	7.77e-11	1.03e-08
156537	1706.44	-2.74059	0.422313	-6.48948	8.61e-11	1.13e-08
108667	138.795	-2.72353	0.421035	-6.46866	9.89e-11	1.28e-08
163444	87.6319	3.12367	0.483048	6.46658	1e-10	1.29e-08
105084	130.516	2.86505	0.444123	6.45103	1.11e-10	1.41e-08
105158	41.1388	5.45327	0.845965	6.44622	1.15e-10	1.44e-08
157166	72.7799	3.33247	0.517297	6.44208	1.18e-10	1.46e-08
149394	825.365	3.28706	0.511696	6.42386	1.33e-10	1.63e-08
112736	64.2866	7.49362	1.16716	6.42037	1.36e-10	1.65e-08
153523	52.5608	-3.243	0.506195	-6.40662	1.49e-10	1.77e-08
186010	113.426	3.78808	0.591209	6.40735	1.48e-10	1.77e-08
86477	61.3798	3.64596	0.570794	6.38753	1.69e-10	1.98e-08
110092	859.791	2.84945	0.448648	6.35119	2.14e-10	2.48e-08
111291	52.6727	3.84633	0.60665	6.34028	2.29e-10	2.64e-08
109685	27.1023	-4.88737	0.77284	-6.3239	2.55e-10	2.9e-08
182376	124.498	3.52897	0.558416	6.3196	2.62e-10	2.96e-08
156187	186.463	-4.03031	0.639642	-6.30088	2.96e-10	3.3e-08
106608	72.0689	3.50343	0.557335	6.28603	3.26e-10	3.6e-08
134928	87.8393	3.52493	0.563572	6.25463	3.98e-10	4.36e-08
115762	46.3248	-3.23843	0.518143	-6.25006	4.1e-10	4.45e-08
139381	233.302	3.07755	0.494223	6.22703	4.75e-10	5.1e-08
168188	49.8817	4.48484	0.721185	6.21871	5.01e-10	5.33e-08
159326	102.741	4.2544	0.693751	6.13246	8.65e-10	9.02e-08
168148	33.8438	5.25225	0.856452	6.13257	8.65e-10	9.02e-08
165282	36.9658	4.68908	0.766246	6.11955	9.38e-10	9.7e-08
155267	103.905	-2.78826	0.456747	-6.1046	1.03e-09	1.06e-07
135016	85.656	2.94709	0.482901	6.10289	1.04e-09	1.06e-07
108975	103.942	-2.56501	0.421733	-6.08208	1.19e-09	1.19e-07
156993	44.9026	3.87614	0.637459	6.08061	1.2e-09	1.19e-07
155350	86.2474	-2.92987	0.482318	-6.07456	1.24e-09	1.23e-07
129281	101.124	2.58434	0.426322	6.06195	1.34e-09	1.32e-07
34172	61.162	2.81863	0.467644	6.02729	1.67e-09	1.62e-07
155265	73.297	3.31843	0.551836	6.01344	1.82e-09	1.75e-07
142157	347.392	-2.41142	0.402111	-5.9969	2.01e-09	1.92e-07
37740	38.4622	3.98639	0.66683	5.97812	2.26e-09	2.12e-07
156180	102.481	2.96682	0.496275	5.97817	2.26e-09	2.12e-07
43444	90.136	2.95796	0.500506	5.90994	3.42e-09	3.18e-07
129229	76.0006	3.43252	0.582268	5.89509	3.74e-09	3.45e-07
108589	29.1754	-3.85912	0.657646	-5.86808	4.41e-09	4.03e-07
135169	30.5781	4.59408	0.785146	5.85124	4.88e-09	4.43e-07
114325	46.6146	3.71927	0.636598	5.84241	5.15e-09	4.63e-07
105182	81.7667	2.81078	0.481487	5.83771	5.29e-09	4.69e-07
110741	33.074	7.43099	1.27295	5.8376	5.3e-09	4.69e-07
166031	225.706	2.83056	0.486733	5.81543	6.05e-09	5.31e-07
186024	62.8661	3.09617	0.534843	5.78892	7.08e-09	6.18e-07
116692	4937.88	-3.15921	0.54613	-5.78473	7.26e-09	6.28e-07
107147	32.0059	3.46787	0.600766	5.77242	7.81e-09	6.71e-07
113383	120.131	2.99752	0.522694	5.73475	9.77e-09	8.32e-07
44516	32.3499	4.10263	0.717395	5.71879	1.07e-08	9.07e-07
156286	100.424	2.72015	0.476252	5.71157	1.12e-08	9.39e-07
165343	46.5971	4.09365	0.717406	5.70618	1.16e-08	9.62e-07
105934	96.7229	-2.64508	0.465105	-5.68707	1.29e-08	1.07e-06
182375	56.3806	3.42547	0.603148	5.67931	1.35e-08	1.1e-06
155148	30.9567	4.25425	0.748987	5.68	1.35e-08	1.1e-06
127297	80.4805	3.29218	0.579739	5.67873	1.36e-08	1.1e-06
105317	40.6875	-2.98878	0.527425	-5.66674	1.46e-08	1.17e-06
76836	28.7938	4.28444	0.756287	5.6651	1.47e-08	1.17e-06
113028	199.419	2.54807	0.450542	5.65556	1.55e-08	1.22e-06
123898	26.7603	4.87687	0.86234	5.65539	1.55e-08	1.22e-06
157034	2227.79	-2.46455	0.436287	-5.64891	1.61e-08	1.26e-06
136314	68.0729	3.31005	0.586839	5.64047	1.7e-08	1.31e-06
188342	165.736	2.34413	0.41628	5.63114	1.79e-08	1.37e-06
161565	55.5802	3.14416	0.5583	5.63167	1.78e-08	1.37e-06
164248	78.8481	-2.70269	0.480493	-5.62483	1.86e-08	1.41e-06
112112	43.2444	3.59457	0.639502	5.62088	1.9e-08	1.43e-06
113030	100.13	-2.32206	0.415423	-5.58964	2.28e-08	1.7e-06
156799	66.0924	2.78117	0.498723	5.57659	2.45e-08	1.82e-06
35281	73.4992	3.0672	0.550618	5.57047	2.54e-08	1.88e-06
155019	122.724	-2.29367	0.414072	-5.53932	3.04e-08	2.23e-06
115294	69.9261	3.20954	0.581134	5.52289	3.33e-08	2.43e-06
109863	46.0204	3.2027	0.583341	5.49026	4.01e-08	2.91e-06
145234	109.96	2.9935	0.545475	5.48788	4.07e-08	2.91e-06
149815	44.0146	3.48165	0.634334	5.48867	4.05e-08	2.91e-06
143108	122.224	2.71969	0.496029	5.48294	4.18e-08	2.97e-06
157591	37.7865	3.39786	0.620226	5.47843	4.29e-08	3.03e-06
108298	371.263	-2.5136	0.459628	-5.46876	4.53e-08	3.18e-06
151812	204.019	-2.30321	0.421692	-5.46183	4.71e-08	3.29e-06
113404	37.3519	3.52488	0.648876	5.43228	5.56e-08	3.86e-06
167310	48.371	3.43957	0.635233	5.41466	6.14e-08	4.23e-06
152868	155.409	2.73812	0.506975	5.40089	6.63e-08	4.51e-06
147461	74.1009	2.52241	0.467082	5.40036	6.65e-08	4.51e-06
168082	347.209	-2.48332	0.459895	-5.39975	6.67e-08	4.51e-06
170931	83.3874	2.79078	0.51885	5.37878	7.5e-08	5.04e-06
104298	45.6542	3.04112	0.566788	5.36554	8.07e-08	5.39e-06
114688	105.193	2.57942	0.481081	5.36172	8.24e-08	5.48e-06
143163	182.593	2.07318	0.387566	5.34924	8.83e-08	5.83e-06
152059	23.4224	3.80485	0.713368	5.33364	9.63e-08	6.32e-06
167240	61.4423	2.78039	0.521924	5.32721	9.97e-08	6.51e-06
156045	1458.82	-2.24695	0.422449	-5.31886	1.04e-07	6.74e-06
115183	405.818	-2.21864	0.417144	-5.31864	1.05e-07	6.74e-06
106776	23.4471	3.93625	0.741404	5.30919	1.1e-07	7.06e-06
156807	220.018	-2.38218	0.448779	-5.30814	1.11e-07	7.06e-06
157584	78.1837	2.76508	0.522659	5.29041	1.22e-07	7.74e-06
138736	84.4799	2.18921	0.415304	5.27136	1.35e-07	8.54e-06
153248	25.5231	3.78154	0.717569	5.26993	1.36e-07	8.56e-06
104719	1403.81	-2.14588	0.407932	-5.2604	1.44e-07	8.91e-06
21116	90.9885	2.34116	0.445013	5.26089	1.43e-07	8.91e-06
163419	1640.17	-2.83395	0.539221	-5.25564	1.48e-07	9.1e-06
156145	66.28	2.53947	0.48351	5.25216	1.5e-07	9.22e-06
143355	105.382	-2.64773	0.504382	-5.24945	1.53e-07	9.3e-06
45643	56.1016	2.43622	0.464796	5.24149	1.59e-07	9.66e-06
155501	25.0658	3.6698	0.701686	5.22998	1.7e-07	1.02e-05
112474	29.1043	3.66208	0.701449	5.22073	1.78e-07	1.07e-05
93034	60.2222	-3.00898	0.577861	-5.20711	1.92e-07	1.14e-05
166693	228.676	2.08899	0.402378	5.1916	2.08e-07	1.24e-05
183214	72.4441	-2.43556	0.46935	-5.18921	2.11e-07	1.25e-05
78068	157.838	2.48931	0.481327	5.17176	2.32e-07	1.36e-05
157561	53.884	-3.012	0.582976	-5.16659	2.38e-07	1.39e-05
106631	64.0217	3.08417	0.598554	5.1527	2.57e-07	1.49e-05
157230	109.124	2.62292	0.509331	5.14975	2.61e-07	1.51e-05
168323	4638.03	-2.19368	0.428205	-5.12297	3.01e-07	1.73e-05
141954	36.6051	3.12055	0.611132	5.10617	3.29e-07	1.88e-05
111642	1548.83	-2.8848	0.565351	-5.10266	3.35e-07	1.91e-05
38325	80.2197	2.77242	0.543951	5.09682	3.45e-07	1.96e-05
179978	50.6739	2.79274	0.55062	5.072	3.94e-07	2.22e-05
37765	40.9869	2.59962	0.512896	5.06851	4.01e-07	2.25e-05
113967	40.6437	3.38472	0.66788	5.06785	4.02e-07	2.25e-05
156855	82.9405	2.38603	0.471807	5.05723	4.25e-07	2.36e-05
114286	34.195	3.08213	0.610168	5.05129	4.39e-07	2.42e-05
104898	21.5119	3.87888	0.768201	5.0493	4.43e-07	2.44e-05
138581	100.902	-2.13362	0.422988	-5.04416	4.56e-07	2.49e-05
154711	45.1441	-2.50972	0.498111	-5.03847	4.69e-07	2.55e-05
107030	49.7049	2.52795	0.501762	5.03815	4.7e-07	2.55e-05
111195	2066.51	-2.20839	0.43854	-5.03578	4.76e-07	2.57e-05
167015	74	-2.20086	0.437221	-5.03374	4.81e-07	2.58e-05
155718	810.902	-2.57271	0.511679	-5.02798	4.96e-07	2.65e-05
108137	78.1627	2.7692	0.551351	5.02257	5.1e-07	2.71e-05
104840	91.8917	-2.24301	0.446738	-5.02086	5.14e-07	2.72e-05
161267	48.6747	2.60776	0.51946	5.02015	5.16e-07	2.72e-05
141643	26.4664	-2.88652	0.575559	-5.01516	5.3e-07	2.78e-05
159373	42.9688	2.62662	0.524623	5.00668	5.54e-07	2.87e-05
156794	34.9957	2.99263	0.597642	5.00741	5.52e-07	2.87e-05
107470	35.308	-2.52369	0.504963	-4.99777	5.8e-07	3e-05
157285	60.7311	2.92946	0.586291	4.99659	5.84e-07	3e-05
167698	18.9107	5.14657	1.03106	4.99152	5.99e-07	3.07e-05
107357	327.418	-2.06865	0.414958	-4.9852	6.19e-07	3.15e-05
83946	45.2231	2.65668	0.533833	4.97662	6.47e-07	3.28e-05
108261	18.5456	4.30509	0.867587	4.96214	6.97e-07	3.52e-05
166791	21.8324	3.77816	0.762069	4.95777	7.13e-07	3.58e-05
190995	584.254	-2.01397	0.406767	-4.95118	7.38e-07	3.69e-05
107411	3002.38	-2.20446	0.445787	-4.9451	7.61e-07	3.79e-05
79263	33.0533	3.34466	0.677849	4.93422	8.05e-07	3.99e-05
95896	86.5322	2.63711	0.534562	4.93323	8.09e-07	3.99e-05
164756	64.6088	2.64637	0.536704	4.93079	8.19e-07	4.03e-05
111138	22.1529	3.81206	0.773444	4.92869	8.28e-07	4.05e-05
80076	37.6621	2.92846	0.594646	4.92471	8.45e-07	4.12e-05
178798	6918.6	-2.16581	0.440057	-4.92166	8.58e-07	4.16e-05
155621	146.073	-2.12957	0.43328	-4.91499	8.88e-07	4.26e-05
110362	67.8691	2.21191	0.450046	4.91485	8.88e-07	4.26e-05
179538	31.0674	3.68436	0.749463	4.916	8.83e-07	4.26e-05
156497	103.212	-2.40075	0.489171	-4.90779	9.21e-07	4.39e-05
156309	100.881	-2.21101	0.45061	-4.9067	9.26e-07	4.4e-05
145296	342.227	-1.92559	0.39359	-4.89238	9.96e-07	4.71e-05
179506	63.5801	-2.21169	0.452226	-4.89068	1e-06	4.73e-05
108685	234.227	2.93048	0.600115	4.8832	1.04e-06	4.89e-05
84693	87.2346	-2.51767	0.516416	-4.87527	1.09e-06	5.07e-05
166370	92.9997	-2.26449	0.464631	-4.87374	1.1e-06	5.09e-05
80055	41.8589	3.00794	0.617361	4.87226	1.1e-06	5.11e-05
116273	303.065	-2.00655	0.413121	-4.85706	1.19e-06	5.49e-05
106032	2508.63	-2.11336	0.435291	-4.85506	1.2e-06	5.5e-05
125082	12.21	-5.44414	1.12136	-4.85494	1.2e-06	5.5e-05
41289	78.4119	2.4372	0.502086	4.85414	1.21e-06	5.5e-05
157084	76.825	2.36282	0.486815	4.85363	1.21e-06	5.5e-05
156270	44.446	2.52634	0.521997	4.83975	1.3e-06	5.87e-05
146652	20.9629	-3.4984	0.723552	-4.83503	1.33e-06	5.96e-05
112570	189.554	-1.95056	0.403449	-4.83471	1.33e-06	5.96e-05
83652	861.721	-2.15737	0.446265	-4.83429	1.34e-06	5.96e-05
149080	109.575	-2.25117	0.465732	-4.83361	1.34e-06	5.96e-05
109727	25.5721	3.65986	0.757954	4.82861	1.37e-06	6.09e-05
109131	21.6765	3.69069	0.76654	4.81475	1.47e-06	6.5e-05
147962	57.6317	-2.23913	0.465114	-4.81414	1.48e-06	6.5e-05
191130	150.808	-2.06581	0.429864	-4.80574	1.54e-06	6.75e-05
82687	16.096	4.92412	1.02542	4.80206	1.57e-06	6.85e-05
148011	45.3437	2.63749	0.550313	4.79272	1.65e-06	7.14e-05
159764	80.1201	2.34229	0.489524	4.78483	1.71e-06	7.37e-05
113608	466.895	-2.13228	0.445581	-4.78539	1.71e-06	7.37e-05
184669	89.1439	2.49653	0.522191	4.78087	1.75e-06	7.49e-05
128898	163.177	2.21659	0.464663	4.77032	1.84e-06	7.86e-05
165001	52.0999	2.93123	0.616644	4.75352	2e-06	8.52e-05
107725	18.2322	4.07193	0.857349	4.74944	2.04e-06	8.64e-05
108201	3133.98	-2.11637	0.445646	-4.749	2.04e-06	8.64e-05
123750	31.9236	-2.53209	0.533389	-4.74718	2.06e-06	8.69e-05
84317	18.5021	3.78805	0.799062	4.74062	2.13e-06	8.94e-05
108767	27.0691	2.80461	0.592825	4.73092	2.24e-06	9.34e-05
116409	126.506	1.81239	0.383395	4.72723	2.28e-06	9.48e-05
155077	68.4622	-2.46123	0.521096	-4.72318	2.32e-06	9.6e-05
116126	314.196	-1.9612	0.415167	-4.72387	2.31e-06	9.6e-05
174448	22.8123	2.90502	0.615399	4.72056	2.35e-06	9.69e-05
113434	28.2185	-2.71171	0.57529	-4.71363	2.43e-06	9.98e-05
155308	24.1762	-2.88058	0.611233	-4.71273	2.44e-06	9.99e-05
135995	50.6233	2.40729	0.51115	4.70955	2.48e-06	0.000101119
111363	147.792	-1.9721	0.418947	-4.70728	2.51e-06	0.000101878
156777	37.5	-2.70901	0.576749	-4.69703	2.64e-06	0.000106734
143542	78.8173	-2.52159	0.537296	-4.69312	2.69e-06	0.000108408
113848	26719.1	-2.09054	0.446013	-4.68716	2.77e-06	0.000111205
145511	39.9115	2.47819	0.528841	4.68608	2.78e-06	0.000111395
127738	59.8312	2.52423	0.539305	4.68053	2.86e-06	0.000114047
109624	3683.76	-2.11727	0.452847	-4.67547	2.93e-06	0.000116478
129817	18.3676	4.01634	0.86009	4.66967	3.02e-06	0.000119387
106649	2956.13	-2.03845	0.43664	-4.6685	3.03e-06	0.000119644
162489	38.74	2.65117	0.569248	4.65732	3.2e-06	0.000125885
105280	6332.81	-2.03257	0.43664	-4.65502	3.24e-06	0.00012685
78524	32.5222	2.84585	0.611657	4.65268	3.28e-06	0.000127853
178854	30.9805	3.01476	0.648799	4.64667	3.37e-06	0.000131171
80058	15.5677	4.42971	0.953957	4.64351	3.43e-06	0.000132733
111412	94.8	-2.20775	0.476026	-4.63786	3.52e-06	0.000135938
104742	79.6659	-2.01688	0.435064	-4.63583	3.56e-06	0.000136456
134811	103.87	-2.33697	0.504129	-4.63565	3.56e-06	0.000136456
188695	51.104	2.83781	0.612916	4.63002	3.66e-06	0.000139738
149906	30.2189	-2.85979	0.618523	-4.62358	3.77e-06	0.00014366
125736	42.6496	-2.50278	0.541432	-4.62252	3.79e-06	0.000143906
186886	75.4194	2.03905	0.441191	4.6217	3.81e-06	0.000143946
29874	16.0245	3.80068	0.822471	4.62106	3.82e-06	0.000143946
132189	8.3842	6.46685	1.40084	4.61641	3.9e-06	0.000146711
108308	56.8444	2.94733	0.63979	4.60672	4.09e-06	0.000151168
145924	44.7961	2.65046	0.57529	4.60717	4.08e-06	0.000151168
146664	496.368	-2.18719	0.474671	-4.6078	4.07e-06	0.000151168
113881	95.4878	2.3417	0.508273	4.60718	4.08e-06	0.000151168
89620	62.9874	2.34565	0.50902	4.60816	4.06e-06	0.000151168
115223	71.3862	2.72562	0.592139	4.60302	4.16e-06	0.000153373
154885	79.2623	-2.14806	0.466767	-4.60199	4.18e-06	0.00015362
123809	771.493	-1.94044	0.422333	-4.59458	4.34e-06	0.000158661
138189	47.7237	3.16993	0.691236	4.58589	4.52e-06	0.000164868
109224	245705	-2.02859	0.44259	-4.58346	4.57e-06	0.000166255
156052	16.3856	3.7984	0.829438	4.57949	4.66e-06	0.000168891
154968	38.3002	-2.34846	0.513805	-4.57072	4.86e-06	0.000174978
22237	158.959	2.12659	0.465262	4.57073	4.86e-06	0.000174978
163275	54.585	-2.15189	0.471405	-4.56484	5e-06	0.000179377
86091	293.997	-2.46374	0.539925	-4.56312	5.04e-06	0.000180269
140774	191.504	2.23311	0.490003	4.55734	5.18e-06	0.000183537
85159	115.509	2.439	0.535145	4.55764	5.17e-06	0.000183537
147042	19.0593	3.28226	0.720065	4.55828	5.16e-06	0.000183537
142083	47.0892	2.17178	0.476747	4.5554	5.23e-06	0.000184651
158972	108.924	2.12119	0.46634	4.5486	5.4e-06	0.000190123
162685	52.6735	2.41725	0.531844	4.54504	5.49e-06	0.000192754
151506	65.2263	2.07401	0.456472	4.54356	5.53e-06	0.000193501
106877	155.163	1.99981	0.440584	4.539	5.65e-06	0.000197119
146270	34.246	-2.50572	0.552216	-4.53758	5.69e-06	0.000197835
154019	98.0903	2.57419	0.567791	4.5337	5.8e-06	0.000200882
115575	34.6181	2.54552	0.561638	4.53231	5.83e-06	0.000201582
114745	1273.24	-1.97736	0.43655	-4.52952	5.91e-06	0.000203631
186533	134.299	-1.9263	0.425435	-4.52784	5.96e-06	0.00020462
115539	208.757	-1.84108	0.406976	-4.52379	6.07e-06	0.000207937
125102	16.8806	4.9546	1.09599	4.52068	6.16e-06	0.000210242
156209	62.3461	2.37284	0.524946	4.52016	6.18e-06	0.000210242
78707	112.812	1.88983	0.419045	4.50985	6.49e-06	0.000219391
79696	29.0078	3.95435	0.876707	4.51046	6.47e-06	0.000219391
87170	44.0202	2.22625	0.493952	4.50701	6.57e-06	0.000221677
155514	51.6769	-2.05108	0.455598	-4.50195	6.73e-06	0.000225686
165936	29.9322	2.86478	0.636346	4.50192	6.73e-06	0.000225686
189256	28.9938	2.79689	0.621569	4.49973	6.8e-06	0.000227347
92779	129.538	2.31169	0.514187	4.49581	6.93e-06	0.000230885
157288	60.4325	2.20276	0.490286	4.4928	7.03e-06	0.000233471
163530	169.676	-2.12094	0.472222	-4.49141	7.08e-06	0.000234304
156837	43.1743	2.48617	0.553653	4.49049	7.11e-06	0.000234628
110918	31.0787	2.84353	0.635617	4.47366	7.69e-06	0.000253126
163631	43.452	-2.2217	0.497967	-4.46154	8.14e-06	0.000267092
162045	2933.18	-1.9391	0.435079	-4.45688	8.32e-06	0.000272158
104837	84.1653	-2.06776	0.464978	-4.44702	8.71e-06	0.000284128
186385	64.0934	2.05291	0.46197	4.44381	8.84e-06	0.000287553
12667	156.484	-1.8945	0.426922	-4.43759	9.1e-06	0.000295126
155679	15.9938	3.59356	0.810494	4.43379	9.26e-06	0.00029951
141257	23.318	2.90909	0.657018	4.42772	9.52e-06	0.000306293
165960	61.9722	2.65715	0.600094	4.42789	9.52e-06	0.000306293
113815	119.776	-1.94413	0.439194	-4.42659	9.57e-06	0.000307007
144132	28.3687	2.78579	0.629958	4.42218	9.77e-06	0.000312445
156235	182877	-1.90022	0.429906	-4.42008	9.87e-06	0.000313697
157367	21.5377	3.07687	0.696047	4.4205	9.85e-06	0.000313697
156315	314.202	2.29228	0.51904	4.41639	1e-05	0.000318203
86232	5410.51	-1.85661	0.42064	-4.41377	1.02e-05	0.000321165
152569	104.405	2.05384	0.46545	4.4126	1.02e-05	0.000321994
156655	38.6159	2.34689	0.532291	4.40903	1.04e-05	0.000326419
111225	88.4465	-2.01576	0.457463	-4.4064	1.05e-05	0.000329485
155401	77.5672	2.24809	0.510838	4.40079	1.08e-05	0.000337167
164991	78.4186	-1.94843	0.442935	-4.3989	1.09e-05	0.000338262
157012	1393.17	-2.15241	0.489309	-4.39887	1.09e-05	0.000338262
126456	71.083	2.02898	0.461407	4.39737	1.1e-05	0.000339665
185839	17.6728	3.15416	0.717454	4.39632	1.1e-05	0.000340366
107873	23.5599	3.00613	0.684034	4.39471	1.11e-05	0.000341289
145477	69.5492	2.58352	0.587895	4.39453	1.11e-05	0.000341289
134508	13.0664	4.58418	1.04458	4.38854	1.14e-05	0.000349867
120356	25.2494	2.75821	0.62968	4.38033	1.19e-05	0.000362322
155500	17.5475	3.19404	0.729292	4.37965	1.19e-05	0.000362334
150013	473.944	-1.64049	0.374638	-4.37885	1.19e-05	0.000362334
115750	53.2354	-2.07534	0.473979	-4.37854	1.19e-05	0.000362334
155002	38.1981	2.96614	0.678055	4.37448	1.22e-05	0.000368131
163195	4745.5	-1.8426	0.421299	-4.37362	1.22e-05	0.000368597
155970	14.0116	3.84759	0.879939	4.37256	1.23e-05	0.000369393
106596	25.8834	3.35507	0.767864	4.36935	1.25e-05	0.000373851
83993	901.326	-2.00093	0.458183	-4.36709	1.26e-05	0.000376729
106344	84.6509	2.27501	0.521742	4.36041	1.3e-05	0.000387378
153977	143.238	-1.87409	0.430117	-4.35717	1.32e-05	0.000392108
154904	13.5932	4.64826	1.06713	4.35586	1.33e-05	0.000393409
88825	32.6636	-2.26818	0.521009	-4.35343	1.34e-05	0.000396742
164900	62.9506	-1.88829	0.434344	-4.34746	1.38e-05	0.000406608
155219	66.3322	-1.84363	0.424279	-4.34532	1.39e-05	0.000408512
115216	35.293	2.43549	0.560491	4.34528	1.39e-05	0.000408512
76104	553.472	-1.88792	0.434773	-4.34231	1.41e-05	0.000412985
110352	391.479	-1.83348	0.422458	-4.34003	1.42e-05	0.000415114
112492	23.9858	2.69878	0.62181	4.3402	1.42e-05	0.000415114
31916	20.5593	3.19655	0.737109	4.33659	1.45e-05	0.000420555
141605	63.74	2.27133	0.524009	4.33453	1.46e-05	0.000423424
107046	56.585	2.14258	0.49446	4.33317	1.47e-05	0.000424942
75120	171.341	-1.85166	0.427391	-4.33247	1.47e-05	0.000425195
105044	640.679	-1.60567	0.370725	-4.33116	1.48e-05	0.000426623
158007	150.211	2.07752	0.480887	4.32019	1.56e-05	0.000447243
149133	49.0389	-2.1293	0.493376	-4.31577	1.59e-05	0.000455113
157032	219.262	-2.06459	0.478721	-4.31271	1.61e-05	0.00046028
93110	72.4619	1.8906	0.438569	4.31083	1.63e-05	0.000463029
110260	58.7208	-1.96837	0.456727	-4.30974	1.63e-05	0.000463337
127703	15.7877	3.7925	0.88002	4.30956	1.64e-05	0.000463337
138360	23.2459	3.14389	0.72965	4.30876	1.64e-05	0.00046383
115763	14196	-1.872	0.43481	-4.30532	1.67e-05	0.000469911
76488	182.373	-1.92597	0.44751	-4.30375	1.68e-05	0.000472064
156314	99.4887	2.12738	0.494558	4.30158	1.7e-05	0.000475526
123802	575.475	-1.75713	0.408993	-4.29623	1.74e-05	0.000485922
163529	220.109	-1.75146	0.407772	-4.2952	1.75e-05	0.000486959
114013	969.525	-1.7685	0.41223	-4.29009	1.79e-05	0.000497049
144714	41.1997	2.07171	0.483128	4.28813	1.8e-05	0.000500206
26924	103.527	2.14725	0.500847	4.28724	1.81e-05	0.000500982
123798	22.0078	2.85685	0.666816	4.28431	1.83e-05	0.000506361
166514	35.3183	2.27392	0.531164	4.28101	1.86e-05	0.000512664
111556	2491.39	-1.80872	0.422642	-4.27957	1.87e-05	0.000514724
106957	72.1007	-1.86272	0.435447	-4.27771	1.89e-05	0.000517357
185524	22.2571	2.67508	0.625408	4.27734	1.89e-05	0.000517357
79404	218.759	-1.78069	0.416471	-4.27565	1.91e-05	0.000520015
138249	45.8031	2.01579	0.471801	4.27255	1.93e-05	0.000524746
43297	197.064	-1.70438	0.398878	-4.27294	1.93e-05	0.000524746
153506	31.9154	2.73201	0.639821	4.26997	1.96e-05	0.000529563
167649	16.2004	3.39981	0.797948	4.26069	2.04e-05	0.000550698
145821	40.7857	-2.13842	0.502506	-4.25551	2.09e-05	0.000562247
71760	521.059	-1.64564	0.386868	-4.25376	2.1e-05	0.0005647
79093	58.0933	2.10833	0.495738	4.25292	2.11e-05	0.0005647
72765	19799.5	-1.81411	0.426527	-4.2532	2.11e-05	0.0005647
155807	252.954	-1.79002	0.421649	-4.24527	2.18e-05	0.000581568
81870	127.631	-1.87135	0.44081	-4.24525	2.18e-05	0.000581568
156820	49.9339	-2.10388	0.495689	-4.24436	2.19e-05	0.0005825
165312	13.7702	5.30095	1.24936	4.24292	2.21e-05	0.000584862
117288	18.0659	2.89967	0.684071	4.23885	2.25e-05	0.000594149
183222	85.7979	1.96408	0.463677	4.23588	2.28e-05	0.000600628
37049	39.8184	-2.12344	0.501521	-4.234	2.3e-05	0.000604255
158509	13.3255	3.57039	0.843622	4.23222	2.31e-05	0.000604785
47751	32.9724	-2.2871	0.54034	-4.23271	2.31e-05	0.000604785
39082	44.7676	2.25169	0.531954	4.23288	2.31e-05	0.000604785
156693	42.4576	2.43329	0.575117	4.23095	2.33e-05	0.000606778
77949	51.6917	-2.36146	0.558451	-4.22859	2.35e-05	0.000610313
165878	33.2626	2.17053	0.513241	4.22907	2.35e-05	0.000610313
152497	2361.83	-1.78321	0.421806	-4.22755	2.36e-05	0.000610318
113180	514.069	-1.83619	0.434309	-4.22784	2.36e-05	0.000610318
104771	17.3626	2.99999	0.710016	4.22524	2.39e-05	0.00061376
154462	55.5471	2.15911	0.510979	4.22544	2.38e-05	0.00061376
112108	39.7719	2.11677	0.501201	4.2234	2.41e-05	0.000617377
71324	43.8028	2.08905	0.495195	4.21864	2.46e-05	0.000627662
113303	45.3173	-2.05256	0.486493	-4.21909	2.45e-05	0.000627662
107141	17.8269	3.21153	0.763175	4.20812	2.58e-05	0.000654686
141613	20.3041	2.64984	0.6297	4.20809	2.58e-05	0.000654686
168123	10.0916	5.73691	1.36412	4.20557	2.6e-05	0.000660532
80610	17.2219	3.19759	0.760869	4.20254	2.64e-05	0.000667914
139679	24.5071	2.53614	0.60358	4.20183	2.65e-05	0.000668499
155124	44.529	-2.16376	0.515112	-4.20057	2.66e-05	0.000670707
72854	47.6025	2.23376	0.531852	4.19997	2.67e-05	0.00067099
108274	16854.2	-1.8158	0.432555	-4.19784	2.69e-05	0.000674297
123866	514.773	-1.78946	0.426268	-4.19797	2.69e-05	0.000674297
140858	19.965	2.73979	0.652747	4.19733	2.7e-05	0.000674307
113091	23.891	-2.76392	0.659042	-4.19385	2.74e-05	0.000683213
189960	86.2741	1.8891	0.450735	4.19115	2.78e-05	0.000689854
178357	15.2147	3.26864	0.780181	4.1896	2.79e-05	0.000693041
135024	21.873	2.66197	0.636012	4.1854	2.85e-05	0.000704395
111367	66.2046	2.0341	0.486097	4.18455	2.86e-05	0.000705471
156401	41.0687	2.13136	0.509404	4.18403	2.86e-05	0.000705522
112851	39.9988	-2.49647	0.597773	-4.17628	2.96e-05	0.000728383
109302	92.437	-1.69761	0.40689	-4.17216	3.02e-05	0.000740061
135180	22.3063	3.14966	0.755363	4.16972	3.05e-05	0.000746375
190350	53.37	-1.85504	0.444948	-4.16912	3.06e-05	0.000746727
163042	15.025	3.23745	0.776666	4.16839	3.07e-05	0.000747461
151919	11.4118	4.95064	1.1881	4.16687	3.09e-05	0.000749757
156734	214.135	-2.49251	0.598197	-4.1667	3.09e-05	0.000749757
168121	1048.56	-1.82809	0.438908	-4.1651	3.11e-05	0.00075341
165250	82.7499	2.10481	0.505638	4.16268	3.15e-05	0.00075704
165795	13.0267	4.56225	1.09603	4.16252	3.15e-05	0.00075704
149517	32.9845	2.18333	0.52442	4.16332	3.14e-05	0.00075704
139791	31.3385	2.33202	0.56051	4.16052	3.18e-05	0.000762044
155588	194.14	2.07646	0.499212	4.15947	3.19e-05	0.000763917
143979	76.7355	2.09051	0.503289	4.1537	3.27e-05	0.000781779
159582	27.5514	2.36019	0.568727	4.14995	3.33e-05	0.000792988
151596	56.1099	-1.90155	0.45843	-4.14796	3.35e-05	0.000798223
164840	307.997	-1.82023	0.439198	-4.14444	3.41e-05	0.000808866
90595	43.4777	2.12946	0.513899	4.14374	3.42e-05	0.000809613
170881	100.068	-1.86356	0.449941	-4.14178	3.45e-05	0.000814819
156925	114.301	2.08713	0.50453	4.13678	3.52e-05	0.000831025
108290	73.1888	-2.0083	0.485611	-4.13561	3.54e-05	0.000833501
164774	14.2965	3.68398	0.890914	4.13506	3.55e-05	0.000833747
151284	24.8224	2.60825	0.631334	4.13134	3.61e-05	0.000845578
111323	23.8838	2.45908	0.596452	4.12285	3.74e-05	0.000875504
176376	36.7699	2.21691	0.537787	4.12229	3.75e-05	0.000875798
104709	454.193	-1.85278	0.449569	-4.12125	3.77e-05	0.000877948
87090	21.9478	2.68138	0.651365	4.11656	3.85e-05	0.00089414
156916	78.027	1.86813	0.454015	4.11469	3.88e-05	0.000899544
106390	625.209	-1.8146	0.442225	-4.10335	4.07e-05	0.000942826
105160	56.8446	2.29516	0.55943	4.10267	4.08e-05	0.000943659
138520	256.936	-1.68667	0.411179	-4.10204	4.1e-05	0.000944265
85793	3518.33	-1.80321	0.43996	-4.09857	4.16e-05	0.000955386
93546	13.0457	4.17078	1.01767	4.09838	4.16e-05	0.000955386
136209	67.6241	-2.01823	0.493004	-4.09374	4.24e-05	0.000972715
155711	19.2253	2.86124	0.6996	4.08983	4.32e-05	0.000987237
168177	795.463	-1.74775	0.427517	-4.08815	4.35e-05	0.000992345
134536	16.3547	2.9419	0.71978	4.08722	4.37e-05	0.000994327
183210	139.557	-1.97545	0.48343	-4.08633	4.38e-05	0.000996124
80209	68.702	-1.88841	0.462244	-4.08532	4.4e-05	0.000998403
38809	265.373	-1.79769	0.440155	-4.08423	4.42e-05	0.00100107
76487	214.976	-1.76095	0.431962	-4.07663	4.57e-05	0.00102841
108864	2183.67	-1.78466	0.437837	-4.07609	4.58e-05	0.00102841
144456	198.481	1.73741	0.426222	4.0763	4.58e-05	0.00102841
157556	141.772	-1.77771	0.436109	-4.0763	4.58e-05	0.00102841
79113	25.4065	2.58908	0.635615	4.07335	4.63e-05	0.00103849
155590	102.409	-1.71554	0.42156	-4.06951	4.71e-05	0.00105363
160775	15.4952	3.05245	0.750481	4.06732	4.76e-05	0.00105975
117067	62.2581	1.86924	0.459585	4.06723	4.76e-05	0.00105975
110991	86.947	2.3769	0.584646	4.06553	4.79e-05	0.00106538
156297	24.9023	2.56944	0.632833	4.06022	4.9e-05	0.00108775
155068	40.1224	-2.15068	0.529957	-4.05822	4.94e-05	0.00109492
31509	21.132	2.6196	0.646113	4.0544	5.03e-05	0.00111079
122340	25.0251	3.08587	0.761356	4.05313	5.05e-05	0.00111462
109057	16.4191	2.93657	0.724755	4.05181	5.08e-05	0.00111649
143984	94.1177	1.77947	0.439164	4.05195	5.08e-05	0.00111649
114995	17.3796	3.23118	0.798552	4.0463	5.2e-05	0.00114086
166403	41.802	-1.91066	0.472733	-4.04174	5.31e-05	0.00116097
175511	66.1957	2.3865	0.59061	4.04074	5.33e-05	0.0011623
163895	90.3305	2.07976	0.514722	4.04056	5.33e-05	0.0011623
156514	23.792	2.5656	0.635299	4.03841	5.38e-05	0.00117071
127973	60.8211	2.55712	0.6334	4.03713	5.41e-05	0.0011748
167461	27.5745	2.67246	0.662451	4.0342	5.48e-05	0.00118726
77036	1301.06	-1.77331	0.439946	-4.03075	5.56e-05	0.00120251
145718	59.3479	-2.35501	0.584422	-4.02964	5.59e-05	0.00120587
154656	172.719	-1.71053	0.424563	-4.02892	5.6e-05	0.00120719
182047	36.0786	2.70836	0.672915	4.02481	5.7e-05	0.0012261
134408	12.3278	3.44627	0.856518	4.02358	5.73e-05	0.00123015
156083	13.4823	3.53652	0.879142	4.02269	5.75e-05	0.00123247
160550	16.2507	-2.89151	0.719052	-4.02128	5.79e-05	0.00123629
123814	691.541	-1.71693	0.426984	-4.02106	5.79e-05	0.00123629
113237	56.1917	1.82051	0.453046	4.01838	5.86e-05	0.00124806
104828	11.81	3.67122	0.914057	4.0164	5.91e-05	0.00125618
156492	84.648	1.81405	0.452029	4.01313	5.99e-05	0.00127126
107410	1326.72	-1.6984	0.423333	-4.01197	6.02e-05	0.00127512
150362	50.5377	-1.86316	0.464632	-4.00996	6.07e-05	0.00128361
131408	26.3013	2.34356	0.584894	4.00681	6.15e-05	0.00129592
84197	273.341	1.99402	0.497657	4.00681	6.15e-05	0.00129592
112183	683.261	-1.78041	0.444614	-4.00438	6.22e-05	0.00130682
108917	67.0768	-1.70679	0.426386	-4.00292	6.26e-05	0.00131249
95374	66.4824	-1.78883	0.446983	-4.00201	6.28e-05	0.00131504
110015	12.1589	3.37994	0.846154	3.99447	6.48e-05	0.00135505
163257	41.8153	-2.19809	0.55044	-3.99333	6.52e-05	0.00135907
92420	104.348	-1.7277	0.43278	-3.9921	6.55e-05	0.00136357
104452	558.865	-1.84243	0.461694	-3.99059	6.59e-05	0.00136973
79223	2021.01	-1.80435	0.452543	-3.98713	6.69e-05	0.00138726
23450	130.102	-1.66792	0.418556	-3.98495	6.75e-05	0.00139749
153298	68.5626	1.95614	0.49094	3.98448	6.76e-05	0.00139762
84313	203.754	2.05323	0.515416	3.98364	6.79e-05	0.00139998
187167	95.8046	-1.76397	0.442971	-3.98214	6.83e-05	0.00140628
113915	24.0229	-2.28489	0.57385	-3.98169	6.84e-05	0.00140634
157538	78.4069	1.92881	0.484497	3.98106	6.86e-05	0.00140749
137416	24.9797	2.47424	0.621577	3.98059	6.87e-05	0.00140768
167581	75.227	-1.81205	0.455299	-3.9799	6.89e-05	0.00140918
79134	2437.43	-1.82974	0.459836	-3.97912	6.92e-05	0.0014106
140713	30.9559	2.40271	0.603878	3.97879	6.93e-05	0.0014106
153252	24.9487	2.62378	0.66053	3.97224	7.12e-05	0.00144735
115768	43.6259	2.41141	0.607348	3.97039	7.18e-05	0.00145599
106240	6013.58	-1.71279	0.431557	-3.96887	7.22e-05	0.00146263
107249	2899.03	-1.73548	0.437556	-3.9663	7.3e-05	0.00147582
167911	912.756	-1.72493	0.434983	-3.96551	7.32e-05	0.00147801
164836	13.8036	3.26805	0.824214	3.96504	7.34e-05	0.00147824
15035	25.6837	2.34313	0.591075	3.96418	7.36e-05	0.00148093
160172	605.74	-1.89089	0.477646	-3.95876	7.53e-05	0.00151221
159427	20.8572	2.66157	0.672664	3.95676	7.6e-05	0.00152216
166035	43.4006	-2.07828	0.525454	-3.95522	7.65e-05	0.00152928
109423	161.692	-1.79503	0.453901	-3.95467	7.66e-05	0.00153009
46833	916.85	-1.65891	0.419548	-3.95405	7.68e-05	0.00153129
156198	16.3644	2.86685	0.725379	3.95221	7.74e-05	0.00153762
165412	12.9157	3.48721	0.88229	3.95245	7.74e-05	0.00153762
180891	25.1017	2.37928	0.602142	3.95137	7.77e-05	0.0015403
110043	294.09	-1.50003	0.379995	-3.94749	7.9e-05	0.00156231
86710	26.2601	-2.2948	0.581386	-3.94713	7.91e-05	0.00156231
158515	8.84438	5.43786	1.37823	3.94555	7.96e-05	0.00156983
151309	39.053	2.20166	0.558159	3.9445	8e-05	0.00157117
111062	64.9247	2.77736	0.704043	3.94488	7.98e-05	0.00157117
121210	13.1219	3.56372	0.903799	3.94304	8.05e-05	0.0015771
165692	244.501	-1.69316	0.429437	-3.94276	8.06e-05	0.0015771
108048	10.2937	4.24471	1.07671	3.94229	8.07e-05	0.00157741
146209	49.3145	-2.04347	0.518549	-3.94074	8.12e-05	0.00158486
109667	35.0342	2.29767	0.58314	3.94016	8.14e-05	0.00158588
165935	35.9413	2.33266	0.592346	3.93799	8.22e-05	0.00159752
156257	1237.24	-1.77156	0.449964	-3.93712	8.25e-05	0.00160053
109939	127.203	1.84743	0.469468	3.93515	8.31e-05	0.00160812
126535	64.2891	1.7803	0.45238	3.9354	8.31e-05	0.00160812
163885	26.4673	-2.34932	0.597576	-3.93141	8.44e-05	0.00163054
78007	76.9864	-1.95794	0.498544	-3.92731	8.59e-05	0.00165516
79764	1001.02	-1.6746	0.426436	-3.92697	8.6e-05	0.00165516
146182	17.4931	2.96983	0.75649	3.9258	8.64e-05	0.0016604
112432	8.41594	5.46555	1.39277	3.92422	8.7e-05	0.00166848
140082	271.911	-1.65147	0.422158	-3.91197	9.15e-05	0.00175244
155012	27.3729	2.18969	0.559954	3.91047	9.21e-05	0.00176029
155787	32.3183	2.03197	0.519889	3.90846	9.29e-05	0.00177198
115999	16.1951	2.95315	0.755919	3.9067	9.36e-05	0.00178188
85858	178.094	-1.78761	0.457817	-3.90464	9.44e-05	0.00179411
156429	44.8973	-1.8774	0.481014	-3.90301	9.5e-05	0.00180004
116280	21.293	2.83829	0.727143	3.90334	9.49e-05	0.00180004
145385	8.09499	-4.52578	1.16074	-3.89905	9.66e-05	0.00182667
156769	19.3942	2.49773	0.640701	3.89843	9.68e-05	0.00182826
154030	47.0114	2.23812	0.574312	3.89705	9.74e-05	0.00183559
183255	30.8772	2.10495	0.540213	3.89652	9.76e-05	0.00183649
82499	2240.71	-1.74001	0.446632	-3.89585	9.79e-05	0.00183849
161037	140.709	-1.78077	0.457248	-3.89453	9.84e-05	0.00184539
104718	3256.16	-1.67454	0.430362	-3.89101	9.98e-05	0.00186924
85022	605.735	-1.68791	0.433952	-3.88963	0.000100397	0.00187677
111477	59.3723	2.83856	0.73087	3.88382	0.00010283	0.00191583
114080	1563.01	-1.71378	0.441248	-3.88394	0.000102778	0.00191583
155883	14.7159	3.02045	0.778207	3.88129	0.000103905	0.00193263
111696	138.804	-1.75071	0.45116	-3.88046	0.00010426	0.00193279
111742	18.414	-2.52786	0.651374	-3.88082	0.000104106	0.00193279
105137	56.1721	2.13206	0.5497	3.87859	0.000105063	0.00193865
109338	527.753	-1.9079	0.491916	-3.87851	0.000105097	0.00193865
149273	27.4638	2.51426	0.648227	3.87867	0.000105029	0.00193865
116129	31080.4	-1.67419	0.43174	-3.87776	0.000105421	0.00194141
110564	31.7979	-2.03762	0.526803	-3.8679	0.000109775	0.00201827
123815	24.0131	-2.1536	0.55703	-3.86623	0.000110532	0.00202551
108970	44.4349	2.22841	0.576322	3.8666	0.000110362	0.00202551
114035	1139.14	-1.74758	0.452402	-3.86289	0.000112053	0.00205002
173295	83.2917	-1.69479	0.438972	-3.86082	0.000113009	0.00206412
151684	28.2541	2.52534	0.655375	3.85327	0.00011655	0.00212533
113783	22.1284	2.29741	0.596388	3.8522	0.00011706	0.00213114
168144	9.9406	3.69708	0.960152	3.85051	0.00011787	0.00214239
154755	10.6012	3.75407	0.975128	3.84982	0.000118202	0.00214468
108434	3417.17	-1.645	0.427377	-3.84906	0.000118573	0.00214468
123803	1283.22	-1.73573	0.450944	-3.84911	0.000118547	0.00214468
110235	20.1653	2.44542	0.63566	3.84706	0.000119545	0.00215877
163918	48.6176	-1.77536	0.461786	-3.84454	0.000120777	0.0021775
130722	158.28	-1.64597	0.428313	-3.84291	0.000121583	0.00218849
158172	2076.25	-1.68248	0.43809	-3.8405	0.000122784	0.00220656
82925	133.261	-1.82727	0.476125	-3.8378	0.000124143	0.00222739
147829	41.4547	2.08275	0.543768	3.83021	0.000128033	0.00229349
166764	7262.8	-1.70063	0.44407	-3.82963	0.000128334	0.0022952
82118	42.7561	2.25759	0.589845	3.82743	0.000129489	0.00231215
87427	103.818	-1.62325	0.42453	-3.82365	0.000131492	0.00234418
78304	910.961	-1.72059	0.450209	-3.82177	0.000132498	0.00235834
174068	109.186	1.75178	0.458793	3.81823	0.000134414	0.00238863
111372	119.88	1.71961	0.450751	3.81498	0.000136196	0.00241645
115568	16.7696	2.8422	0.746569	3.80701	0.000140656	0.00249162
109906	35.1629	1.96378	0.515979	3.80593	0.000141271	0.00249855
112363	598.161	-1.59022	0.418252	-3.80205	0.000143501	0.00253398
157772	78.0173	1.83953	0.483907	3.8014	0.00014388	0.00253666
41661	133.287	1.51971	0.400217	3.79721	0.000146335	0.00257586
156560	442.212	-2.18091	0.574496	-3.79622	0.000146922	0.00258212
113847	169963	-1.70218	0.448705	-3.79355	0.00014851	0.00260593
159770	51.5549	1.74646	0.46061	3.79164	0.000149658	0.00262195
109327	9.21919	4.66756	1.23437	3.78134	0.000155989	0.00272431
110537	24.5554	2.43605	0.644178	3.78164	0.0001558	0.00272431
154100	3769.33	-1.66892	0.441614	-3.77913	0.00015738	0.00274432
187060	34.2526	1.94443	0.515487	3.77203	0.000161924	0.00281914
142616	62.6195	-1.63812	0.434369	-3.77128	0.000162415	0.00282016
153371	406.351	-1.55056	0.411162	-3.77116	0.000162488	0.00282016
156071	125.427	-1.66997	0.442983	-3.76982	0.000163365	0.00283098
157072	11.2751	3.21275	0.852425	3.76896	0.000163931	0.00283639
104766	11.7077	3.39339	0.900731	3.76737	0.000164977	0.00284566
156917	63.0892	-1.70582	0.452745	-3.76773	0.000164739	0.00284566
124098	2833.84	-1.63441	0.43394	-3.76643	0.000165598	0.00285197
118565	25.4787	2.51012	0.666649	3.76528	0.000166364	0.00286074
165115	3255.29	-1.7254	0.4584	-3.76397	0.00016724	0.00287138
86602	4462.36	-1.67398	0.445798	-3.75503	0.000173324	0.00297126
22921	34.5893	1.99381	0.531113	3.75402	0.000174021	0.00297409
185682	90.0227	1.6345	0.435399	3.75403	0.000174012	0.00297409
136094	1541.82	-1.59912	0.426093	-3.75299	0.000174739	0.00298179
163024	37.0981	-2.01361	0.536872	-3.75064	0.000176384	0.00300128
116333	667.214	-1.57806	0.420751	-3.75059	0.00017642	0.00300128
32669	51.8945	1.83742	0.49006	3.74939	0.000177268	0.00301113
105321	76.0216	1.63603	0.436509	3.74798	0.000178261	0.0030234
104770	114.583	1.52723	0.407672	3.74622	0.000179516	0.00302747
138461	53.7975	-1.80841	0.482642	-3.74689	0.00017904	0.00302747
155959	28790.6	-1.75711	0.469048	-3.74613	0.000179586	0.00302747
82384	525	-1.76915	0.472245	-3.74626	0.000179492	0.00302747
39129	61.9366	1.66938	0.445908	3.74377	0.000181279	0.0030468
112534	1931.83	-1.66431	0.444527	-3.744	0.000181111	0.0030468
10111	201.472	1.51861	0.405707	3.74312	0.000181752	0.00305016
110204	47.289	-1.886	0.504036	-3.7418	0.000182705	0.00306155
49181	32.6487	2.36747	0.632833	3.74107	0.000183237	0.00306586
158228	100.997	-1.93202	0.516671	-3.73936	0.000184491	0.0030776
137809	19.0051	2.71474	0.725924	3.73971	0.000184236	0.0030776
110942	375.371	-1.62494	0.43464	-3.73858	0.000185064	0.00308257
31899	9.80515	4.21361	1.128	3.73546	0.000187372	0.00311635
155652	11.2647	3.26102	0.873231	3.73443	0.000188144	0.00312453
107579	21.6507	2.3256	0.622823	3.73396	0.000188489	0.00312561
107426	43.338	2.58182	0.692078	3.73054	0.000191072	0.00316375
130571	31.6775	2.44402	0.655874	3.72636	0.000194267	0.00321187
136047	46.2343	-1.87294	0.502778	-3.72518	0.000195177	0.00322216
155825	9.02056	4.63687	1.24511	3.72407	0.000196035	0.00323153
186373	279.287	-1.63497	0.439115	-3.72334	0.000196603	0.00323612
46339	76.2824	-1.65679	0.44514	-3.72196	0.000197684	0.00324912
93167	26.2976	2.06006	0.55355	3.72154	0.000198014	0.00324976
178894	68.8188	1.76626	0.474866	3.71949	0.000199628	0.00327143
80992	3393.53	-1.69446	0.455724	-3.71818	0.000200666	0.00328363
155430	96.0322	-1.63834	0.44086	-3.71623	0.000202214	0.00330411
106540	48.5908	1.84208	0.49587	3.71484	0.000203334	0.00331756
89882	135.933	-1.55024	0.417364	-3.71436	0.000203716	0.00331893
146840	1872.02	-1.4861	0.400191	-3.71347	0.000204435	0.0033258
139722	57.1291	-1.88846	0.508771	-3.7118	0.000205792	0.003343
165226	281.006	-1.67794	0.452126	-3.71121	0.000206269	0.00334587
152122	259.353	-1.60122	0.43179	-3.70833	0.000208631	0.00337927
156603	16931.8	-2.37118	0.639556	-3.70754	0.000209279	0.00338486
105214	36.6409	2.00645	0.541375	3.70621	0.000210385	0.00339215
81978	45.932	1.91687	0.517196	3.70628	0.000210327	0.00339215
111211	19.5238	2.58649	0.697939	3.7059	0.000210641	0.00339215
79225	42.8023	1.95811	0.528645	3.70402	0.000212206	0.00341241
104348	21.994	2.80691	0.758014	3.70298	0.000213079	0.00342152
150820	67.1246	-1.67231	0.451785	-3.70157	0.000214271	0.00343573
126980	44.9364	2.18224	0.589606	3.70118	0.000214599	0.00343605
160304	78.5797	1.8806	0.508525	3.69814	0.000217183	0.00347244
109319	138.654	-1.60799	0.435219	-3.69467	0.00022017	0.00351515
147618	128.027	-1.49832	0.406651	-3.68453	0.000229122	0.00365286
76343	30.6108	-2.22479	0.604276	-3.68174	0.000231643	0.00368779
156176	41.1076	-1.97902	0.537781	-3.67996	0.000233268	0.00370836
106808	31.0499	2.34447	0.637193	3.67937	0.000233815	0.00371177
32679	216.577	-1.75654	0.477545	-3.67827	0.000234822	0.00371667
159631	12.8215	-2.5751	0.70013	-3.67803	0.000235044	0.00371667
111132	342.864	-2.43939	0.663248	-3.67794	0.000235123	0.00371667
113258	18.6831	2.51852	0.684832	3.67757	0.000235462	0.00371677
157559	5884.54	-1.58769	0.431969	-3.67546	0.000237419	0.00374236
113666	747.402	-1.6204	0.441792	-3.66778	0.000244664	0.00385113
105619	13.5736	2.77579	0.756918	3.66722	0.000245199	0.00385411
81635	8.91071	4.05699	1.10674	3.6657	0.000246665	0.0038717
163147	18.8245	2.55063	0.696028	3.66454	0.000247781	0.00387677
142714	43.3857	-1.82597	0.498276	-3.66457	0.000247753	0.00387677
115791	395.37	-1.62086	0.44234	-3.66429	0.00024803	0.00387677
79271	26.7243	-2.04759	0.559178	-3.66179	0.000250463	0.00390933
144029	66.0639	1.78524	0.487833	3.65953	0.000252679	0.0039384
135758	14.8798	2.53845	0.693809	3.65871	0.000253486	0.00394548
140988	1041.13	-2.38339	0.651636	-3.65754	0.000254648	0.00395804
80892	11.061	3.31506	0.906657	3.65636	0.000255827	0.00397083
105272	70.6295	-1.7288	0.47316	-3.65372	0.000258463	0.00400044
140107	488.113	-1.56102	0.427208	-3.654	0.000258183	0.00400044
116082	1431.66	-1.64443	0.450112	-3.65338	0.00025881	0.00400044
86978	231.645	-1.46974	0.402409	-3.65236	0.000259843	0.00400532
166448	15.8695	2.40804	0.659258	3.65265	0.000259548	0.00400532
78403	614.436	-1.71097	0.468595	-3.65126	0.000260952	0.00401538
156517	15.1913	2.61397	0.716029	3.65065	0.000261575	0.00401538
157324	205.6	1.76516	0.483513	3.6507	0.000261531	0.00401538
105714	15.3858	2.80952	0.769717	3.65007	0.00026217	0.00401898
150480	62.3974	1.62316	0.444789	3.64927	0.000262986	0.00402596
156395	78.5171	-1.6085	0.440819	-3.6489	0.000263369	0.00402629
142378	34.6222	1.84833	0.507053	3.64523	0.000267151	0.00407662
83385	13.5397	3.1205	0.856104	3.645	0.000267391	0.00407662
188068	47.4169	1.96456	0.539109	3.64408	0.000268352	0.00408568
156943	271.615	-1.64963	0.452843	-3.64282	0.000269665	0.00410008
112023	30.2331	-1.87521	0.514834	-3.64236	0.000270153	0.00410192
128316	89.0329	1.57968	0.433945	3.64027	0.000272349	0.00412964
122090	6.97845	5.09918	1.40129	3.63891	0.000273792	0.00414588
109415	6387.51	-1.622	0.445791	-3.63849	0.000274245	0.00414711
113462	1080.76	-1.63706	0.45007	-3.63734	0.000275468	0.00415998
113464	61.9938	2.08585	0.573736	3.63556	0.000277375	0.00418312
112043	23.5243	2.22068	0.611118	3.63379	0.000279284	0.00420622
160211	705.963	-1.68434	0.463667	-3.63264	0.000280534	0.004208
109184	26.4182	2.64381	0.727722	3.633	0.000280146	0.004208
128879	32.0634	2.02327	0.55693	3.6329	0.000280252	0.004208
155243	1633.32	-1.81127	0.498688	-3.63206	0.000281163	0.00421178
136063	267.492	1.6109	0.443752	3.63019	0.000283213	0.00423095
142939	25.9819	1.98674	0.547337	3.62982	0.000283616	0.00423095
111711	79.1192	-1.72224	0.474381	-3.63051	0.000282865	0.00423095
74726	28.2758	-1.97829	0.545056	-3.62951	0.000283959	0.00423095
108478	1107.43	-1.64225	0.452597	-3.62851	0.000285063	0.00424173
85010	169.241	-1.49055	0.411206	-3.62483	0.000289153	0.00429278
115348	30.2515	2.0582	0.567822	3.62473	0.000289263	0.00429278
166860	14.9052	2.62012	0.723022	3.62384	0.000290258	0.00430184
37465	426.339	-1.52977	0.422327	-3.62224	0.000292058	0.00432278
125421	1229.17	-1.56552	0.432507	-3.61964	0.000295019	0.0043608
41926	30.3595	2.22832	0.615836	3.61836	0.000296477	0.00437657
78498	58.3996	-1.55932	0.431158	-3.61659	0.000298508	0.00438463
143468	32.5213	-2.00584	0.554519	-3.61726	0.000297739	0.00438463
163125	332.477	1.86731	0.516327	3.61652	0.000298595	0.00438463
150864	88.7923	-1.76174	0.487081	-3.61693	0.000298115	0.00438463
160159	1022.27	-1.55053	0.429033	-3.61401	0.000301499	0.00442145
152375	55.9204	1.74283	0.482353	3.61318	0.000302463	0.00442397
153317	71.2268	-1.60987	0.445534	-3.61334	0.000302282	0.00442397
132126	159.226	-1.94461	0.538354	-3.61213	0.000303688	0.00443608
81287	58.5103	-1.95597	0.541604	-3.61144	0.000304499	0.0044421
109175	99.0762	-1.62089	0.448928	-3.61059	0.000305502	0.00445091
107525	154.001	-1.6133	0.447463	-3.60544	0.000311626	0.00452831
155622	108.642	-1.74743	0.484712	-3.6051	0.000312031	0.00452831
110040	136.304	-1.45267	0.402918	-3.60538	0.000311692	0.00452831
163240	19.1269	2.37979	0.66079	3.60143	0.000316471	0.00458677
80054	97.7401	1.47595	0.410094	3.59905	0.000319386	0.00462302
157439	290.897	-1.58692	0.441037	-3.59815	0.000320483	0.0046269
123811	1200.47	-1.56987	0.436285	-3.59827	0.000320336	0.0046269
162930	27.2676	2.26669	0.63025	3.59649	0.000322534	0.00465049
108439	60.2807	1.81132	0.503708	3.59598	0.000323173	0.0046537
135867	8.28282	4.56392	1.26961	3.59475	0.000324708	0.00465787
138294	720.019	-1.64818	0.45858	-3.59409	0.000325523	0.00465787
11289	160.962	-1.77431	0.493678	-3.59407	0.00032555	0.00465787
189922	55.7988	1.62556	0.452181	3.59493	0.000324485	0.00465787
146440	308.467	1.66433	0.463036	3.59439	0.000325148	0.00465787
128967	259.645	-1.5053	0.419	-3.59261	0.000327383	0.00467809
86063	31.1024	1.86043	0.518106	3.59084	0.000329618	0.00470401
106315	367.124	-1.70824	0.476214	-3.58713	0.000334341	0.00476533
123804	1225.54	-1.58654	0.442342	-3.58667	0.000334928	0.0047676
155214	45.7208	-1.75973	0.490684	-3.58627	0.000335435	0.00476874
166813	868.637	-1.47046	0.410161	-3.58508	0.000336969	0.00478445
182731	21.3765	2.08632	0.58206	3.58436	0.000337902	0.00478551
80401	1568.49	-1.64781	0.459718	-3.58439	0.000337861	0.00478551
123806	1255.57	-1.62202	0.452732	-3.58275	0.000340001	0.00480813
155314	38.5961	1.94198	0.542127	3.58214	0.000340791	0.00480813
115717	134.212	-1.80799	0.504711	-3.58223	0.00034068	0.00480813
153874	13.248	2.76142	0.771493	3.57932	0.000344492	0.00485421
155997	1255.78	-1.51858	0.424401	-3.57816	0.000346016	0.00486953
156949	232.597	-1.76028	0.492374	-3.57509	0.000350104	0.00492085
159747	2152.05	-1.51909	0.424982	-3.57447	0.000350935	0.00492634
154682	213.845	-1.35365	0.378828	-3.57326	0.000352564	0.00494298
23127	16.3938	2.69224	0.753921	3.57098	0.000355648	0.00497997
161181	1202.67	-1.55541	0.435647	-3.57034	0.000356513	0.00498582
162245	469.052	-1.60782	0.450494	-3.56902	0.000358315	0.00500475
117291	13.828	2.74185	0.768536	3.56763	0.000360222	0.0050251
179277	298.781	-1.42035	0.398245	-3.56652	0.000361758	0.00504023
157112	22.8856	2.08935	0.586035	3.56522	0.000363544	0.0050588
82874	1023.04	-1.43847	0.403521	-3.5648	0.000364135	0.00506071
138823	40.355	-1.8163	0.509937	-3.5618	0.000368314	0.00511242
182937	226.164	-1.4715	0.413328	-3.56013	0.000370677	0.00513883
117148	93.014	1.63723	0.460014	3.55908	0.000372161	0.00514467
156248	60.2322	2.04752	0.575332	3.55885	0.000372482	0.00514467
114898	1718.03	-1.47867	0.415418	-3.55947	0.000371609	0.00514467
145983	583.538	-1.40538	0.395058	-3.55739	0.000374561	0.00515729
113966	1665.55	-1.56415	0.439709	-3.55723	0.000374781	0.00515729
86382	36.5574	1.84871	0.519682	3.55739	0.000374553	0.00515729
166331	21.716	2.44412	0.68725	3.55638	0.000375994	0.0051676
136788	196.637	-1.66957	0.469729	-3.55434	0.000378936	0.00520163
78217	7.93907	4.41633	1.24268	3.55388	0.000379593	0.00520425
169241	71.0221	1.64526	0.46311	3.55263	0.000381395	0.00521201
108900	56.635	-1.62197	0.456568	-3.55252	0.00038156	0.00521201
24267	79.6248	-1.73332	0.487864	-3.55288	0.000381045	0.00521201
76143	8.97802	4.06296	1.14415	3.55109	0.000383642	0.00523403
114427	8.65181	4.49364	1.26567	3.55041	0.000384628	0.00524109
156804	198.443	-1.76213	0.496423	-3.54966	0.000385736	0.00524977
157212	314.279	-1.64325	0.462986	-3.54925	0.000386334	0.00525151
128012	59.0884	-1.7498	0.493584	-3.5451	0.000392467	0.00532839
166009	617.211	-1.3692	0.386433	-3.54318	0.000395331	0.00536075
16084	28.4384	2.32177	0.655474	3.54212	0.00039692	0.00537576
154918	27.7755	1.87589	0.529661	3.54168	0.00039758	0.00537817
158117	18.92	2.58568	0.730338	3.54039	0.000399541	0.00539815
79776	402.552	-1.53573	0.433883	-3.53951	0.000400873	0.00540961
116146	12.5956	2.83464	0.801403	3.53709	0.000404561	0.00545278
154475	17.5334	2.65542	0.750813	3.53673	0.000405118	0.0054537
152633	18.511	2.6554	0.751006	3.53579	0.000406561	0.00545824
113167	778.49	-1.49237	0.422102	-3.53555	0.000406923	0.00545824
85623	624.143	-1.57898	0.446557	-3.53591	0.000406376	0.00545824
155455	48.9591	1.71449	0.485092	3.53436	0.000408766	0.00547638
135380	309.787	-1.4729	0.417102	-3.53127	0.000413568	0.00552745
152871	25.5072	2.02386	0.573077	3.53156	0.000413118	0.00552745
105626	77.3398	-1.66449	0.471443	-3.53063	0.000414574	0.00552859
24208	110.038	-1.54204	0.436767	-3.53058	0.000414644	0.00552859
140952	61.961	-1.84184	0.521801	-3.52977	0.000415917	0.00553894
129556	72.0821	-1.52702	0.432729	-3.52881	0.000417436	0.00555255
108845	21.9842	2.28538	0.648372	3.52479	0.000423816	0.0056307
148757	19.217	2.17748	0.618599	3.52002	0.000431508	0.00572607
132375	93.3518	-1.60851	0.457113	-3.51884	0.000433431	0.00574476
104260	26.7222	-1.94344	0.552526	-3.51737	0.000435848	0.00575724
139983	19.165	-2.19497	0.624047	-3.51732	0.00043592	0.00575724
173402	27.8276	1.94127	0.55184	3.51781	0.00043512	0.00575724
81974	2585.32	-1.59741	0.454321	-3.51603	0.000438044	0.00577845
156822	20.5677	-2.3349	0.664139	-3.51568	0.000438633	0.0057794
160374	69.5797	2.27059	0.646452	3.51238	0.000444106	0.0058446
155971	35.9369	2.0983	0.597707	3.51058	0.000447126	0.0058705
88421	34.1219	2.01074	0.57274	3.51073	0.000446872	0.0058705
157004	15.9591	2.47662	0.705792	3.50899	0.000449813	0.00589884
86417	554.476	-1.57344	0.448542	-3.50789	0.000451674	0.00591629
104474	1045.46	-1.55262	0.442899	-3.50558	0.000455621	0.00595986
115839	40.5037	1.97179	0.562556	3.50505	0.000456516	0.00595986
86804	96.6516	-1.55372	0.443286	-3.505	0.000456602	0.00595986
167080	9.8673	3.41155	0.973698	3.5037	0.000458834	0.005982
164768	882.207	-1.51747	0.433562	-3.50001	0.000465237	0.0060584
159962	39.7129	-1.64521	0.470192	-3.49902	0.000466975	0.00607394
128183	23.8031	2.15061	0.614837	3.49786	0.000469008	0.0060862
117834	93.7535	-1.77485	0.507381	-3.49806	0.000468655	0.0060862
123808	1454.5	-1.56496	0.447467	-3.49738	0.000469859	0.00609016
157207	1196.16	-1.54882	0.443083	-3.49555	0.000473081	0.00612481
165727	48.8136	2.12053	0.606734	3.49499	0.00047408	0.00613062
156095	37.2852	1.84054	0.526923	3.49299	0.000477643	0.00616956
79080	99.0289	1.46709	0.420058	3.4926	0.000478344	0.00617147
176428	11.2869	2.77729	0.795574	3.49093	0.000481342	0.00620298
82957	119.076	-1.38601	0.397178	-3.48966	0.000483641	0.00622541
155423	30.2063	1.86251	0.533805	3.48913	0.00048459	0.00623045
108253	3491.91	-1.61968	0.46476	-3.48498	0.000492172	0.00631832
157352	38.3594	-1.82641	0.524113	-3.48477	0.000492557	0.00631832
105184	3537.06	-1.55364	0.445931	-3.48403	0.000493921	0.00632853
148769	2301.06	-1.53344	0.44025	-3.48311	0.000495616	0.00634298
116331	95.0829	-1.67118	0.479908	-3.4823	0.000497135	0.00635513
112624	32.396	2.04148	0.5868	3.47901	0.000503279	0.00642631
105999	444.425	-1.57916	0.453968	-3.47858	0.000504075	0.00642912
166192	26.9378	1.95828	0.563126	3.47753	0.000506066	0.00644714
156455	2598.77	-1.58796	0.45693	-3.47528	0.000510314	0.00649385
157699	1711.41	-1.58555	0.456394	-3.47409	0.000512588	0.00649935
154937	17.4305	2.45473	0.70667	3.47366	0.000513417	0.00649935
155149	7706.73	-1.60085	0.460802	-3.47406	0.000512643	0.00649935
109485	91.3301	-1.49931	0.431655	-3.47339	0.000513928	0.00649935
155965	27.9764	2.10326	0.605563	3.47323	0.000514241	0.00649935
110815	19.5975	2.23353	0.642907	3.47411	0.000512546	0.00649935
162652	10.908	3.04435	0.877234	3.4704	0.000519687	0.00655334
145725	17.1581	2.55473	0.736119	3.47053	0.000519427	0.00655334
152929	15.9639	2.93087	0.844767	3.46945	0.000521531	0.00656918
76685	14.4764	2.78093	0.802417	3.46569	0.000528863	0.00665402
106251	6981.28	-1.59795	0.461345	-3.46366	0.000532872	0.0066969
106037	803.011	-1.68036	0.485293	-3.46256	0.000535056	0.00671679
85859	138.579	-1.67443	0.48367	-3.46192	0.000536335	0.00672528
110630	103.622	-1.73631	0.501591	-3.46161	0.000536962	0.00672559
108050	1451.91	-1.61634	0.467151	-3.45999	0.0005402	0.00675099
110017	21.941	2.23831	0.646859	3.46027	0.000539638	0.00675099
159376	22.7372	2.05084	0.592906	3.45896	0.000542262	0.00676918
116274	560.238	-1.53697	0.444452	-3.45811	0.000543973	0.00678295
112336	15.9859	2.38402	0.689693	3.45664	0.000546963	0.00681262
157844	12364.9	-1.60504	0.464922	-3.45228	0.000555862	0.00691574
159595	42.2717	-1.60324	0.464623	-3.45062	0.000559302	0.00694305
157490	112.792	-1.53608	0.445159	-3.45062	0.000559296	0.00694305
158702	1096.68	-1.71253	0.496491	-3.44928	0.000562088	0.00696989
136580	44.3785	1.5797	0.45807	3.44859	0.00056352	0.00697989
107412	1536.4	-1.45609	0.422664	-3.44503	0.000571005	0.00703473
107669	150.74	-1.98505	0.576266	-3.44468	0.00057173	0.00703473
178464	61.3772	-1.62568	0.471869	-3.4452	0.000570641	0.00703473
163977	925.681	-1.55005	0.449865	-3.44558	0.000569844	0.00703473
154250	2680.67	-1.64199	0.476645	-3.4449	0.000571276	0.00703473
114990	19.0725	-2.20952	0.641372	-3.44499	0.000571074	0.00703473
115916	137.846	-1.49316	0.433562	-3.44395	0.00057329	0.00704616
109582	984.938	-1.5439	0.4485	-3.44236	0.000576656	0.00707196
81764	3.6669	5.25056	1.52523	3.44248	0.000576409	0.00707196
168019	163.935	-1.70498	0.49545	-3.44128	0.000578961	0.00709243
109372	45.4801	1.60982	0.467939	3.44023	0.000581218	0.00711227
85164	920.625	-1.58385	0.460472	-3.43963	0.000582508	0.00711246
185065	321.845	-1.56726	0.455621	-3.43983	0.000582071	0.00711246
139920	74.2291	1.66566	0.484453	3.43823	0.000585527	0.00714151
156272	89.3025	-1.53802	0.447678	-3.43555	0.000591357	0.00719688
111525	66.7793	1.65026	0.480327	3.4357	0.000591028	0.00719688
86908	35.1525	1.83341	0.533854	3.43429	0.000594116	0.00722259
110407	841.528	-1.51966	0.442615	-3.43338	0.000596116	0.00723902
156639	7.72653	3.78273	1.10218	3.43205	0.000599042	0.00726664
152456	27.9494	1.92763	0.561774	3.43133	0.000600632	0.00727802
106038	1100.39	-1.6029	0.467266	-3.43039	0.000602721	0.00728751
141738	15.4749	2.49838	0.728251	3.43066	0.000602113	0.00728751
155549	54.1496	-1.68134	0.490275	-3.42938	0.000604965	0.00730672
109609	11948.6	-1.5578	0.454296	-3.42905	0.000605704	0.00730774
188926	28.3441	1.89468	0.552672	3.42822	0.000607555	0.00732215
84912	1966.99	-1.58303	0.461989	-3.42654	0.000611316	0.00735954
114504	44.0242	-2.0698	0.60412	-3.42614	0.000612234	0.00736264
104413	33.7536	1.74945	0.51099	3.42365	0.000617864	0.00741437
117461	33.0857	2.26289	0.660906	3.42393	0.000617235	0.00741437
114756	11.6512	3.65753	1.06849	3.42307	0.000619186	0.00742225
155947	102.31	1.59529	0.466348	3.42081	0.000624354	0.00747617
166199	2331.45	-1.56125	0.456479	-3.42019	0.000625771	0.0074851
106855	25.4933	-1.92029	0.561685	-3.41881	0.000628954	0.00751513
113664	1184.22	-1.54604	0.452287	-3.41827	0.000630212	0.00752196
89487	159.236	-1.46205	0.427753	-3.41798	0.000630874	0.00752196
115492	68.9959	-1.50883	0.441602	-3.41672	0.000633795	0.00754872
159467	319.52	2.09233	0.612437	3.41639	0.000634566	0.00754985
18150	24.8367	2.15876	0.632108	3.41517	0.000637421	0.00757574
116267	75.7117	1.89902	0.556367	3.41325	0.00064192	0.00762109
157097	66.6759	-1.46998	0.430726	-3.4128	0.000642992	0.00762571
156919	28.5942	2.01014	0.589682	3.40886	0.000652346	0.00770389
147296	87.3167	1.50803	0.442328	3.40931	0.000651281	0.00770389
181517	113.657	-1.30328	0.382312	-3.40893	0.000652174	0.00770389
116291	12.7672	3.05051	0.894856	3.40894	0.000652162	0.00770389
113232	2902.2	-1.57659	0.46286	-3.4062	0.000658743	0.00777122
109608	96.4078	-1.57079	0.461405	-3.40435	0.000663212	0.00781568
146148	8.66809	3.46889	1.01934	3.40307	0.000666343	0.00783602
185590	9.91503	3.11015	0.913855	3.40333	0.000665697	0.00783602
107467	29.5266	1.92968	0.567501	3.4003	0.000673109	0.00790726
142314	31.6979	-1.69614	0.498893	-3.39981	0.000674325	0.00791321
44729	284.667	-1.45268	0.427363	-3.39917	0.000675918	0.00792358
156513	16.9994	2.31945	0.682566	3.39813	0.000678479	0.00794526
151412	20.5533	2.16964	0.638844	3.39619	0.000683306	0.00796833
156869	18.675	2.33852	0.688465	3.39672	0.000681984	0.00796833
113546	713.359	-1.58254	0.465898	-3.39676	0.00068189	0.00796833
114939	101.611	1.48276	0.436569	3.3964	0.000682784	0.00796833
157403	185.949	-1.68528	0.496366	-3.39524	0.000685681	0.00798769
112810	183.949	-1.68113	0.495206	-3.3948	0.000686779	0.00799213
154006	14.2996	2.55194	0.751852	3.39421	0.000688267	0.0080011
157291	69.7658	-1.50172	0.442603	-3.39292	0.000691512	0.00803046
106051	130.083	-1.53352	0.452359	-3.39005	0.000698791	0.00810656
46186	72.2703	1.85193	0.546697	3.38749	0.000705364	0.00817431
107657	817.684	-1.44732	0.427327	-3.38692	0.000706831	0.00818282
156478	625.841	1.99487	0.589567	3.38363	0.000715352	0.00826432
150417	25.5217	2.28931	0.676543	3.38383	0.000714825	0.00826432
159240	682.407	-1.43591	0.424524	-3.3824	0.000718564	0.00829284
76158	946.473	-1.50775	0.445889	-3.38145	0.000721049	0.00830304
109097	14.1317	2.87835	0.85128	3.38121	0.00072168	0.00830304
161985	41.5627	1.69053	0.499921	3.3816	0.000720646	0.00830304
153824	11.9302	2.57002	0.760409	3.37979	0.000725416	0.00833743
79039	166.45	4.52962	1.34109	3.37758	0.000731279	0.00839617
136560	51.1445	1.76967	0.524151	3.37627	0.000734758	0.00841879
159963	22.3487	2.29664	0.680175	3.37654	0.000734031	0.00841879
104250	13.2924	-2.37844	0.704618	-3.3755	0.000736807	0.0084336
105998	476.029	-1.5215	0.451107	-3.37282	0.000744031	0.00850757
167728	24.0384	1.86524	0.553318	3.37102	0.000748913	0.00855462
155578	19.3677	2.08596	0.618925	3.37029	0.000750881	0.00856833
147295	109.556	-1.56096	0.463415	-3.36839	0.000756075	0.0086188
156063	63.6111	1.4614	0.434001	3.36728	0.000759148	0.008645
166970	1281.73	-1.51806	0.450894	-3.36678	0.000760507	0.00865164
113531	26.8229	-2.04932	0.6093	-3.36341	0.000769858	0.0087491
164096	15.1908	2.22278	0.661131	3.36209	0.000773547	0.00878208
155542	19.9584	2.15012	0.639648	3.36141	0.000775455	0.00879479
104459	40.2053	-1.68853	0.502433	-3.36071	0.000777431	0.00880825
161881	8.38501	3.48226	1.0374	3.35672	0.00078872	0.00892227
157037	15.151	2.6	0.774594	3.35659	0.000789093	0.00892227
183863	83.074	1.58413	0.472137	3.35524	0.000792972	0.00895705
164170	97.1809	-1.39303	0.41558	-3.35201	0.000802285	0.00905308
116344	72.8359	-1.86988	0.558093	-3.35048	0.000806711	0.00909383
115845	10996.1	-1.45391	0.434043	-3.34969	0.000809009	0.00911053
161678	2310.43	-1.5098	0.451054	-3.34728	0.000816088	0.00917175
157587	56.9995	-1.88118	0.561959	-3.34753	0.000815348	0.00917175
110830	609.758	-1.62205	0.485081	-3.34387	0.000826193	0.00927597
134139	40.0613	-2.12142	0.634777	-3.34199	0.000831794	0.00932947
108146	120.724	-1.35669	0.405997	-3.34163	0.000832894	0.00933243
114139	88.4002	-1.53354	0.459171	-3.3398	0.000838396	0.00938465
77041	12.0103	2.54844	0.763315	3.33865	0.000841869	0.00941409
104357	15.2222	2.84629	0.852601	3.33836	0.000842748	0.00941448
155824	17.2093	2.09663	0.628586	3.33547	0.000851565	0.00950346
107563	933.363	-1.45868	0.437544	-3.33378	0.000856733	0.00955159
153721	23.0407	1.93399	0.580208	3.33328	0.000858295	0.00955945
129990	7.12268	4.35215	1.30602	3.33237	0.000861108	0.00956215
156076	24.7411	2.04994	0.615133	3.33251	0.000860664	0.00956215
111715	48.8613	-1.73921	0.521903	-3.33244	0.000860878	0.00956215
104432	59.0905	-1.6314	0.489835	-3.33051	0.00086687	0.00960702
116358	1617.92	-1.49276	0.448176	-3.33075	0.000866115	0.00960702
157499	4146.18	-1.45911	0.43814	-3.33023	0.000867742	0.00960715
109407	1101.91	-1.44044	0.432943	-3.3271	0.000877562	0.00970624
141409	11.7908	2.74725	0.825998	3.32597	0.000881103	0.00972612
154457	97.9201	1.66062	0.499276	3.32606	0.000880838	0.00972612
104441	9.83033	3.13669	0.94332	3.32516	0.000883679	0.00973637
38872	31.486	2.12111	0.637904	3.32513	0.000883776	0.00973637
114807	11.5829	2.92376	0.87945	3.32454	0.000885648	0.00974737
104338	20.7808	-1.98165	0.59635	-3.32297	0.000890642	0.00976382
111390	48.0687	2.29204	0.689603	3.32371	0.000888292	0.00976382
112156	19.5137	2.25085	0.677323	3.32315	0.000890057	0.00976382
157361	15.1112	2.43497	0.732754	3.32304	0.000890436	0.00976382
155729	8.22257	3.38042	1.01756	3.32208	0.000893479	0.00977571
154340	189.937	1.33742	0.402575	3.32216	0.000893248	0.00977571
158129	10.8445	2.80735	0.846189	3.31764	0.000907823	0.00986551
182283	12.4417	2.39724	0.722492	3.31802	0.000906585	0.00986551
156228	1011.59	-1.47773	0.44538	-3.31791	0.000906934	0.00986551
153099	239.485	-1.36551	0.411449	-3.31879	0.000904098	0.00986551
85743	261.625	-1.54892	0.466878	-3.31762	0.000907874	0.00986551
114581	11.2701	2.67718	0.806664	3.31883	0.000903959	0.00986551
51105	28.7463	1.79352	0.540459	3.31851	0.000904983	0.00986551
159676	1479.7	-1.38656	0.417973	-3.31734	0.000908797	0.00986593
155173	191.486	-1.8294	0.551987	-3.31421	0.000919028	0.0099673
82126	486.977	-1.45919	0.440473	-3.31278	0.000923737	0.0100086
183142	1919.07	-1.50141	0.453333	-3.31193	0.000926535	0.0100098
162808	41.8035	-2.16103	0.65248	-3.31203	0.000926222	0.0100098
144265	83.71	1.55762	0.470273	3.31216	0.000925781	0.0100098
78345	2161.54	-1.47468	0.445321	-3.31149	0.000927989	0.0100158
104987	789.577	-1.42102	0.429429	-3.30909	0.000936012	0.0100732
155062	55.0841	1.73381	0.523911	3.30935	0.000935123	0.0100732
117713	22.6172	2.23963	0.676802	3.30914	0.000935823	0.0100732
171024	102.948	1.43961	0.43511	3.30861	0.000937597	0.0100805
105608	35.9484	-1.68374	0.509437	-3.30509	0.000949455	0.0101982
111606	5.24912	4.74806	1.43732	3.3034	0.000955196	0.01025
109386	42.4511	1.55249	0.47004	3.3029	0.000956904	0.0102584
160588	4534.4	-1.50932	0.457022	-3.30251	0.000958248	0.010263
139702	409.208	-1.35372	0.410041	-3.30143	0.000961937	0.0102828
189593	31.8406	1.87637	0.568311	3.30167	0.000961115	0.0102828
189480	10.9932	2.73018	0.827363	3.29986	0.000967331	0.0103305
76503	30.6186	-1.82375	0.55314	-3.29708	0.000976969	0.0104235
11770	139.317	-1.42956	0.433715	-3.29608	0.000980456	0.0104507
134128	12.7367	-2.64916	0.803891	-3.29543	0.000982728	0.010455
113787	705.844	-1.47401	0.447283	-3.29547	0.000982574	0.010455
112886	41.9542	4.58507	1.39348	3.29039	0.0010005	0.0106339
104961	258.098	-1.5199	0.461986	-3.28993	0.00100214	0.0106412
109397	7.81597	4.42645	1.34636	3.28772	0.00101004	0.0107095
122705	17.3898	-2.07839	0.632194	-3.28759	0.00101049	0.0107095
80064	124.06	-1.33769	0.406978	-3.28688	0.00101304	0.0107264
175582	75.9397	1.42156	0.432725	3.28514	0.00101932	0.0107826
154902	164.534	-1.38427	0.421553	-3.28374	0.0010244	0.0107961
155050	33.2875	1.90233	0.579267	3.28403	0.00102333	0.0107961
160047	27.3237	2.03714	0.62023	3.28449	0.00102166	0.0107961
113895	20.2262	2.00422	0.610352	3.28372	0.00102447	0.0107961
112919	913.246	-1.53425	0.467333	-3.28299	0.00102711	0.0108137
158176	12.0636	2.38733	0.727404	3.28199	0.00103079	0.0108422
186155	54.599	1.52724	0.46538	3.28172	0.00103177	0.0108423
152798	263.691	-1.22442	0.37322	-3.28068	0.00103556	0.0108617
185474	9.1443	2.95391	0.900326	3.28094	0.00103463	0.0108617
76289	91.1415	-1.38	0.420805	-3.27943	0.00104017	0.0108927
155647	72.5942	-1.78071	0.543007	-3.27935	0.00104046	0.0108927
186086	59.7117	1.5736	0.479949	3.27868	0.00104292	0.0109082
137874	71.1512	1.47951	0.451349	3.27798	0.00104553	0.0109251
107972	198.882	-1.22256	0.372993	-3.2777	0.00104657	0.0109259
106104	6732.44	-1.53797	0.469565	-3.27532	0.00105543	0.0110081
113819	181.666	-1.29502	0.395597	-3.2736	0.00106189	0.0110587
51513	140.462	1.29988	0.397094	3.27349	0.00106227	0.0110587
112510	570.791	-1.4578	0.445546	-3.27193	0.00106815	0.0111095
157449	124.92	-1.55905	0.476539	-3.27162	0.00106934	0.0111116
107005	927.387	-1.4216	0.434929	-3.26858	0.00108087	0.0112209
182842	190.225	-1.56465	0.479228	-3.26494	0.00109489	0.0113477
107585	28.6822	-1.92995	0.591125	-3.26488	0.00109511	0.0113477
107058	13.5494	2.76348	0.847166	3.26203	0.00110619	0.0114519
46224	94.2186	-1.51644	0.464928	-3.26167	0.00110757	0.0114555
108530	386.423	-1.50835	0.46258	-3.26073	0.00111124	0.0114828
147763	314.121	-1.48276	0.454791	-3.2603	0.00111293	0.0114897
111826	17.6949	2.02793	0.622597	3.25721	0.00112515	0.011605
191104	587.677	-1.53424	0.471085	-3.25682	0.00112666	0.0116099
181703	22.6575	1.93235	0.593411	3.25634	0.0011286	0.0116191
91539	57.2253	-1.43072	0.439835	-3.25285	0.00114253	0.0117517
182764	69.9065	-1.44789	0.445286	-3.25159	0.00114761	0.0117931
155218	70.1074	-1.63537	0.503148	-3.25028	0.0011529	0.011835
177711	143.739	-1.41758	0.436171	-3.25006	0.0011538	0.011835
155087	69.4056	-4.06056	1.24961	-3.24947	0.00115621	0.0118488
112090	621.824	-1.36837	0.421468	-3.24667	0.00116763	0.0119548
113533	3229.34	-1.55995	0.480619	-3.2457	0.00117161	0.0119846
154941	53.3939	-1.56983	0.484086	-3.24287	0.00118332	0.0120933
82616	140.393	1.83517	0.566086	3.24185	0.00118756	0.0121144
30173	236.032	-1.39591	0.43058	-3.24192	0.00118728	0.0121144
79140	53.6682	1.7212	0.531124	3.24068	0.00119247	0.0121312
191243	512.964	-1.31074	0.404403	-3.24117	0.00119039	0.0121312
151177	44.5313	-1.65236	0.509852	-3.24086	0.00119169	0.0121312
115405	392.774	-1.50555	0.464877	-3.23861	0.00120115	0.0122085
108277	4327	-1.46011	0.450981	-3.23763	0.00120527	0.0122391
107351	4116.48	-1.4635	0.452088	-3.2372	0.00120709	0.0122465
142198	59.2078	-1.69862	0.524865	-3.23629	0.00121094	0.0122744
153694	169.093	-1.44383	0.44632	-3.23497	0.00121655	0.01232
160463	220.712	-1.32915	0.411042	-3.23361	0.00122237	0.0123678
113825	45.7124	1.47351	0.455744	3.23319	0.00122417	0.0123747
138979	21.4321	2.18491	0.676131	3.23149	0.00123148	0.0124374
110827	18.568	-1.96705	0.609029	-3.22981	0.00123872	0.0124992
109227	28.4156	1.85695	0.574992	3.22953	0.00123994	0.0125002
32608	24.1865	1.78434	0.552733	3.22821	0.00124569	0.0125268
156049	125.993	-2.13972	0.662831	-3.22815	0.00124594	0.0125268
113714	89.7332	1.29115	0.399945	3.22832	0.0012452	0.0125268
107245	10.3787	2.95211	0.914641	3.22761	0.00124828	0.0125389
112641	6.51395	4.19538	1.30015	3.22683	0.00125169	0.0125619
159918	19.688	2.24769	0.697506	3.22246	0.00127093	0.0127435
157186	78.4429	-1.52133	0.472261	-3.22137	0.00127578	0.0127807
105185	12.1739	2.7286	0.847113	3.22106	0.00127717	0.0127808
107608	25.3352	2.28772	0.710397	3.22034	0.00128037	0.0127808
156138	59.0826	-1.6579	0.51478	-3.22059	0.00127926	0.0127808
111237	1744.29	-1.43312	0.44501	-3.22042	0.00128004	0.0127808
104242	4.93076	4.66902	1.45145	3.2168	0.00129628	0.0128935
90296	24.7187	1.88908	0.587233	3.21692	0.00129576	0.0128935
85955	562.107	-1.47962	0.459895	-3.21731	0.00129399	0.0128935
114290	4.93076	4.66902	1.45145	3.2168	0.00129628	0.0128935
109424	35.2777	-1.79855	0.559337	-3.2155	0.00130219	0.0129189
115432	1186.41	-1.43499	0.446237	-3.21576	0.00130098	0.0129189
116213	1053.06	-1.44908	0.45066	-3.21547	0.00130231	0.0129189
156377	225.746	-1.3762	0.428121	-3.21451	0.0013067	0.0129457
74513	2099.52	-1.34866	0.419574	-3.21437	0.00130733	0.0129457
76938	21.2374	-1.90261	0.591983	-3.21396	0.00130918	0.0129511
105505	12.0786	2.44601	0.76123	3.21323	0.00131249	0.0129511
113723	64.1144	-1.42061	0.44205	-3.21369	0.00131039	0.0129511
157610	5211.33	-1.39616	0.434502	-3.21323	0.00131252	0.0129511
128833	67.3113	-1.64237	0.511591	-3.21032	0.00132585	0.0130711
158110	571.798	-1.45855	0.454491	-3.2092	0.00133103	0.0130934
154895	21.411	2.14322	0.667834	3.20921	0.001331	0.0130934
109839	18.7976	2.22413	0.693074	3.20907	0.00133163	0.0130934
114012	477.556	-1.49756	0.466966	-3.20699	0.0013413	0.0131769
110104	3.22009	5.03822	1.57179	3.2054	0.00134874	0.0132383
145454	10.971	2.53698	0.791542	3.20511	0.00135013	0.0132403
125365	15.6907	-2.16264	0.674914	-3.20432	0.00135381	0.0132647
109550	1849.47	-1.47526	0.460463	-3.20386	0.001356	0.0132745
36390	20.6231	2.45914	0.767887	3.20247	0.00136252	0.0133267
162082	74.5104	-1.31954	0.412209	-3.20114	0.00136883	0.0133767
164956	17.6444	2.03405	0.635637	3.20003	0.00137415	0.0134169
175993	351.513	-1.16547	0.364256	-3.19959	0.00137621	0.0134253
128663	427.725	-1.41403	0.442047	-3.19881	0.00137995	0.01345
115511	233.923	-1.52549	0.477088	-3.1975	0.00138624	0.0134996
114220	12165.6	-1.47947	0.462775	-3.19696	0.00138886	0.0135015
116016	651.405	-1.4645	0.458069	-3.19711	0.00138814	0.0135015
156276	23.0125	-1.74339	0.545445	-3.19627	0.00139218	0.0135219
83146	10.886	2.62086	0.82066	3.1936	0.00140512	0.0136358
159352	1168.36	-1.43521	0.449657	-3.19177	0.00141402	0.0137102
158433	12545.8	-1.37702	0.431532	-3.191	0.00141781	0.0137294
107659	84.2387	-1.48434	0.465185	-3.19087	0.00141846	0.0137294
154978	39.7627	1.84506	0.57836	3.19016	0.00142196	0.0137514
137037	69.8248	-1.34151	0.420559	-3.18983	0.00142355	0.0137548
112355	386.714	-1.38425	0.434001	-3.18951	0.00142514	0.0137583
190295	122.301	-1.70855	0.535733	-3.18918	0.00142679	0.0137623
119818	6.5261	4.16056	1.30584	3.18613	0.00144192	0.0138962
21313	36.1999	1.77579	0.557419	3.18574	0.00144387	0.013903
154740	33.2594	-1.61108	0.50576	-3.18547	0.00144521	0.0139039
106539	67.0023	1.38913	0.436153	3.18497	0.00144769	0.0139158
143448	35.9341	-1.75036	0.549688	-3.18427	0.0014512	0.0139297
156871	69.0439	-1.44743	0.45457	-3.18418	0.00145163	0.0139297
106870	49.8769	-1.46035	0.458985	-3.1817	0.00146413	0.0140375
106874	109.112	-1.43307	0.45059	-3.18043	0.00147058	0.0140752
152792	36.438	1.63295	0.513425	3.1805	0.0014702	0.0140752
114173	25.1751	-1.72871	0.543835	-3.17873	0.00147921	0.0141456
105625	19.1728	-1.95091	0.614003	-3.17736	0.00148621	0.0141883
145762	19.0382	2.12816	0.669789	3.17737	0.00148619	0.0141883
156780	111.191	-1.38284	0.435325	-3.17656	0.0014903	0.0142031
166230	417.866	-1.44499	0.45488	-3.17665	0.00148987	0.0142031
104544	19.8778	1.96292	0.618794	3.17218	0.00151301	0.0143826
106371	20.2755	2.08973	0.658677	3.17262	0.00151068	0.0143826
107958	142.516	-1.46984	0.463338	-3.17229	0.0015124	0.0143826
155727	38.1998	1.5294	0.482217	3.17159	0.00151606	0.0143993
85526	968.242	-1.3911	0.438652	-3.17131	0.00151754	0.0144012
77891	23.6512	2.15209	0.678847	3.17021	0.00152326	0.0144146
153150	46.6094	1.61443	0.509228	3.17034	0.00152258	0.0144146
82417	1309.23	-1.52356	0.480649	-3.1698	0.00152542	0.0144146
165072	29.5214	-1.71516	0.541053	-3.17004	0.00152418	0.0144146
166902	14.7091	2.15965	0.681225	3.17025	0.00152309	0.0144146
144573	6.78708	3.60192	1.13693	3.16811	0.00153431	0.0144864
107352	1547.25	-1.42933	0.451354	-3.16675	0.00154152	0.0145422
14085	6.33893	4.02575	1.27148	3.1662	0.00154446	0.0145576
79409	49.8017	1.90599	0.602507	3.16344	0.00155917	0.0146839
156097	41.138	-1.57006	0.496525	-3.16209	0.00156642	0.0147396
125592	3.05768	5.00839	1.58447	3.16091	0.00157275	0.0147867
112326	504.416	-1.46106	0.462299	-3.16042	0.00157541	0.0147993
145833	9.08221	2.68174	0.848864	3.15921	0.00158196	0.0148483
137584	22.2092	2.06796	0.654926	3.15754	0.00159105	0.0149211
159688	65.971	1.63407	0.517571	3.15719	0.00159295	0.0149264
125868	6.19701	-3.48762	1.10544	-3.15496	0.00160522	0.0149841
106277	49.786	-1.91752	0.607771	-3.155	0.00160499	0.0149841
164825	709.581	-1.37882	0.437045	-3.15488	0.00160565	0.0149841
185021	231.991	-1.32008	0.41838	-3.15521	0.0016038	0.0149841
113611	106.577	-1.59118	0.504361	-3.15485	0.00160582	0.0149841
115168	188.657	-1.44925	0.45946	-3.15424	0.00160918	0.0150029
158274	1989.83	-1.47094	0.466443	-3.15353	0.00161309	0.0150268
104376	92.628	-1.34686	0.427136	-3.15323	0.00161474	0.0150296
155392	76.0007	-1.50437	0.477132	-3.15294	0.00161633	0.0150318
155602	96.3134	-1.40073	0.444365	-3.15221	0.00162039	0.0150334
109425	70.3848	-1.37984	0.437742	-3.15219	0.00162053	0.0150334
89548	26.7264	1.69734	0.538456	3.15223	0.00162027	0.0150334
76238	38.9724	-1.54208	0.489435	-3.15073	0.00162863	0.015096
164874	103.816	-1.31247	0.416848	-3.14856	0.00164078	0.015196
111092	53.1865	-1.46506	0.465478	-3.14743	0.00164714	0.0152187
154258	13.8078	2.41033	0.765818	3.14739	0.00164733	0.0152187
167347	175.078	1.37569	0.437074	3.1475	0.00164672	0.0152187
114132	184.851	-1.54213	0.490162	-3.14615	0.00165433	0.0152707
111158	3840.55	-1.41271	0.449318	-3.14412	0.00166585	0.0153644
166471	1053.53	-1.43638	0.457096	-3.14241	0.00167561	0.0154289
157349	19.2021	2.09612	0.667017	3.14253	0.00167497	0.0154289
151354	51.8642	1.62107	0.515936	3.142	0.00167797	0.0154378
104417	21.039	-1.82531	0.581032	-3.1415	0.00168083	0.0154514
107274	9.80281	2.6353	0.839187	3.1403	0.00168775	0.0155023
109505	929.184	-1.41963	0.452187	-3.13948	0.00169246	0.0155328
154721	19.438	1.95959	0.624272	3.139	0.00169528	0.0155459
77392	1350.37	-1.35432	0.431515	-3.13851	0.00169807	0.0155586
106198	18.6101	-2.417	0.770504	-3.13691	0.00170738	0.0155841
106921	19.975	1.83498	0.585022	3.13659	0.00170922	0.0155841
120581	14.7156	2.19922	0.701121	3.13672	0.00170851	0.0155841
81899	129.338	-1.24195	0.395929	-3.1368	0.00170805	0.0155841
112344	443.019	-1.33097	0.424309	-3.13679	0.00170806	0.0155841
150382	22.1151	1.92878	0.614761	3.13744	0.0017043	0.0155841
163041	120.589	1.37489	0.438465	3.13568	0.00171455	0.0156199
108819	211.196	-1.47531	0.470604	-3.13493	0.00171892	0.0156342
50803	67.7763	-1.68985	0.539018	-3.13505	0.00171825	0.0156342
115072	97.9023	-1.51448	0.483136	-3.1347	0.00172032	0.0156342
135297	16.5123	-2.13435	0.680974	-3.13427	0.00172284	0.0156443
105851	133.272	1.34699	0.4298	3.13399	0.00172446	0.0156463
84529	2252.04	-1.4049	0.448857	-3.12996	0.0017483	0.0158498
109790	20.7915	-1.87607	0.599875	-3.12743	0.0017634	0.0159607
111971	131.157	-1.38408	0.442544	-3.12756	0.00176263	0.0159607
115199	192.838	-1.44607	0.462601	-3.12595	0.00177232	0.0160284
190162	18.4324	1.91146	0.61157	3.1255	0.00177504	0.0160401
154777	263.148	-1.45578	0.465977	-3.12414	0.00178326	0.0160649
188821	8.1498	3.12543	1.00035	3.12433	0.0017821	0.0160649
145299	267.952	1.49573	0.478772	3.12409	0.00178355	0.0160649
150779	7.15811	3.71019	1.1876	3.12411	0.00178345	0.0160649
167746	47.4965	1.44025	0.461123	3.12335	0.00178805	0.0160925
113884	12.7752	2.33567	0.74798	3.12263	0.00179241	0.0161187
76230	1191.72	-1.36537	0.437333	-3.12204	0.00179602	0.0161382
155446	144.838	-1.51383	0.485247	-3.11972	0.00181024	0.0162528
115812	13.518	-2.2565	0.723415	-3.11924	0.0018132	0.0162664
142978	24.3986	1.78368	0.571928	3.11872	0.00181639	0.0162688
141912	33.7132	1.78903	0.573638	3.11875	0.0018162	0.0162688
109566	458.481	-1.46024	0.468584	-3.11629	0.00183145	0.0163787
111093	270.494	-1.57331	0.504871	-3.11626	0.0018316	0.0163787
111330	24.4985	1.86132	0.597539	3.11497	0.00183961	0.0164372
165362	504.028	-1.26786	0.407422	-3.11192	0.00185877	0.016593
9772	103.208	1.27029	0.408229	3.11172	0.00186002	0.016593
153075	15.2521	2.42657	0.780409	3.10935	0.00187496	0.0167129
107224	481.94	-1.40666	0.452581	-3.10807	0.00188311	0.0167199
145119	82.785	1.80185	0.579562	3.10899	0.00187726	0.0167199
164910	259.114	-1.23517	0.397392	-3.10819	0.00188236	0.0167199
112731	45.0377	1.41279	0.454557	3.10805	0.00188324	0.0167199
146433	43.3922	1.46124	0.470103	3.10833	0.00188146	0.0167199
113100	10.8753	2.39747	0.772193	3.10475	0.0019044	0.0168944
132299	45.0706	-1.5338	0.494057	-3.10449	0.00190604	0.0168955
176399	530.927	-1.39304	0.448766	-3.10417	0.00190817	0.0169009
80057	24.3883	2.11157	0.680303	3.10387	0.00191008	0.0169044
161010	14323.4	-1.3561	0.437082	-3.10262	0.00191818	0.0169626
182405	73.1091	-1.35557	0.436988	-3.10209	0.0019216	0.0169795
32332	9.98364	2.60682	0.840429	3.10177	0.00192366	0.0169843
155815	56.6545	1.58046	0.509775	3.10031	0.00193316	0.0170546
162436	43.8662	-1.46252	0.471819	-3.09976	0.0019368	0.0170732
138662	33.964	-1.60545	0.518135	-3.09852	0.00194492	0.017122
156710	65.4445	1.74399	0.562859	3.09844	0.0019454	0.017122
115711	594.796	-1.49801	0.483551	-3.09793	0.00194876	0.017138
161983	28.8768	-1.6667	0.538219	-3.09669	0.00195692	0.0171962
105209	33.2046	1.62649	0.525387	3.09579	0.00196288	0.0172348
76301	377.932	-1.42767	0.4612	-3.09555	0.00196447	0.0172348
141221	346.275	-1.38685	0.448045	-3.09533	0.00196594	0.0172348
90680	420.643	-1.25371	0.405189	-3.09414	0.00197387	0.0172908
172588	80.6235	1.473	0.476143	3.09361	0.00197738	0.0173079
107637	51.9129	1.66451	0.538204	3.09271	0.00198336	0.0173195
111374	40.6465	-1.6436	0.531382	-3.09307	0.00198096	0.0173195
168258	40.4551	-1.58495	0.512468	-3.09278	0.00198293	0.0173195
159569	1207.35	-1.46088	0.472547	-3.09151	0.00199144	0.0173765
104732	121.214	-1.38534	0.448181	-3.09102	0.00199472	0.0173779
128539	11.8105	2.30128	0.744498	3.09105	0.0019945	0.0173779
45445	15.4977	2.13269	0.690343	3.08932	0.00200616	0.0174639
137198	17.7026	1.93446	0.626541	3.08753	0.0020183	0.0174877
107909	11.0121	2.49366	0.807508	3.0881	0.00201443	0.0174877
140700	36.7588	1.76889	0.572709	3.08864	0.00201076	0.0174877
141797	10.2389	2.72063	0.881135	3.08764	0.00201751	0.0174877
165063	161.076	-1.46988	0.476018	-3.08787	0.00201594	0.0174877
114584	45.8058	-1.71122	0.554229	-3.08758	0.00201796	0.0174877
116107	46.8579	-1.49967	0.485795	-3.08705	0.00202157	0.0175025
109635	73.377	-1.28125	0.415269	-3.08535	0.00203315	0.0175891
114066	49.0581	-1.54125	0.499583	-3.08507	0.00203502	0.0175916
182792	190.93	-1.367	0.443173	-3.08457	0.00203849	0.0175944
86305	28.6823	1.71327	0.555426	3.0846	0.00203826	0.0175944
112094	7.80327	3.00278	0.973571	3.08429	0.00204036	0.017597
72518	803.672	-1.35036	0.437969	-3.08323	0.00204768	0.0176464
154273	427.819	-1.342	0.435311	-3.08286	0.00205022	0.0176546
82354	26.4324	2.10952	0.68444	3.08211	0.00205537	0.0176717
85659	146.455	-1.22797	0.398396	-3.08229	0.00205416	0.0176717
178147	19.392	-1.79486	0.582838	-3.07952	0.00207332	0.0177986
171764	44.4288	1.42241	0.461892	3.07954	0.00207322	0.0177986
164398	22.0115	-1.84409	0.598974	-3.07875	0.00207871	0.0178175
86582	66.8925	-1.35878	0.441322	-3.07888	0.00207784	0.0178175
120302	58.9299	-1.42101	0.461616	-3.07834	0.0020816	0.0178265
164207	15.8468	2.03125	0.659914	3.07806	0.00208352	0.0178265
115500	509.854	-1.37184	0.445704	-3.07791	0.00208455	0.0178265
155606	47.9945	1.79621	0.583741	3.07707	0.00209046	0.0178586
112811	4867.31	-1.40343	0.456115	-3.07692	0.0020915	0.0178586
156763	11.2894	2.26105	0.735058	3.07602	0.00209782	0.0178988
147439	10.5531	2.48803	0.808992	3.07546	0.00210175	0.017905
29216	374.568	-1.47157	0.478461	-3.07563	0.00210056	0.017905
158967	12.3799	2.24362	0.730111	3.07298	0.00211931	0.0180408
155851	29.1037	1.59267	0.518651	3.07079	0.00213493	0.0181461
185270	30.1842	1.88281	0.613128	3.07082	0.00213469	0.0181461
110322	14.7568	2.66157	0.866976	3.06995	0.00214095	0.0181834
161783	73.5166	-1.65245	0.538622	-3.06792	0.00215556	0.0182723
156674	5835.04	-1.35104	0.440367	-3.068	0.00215499	0.0182723
156994	74.8709	-1.42877	0.465728	-3.06781	0.00215632	0.0182723
153802	521.943	-1.43455	0.4679	-3.06594	0.00216988	0.0183732
107304	433.221	-1.40023	0.456842	-3.06501	0.00217662	0.0184162
189685	2644.82	-1.30391	0.425488	-3.0645	0.00218032	0.0184336
138540	43.2929	-1.43611	0.468737	-3.06378	0.00218561	0.0184643
161616	5.73157	4.00706	1.30804	3.0634	0.0021884	0.0184739
139938	67.8205	-1.54293	0.50404	-3.06113	0.00220506	0.0185864
157417	222.948	-1.50619	0.492031	-3.06117	0.00220474	0.0185864
77828	160.329	-1.26037	0.41184	-3.06033	0.00221091	0.0186152
156782	95.1204	-1.32542	0.433113	-3.06021	0.00221181	0.0186152
107967	446.653	-1.46703	0.479437	-3.05991	0.00221404	0.01862
81263	2264.23	-1.42933	0.467547	-3.05709	0.00223499	0.018782
77196	87.6593	1.35604	0.44369	3.05627	0.0022411	0.0188189
157446	5609.59	-1.32117	0.432313	-3.05605	0.00224276	0.0188189
142350	114.031	1.52229	0.498174	3.05575	0.00224501	0.0188236
151786	11.5371	2.52948	0.827896	3.05532	0.00224823	0.0188365
116302	458.7	-1.40118	0.459002	-3.05267	0.00226814	0.0189891
113212	641.893	-1.44338	0.472886	-3.05228	0.00227107	0.0189994
159504	45.2469	1.58325	0.518837	3.05153	0.00227677	0.0190328
79183	3708.06	-1.39908	0.458604	-3.05074	0.00228282	0.019069
92142	22.9579	1.9737	0.647564	3.04788	0.00230464	0.0191938
82733	41.6112	1.44716	0.474736	3.04834	0.00230111	0.0191938
148070	54.7131	1.59702	0.523968	3.04793	0.00230425	0.0191938
86421	20.146	1.83052	0.600568	3.04797	0.00230392	0.0191938
156313	35.7417	1.7177	0.563678	3.04731	0.00230901	0.0192159
158561	1085.03	-1.39702	0.458681	-3.04574	0.0023211	0.0192794
110983	189.769	-1.42707	0.468544	-3.04575	0.00232099	0.0192794
42170	13.3213	2.5988	0.853285	3.04564	0.00232182	0.0192794
112324	1099.23	-1.41684	0.465292	-3.04505	0.00232641	0.0192888
113154	45.9444	1.42579	0.468199	3.04526	0.00232481	0.0192888
111157	869.535	-1.38271	0.454634	-3.04137	0.00235501	0.0195115
154772	13.1865	2.14984	0.707294	3.03952	0.00236952	0.0196171
149889	18.6325	1.88461	0.620643	3.03654	0.00239307	0.0197974
104671	533.916	-1.42244	0.468605	-3.03548	0.00240156	0.0198382
141198	10.6202	-2.32403	0.765606	-3.03554	0.00240104	0.0198382
105313	28.1478	-1.57575	0.519238	-3.03473	0.00240748	0.0198665
111924	191.531	-1.49265	0.491876	-3.0346	0.00240855	0.0198665
151649	15.1585	2.18258	0.71935	3.0341	0.00241255	0.0198758
184060	265.286	-1.25341	0.413148	-3.03379	0.00241501	0.0198758
166554	158.188	-1.47507	0.486201	-3.03386	0.00241443	0.0198758
106552	12.3833	2.15865	0.711993	3.03185	0.00243062	0.0199895
156821	96.8264	-1.5761	0.519905	-3.03151	0.00243336	0.0199973
110553	24.7523	1.70327	0.56193	3.0311	0.00243667	0.0200098
39960	18.5399	2.00124	0.660513	3.02982	0.00244699	0.0200476
172598	29.0164	-1.62315	0.535756	-3.02964	0.00244846	0.0200476
154132	84.9429	-1.42429	0.470033	-3.0302	0.0024439	0.0200476
116325	454.122	-1.36743	0.451294	-3.03003	0.00244533	0.0200476
76105	646.122	-1.37014	0.452339	-3.02901	0.00245354	0.0200744
24680	15.7273	2.04614	0.675855	3.02748	0.00246604	0.0201256
155763	97.4391	1.4746	0.487196	3.0267	0.00247242	0.0201256
111286	22.7367	1.74364	0.576003	3.02713	0.00246884	0.0201256
126632	31.2808	1.69934	0.561448	3.0267	0.00247237	0.0201256
113667	300.934	-1.42922	0.472126	-3.0272	0.00246831	0.0201256
114218	1418.98	-1.37349	0.453657	-3.0276	0.00246502	0.0201256
116236	155.686	1.21876	0.402654	3.02682	0.00247139	0.0201256
137353	51.4264	-1.33972	0.442819	-3.02544	0.00248275	0.0201949
84170	4.9148	4.71737	1.55939	3.02514	0.00248514	0.0201997
147162	48.5261	-1.45432	0.481198	-3.02229	0.0025087	0.0203615
166484	789.112	-1.37695	0.455574	-3.02245	0.0025074	0.0203615
110299	9.30893	2.74693	0.908992	3.02195	0.00251149	0.0203693
81503	225.053	1.31574	0.435445	3.0216	0.00251441	0.0203782
115621	114.432	-1.51516	0.501625	-3.02051	0.00252351	0.0204371
108437	908.668	-1.33671	0.442643	-3.01985	0.00252903	0.020467
47580	51.203	-1.46543	0.485398	-3.01903	0.00253588	0.0204941
113466	47.4166	-1.45939	0.483409	-3.01895	0.00253651	0.0204941
149507	29.127	1.64917	0.546303	3.01879	0.0025379	0.0204941
105918	40.6948	-1.41085	0.46759	-3.01729	0.00255049	0.0205412
160003	14.3683	2.49372	0.826556	3.017	0.00255293	0.0205412
108969	1674.1	-1.40278	0.464902	-3.01736	0.00254983	0.0205412
114368	456.397	-1.45485	0.482117	-3.01762	0.00254769	0.0205412
174253	69.0056	1.41529	0.469083	3.01715	0.00255165	0.0205412
126044	20.694	-1.69291	0.561276	-3.01618	0.00255979	0.0205816
80646	10.0841	2.4139	0.800523	3.01541	0.00256633	0.0206193
155279	158.109	1.46587	0.486252	3.01463	0.00257295	0.0206212
73571	175.081	-1.39365	0.462331	-3.01441	0.00257484	0.0206212
163725	20.7126	1.84569	0.612312	3.01429	0.0025758	0.0206212
133796	13.6071	-2.03649	0.675521	-3.01469	0.0025724	0.0206212
85682	496.886	-1.35132	0.448202	-3.01499	0.00256989	0.0206212
84711	207.641	-1.14351	0.379445	-3.01363	0.00258141	0.0206513
125588	17.4088	-2.5698	0.852806	-3.01334	0.00258388	0.0206535
152767	478.594	-1.28302	0.425805	-3.01316	0.00258539	0.0206535
171083	20.1514	1.76596	0.586282	3.01213	0.00259422	0.0207092
104349	42.4605	-1.47092	0.488508	-3.01105	0.0026035	0.0207684
107398	1460.47	-1.37245	0.455923	-3.01028	0.00261011	0.0207766
166553	278.881	-1.18973	0.395211	-3.01037	0.00260929	0.0207766
86485	1836.36	-1.42423	0.473099	-3.01043	0.00260876	0.0207766
106153	51.9453	-1.57475	0.523229	-3.00967	0.00261532	0.0208033
126778	145.667	-1.65824	0.551218	-3.00833	0.00262691	0.0208806
111445	1611.65	-1.39558	0.464027	-3.00754	0.00263368	0.0209046
166000	77.7415	1.49395	0.496708	3.0077	0.00263234	0.0209046
165194	729.904	-1.47405	0.490214	-3.00695	0.00263884	0.0209306
76290	751.914	-1.38368	0.460368	-3.0056	0.0026506	0.021009
139190	4.42763	4.55367	1.5154	3.00493	0.00265641	0.0210401
159856	36.3783	-1.51736	0.505207	-3.00345	0.00266937	0.0211278
155942	78.2014	1.26352	0.420734	3.00314	0.00267213	0.0211347
114150	121.83	-1.37733	0.458694	-3.00272	0.00267576	0.0211483
33992	202.129	1.38273	0.460652	3.00168	0.0026849	0.0212056
155339	5.64728	3.94819	1.31545	3.0014	0.00268737	0.0212101
155185	290.042	-1.56846	0.52269	-3.00075	0.00269315	0.0212406
104672	679.555	-1.41613	0.472267	-2.99859	0.00271236	0.0213771
156641	6.36641	3.45312	1.15263	2.99587	0.00273665	0.0215533
105419	62.0318	-1.49155	0.497989	-2.99514	0.00274319	0.0215896
159740	2211.22	-1.4167	0.473159	-2.99412	0.00275237	0.0216198
166067	33.4825	-1.62074	0.541328	-2.994	0.00275344	0.0216198
85846	1799.17	-1.17773	0.393321	-2.99431	0.00275063	0.0216198
119711	5.46822	3.92241	1.31015	2.99385	0.00275478	0.0216198
105732	17.6309	1.95499	0.653134	2.99324	0.00276029	0.0216478
136929	37.6778	1.53592	0.513498	2.9911	0.00277974	0.0217649
155566	44.1112	1.45164	0.485342	2.99095	0.00278107	0.0217649
79766	24.2762	-1.89733	0.634349	-2.99099	0.00278075	0.0217649
189249	248.028	-1.34673	0.450312	-2.99065	0.00278383	0.0217712
90063	7.76289	2.92055	0.97663	2.99043	0.00278581	0.0217714
107924	571.532	-1.34302	0.449714	-2.9864	0.00282286	0.0220305
108424	15.6591	2.27243	0.760927	2.98639	0.0028229	0.0220305
188639	160.186	-1.48369	0.496978	-2.98543	0.00283183	0.0220847
132404	25.2117	-1.68155	0.563441	-2.98443	0.00284111	0.0221262
115267	230.965	-1.23298	0.413135	-2.98444	0.00284099	0.0221262
129805	20.2638	1.95455	0.65504	2.98387	0.00284628	0.0221379
41904	30.3413	1.66417	0.557728	2.98384	0.00284658	0.0221379
89913	103.516	1.45145	0.486527	2.98329	0.00285168	0.0221621
144230	62.2753	1.30546	0.43778	2.98199	0.00286381	0.0222409
156910	3278.44	-1.38222	0.464014	-2.97884	0.00289345	0.0224554
40608	9.57197	2.56383	0.860811	2.97839	0.00289769	0.0224727
95810	42.4854	1.57518	0.528927	2.97806	0.00290082	0.0224813
105890	23.7696	1.71149	0.574784	2.97762	0.00290495	0.0224977
156203	140.768	-1.37282	0.46134	-2.97572	0.00292303	0.0226221
79714	1726.77	-1.47953	0.497287	-2.97521	0.00292788	0.0226439
76777	4.18748	4.40192	1.48035	2.97357	0.00294354	0.0227493
156194	126.851	-1.36964	0.460806	-2.97227	0.00295609	0.022809
167359	806.465	-1.4429	0.485422	-2.97247	0.00295411	0.022809
167611	34.1399	-2.26115	0.760783	-2.97213	0.0029574	0.022809
191309	640.695	-1.31003	0.440805	-2.9719	0.00295964	0.0228105
154667	4.36839	4.38385	1.47541	2.97128	0.00296561	0.0228407
152667	49.5571	1.31904	0.444019	2.97068	0.0029714	0.0228695
153793	17.3802	1.91658	0.645261	2.97024	0.00297565	0.0228865
154672	72.1791	-1.2887	0.433941	-2.96976	0.00298036	0.0229069
80527	7.4003	2.94792	0.993322	2.96774	0.003	0.023042
104978	8.75367	2.69802	0.909403	2.96681	0.00300908	0.0230494
159663	200.844	-1.22202	0.411827	-2.96731	0.00300418	0.0230494
36175	155.374	-1.30281	0.439074	-2.96718	0.0030055	0.0230494
80436	70.4776	1.26994	0.428052	2.96679	0.00300923	0.0230494
74439	24.7248	1.64777	0.555618	2.96565	0.0030204	0.0231191
148433	656.727	-1.36773	0.461737	-2.96215	0.00305504	0.0233682
109782	16.1405	-1.84822	0.624001	-2.96188	0.00305766	0.0233723
84104	4.24467	4.4284	1.49561	2.96094	0.00306706	0.0234273
115884	82.1753	-1.46593	0.495124	-2.96073	0.00306907	0.0234273
109482	6.32256	3.52719	1.19165	2.95991	0.00307727	0.0234579
84461	1259.98	-1.35585	0.458053	-2.96003	0.00307604	0.0234579
90643	42.6195	-1.41731	0.478954	-2.95918	0.0030846	0.0234977
108230	15.722	-1.88093	0.636214	-2.95645	0.00311204	0.0236583
119650	25.2289	1.62981	0.551217	2.95675	0.003109	0.0236583
112469	285.554	-1.42975	0.483582	-2.95658	0.00311068	0.0236583
177879	2151.67	-1.25137	0.42335	-2.95588	0.00311778	0.0236696
162495	36.1456	1.46684	0.496226	2.95599	0.00311668	0.0236696
105940	8.87292	2.62676	0.888741	2.9556	0.00312063	0.0236706
111266	29.9934	1.52042	0.514466	2.95534	0.00312329	0.0236706
111629	41.6293	1.64283	0.556062	2.9544	0.00313275	0.0236706
190106	35.0055	1.45117	0.491164	2.95456	0.0031312	0.0236706
164777	27.6085	1.91904	0.649515	2.95457	0.00313101	0.0236706
83305	497.795	-1.27195	0.430464	-2.95484	0.0031283	0.0236706
185536	45.6397	1.47463	0.499087	2.95466	0.00313015	0.0236706
182146	36.6663	-1.42465	0.482257	-2.95413	0.00313547	0.0236751
120093	11.5062	2.36885	0.802155	2.95311	0.00314588	0.0237315
109568	7005.92	-1.30346	0.441403	-2.95298	0.0031472	0.0237315
72966	621.568	-1.24913	0.423179	-2.95177	0.0031596	0.023809
112330	462.554	-1.38656	0.46978	-2.95151	0.00316225	0.0238129
154676	41.0912	1.6109	0.546144	2.94958	0.00318204	0.0239296
115979	5.56016	3.96794	1.34524	2.94962	0.0031817	0.0239296
146462	24.1097	1.62527	0.551256	2.94831	0.00319515	0.024012
108206	97.2546	-1.29997	0.441026	-2.9476	0.00320246	0.0240346
167283	101.577	1.32257	0.448663	2.94779	0.00320055	0.0240346
106418	79.0393	-2.03807	0.691626	-2.94678	0.00321104	0.0240828
140479	15.4094	2.43443	0.826496	2.94548	0.00322454	0.0241562
82207	465.882	-1.37339	0.466281	-2.94542	0.00322516	0.0241562
104453	950.753	-1.3215	0.448741	-2.94491	0.0032305	0.02418
141197	7.61301	3.35982	1.14105	2.94449	0.00323483	0.0241962
154759	102.984	-1.39773	0.474838	-2.9436	0.0032442	0.0242176
176033	33.421	1.46926	0.499126	2.94366	0.00324359	0.0242176
148466	32.6103	1.46285	0.496941	2.94371	0.00324301	0.0242176
106945	1103.94	-1.33726	0.454332	-2.94336	0.00324666	0.0242197
118206	9.45611	2.52129	0.857176	2.9414	0.00326737	0.0243417
157602	6253.67	-1.29709	0.440951	-2.94158	0.00326545	0.0243417
117141	11.769	2.18687	0.743732	2.9404	0.0032779	0.0244038
110463	12.9412	2.21135	0.75229	2.93949	0.0032875	0.024459
136784	38.6495	1.51946	0.517334	2.9371	0.00331299	0.0246158
114102	384.123	-1.20942	0.411752	-2.93725	0.00331132	0.0246158
108643	694.898	-1.35622	0.461882	-2.93629	0.00332165	0.0246638
182779	50.0731	1.64408	0.560059	2.93555	0.00332961	0.0247038
127176	44.8868	1.5108	0.514758	2.93497	0.00333576	0.0247038
143322	22.1744	1.68098	0.572677	2.9353	0.00333221	0.0247038
115792	216.218	-1.36839	0.466238	-2.93496	0.00333591	0.0247038
168231	8.23574	2.88404	0.982886	2.93425	0.00334352	0.0247439
107019	7.81159	2.75159	0.938058	2.93328	0.00335404	0.024756
107678	218.857	-1.40355	0.47846	-2.93348	0.0033519	0.024756
19876	115.428	-1.15951	0.395276	-2.93343	0.00335244	0.024756
142505	11.5218	2.1749	0.741326	2.9338	0.00334843	0.024756
157109	5646.94	-1.28762	0.439012	-2.93299	0.00335711	0.0247623
186738	21.6093	1.66141	0.566559	2.93245	0.00336295	0.024789
189023	124.758	-1.29676	0.442331	-2.93165	0.00337167	0.0248369
109225	41.1585	-1.46248	0.499051	-2.93052	0.00338395	0.0249109
111108	20.0813	2.34034	0.798911	2.92942	0.003396	0.0249831
166118	906.476	-1.31802	0.450078	-2.92842	0.00340687	0.0250465
88117	10.0609	-2.27228	0.776036	-2.92806	0.00341085	0.0250593
152756	67.324	1.38449	0.472925	2.92751	0.00341687	0.025087
154822	5810.19	-1.27835	0.436791	-2.92668	0.00342597	0.0251373
106231	165.375	-1.3738	0.469531	-2.9259	0.0034346	0.0251841
168026	84.1646	-1.47834	0.505351	-2.92538	0.00344037	0.0252098
110013	91.2142	-1.27595	0.436203	-2.92513	0.00344309	0.0252132
111728	376.848	-1.31782	0.450721	-2.92381	0.00345778	0.0253042
159787	545.12	-1.21878	0.416927	-2.92324	0.00346408	0.0253336
182769	424.059	1.42358	0.487059	2.92282	0.00346878	0.0253514
190864	610.579	-1.31356	0.449454	-2.92257	0.00347156	0.0253551
143018	122.394	-1.27224	0.435357	-2.92228	0.0034748	0.0253622
116270	40.662	1.67536	0.573407	2.92176	0.00348064	0.0253882
108202	179.953	-1.38132	0.472926	-2.9208	0.00349134	0.025433
84406	1849.18	-1.3654	0.467456	-2.92091	0.00349016	0.025433
152608	82.5906	1.18366	0.405328	2.92024	0.00349761	0.025462
156715	130.643	-1.47796	0.506147	-2.92003	0.00350002	0.0254623
84203	2164.2	-1.29167	0.442379	-2.91983	0.00350221	0.0254623
91563	13.4726	2.0926	0.716753	2.91955	0.00350532	0.0254683
112439	675.441	-1.30967	0.449261	-2.91517	0.00355494	0.0258121
106665	161.688	-1.25318	0.430167	-2.91325	0.00357693	0.0259548
160830	118.711	-1.21529	0.417231	-2.91275	0.0035826	0.0259791
167576	72.8028	-1.62444	0.557799	-2.91224	0.00358849	0.0260049
156174	15.637	1.99637	0.685708	2.9114	0.00359814	0.0260579
79009	28.1073	1.86049	0.63923	2.91051	0.00360838	0.0261151
112303	10.649	2.30597	0.792512	2.9097	0.00361778	0.02616
131123	9.82037	2.36441	0.812631	2.90957	0.00361927	0.02616
109531	184.16	-1.37699	0.47336	-2.90898	0.00362612	0.0261782
165589	65.7652	1.54586	0.531415	2.90895	0.00362648	0.0261782
159871	3.99416	4.36835	1.50222	2.90793	0.00363832	0.0261832
78553	1299.4	-1.37378	0.472431	-2.9079	0.00363867	0.0261832
112010	14.721	2.42336	0.833184	2.90855	0.00363108	0.0261832
156833	69.4405	-1.29215	0.444318	-2.90816	0.00363566	0.0261832
86729	82.5092	-1.1954	0.411089	-2.90788	0.0036389	0.0261832
149776	238.738	-1.15388	0.396983	-2.90663	0.00365342	0.0262707
159447	24.3008	-1.75431	0.60392	-2.90487	0.00367404	0.026385
114120	318.437	-1.25885	0.433336	-2.90501	0.00367239	0.026385
140938	151.989	1.36872	0.471274	2.90429	0.00368084	0.0263999
189546	11.4898	2.17516	0.748937	2.90433	0.00368041	0.0263999
156648	17.7525	-1.78761	0.615726	-2.90326	0.00369296	0.026439
148077	99.9733	-1.26326	0.435123	-2.90323	0.00369341	0.026439
166198	1739.36	-1.40242	0.483018	-2.90346	0.0036906	0.026439
115473	32.4903	1.4841	0.511531	2.90129	0.00371631	0.0265698
168008	9.83112	2.5937	0.893985	2.90128	0.00371644	0.0265698
119704	66.4126	-1.52384	0.525338	-2.90068	0.00372357	0.0265867
156673	6194.86	-1.2764	0.440011	-2.90084	0.00372159	0.0265867
155198	426.562	-1.09468	0.377441	-2.90028	0.00372833	0.0265922
133927	4.11913	4.43555	1.52939	2.90021	0.0037291	0.0265922
160938	18.5042	2.06333	0.711604	2.89955	0.00373702	0.0266147
161620	27.5792	-1.49332	0.514995	-2.89968	0.00373548	0.0266147
116749	45.8569	1.47629	0.509259	2.89889	0.00374482	0.0266532
160064	25.7783	-1.55059	0.534992	-2.89834	0.00375147	0.0266835
164723	470.803	-1.39177	0.480372	-2.89726	0.00376432	0.0267238
115042	6.00169	3.33715	1.15169	2.8976	0.00376032	0.0267238
126658	833.92	-1.24637	0.430171	-2.89738	0.00376297	0.0267238
158933	806.652	-1.28414	0.44335	-2.89645	0.00377414	0.0267765
127304	146.526	-1.21204	0.418564	-2.89571	0.00378302	0.0268224
150197	28.3091	1.70898	0.590624	2.89351	0.0038096	0.0269937
20451	266.765	-1.21486	0.420059	-2.89212	0.00382649	0.0270215
183358	77.8454	1.24418	0.430108	2.89272	0.00381916	0.0270215
144912	17.3216	1.86883	0.6461	2.89248	0.0038221	0.0270215
145369	45.3213	1.52526	0.527326	2.89244	0.0038226	0.0270215
156733	196.6	-1.11905	0.386946	-2.89199	0.00382805	0.0270215
185293	264.283	-1.36209	0.470923	-2.89238	0.00382335	0.0270215
83771	20.4381	1.66906	0.577262	2.89134	0.00383607	0.027061
155043	26.3623	1.55197	0.53695	2.89034	0.00384822	0.0271086
166364	2.64091	4.83893	1.67426	2.89019	0.0038501	0.0271086
84283	20.6914	2.13205	0.737621	2.89044	0.00384706	0.0271086
85917	25.1556	1.91637	0.663252	2.88936	0.00386033	0.0271464
115727	1016.87	-1.34191	0.464418	-2.88945	0.00385911	0.0271464
82209	69.8321	-1.21919	0.422112	-2.88831	0.00387323	0.0272028
156567	32.9181	1.6217	0.561441	2.88846	0.00387129	0.0272028
139758	22.3442	-1.66502	0.576716	-2.88707	0.00388845	0.0272925
110404	398.965	-1.41612	0.4906	-2.88651	0.00389539	0.0273241
157150	20.8848	1.74136	0.603355	2.88612	0.00390018	0.0273293
116306	179.58	-1.40488	0.486781	-2.88606	0.00390103	0.0273293
111575	52.3692	1.35253	0.46873	2.88552	0.00390772	0.0273494
112317	282.794	-1.25733	0.43575	-2.88543	0.00390882	0.0273494
140738	8.60152	2.64161	0.915581	2.88517	0.00391201	0.0273547
76131	58.8703	-1.5392	0.533548	-2.88483	0.00391624	0.0273574
109910	82.2796	-1.23336	0.427544	-2.88475	0.00391731	0.0273574
114208	510.354	-1.34353	0.465966	-2.88333	0.00393498	0.0274637
86861	566.413	-1.36099	0.47232	-2.88149	0.003958	0.0276071
162555	13.0255	2.05547	0.714113	2.87836	0.00399754	0.0278206
109900	1248.7	-1.39363	0.484188	-2.87827	0.00399858	0.0278206
165173	22.2709	-1.62566	0.564729	-2.87866	0.00399365	0.0278206
114149	278.224	-1.32674	0.460866	-2.87879	0.00399206	0.0278206
137553	50.8534	1.35729	0.471663	2.87768	0.00400612	0.0278556
158770	20.1197	-1.75975	0.611753	-2.87657	0.00402021	0.0279188
155865	25.2351	-1.68605	0.586093	-2.87676	0.00401784	0.0279188
143942	6.59622	2.97513	1.03494	2.87468	0.00404432	0.0280688
106271	3.99801	4.39473	1.52911	2.87404	0.00405264	0.0281091
118861	5.29757	3.85492	1.34202	2.87247	0.00407281	0.0282314
104361	10.1267	2.25145	0.784213	2.87097	0.00409215	0.0283387
72067	21.6417	1.83194	0.638111	2.87087	0.00409337	0.0283387
112917	329.392	-1.12992	0.393618	-2.8706	0.00409688	0.0283455
84177	21.2894	1.70609	0.594574	2.86944	0.00411205	0.0284327
157978	12.9979	2.37427	0.827576	2.86895	0.0041184	0.0284414
34232	23.4493	1.81023	0.630934	2.86912	0.00411616	0.0284414
107951	13.4546	2.02206	0.705251	2.86716	0.00414179	0.0285852
156552	21.8318	1.68012	0.586031	2.86695	0.00414447	0.0285861
107063	3033.81	-1.36573	0.476533	-2.86598	0.00415723	0.0286564
154889	92.3893	-1.18354	0.413324	-2.86346	0.0041904	0.0288316
105607	54.4681	1.7077	0.596375	2.86347	0.00419033	0.0288316
74494	7.76173	2.75252	0.961184	2.86367	0.00418761	0.0288316
154970	31.3961	1.42757	0.49874	2.86234	0.00420524	0.0289136
114454	145.404	-1.08683	0.379723	-2.86217	0.00420749	0.0289136
40548	11.6929	2.21428	0.773752	2.86175	0.00421312	0.0289166
112652	187.056	-1.34565	0.470197	-2.86189	0.00421123	0.0289166
155157	6.96899	2.74063	0.957988	2.86082	0.00422552	0.0289839
107884	7.55738	2.94906	1.03141	2.85924	0.00424661	0.0290928
146523	371.027	-1.07341	0.375417	-2.85925	0.00424639	0.0290928
156114	45.7121	-1.31967	0.461628	-2.85873	0.00425335	0.0291211
143480	19.1706	2.13709	0.747644	2.85843	0.00425736	0.0291307
78133	34.029	-1.43919	0.503587	-2.85788	0.00426481	0.0291638
82208	1199.94	-1.36942	0.479366	-2.85673	0.00428035	0.0292401
115385	517.703	-1.35201	0.473284	-2.85666	0.00428121	0.0292401
124225	16.6357	2.02515	0.708987	2.85639	0.00428482	0.0292469
92044	8.09346	2.66548	0.933272	2.85606	0.00428933	0.0292598
83453	773.892	-1.30717	0.457877	-2.85485	0.00430565	0.0293531
155665	278.569	-1.20356	0.421692	-2.85412	0.00431563	0.0294032
82041	9.43067	2.48882	0.872114	2.85378	0.00432026	0.0294168
162016	1572.77	-1.30942	0.458933	-2.85318	0.00432837	0.029454
109361	23.7141	1.55419	0.544791	2.85281	0.00433345	0.0294707
188066	106.423	-1.23188	0.431873	-2.85242	0.00433877	0.0294709
115556	442.94	-1.30809	0.45856	-2.85259	0.00433642	0.0294709
111501	5.99255	3.44443	1.20833	2.85058	0.004364	0.0296242
79174	35.2678	1.56238	0.548348	2.84925	0.00438226	0.029643
108006	10.1676	2.31476	0.812407	2.84927	0.00438199	0.029643
84864	477.345	-1.35922	0.477047	-2.84924	0.00438242	0.029643
146618	38.525	1.32773	0.465886	2.84991	0.00437317	0.029643
113076	705.58	-1.34123	0.470677	-2.84957	0.00437781	0.029643
157447	6136.28	-1.26286	0.44323	-2.84922	0.0043827	0.029643
112311	16.9811	1.78333	0.626017	2.8487	0.00438984	0.0296733
151062	312.155	-1.16341	0.408551	-2.84765	0.00440428	0.0297529
158460	40.086	-1.34645	0.472908	-2.84716	0.00441109	0.0297675
148930	10.6504	2.39435	0.840973	2.84711	0.00441178	0.0297675
131688	18.6533	-1.6912	0.594067	-2.84682	0.00441582	0.0297768
156103	129.948	1.73794	0.610555	2.8465	0.0044203	0.029789
111183	115.711	-1.1921	0.418871	-2.84599	0.00442739	0.0298188
17593	10.5478	2.56983	0.903133	2.84546	0.00443469	0.0298351
157365	14.0836	2.11858	0.744555	2.84543	0.00443517	0.0298351
187193	347.703	1.04049	0.365763	2.84471	0.00444513	0.0298842
159786	572.192	-1.23561	0.434453	-2.84406	0.00445426	0.0299275
166329	1142.95	-1.35034	0.474906	-2.84339	0.00446365	0.0299725
81415	136.345	-1.3894	0.488765	-2.84268	0.0044736	0.0300213
41829	36.4755	1.65784	0.583768	2.83989	0.00451289	0.0302304
24485	5.52339	3.93245	1.3847	2.83993	0.00451228	0.0302304
128375	111.797	-1.22155	0.430122	-2.84001	0.00451121	0.0302304
104534	13.2913	2.05981	0.725438	2.8394	0.00451986	0.0302562
106394	9.87295	2.33905	0.823829	2.83924	0.00452216	0.0302562
108283	35.1087	-1.43607	0.505986	-2.83816	0.00453744	0.0303402
112328	435.955	-1.3327	0.469751	-2.83703	0.00455356	0.0304298
157190	30.5164	-1.40534	0.495707	-2.83503	0.0045822	0.0306028
155399	132.493	-1.24678	0.440092	-2.833	0.0046113	0.0307788
115116	507.565	-1.37732	0.486216	-2.83274	0.00461515	0.0307861
107731	3.81541	4.27729	1.51014	2.83239	0.00462015	0.030801
116247	29.8182	1.98641	0.701435	2.83193	0.00462679	0.0308268
111588	303.609	-1.35416	0.478438	-2.83038	0.00464926	0.0309396
123952	22.6139	-1.60063	0.565489	-2.83052	0.00464728	0.0309396
105848	132.546	-1.45702	0.514966	-2.82935	0.00466425	0.0310208
158264	902.753	-1.22542	0.433412	-2.82738	0.00469303	0.0311934
122643	6.1971	2.92887	1.03596	2.82719	0.00469578	0.0311934
156548	61.3028	-1.30741	0.462533	-2.82662	0.00470417	0.031221
74380	216.613	-1.14736	0.405925	-2.82653	0.00470552	0.031221
155788	12.6749	1.95628	0.692311	2.82572	0.00471745	0.0312681
191452	48.8221	1.37644	0.48712	2.82567	0.00471824	0.0312681
158280	765.613	-1.21501	0.430055	-2.82526	0.00472429	0.0312711
110817	25.0657	-1.531	0.541892	-2.82528	0.0047239	0.0312711
80809	3253.4	-1.32811	0.470153	-2.82486	0.00473013	0.031275
164953	83.8176	-1.21623	0.430563	-2.82474	0.00473197	0.031275
113005	7.73532	2.99786	1.06132	2.82465	0.00473328	0.031275
133392	27.0282	-1.45442	0.514994	-2.82415	0.00474066	0.0313052
113040	1196.91	-1.28453	0.454903	-2.82374	0.00474672	0.0313267
78006	135.833	-1.19762	0.424173	-2.82342	0.00475137	0.0313388
81778	16.3725	1.93936	0.687013	2.82288	0.00475942	0.0313734
188636	75.5579	-1.34188	0.475402	-2.82263	0.00476318	0.0313796
151817	13.3706	1.89962	0.673263	2.82151	0.00477977	0.0314518
48221	40.4343	1.52683	0.541135	2.82154	0.00477942	0.0314518
49041	5.49561	3.29674	1.16854	2.82124	0.00478386	0.0314527
114932	19.2867	2.02237	0.716865	2.82113	0.00478554	0.0314527
163219	82.8372	1.27935	0.45359	2.82051	0.00479479	0.0314949
36356	12.7775	2.09583	0.743182	2.82008	0.00480122	0.0315186
156216	55.9881	-1.54627	0.548717	-2.81798	0.00483272	0.0317067
152089	108.575	-1.28961	0.457853	-2.81664	0.00485283	0.0318013
154085	41.9776	-1.51664	0.538434	-2.81675	0.00485117	0.0318013
115406	34.4748	-1.60433	0.570045	-2.8144	0.00488691	0.0320058
42380	12.0946	2.14037	0.760598	2.81407	0.00489192	0.0320199
191450	6.98749	2.71285	0.964277	2.81335	0.00490279	0.0320722
158263	416.356	-1.26396	0.449349	-2.81287	0.00491012	0.0320865
113344	62.5677	-1.28679	0.457472	-2.81283	0.00491073	0.0320865
82430	185.759	-1.34822	0.47937	-2.81249	0.00491592	0.0321016
164609	3.83614	4.34943	1.54662	2.81222	0.00492012	0.0321102
111504	17.2218	2.02077	0.718624	2.812	0.0049235	0.0321135
78039	211.761	-1.12129	0.399105	-2.80952	0.00496153	0.0322776
108673	67.3831	-1.27378	0.453398	-2.80942	0.00496311	0.0322776
144040	11.8374	2.10118	0.747862	2.80958	0.00496064	0.0322776
153534	249.884	-1.13009	0.40221	-2.80971	0.00495865	0.0322776
116128	438.593	-1.31891	0.46936	-2.81002	0.00495392	0.0322776
104303	248.647	-1.30091	0.463129	-2.80896	0.00497025	0.0322864
117489	39.1564	1.32151	0.470435	2.80912	0.00496773	0.0322864
139628	19.1259	1.68658	0.600614	2.80809	0.0049836	0.0323543
110945	82.7377	-1.14186	0.406685	-2.80772	0.00498941	0.0323543
123153	374.473	-1.46048	0.520136	-2.80789	0.0049868	0.0323543
85556	668.555	-1.22833	0.437715	-2.80623	0.00501245	0.0324849
113109	263.991	-1.35336	0.482312	-2.80599	0.00501628	0.0324908
114966	15.4958	1.93919	0.691264	2.80528	0.00502727	0.0325431
155200	10.8775	2.32421	0.82867	2.80475	0.00503556	0.0325779
115111	107.181	1.59709	0.56952	2.80427	0.00504305	0.0326074
156204	3162.93	-1.5904	0.567216	-2.80386	0.00504949	0.0326301
184709	12.8267	1.99288	0.710858	2.80349	0.00505525	0.0326485
161754	375.673	-1.28754	0.459325	-2.80312	0.00506113	0.0326676
155343	68.191	-1.36402	0.486644	-2.8029	0.0050645	0.0326704
164515	28.4292	1.57345	0.561563	2.80191	0.00508016	0.0327336
190286	20.1722	1.61192	0.575285	2.80195	0.00507948	0.0327336
112460	870.027	-1.3205	0.471501	-2.80063	0.00510023	0.032844
105589	52.5134	-1.24805	0.445844	-2.79929	0.00512152	0.0328693
107804	20.3908	-1.73097	0.618163	-2.80018	0.00510745	0.0328693
187066	41.4153	1.42925	0.510496	2.79972	0.00511471	0.0328693
146920	21.0037	1.78552	0.63777	2.79964	0.00511602	0.0328693
113785	24.5516	-1.47087	0.525447	-2.79927	0.00512183	0.0328693
167773	12.312	2.04405	0.730176	2.79939	0.0051199	0.0328693
173547	121.199	-1.20298	0.42979	-2.79899	0.0051262	0.0328784
106369	16.7858	1.72524	0.616704	2.79752	0.00514971	0.032979
139146	32.9623	1.45515	0.52024	2.79708	0.00515667	0.032979
137697	21.4615	-1.56634	0.559975	-2.79717	0.00515527	0.032979
184378	47.1326	-1.37722	0.492364	-2.79717	0.00515526	0.032979
116297	6.43161	3.12687	1.11773	2.79752	0.00514958	0.032979
186942	47.9534	1.35797	0.485686	2.79597	0.00517435	0.0330543
156247	11.6916	2.00005	0.715289	2.79614	0.00517177	0.0330543
77504	344.471	-1.30061	0.46553	-2.79383	0.00520884	0.0331437
75944	36.1826	1.42325	0.509344	2.79428	0.00520159	0.0331437
107827	87.4309	-1.47982	0.529485	-2.79483	0.00519263	0.0331437
163370	310.453	-1.34626	0.481821	-2.79412	0.00520419	0.0331437
111691	22.1337	1.84484	0.660138	2.79463	0.00519595	0.0331437
153509	8.31809	2.59376	0.928234	2.7943	0.00520127	0.0331437
83961	27.0613	1.63281	0.584438	2.79381	0.00520914	0.0331437
104337	108.43	-1.16329	0.41656	-2.79261	0.00522848	0.0331909
134876	40.9244	1.59668	0.57194	2.79169	0.00524333	0.0331909
135050	413.123	-1.25245	0.448583	-2.79201	0.00523811	0.0331909
125724	3.80772	4.19678	1.5033	2.79171	0.00524308	0.0331909
161507	3.76731	4.257	1.52426	2.79283	0.00522493	0.0331909
109009	112.881	-1.17411	0.420443	-2.79255	0.00522941	0.0331909
155844	2999.71	-1.22452	0.438624	-2.79173	0.00524264	0.0331909
167023	851.145	-1.26304	0.45236	-2.79211	0.00523662	0.0331909
115857	7.24577	2.96257	1.06075	2.79289	0.00522396	0.0331909
161884	6537.07	-1.25394	0.449512	-2.78957	0.00527784	0.0333638
110964	75.6087	-1.46859	0.526547	-2.78909	0.00528559	0.0333638
144268	6.66366	2.70806	0.970733	2.78971	0.00527553	0.0333638
113242	71.6206	-1.20923	0.433542	-2.78919	0.00528405	0.0333638
157387	16.4931	1.89171	0.678176	2.78942	0.00528032	0.0333638
108542	7.07752	2.74392	0.984369	2.78749	0.00531182	0.0334988
145356	46.279	1.58953	0.570277	2.78729	0.00531512	0.0334988
185951	65.3831	1.22331	0.438898	2.78724	0.00531598	0.0334988
114757	20.2341	1.69658	0.608859	2.7865	0.00532811	0.0335563
34806	21.2633	-1.86885	0.671182	-2.78442	0.00536235	0.0337339
112702	93.2727	1.11189	0.399308	2.78454	0.00536043	0.0337339
158469	440.194	-1.33339	0.47916	-2.78276	0.00538984	0.0338466
78912	130.59	-1.05955	0.380744	-2.78284	0.00538853	0.0338466
108889	15.5839	1.8269	0.656435	2.78307	0.00538479	0.0338466
109357	11.6208	2.04818	0.736063	2.78261	0.0053924	0.0338466
106820	37.3006	-1.30899	0.470548	-2.78183	0.00540536	0.0338898
109202	58.5092	-1.2228	0.439547	-2.78195	0.00540332	0.0338898
166313	7.95316	2.45338	0.882033	2.78151	0.00541068	0.0339041
166279	6.17568	3.06837	1.10336	2.78094	0.00542023	0.0339449
107601	209.376	-1.20834	0.434765	-2.7793	0.00544762	0.0340955
84926	51.6798	-1.22244	0.439865	-2.77913	0.00545039	0.0340955
113694	813.841	-1.2913	0.464702	-2.77877	0.00545647	0.0341144
112923	25.4476	1.55215	0.558612	2.77858	0.00545964	0.0341151
86924	335.151	-1.3625	0.490808	-2.77603	0.00550264	0.0343646
79258	174.472	-1.31206	0.472773	-2.77524	0.00551614	0.0344296
77261	184.972	-1.31437	0.473714	-2.77461	0.00552672	0.0344764
182161	46.7236	1.41643	0.510815	2.77288	0.00555629	0.0345449
32834	87.6085	1.19852	0.432195	2.77309	0.00555263	0.0345449
106013	8.71893	2.33376	0.841515	2.77328	0.00554949	0.0345449
160288	1488.89	-1.27834	0.461011	-2.77291	0.00555576	0.0345449
155664	42.5483	-1.27476	0.459675	-2.77319	0.00555105	0.0345449
157443	3.71361	4.23289	1.52649	2.77296	0.00555496	0.0345449
157282	58.9769	-1.31667	0.474996	-2.77196	0.00557195	0.034623
130548	8.69404	2.46454	0.889369	2.77111	0.00558652	0.0346823
149047	257.927	-1.08648	0.392084	-2.77104	0.00558771	0.0346823
161392	4.87189	3.6923	1.33274	2.77046	0.0055977	0.034725
153639	283.403	-1.31512	0.474909	-2.7692	0.00561935	0.0348399
110276	173.763	-1.29994	0.46964	-2.76796	0.00564082	0.0349537
161426	11.9057	2.30649	0.83356	2.76704	0.00565678	0.0350331
113090	41.6001	-1.35293	0.489144	-2.76591	0.00567647	0.0351355
154954	44.1737	-1.26341	0.456974	-2.76474	0.00569686	0.0352227
36903	4.78294	3.73912	1.35239	2.76482	0.00569535	0.0352227
157873	13.6098	-1.86562	0.674889	-2.76434	0.00570381	0.0352461
104581	16.013	2.06207	0.746158	2.76358	0.00571708	0.0352917
112400	689.476	-1.33284	0.482293	-2.76356	0.00571751	0.0352917
116088	41.9571	-1.45267	0.525733	-2.76313	0.00572497	0.0353182
108263	191.925	-1.29873	0.470069	-2.76286	0.00572977	0.0353283
78846	63.1504	-1.33826	0.484651	-2.76129	0.00575737	0.0354593
157210	21.631	1.54731	0.560345	2.76134	0.00575644	0.0354593
157488	73.1195	1.41589	0.513	2.76002	0.0057797	0.0355772
127419	15.9742	1.92405	0.697183	2.75975	0.0057845	0.0355871
77171	1281.87	-1.33227	0.482817	-2.75937	0.00579121	0.0356088
115271	24.5965	-1.54122	0.558663	-2.75877	0.00580191	0.0356549
188136	58.289	-1.22128	0.442896	-2.75749	0.00582475	0.0357756
114542	42.2784	-1.52705	0.553951	-2.75664	0.00583979	0.0358482
108355	3.62856	4.18203	1.51793	2.75509	0.00586753	0.0359987
106563	7.19108	2.60199	0.944753	2.75415	0.00588451	0.036083
160286	29.4317	1.411	0.512471	2.75333	0.00589931	0.036154
156102	44.5962	-1.38189	0.502003	-2.75275	0.00590971	0.0361978
136237	18.844	-1.76683	0.642134	-2.7515	0.00593237	0.0363166
112490	1026.87	-1.20694	0.438998	-2.7493	0.00597226	0.0365408
182515	40.3659	1.49295	0.543089	2.74899	0.00597796	0.0365556
107302	471.903	-1.27368	0.463383	-2.74865	0.00598405	0.0365695
86684	8.08438	2.57242	0.935934	2.7485	0.00598678	0.0365695
93496	22.478	1.58147	0.575561	2.7477	0.00600152	0.0366395
76941	935.879	-1.252	0.455891	-2.74627	0.00602779	0.0367596
187140	23.5311	1.50076	0.546438	2.74644	0.00602459	0.0367596
116920	117.872	-1.19779	0.436291	-2.7454	0.00604364	0.0368362
138301	28.2656	1.50019	0.546494	2.74511	0.00604897	0.0368485
163744	69.6197	-1.22488	0.446244	-2.74486	0.00605359	0.0368565
167422	47.3514	-1.36347	0.496766	-2.74468	0.00605691	0.0368566
113190	22.4054	1.62345	0.591618	2.74409	0.00606786	0.0369032
155321	23.6541	1.68649	0.614748	2.74339	0.00608081	0.0369618
114440	20.73	1.85493	0.676282	2.74284	0.00609102	0.0370037
147955	342.038	-1.05977	0.386453	-2.74231	0.00610078	0.0370428
162470	14.5822	1.78768	0.652109	2.74138	0.00611816	0.0370878
148649	51.11	1.32482	0.483258	2.74144	0.00611713	0.0370878
167315	803.818	-1.24725	0.454915	-2.74172	0.00611175	0.0370878
109726	1000.09	-1.32376	0.482926	-2.74111	0.00612311	0.0370977
156604	421.129	-1.28126	0.467568	-2.74028	0.00613876	0.0371521
156720	13.4344	-1.91638	0.6993	-2.74043	0.00613582	0.0371521
113861	1729.94	-1.29198	0.471553	-2.73983	0.00614703	0.037182
158111	842.48	-1.24377	0.4542	-2.73837	0.00617449	0.0372673
76555	6.42905	2.70565	0.988053	2.73837	0.00617449	0.0372673
84564	34.5595	-1.69016	0.617139	-2.73871	0.00616813	0.0372673
185922	64.2092	1.58779	0.579801	2.73852	0.00617173	0.0372673
155721	219.371	-1.12099	0.409514	-2.73736	0.00619341	0.0373559
127302	164.888	-1.07194	0.391615	-2.73723	0.00619586	0.0373559
136724	16.1272	-1.67548	0.612224	-2.73671	0.00620573	0.0373952
154780	7.32545	2.62456	0.959157	2.73632	0.00621314	0.0374197
108309	15.147	1.81861	0.664835	2.73544	0.00622978	0.0374997
105096	62.5102	-1.3944	0.509924	-2.73452	0.00624708	0.0375835
32660	14.3784	2.05828	0.753093	2.7331	0.0062742	0.0377214
112521	3.57485	4.15618	1.52076	2.73296	0.00627676	0.0377214
163333	33.0425	-1.50684	0.551586	-2.73183	0.0062984	0.0378107
146042	196.409	-1.27448	0.466516	-2.73191	0.00629686	0.0378107
159340	11.9253	-2.27548	0.833227	-2.73092	0.00631582	0.0378745
164926	38.3745	-1.33985	0.490597	-2.73107	0.006313	0.0378745
157319	32.7424	1.39015	0.509163	2.73025	0.00632857	0.0379306
77243	15.5375	1.80075	0.659829	2.72911	0.0063505	0.0380212
113233	24.347	-1.61434	0.591499	-2.72924	0.00634812	0.0380212
186878	120.87	1.04667	0.383583	2.72865	0.00635933	0.0380227
153454	14.9714	1.85057	0.678172	2.72876	0.00635734	0.0380227
168028	459.168	-1.28394	0.470553	-2.72857	0.00636097	0.0380227
167664	177.358	-1.36158	0.499244	-2.72728	0.00638591	0.0381514
108505	2227.19	-1.23575	0.45316	-2.72695	0.00639223	0.0381687
72864	36.262	1.42626	0.523101	2.72655	0.00640005	0.0381949
156191	317.234	-1.45196	0.532616	-2.72609	0.00640905	0.0382282
77701	7.50618	2.61837	0.96067	2.72557	0.00641903	0.0382673
86179	51.0316	1.39438	0.512195	2.72237	0.0064816	0.0386197
157297	141.935	-1.30606	0.47987	-2.7217	0.00649468	0.038677
157069	3.52455	4.15536	1.52703	2.7212	0.0065045	0.0387148
157608	9215.46	-1.23179	0.452782	-2.7205	0.00651832	0.0387764
148022	257.685	-1.23469	0.454011	-2.71952	0.00653777	0.0388713
177062	26.4185	1.49988	0.551816	2.71807	0.0065663	0.0390202
115555	421.252	-1.27202	0.468169	-2.71702	0.00658725	0.0391237
150354	25.3346	-1.56033	0.574318	-2.71685	0.00659074	0.0391237
188065	15.8449	1.82639	0.672319	2.71655	0.00659658	0.0391376
110193	88.7525	1.13664	0.418548	2.71568	0.00661392	0.0392196
154281	47.8609	1.20238	0.442935	2.71458	0.00663595	0.0393294
148779	24.4064	1.48238	0.546118	2.71439	0.00663973	0.0393309
156039	111.809	-1.14171	0.420714	-2.71375	0.00665254	0.0393859
159576	3.53628	4.21355	1.553	2.71317	0.0066642	0.0393939
112210	1134.05	-1.21831	0.449037	-2.71316	0.00666449	0.0393939
150596	133.855	1.08088	0.398338	2.71348	0.00665799	0.0393939
111972	123.833	-1.8506	0.682425	-2.7118	0.00669191	0.0395351
112863	52.4107	-1.33447	0.492131	-2.71162	0.00669559	0.0395359
78556	10.4396	-2.21323	0.816438	-2.71084	0.00671131	0.0396077
155135	24.3728	1.65317	0.609976	2.71022	0.00672383	0.0396188
106578	13.1858	1.90842	0.704098	2.71045	0.00671912	0.0396188
84216	7.03253	2.90993	1.07362	2.71039	0.00672032	0.0396188
153118	157.954	1.06631	0.393634	2.70889	0.00675093	0.0397575
106574	34.3677	-1.32998	0.491042	-2.70848	0.00675912	0.0397847
156359	36.8589	1.56303	0.577443	2.70682	0.0067931	0.0399636
77781	78.566	1.22962	0.454344	2.70637	0.00680242	0.0399974
162725	420.541	-1.21394	0.448687	-2.70553	0.00681962	0.0400774
108899	10.7938	2.22269	0.821781	2.70472	0.00683616	0.0401409
163623	6.02434	3.01477	1.11466	2.70465	0.00683762	0.0401409
138692	170.491	-1.10429	0.408385	-2.70404	0.00685019	0.0401936
188089	54.1313	1.52015	0.562218	2.70385	0.0068542	0.0401959
15544	47.137	1.30045	0.481022	2.70351	0.00686109	0.0402152
178425	46.5074	1.28182	0.474241	2.70288	0.00687415	0.0402706
122095	29.1982	1.54574	0.572032	2.70219	0.00688836	0.0403327
83142	868.739	-1.30081	0.481564	-2.70121	0.00690873	0.0404308
107765	759.476	-1.19337	0.441974	-2.70008	0.00693226	0.0405334
109623	86.8692	-1.32971	0.492481	-2.70002	0.00693354	0.0405334
109548	50.3128	-1.22498	0.453727	-2.69983	0.00693754	0.0405356
156113	3.5284	4.18974	1.5528	2.69818	0.00697198	0.0407155
168020	292.955	-1.23282	0.4571	-2.69706	0.00699556	0.0408318
115747	7.464	2.53083	0.938788	2.69584	0.00702104	0.0409591
107050	55.6156	-1.14985	0.426558	-2.69565	0.00702513	0.0409616
108408	86.7007	-1.13823	0.422495	-2.69407	0.00705844	0.0411047
108519	14.0901	-1.75145	0.650136	-2.69397	0.00706073	0.0411047
164862	20.0586	-1.60511	0.595747	-2.69429	0.00705391	0.0411047
147613	112.507	-1.07419	0.398764	-2.69379	0.00706444	0.0411049
143982	10.6974	2.07657	0.770988	2.69338	0.00707315	0.0411341
109528	4.59948	3.68209	1.36826	2.69107	0.00712237	0.0413988
108002	135.581	-1.2803	0.475883	-2.69036	0.00713742	0.0414647
156654	125.853	-1.21056	0.450045	-2.68985	0.00714832	0.0415064
109772	1283.42	-1.18207	0.439681	-2.68848	0.00717775	0.0416556
80586	32.2294	-1.32789	0.494089	-2.68755	0.0071978	0.0417337
162834	11.7955	-1.96511	0.731202	-2.68751	0.0071987	0.0417337
155841	889.209	-1.24652	0.463873	-2.6872	0.00720534	0.0417506
154797	13.9603	2.01333	0.749393	2.68661	0.00721808	0.041781
89533	90.076	1.21355	0.451686	2.68672	0.00721571	0.041781
157423	62.7705	1.4319	0.533144	2.68577	0.00723632	0.0418649
83636	28.7571	-1.70632	0.635371	-2.68554	0.00724121	0.0418714
109804	7.27729	2.66481	0.992403	2.68521	0.00724841	0.0418914
152289	250.469	-1.12084	0.417457	-2.68492	0.00725475	0.0419063
155960	9.41518	2.18512	0.813927	2.68466	0.00726027	0.0419165
153006	27.2559	1.44298	0.537646	2.68388	0.00727734	0.0419933
118188	7.10566	2.57495	0.959819	2.68274	0.00730216	0.0421011
114904	11.8146	2.27991	0.849863	2.68268	0.00730357	0.0421011
142178	255.548	-1.20444	0.449128	-2.68173	0.00732424	0.0421985
137539	8.16922	2.81197	1.04874	2.68128	0.00733408	0.0422156
110931	13.1963	-2.08742	0.778526	-2.68125	0.00733478	0.0422156
135209	30.6321	-1.37565	0.513116	-2.68098	0.00734064	0.0422276
189359	41.8407	1.52811	0.570146	2.68021	0.00735765	0.0423036
138462	41.0602	1.32456	0.494271	2.67983	0.00736603	0.04233
157370	3.47358	4.16273	1.55346	2.67965	0.00736997	0.0423309
112793	193.65	-0.972641	0.363035	-2.67919	0.00738001	0.0423667
146529	163.691	1.13002	0.421809	2.67899	0.00738436	0.0423699
82197	193537	-1.18654	0.443031	-2.67823	0.00740132	0.0424454
155110	170.841	-1.34448	0.502091	-2.67775	0.00741177	0.0424771
75923	958.645	-1.26071	0.470829	-2.67763	0.00741446	0.0424771
163700	43.1382	1.24842	0.466512	2.67607	0.00744919	0.0426542
118864	75.6391	-1.08558	0.40584	-2.67489	0.00747538	0.0427822
111338	382.288	-1.13758	0.425341	-2.67452	0.00748358	0.0428071
184786	11.1223	2.33535	0.873262	2.67429	0.00748884	0.0428153
106770	643.135	-1.22764	0.459478	-2.67182	0.00754409	0.0430933
81355	43.9965	-1.44105	0.539361	-2.67177	0.00754519	0.0430933
108481	7.14987	2.62204	0.981607	2.67117	0.00755865	0.0431357
141717	8.45743	2.60087	0.973771	2.67093	0.00756421	0.0431357
128523	10.818	2.04836	0.766899	2.67096	0.00756345	0.0431357
111361	145.918	1.17103	0.438546	2.67026	0.0075792	0.0431991
105813	60.9347	-1.17606	0.440572	-2.6694	0.00759879	0.0432887
155140	52.7043	-1.39906	0.524228	-2.66879	0.00761247	0.0433003
112039	39.2031	1.28194	0.48032	2.66894	0.00760922	0.0433003
45426	10.4044	2.11034	0.790673	2.66904	0.00760682	0.0433003
162732	43.2583	-1.24917	0.468472	-2.66647	0.00766519	0.0435779
165822	22.8996	1.72134	0.645737	2.6657	0.00768276	0.0436556
188080	76.4782	-1.2406	0.465537	-2.66487	0.00770172	0.0436604
161124	1383.64	-1.25471	0.470886	-2.66457	0.00770871	0.0436604
113793	8.2939	2.35733	0.884725	2.66448	0.00771079	0.0436604
115431	1168.68	-1.19414	0.448172	-2.66447	0.00771099	0.0436604
167622	554.64	-1.2096	0.453965	-2.66453	0.00770955	0.0436604
44561	29.2552	-1.5935	0.59801	-2.66466	0.00770651	0.0436604
85584	5.76953	2.91684	1.09442	2.66518	0.00769462	0.0436604
79325	13.1015	1.94441	0.729897	2.66395	0.00772286	0.0436926
166234	35.4159	1.41023	0.529389	2.66388	0.00772451	0.0436926
110814	5.91891	2.89251	1.08594	2.6636	0.00773097	0.043707
169185	41.0357	-1.2613	0.473594	-2.66326	0.00773875	0.0437288
112766	26.9669	1.40779	0.528655	2.66296	0.00774572	0.0437355
86017	9.26465	2.37046	0.890192	2.66287	0.00774777	0.0437355
161073	35.202	-1.37295	0.515659	-2.66252	0.00775577	0.0437585
149725	5.92326	2.85841	1.07368	2.66226	0.00776173	0.0437631
157461	9.65366	2.3173	0.870464	2.66215	0.00776443	0.0437631
114746	334.057	-1.10582	0.415636	-2.66055	0.00780122	0.0439483
11833	8.98101	2.28542	0.859105	2.66024	0.00780849	0.0439671
122614	21.6634	-1.55596	0.58496	-2.65995	0.00781529	0.0439832
155079	10.9867	1.92863	0.725361	2.65886	0.00784052	0.0441029
135379	17.4893	1.66486	0.626281	2.65833	0.00785298	0.0441508
107776	45.4904	-1.24334	0.467874	-2.65742	0.00787412	0.0442187
142993	30.4907	1.40289	0.527936	2.6573	0.00787694	0.0442187
115219	15.6042	1.96376	0.738993	2.65735	0.00787571	0.0442187
156555	170.655	-1.24434	0.468437	-2.65637	0.00789871	0.0443186
112291	733.016	-1.24617	0.469298	-2.65539	0.00792168	0.0444251
80751	10.1005	2.32543	0.875817	2.65516	0.00792712	0.0444333
85832	64.0032	-1.39692	0.526176	-2.65484	0.00793449	0.0444523
176239	89.3028	-1.11274	0.419228	-2.65426	0.00794832	0.0444651
85067	524.104	-1.25608	0.473236	-2.65424	0.00794874	0.0444651
157001	82.8111	1.52072	0.572872	2.65455	0.00794148	0.0444651
159015	13.7844	-1.78835	0.673816	-2.65406	0.00795294	0.0444664
77636	19.9036	-1.60278	0.604363	-2.65202	0.00800113	0.0447134
108047	6.05054	3.03005	1.14296	2.65106	0.00802395	0.0448185
145182	15.3084	2.13673	0.80621	2.65034	0.00804108	0.0448917
[truncated: 9,720 more rows]

## Sheet: sRNA_R3B2C_WTC
GeneID	Base mean	log2(FC)	StdErr	Wald-Stats	P-value	P-adj
112793	42699.7	-9.05323	0.300948	-30.0823	8.25e-199	8.99e-195
111341	23742.9	-12.3314	0.437825	-28.1652	1.56e-174	8.52e-171
162616	20799.4	-8.69467	0.338056	-25.7196	7.06e-146	2.56e-142
106051	17133.8	-8.14649	0.342102	-23.813	2.45e-125	5.89e-122
110945	5235.07	-7.19793	0.302321	-23.8089	2.7e-125	5.89e-122
81899	11413.5	-7.64781	0.32344	-23.6452	1.32e-123	2.4e-120
168366	3290.34	-7.09249	0.306553	-23.1363	2e-118	3.11e-115
115910	5995.54	-7.20761	0.316098	-22.8018	4.4e-115	5.99e-112
109608	17351.3	-8.57694	0.38821	-22.0936	3.64e-108	4.41e-105
76874	6499.23	-6.5971	0.313478	-21.0449	2.55e-98	2.78e-95
156160	24153.7	-9.08332	0.43826	-20.7259	2.02e-95	2.01e-92
107234	1654.72	-9.86653	0.487059	-20.2574	3.06e-91	2.78e-88
76488	7306.05	-6.32779	0.324381	-19.5073	9.52e-85	7.98e-82
112510	27110.5	-6.68163	0.344747	-19.3813	1.11e-83	8.65e-81
115001	15725.5	-6.6854	0.34968	-19.1186	1.77e-81	1.28e-78
114746	11216.1	-6.28051	0.33395	-18.8067	6.65e-79	4.53e-76
85624	15677.6	-5.6546	0.301086	-18.7807	1.09e-78	6.97e-76
161037	5011.84	-6.1854	0.331152	-18.6785	7.41e-78	4.49e-75
79223	57749.2	-5.85106	0.313615	-18.6568	1.11e-77	6.38e-75
163530	5469.08	-5.96997	0.320113	-18.6496	1.27e-77	6.93e-75
114012	12221.8	-5.76709	0.310381	-18.5807	4.61e-77	2.39e-74
111157	14613.4	-5.18005	0.283264	-18.287	1.05e-74	5.21e-72
113787	10965.4	-5.03746	0.283864	-17.746	1.85e-70	8.76e-68
114381	1290.08	-9.95043	0.561684	-17.7154	3.19e-70	1.45e-67
106251	150907	-5.49101	0.312643	-17.5632	4.71e-69	2.05e-66
163529	5190.53	-5.5857	0.319388	-17.4888	1.74e-68	7.31e-66
109569	8215.63	-5.40495	0.309842	-17.4442	3.81e-68	1.54e-65
168323	76488.3	-4.96317	0.286999	-17.2933	5.28e-67	2.06e-64
108240	9920.48	-7.08659	0.413448	-17.1402	7.44e-66	2.79e-63
109250	6304.39	-5.79627	0.338667	-17.115	1.15e-65	4.17e-63
105999	6804.33	-4.98803	0.292053	-17.0792	2.12e-65	7.45e-63
79404	5444.71	-5.65682	0.331535	-17.0625	2.82e-65	9.62e-63
111158	61001.9	-5.08448	0.298583	-17.0287	5.03e-65	1.66e-62
76487	5205.23	-5.62136	0.332964	-16.8828	6.02e-64	1.93e-61
108528	36036.5	-5.21217	0.309159	-16.8592	8.99e-64	2.8e-61
156395	2220.44	-5.88849	0.351419	-16.7563	5.09e-63	1.54e-60
114013	12815.9	-4.72255	0.284785	-16.5828	9.28e-62	2.73e-59
164840	5605.46	-5.18663	0.313077	-16.5666	1.21e-61	3.4e-59
115844	7962.18	-5.34962	0.322917	-16.5666	1.22e-61	3.4e-59
107859	819.577	-7.17696	0.437404	-16.4081	1.67e-60	4.56e-58
116333	12587.3	-5.29604	0.32293	-16.3999	1.91e-60	5.09e-58
79354	3337	-7.39489	0.451083	-16.3936	2.12e-60	5.51e-58
110969	732.11	-6.24771	0.381203	-16.3894	2.28e-60	5.77e-58
106032	37341.5	-4.82671	0.294645	-16.3814	2.6e-60	6.43e-58
168039	868.825	-7.38088	0.451726	-16.3393	5.19e-60	1.26e-57
112344	6440.71	-4.97945	0.304824	-16.3355	5.52e-60	1.31e-57
164825	9795.37	-4.88714	0.300074	-16.2865	1.23e-59	2.86e-57
166764	92161.6	-4.67517	0.287489	-16.2621	1.83e-59	4.16e-57
167295	695.624	-7.70949	0.474257	-16.2559	2.03e-59	4.51e-57
116274	13602	-5.67744	0.349365	-16.2508	2.21e-59	4.81e-57
105439	510.44	-7.99501	0.492139	-16.2454	2.41e-59	5.14e-57
104837	1632.45	-5.23644	0.323014	-16.2112	4.2e-59	8.81e-57
111195	33546	-4.93919	0.305098	-16.1889	6.04e-59	1.22e-56
85164	13482.7	-4.91936	0.303877	-16.1886	6.06e-59	1.22e-56
85793	39951.1	-4.48478	0.277965	-16.1343	1.46e-58	2.9e-56
161600	737.773	-6.84936	0.426948	-16.0426	6.44e-58	1.25e-55
162950	726.66	-7.48209	0.468347	-15.9755	1.89e-57	3.62e-55
158111	10442.7	-4.7665	0.300008	-15.8879	7.69e-57	1.44e-54
158671	13591	-5.14824	0.324136	-15.8829	8.32e-57	1.54e-54
93182	440.393	-5.63072	0.355682	-15.8308	1.91e-56	3.47e-54
163370	3586.7	-4.63351	0.292776	-15.8261	2.05e-56	3.67e-54
158561	18731.3	-5.21158	0.329389	-15.822	2.19e-56	3.86e-54
115511	2781.43	-4.62721	0.292826	-15.8019	3.02e-56	5.22e-54
113667	3361.16	-4.56158	0.290471	-15.7041	1.42e-55	2.41e-53
104840	1647.72	-5.08787	0.324485	-15.6798	2.08e-55	3.49e-53
76104	10720.7	-5.26037	0.335511	-15.6786	2.12e-55	3.5e-53
91027	3138.02	-5.30895	0.338951	-15.6629	2.71e-55	4.41e-53
111696	1790.48	-4.69614	0.30004	-15.6517	3.23e-55	5.18e-53
77036	13736	-4.38513	0.28045	-15.6361	4.14e-55	6.53e-53
111728	5187.51	-4.9019	0.313737	-15.6242	4.98e-55	7.74e-53
115791	4988.64	-4.6874	0.300024	-15.6234	5.04e-55	7.74e-53
109505	19757	-5.51281	0.353338	-15.6021	7.04e-55	1.07e-52
108530	4518.33	-4.60701	0.295643	-15.583	9.5e-55	1.42e-52
80401	747.185	7.57429	0.487062	15.551	1.57e-54	2.31e-52
158933	11034.1	-4.8998	0.31797	-15.4096	1.41e-53	2.05e-51
81974	33167.7	-4.71571	0.306969	-15.3622	2.94e-53	4.21e-51
156604	11713.3	-5.94799	0.388012	-15.3294	4.87e-53	6.89e-51
168082	10450.2	-5.81083	0.379864	-15.2972	7.99e-53	1.12e-50
111588	8667.64	-5.9637	0.392396	-15.1982	3.64e-52	5.02e-50
106231	5157.81	-6.09194	0.401506	-15.1727	5.36e-52	7.3e-50
113596	376.299	-6.21941	0.409972	-15.1703	5.56e-52	7.48e-50
108220	18433	-4.91097	0.323803	-15.1665	5.89e-52	7.83e-50
168177	9982.02	-4.64618	0.307298	-15.1195	1.21e-51	1.58e-49
85743	2785.42	-4.4539	0.295201	-15.0877	1.95e-51	2.53e-49
76230	14797.4	-4.73148	0.313975	-15.0696	2.57e-51	3.29e-49
156847	11267.7	-6.01571	0.399824	-15.0459	3.67e-51	4.66e-49
108643	9370.93	-4.85669	0.323357	-15.0196	5.46e-51	6.84e-49
110204	1130.66	-5.57851	0.371565	-15.0136	5.99e-51	7.41e-49
107765	7816.8	-4.50327	0.300097	-15.006	6.7e-51	8.21e-49
78345	23590.8	-4.50616	0.300449	-14.9981	7.56e-51	9.15e-49
112317	3031.14	-4.54519	0.303352	-14.9832	9.45e-51	1.13e-48
113966	16997.4	-4.38328	0.292603	-14.9803	9.88e-51	1.17e-48
163770	2501.75	-4.83448	0.323027	-14.9662	1.22e-50	1.43e-48
107410	17770.7	-4.75477	0.317872	-14.9581	1.38e-50	1.58e-48
107923	5159.47	-6.07796	0.406329	-14.9582	1.38e-50	1.58e-48
83652	9212.95	-4.31899	0.288755	-14.9573	1.4e-50	1.59e-48
159676	14546.4	-4.37525	0.293885	-14.8876	3.97e-50	4.46e-48
158172	24198.5	-4.54984	0.305691	-14.8838	4.2e-50	4.67e-48
166230	4602.48	-4.52976	0.304996	-14.8518	6.77e-50	7.45e-48
109531	5159.14	-5.93522	0.399677	-14.8501	6.95e-50	7.58e-48
164723	6277.31	-4.83057	0.325465	-14.842	7.83e-50	8.45e-48
157011	10204.7	-5.89445	0.397878	-14.8147	1.18e-49	1.26e-47
111906	2774.59	-5.27761	0.356555	-14.8017	1.43e-49	1.51e-47
115556	5496.17	-4.74841	0.320819	-14.8009	1.45e-49	1.51e-47
182749	2148.39	-5.37718	0.363377	-14.7978	1.51e-49	1.57e-47
114149	3266.3	-4.66148	0.315056	-14.7957	1.56e-49	1.61e-47
107981	5527.79	-4.79214	0.324396	-14.7725	2.2e-49	2.25e-47
116325	5660.28	-4.73722	0.32078	-14.7678	2.36e-49	2.38e-47
110983	5272.04	-5.90808	0.400296	-14.7593	2.68e-49	2.68e-47
85846	23645.9	-4.87227	0.330312	-14.7505	3.05e-49	3.03e-47
116306	5137.25	-5.95853	0.404286	-14.7384	3.65e-49	3.59e-47
86232	54192.4	-4.28075	0.29054	-14.7338	3.91e-49	3.81e-47
107302	5742.9	-4.72908	0.32113	-14.7264	4.36e-49	4.21e-47
156553	9702.38	-5.94816	0.40455	-14.7031	6.15e-49	5.88e-47
104709	5383.88	-4.53876	0.309014	-14.6879	7.71e-49	7.31e-47
163977	14682.5	-5.04418	0.343595	-14.6806	8.58e-49	8.06e-47
168121	9704.39	-4.16892	0.284388	-14.6593	1.17e-48	1.09e-46
107304	5603.16	-4.78251	0.326424	-14.6512	1.32e-48	1.22e-46
109624	33740.9	-4.09125	0.279494	-14.6381	1.61e-48	1.47e-46
76158	14801.8	-5.03465	0.344146	-14.6294	1.82e-48	1.66e-46
158672	2958.29	-4.52949	0.309753	-14.6229	2.01e-48	1.81e-46
115728	5469.98	-4.82157	0.330357	-14.595	3.02e-48	2.7e-46
116261	5160.07	-6.01694	0.412283	-14.5942	3.06e-48	2.71e-46
108199	5088.55	-4.78538	0.328051	-14.5873	3.38e-48	2.97e-46
76301	3296.85	-4.18365	0.287032	-14.5756	4.02e-48	3.5e-46
104742	952.932	-4.52492	0.310863	-14.556	5.35e-48	4.63e-46
84864	5982.53	-4.7469	0.326819	-14.5245	8.47e-48	7.27e-46
159843	7909.86	-5.06318	0.348629	-14.5231	8.65e-48	7.36e-46
109772	14042.8	-4.5954	0.316715	-14.5096	1.05e-47	8.9e-46
106315	3881.54	-4.39899	0.303471	-14.4956	1.29e-47	1.08e-45
86602	40610.2	-4.17946	0.288354	-14.4942	1.32e-47	1.1e-45
114080	15946	-4.34337	0.299825	-14.4864	1.48e-47	1.22e-45
108202	4381.52	-5.72625	0.395415	-14.4816	1.58e-47	1.3e-45
112330	5687.67	-4.71109	0.325457	-14.4753	1.74e-47	1.41e-45
110630	1223.18	-4.56204	0.315329	-14.4676	1.94e-47	1.57e-45
109148	16264.5	-4.69346	0.324426	-14.467	1.96e-47	1.57e-45
77392	12574.9	-4.30127	0.2979	-14.4386	2.96e-47	2.35e-45
107967	6378.1	-4.91087	0.340176	-14.4363	3.06e-47	2.42e-45
111445	19042	-4.64712	0.322104	-14.4274	3.48e-47	2.73e-45
112363	7591.56	-4.7031	0.326097	-14.4224	3.74e-47	2.91e-45
112328	5422.36	-4.74392	0.329174	-14.4116	4.38e-47	3.38e-45
115555	5138.18	-4.73322	0.328822	-14.3945	5.61e-47	4.3e-45
112324	12423.1	-4.57484	0.319162	-14.3339	1.34e-46	1.02e-44
164373	10795.1	-5.12555	0.358061	-14.3148	1.77e-46	1.34e-44
104801	3707.52	-4.51703	0.315665	-14.3096	1.91e-46	1.43e-44
84919	7396.33	-4.81026	0.337658	-14.2459	4.75e-46	3.55e-44
116302	5453.31	-4.65808	0.327382	-14.2283	6.12e-46	4.54e-44
85067	8793.9	-5.20965	0.366228	-14.2251	6.4e-46	4.71e-44
104987	7146.91	-4.24138	0.298407	-14.2134	7.56e-46	5.53e-44
107678	2390.83	-4.52948	0.319353	-14.1833	1.16e-45	8.44e-44
112326	5886.06	-4.61284	0.325982	-14.1506	1.85e-45	1.34e-43
116126	2731.7	-4.04698	0.286529	-14.1242	2.7e-45	1.93e-43
107300	5310.59	-4.72414	0.335132	-14.0964	4e-45	2.85e-43
114218	14886.1	-4.47567	0.318184	-14.0663	6.12e-45	4.33e-43
84203	23472.9	-4.54797	0.323549	-14.0565	7.03e-45	4.94e-43
105864	8263.93	-5.02123	0.357351	-14.0513	7.57e-45	5.29e-43
107398	15106	-4.45462	0.317347	-14.0371	9.25e-45	6.42e-43
116273	2808.93	-4.13409	0.294636	-14.0311	1.01e-44	6.93e-43
110407	8663.07	-4.40585	0.314343	-14.0161	1.24e-44	8.52e-43
109566	5359.48	-4.61484	0.329457	-14.0074	1.4e-44	9.56e-43
79271	441.233	-5.01087	0.357766	-14.006	1.43e-44	9.7e-43
85623	6970.39	-4.51709	0.322608	-14.0018	1.52e-44	1.02e-42
108505	20630.1	-4.32841	0.309149	-14.001	1.54e-44	1.03e-42
159352	11792.8	-4.40009	0.314418	-13.9944	1.69e-44	1.12e-42
157510	14882.2	-4.4147	0.3159	-13.975	2.21e-44	1.46e-42
166028	6253.64	-4.7306	0.338858	-13.9604	2.72e-44	1.78e-42
112183	6488.03	-4.21911	0.302299	-13.9568	2.86e-44	1.87e-42
109623	771.1	-4.24619	0.30674	-13.8429	1.4e-43	9.1e-42
166484	7921.65	-4.40879	0.319175	-13.8131	2.12e-43	1.37e-41
157950	2421.72	-4.88258	0.353602	-13.8081	2.28e-43	1.46e-41
116128	5214.28	-4.67936	0.339351	-13.7891	2.96e-43	1.89e-41
104303	3071.17	-4.74209	0.343972	-13.7863	3.08e-43	1.95e-41
107351	44190.2	-4.48399	0.32561	-13.771	3.81e-43	2.4e-41
112490	10731.2	-4.51979	0.328352	-13.7651	4.13e-43	2.59e-41
116016	9559.42	-4.9521	0.360568	-13.7341	6.34e-43	3.95e-41
114745	11976.8	-4.15869	0.302833	-13.7326	6.47e-43	4.01e-41
114913	30386.5	-4.60929	0.335789	-13.7267	7.02e-43	4.32e-41
116213	16876.1	-5.08642	0.370749	-13.7193	7.78e-43	4.76e-41
104671	6240.95	-4.62327	0.337052	-13.7168	8.06e-43	4.91e-41
115402	5597.56	-4.76605	0.347673	-13.7084	9.04e-43	5.47e-41
108434	36463.8	-4.42666	0.323377	-13.6889	1.18e-42	7.13e-41
104672	7488.61	-4.53592	0.331451	-13.685	1.25e-42	7.47e-41
106240	2998.05	4.58795	0.335722	13.6659	1.62e-42	9.66e-41
115434	8144.27	-4.5446	0.33353	-13.6258	2.81e-42	1.67e-40
111237	17895.2	-4.42366	0.325332	-13.5973	4.15e-42	2.44e-40
82499	20389.1	-4.16141	0.306051	-13.5971	4.17e-42	2.44e-40
161204	4770.18	-4.45874	0.329035	-13.551	7.82e-42	4.56e-40
86316	1955.11	-5.7059	0.42114	-13.5487	8.06e-42	4.67e-40
161181	11698	-4.31086	0.318518	-13.5341	9.84e-42	5.67e-40
107062	11701.6	-4.50178	0.333059	-13.5164	1.25e-41	7.17e-40
161576	3237	-4.43555	0.329763	-13.4507	3.05e-41	1.74e-39
112291	6398.42	-4.2352	0.31498	-13.4459	3.25e-41	1.85e-39
76941	9417.18	-4.44777	0.330963	-13.4389	3.58e-41	2.02e-39
79776	3899.96	-4.30973	0.320897	-13.4303	4.02e-41	2.26e-39
115949	4436.01	-4.28958	0.319438	-13.4285	4.12e-41	2.3e-39
111427	2807.01	-5.28482	0.39393	-13.4156	4.9e-41	2.72e-39
107715	2595.84	-4.41255	0.329158	-13.4056	5.61e-41	3.1e-39
109407	11017.4	-4.38404	0.32723	-13.3975	6.26e-41	3.44e-39
113665	2732.45	-4.62425	0.345234	-13.3946	6.51e-41	3.56e-39
112534	16827.7	-4.11384	0.307558	-13.3758	8.37e-41	4.56e-39
109504	3975.98	-4.69549	0.351617	-13.354	1.12e-40	6.09e-39
113931	2929.84	-4.39649	0.329928	-13.3256	1.64e-40	8.86e-39
77527	11374.2	-4.57495	0.343572	-13.3158	1.87e-40	1.01e-38
113861	14632.3	-4.17218	0.313475	-13.3094	2.04e-40	1.09e-38
166471	10002.9	-4.30579	0.324053	-13.2873	2.74e-40	1.46e-38
162016	17679.9	-4.5964	0.346581	-13.2621	3.84e-40	2.03e-38
162725	4980.63	-4.70554	0.356152	-13.2122	7.46e-40	3.93e-38
109582	13351.7	-4.81219	0.364284	-13.21	7.68e-40	4.03e-38
166118	7569.65	-4.14788	0.31412	-13.2047	8.24e-40	4.3e-38
114098	553.862	-4.9542	0.375686	-13.1871	1.04e-39	5.41e-38
162045	24398.1	-3.97892	0.303337	-13.1172	2.63e-39	1.36e-37
114035	7713.05	-3.70795	0.282838	-13.1098	2.89e-39	1.49e-37
79183	42568.1	-4.60433	0.351445	-13.1011	3.24e-39	1.66e-37
76105	6101	-4.31863	0.329964	-13.0882	3.85e-39	1.96e-37
115792	1691.12	-4.03658	0.30853	-13.0833	4.1e-39	2.08e-37
111092	484.225	-4.2536	0.325149	-13.082	4.17e-39	2.11e-37
113695	32506.9	-4.23602	0.323823	-13.0813	4.21e-39	2.12e-37
108093	3835.48	-4.39075	0.335894	-13.0718	4.77e-39	2.39e-37
104474	11501.9	-4.49613	0.344357	-13.0566	5.83e-39	2.9e-37
105456	5582.38	-5.00246	0.383295	-13.0512	6.26e-39	3.1e-37
158264	9071.36	-4.45454	0.341582	-13.0409	7.16e-39	3.53e-37
114208	4683.05	-4.28206	0.328371	-13.0403	7.21e-39	3.54e-37
163567	236.3	-5.44003	0.417243	-13.038	7.44e-39	3.63e-37
111556	25139.2	-4.30028	0.330428	-13.0143	1.01e-38	4.94e-37
164768	8933.45	-4.38093	0.336684	-13.012	1.05e-38	5.06e-37
85022	4798.45	-3.96467	0.304892	-13.0035	1.17e-38	5.64e-37
115199	1405.51	-3.90783	0.300772	-12.9927	1.35e-38	6.46e-37
115500	4553.42	-4.23393	0.326152	-12.9815	1.56e-38	7.45e-37
77504	2384	-3.86743	0.298075	-12.9747	1.7e-38	8.11e-37
115727	9263.44	-4.27104	0.329339	-12.9685	1.85e-38	8.74e-37
111726	2531.06	-4.52056	0.349115	-12.9486	2.39e-38	1.13e-36
109805	4952.48	-4.15064	0.321445	-12.9124	3.83e-38	1.8e-36
85242	394.788	-6.22556	0.48219	-12.911	3.9e-38	1.83e-36
114120	2987.64	-4.34101	0.336829	-12.8879	5.27e-38	2.45e-36
85858	1401.01	-3.93564	0.305532	-12.8813	5.74e-38	2.66e-36
157699	17554.4	-4.38116	0.340367	-12.8719	6.48e-38	2.99e-36
84461	12256.1	-4.36602	0.339372	-12.865	7.08e-38	3.26e-36
110706	1393.89	-4.52181	0.351686	-12.8575	7.8e-38	3.57e-36
105678	1090.18	-4.56641	0.355258	-12.8538	8.19e-38	3.74e-36
113332	3539.93	-4.32485	0.336958	-12.835	1.04e-37	4.74e-36
83453	8071.99	-4.48588	0.349802	-12.824	1.2e-37	5.44e-36
158263	4392.31	-4.51682	0.352961	-12.7969	1.71e-37	7.68e-36
85832	1262.05	-5.42139	0.424404	-12.7741	2.29e-37	1.03e-35
158110	6647.19	-4.60413	0.360438	-12.7737	2.3e-37	1.03e-35
160588	46826	-4.41255	0.345652	-12.7659	2.54e-37	1.13e-35
109550	19864.6	-4.47887	0.351349	-12.7477	3.21e-37	1.42e-35
109318	998.143	-4.24163	0.332931	-12.7403	3.53e-37	1.56e-35
115717	1498.63	-4.45702	0.350126	-12.7297	4.04e-37	1.78e-35
158280	8382	-4.58584	0.36028	-12.7286	4.1e-37	1.8e-35
114504	1286.19	-5.80965	0.456593	-12.7239	4.35e-37	1.9e-35
105998	3877.19	-4.05153	0.31847	-12.7219	4.47e-37	1.93e-35
132524	526.601	-4.31779	0.339396	-12.722	4.46e-37	1.93e-35
166107	4955.01	-4.5278	0.35604	-12.7171	4.75e-37	2.05e-35
114383	185.991	-5.54072	0.436215	-12.7018	5.78e-37	2.48e-35
157844	87021.3	-3.80327	0.299656	-12.6921	6.54e-37	2.8e-35
166844	166.543	-7.0849	0.558326	-12.6895	6.76e-37	2.88e-35
105299	14699.2	-3.51824	0.277544	-12.6763	8e-37	3.39e-35
108969	18888.2	-4.57326	0.360794	-12.6755	8.08e-37	3.41e-35
163195	32366.7	-3.69465	0.29165	-12.6681	8.88e-37	3.74e-35
166952	4271.67	-4.64293	0.36746	-12.6352	1.35e-36	5.66e-35
104452	3374.21	-3.50859	0.27805	-12.6186	1.67e-36	6.97e-35
108050	17010.5	-4.57436	0.362579	-12.6162	1.72e-36	7.16e-35
79134	22606.5	-4.17035	0.331543	-12.5786	2.77e-36	1.15e-34
164283	7198.76	-4.50208	0.358783	-12.5482	4.07e-36	1.68e-34
116358	16024.6	-4.35404	0.347845	-12.5172	6.01e-36	2.47e-34
86861	5513.11	-4.36622	0.348944	-12.5127	6.37e-36	2.61e-34
84406	20696.9	-4.57209	0.366568	-12.4727	1.05e-35	4.3e-34
108644	2821.27	-4.39115	0.352692	-12.4504	1.39e-35	5.66e-34
113076	7605.13	-4.52459	0.363727	-12.4395	1.59e-35	6.46e-34
82430	1523.35	-4.11501	0.330979	-12.4328	1.73e-35	7e-34
86417	3917.66	-3.81891	0.307217	-12.4306	1.78e-35	7.17e-34
162245	6465.09	-4.81889	0.387729	-12.4285	1.83e-35	7.34e-34
158895	1104.42	-4.46369	0.360357	-12.3868	3.08e-35	1.23e-33
104718	26018.9	-3.98285	0.32204	-12.3676	3.91e-35	1.56e-33
121797	2415.5	-4.78144	0.387021	-12.3545	4.61e-35	1.83e-33
109983	1113.39	-4.46692	0.36225	-12.331	6.17e-35	2.43e-33
156290	4370.33	-4.04807	0.328314	-12.3299	6.25e-35	2.46e-33
165194	4905.27	-3.76862	0.306493	-12.2959	9.52e-35	3.73e-33
111336	300.499	-4.54359	0.369556	-12.2947	9.67e-35	3.78e-33
106390	7111.2	-4.48257	0.364796	-12.2879	1.05e-34	4.1e-33
76997	1607.45	-4.47188	0.364203	-12.2785	1.18e-34	4.58e-33
113403	12079.7	-3.9257	0.319899	-12.2717	1.29e-34	4.97e-33
85526	9315.98	-4.33763	0.353713	-12.2631	1.43e-34	5.5e-33
107411	22904.8	-3.79904	0.309915	-12.2583	1.52e-34	5.82e-33
107601	2211.67	-4.53449	0.370174	-12.2496	1.69e-34	6.45e-33
107005	6692.41	-3.89105	0.317985	-12.2366	1.98e-34	7.55e-33
158702	7349.82	-3.7067	0.303062	-12.2308	2.13e-34	8.08e-33
157843	10853.6	-4.33265	0.354488	-12.2223	2.36e-34	8.95e-33
82207	5115.86	-4.54316	0.371769	-12.2204	2.42e-34	9.13e-33
168028	5462.3	-4.68839	0.384886	-12.1812	3.91e-34	1.47e-32
81059	17085.9	-3.93292	0.322995	-12.1764	4.15e-34	1.56e-32
81263	21544	-4.31004	0.354706	-12.151	5.67e-34	2.11e-32
163068	6243.39	-4.32318	0.355978	-12.1445	6.13e-34	2.28e-32
114493	8222.08	-4.69354	0.386947	-12.1297	7.35e-34	2.73e-32
155589	7310.41	-4.58466	0.377995	-12.1289	7.42e-34	2.74e-32
113666	4241.33	-3.46625	0.286086	-12.1161	8.68e-34	3.2e-32
112210	9769.26	-4.22336	0.349365	-12.0887	1.21e-33	4.45e-32
107412	9629.08	-3.66599	0.303418	-12.0823	1.31e-33	4.79e-32
104769	3395.65	-4.06993	0.33727	-12.0673	1.57e-33	5.73e-32
85859	1093.62	-3.96573	0.328667	-12.0661	1.6e-33	5.8e-32
159569	12364.1	-4.41231	0.366327	-12.0447	2.07e-33	7.49e-32
104453	5981.82	-3.71005	0.308516	-12.0255	2.61e-33	9.42e-32
114217	1292.75	-4.36807	0.363758	-12.0082	3.22e-33	1.16e-31
86330	3701.57	-4.28579	0.357391	-11.9919	3.92e-33	1.4e-31
191309	296.397	4.62517	0.385903	11.9853	4.24e-33	1.52e-31
159702	15138.3	-4.39712	0.36725	-11.9731	4.91e-33	1.75e-31
115937	1163.25	-3.71492	0.310489	-11.9647	5.44e-33	1.93e-31
105184	22392.1	-3.65115	0.305238	-11.9616	5.64e-33	2e-31
167911	5991.61	-3.66438	0.306598	-11.9517	6.36e-33	2.24e-31
107004	7069.26	-4.71308	0.394747	-11.9395	7.37e-33	2.59e-31
84912	13023.9	-3.71165	0.311146	-11.929	8.36e-33	2.93e-31
107455	2726.1	-4.05054	0.340053	-11.9115	1.03e-32	3.6e-31
106038	12333.5	-4.50895	0.379219	-11.8901	1.33e-32	4.64e-31
167359	9221.89	-4.58343	0.385533	-11.8886	1.36e-32	4.71e-31
80244	12645.9	-4.16984	0.351136	-11.8753	1.59e-32	5.5e-31
114130	945.382	-4.62203	0.389236	-11.8746	1.6e-32	5.53e-31
156012	466.507	-4.30909	0.36299	-11.8711	1.67e-32	5.75e-31
115168	1790.33	-4.30528	0.36324	-11.8524	2.09e-32	7.16e-31
108864	20712.9	-4.21288	0.355665	-11.8451	2.28e-32	7.8e-31
107736	4305.89	-3.83453	0.32398	-11.8357	2.55e-32	8.69e-31
106179	1293.32	-4.26966	0.360754	-11.8354	2.56e-32	8.7e-31
158469	4771.94	-4.53688	0.383501	-11.8302	2.73e-32	9.23e-31
77020	6436.32	-3.66252	0.309695	-11.8262	2.86e-32	9.64e-31
107784	572.396	-4.19474	0.354726	-11.8253	2.89e-32	9.72e-31
110276	1560.27	-4.26148	0.360548	-11.8194	3.1e-32	1.04e-30
115405	3014.28	-3.96276	0.335628	-11.807	3.59e-32	1.2e-30
106388	557.632	-4.62047	0.391356	-11.8063	3.62e-32	1.21e-30
160288	11603.4	-4.05235	0.344457	-11.7645	5.95e-32	1.98e-30
168020	2041.58	-3.89863	0.331681	-11.7541	6.72e-32	2.23e-30
147160	66137.5	-3.60287	0.307101	-11.7319	8.75e-32	2.89e-30
167315	8116.11	-4.45329	0.381132	-11.6844	1.53e-31	5.04e-30
106768	5656.32	-4.58434	0.392423	-11.6821	1.57e-31	5.16e-30
107063	17667.7	-3.5763	0.306391	-11.6723	1.76e-31	5.78e-30
76982	9892.24	-4.16043	0.358333	-11.6105	3.64e-31	1.19e-29
115736	318.017	-3.95125	0.340592	-11.6011	4.07e-31	1.32e-29
167622	4803.13	-4.23303	0.365183	-11.5915	4.55e-31	1.48e-29
82472	6494.76	-4.49035	0.387976	-11.5738	5.6e-31	1.81e-29
164856	3009.43	-4.28223	0.370832	-11.5476	7.59e-31	2.45e-29
116281	869.823	-4.02653	0.348746	-11.5457	7.76e-31	2.49e-29
113608	5198.16	-4.39138	0.380893	-11.5292	9.41e-31	3.02e-29
107899	1298.41	-4.40425	0.382071	-11.5273	9.61e-31	3.07e-29
104841	162.568	-4.48084	0.389315	-11.5095	1.18e-30	3.76e-29
111924	1629.57	-4.12481	0.358483	-11.5063	1.23e-30	3.9e-29
166199	16141.3	-3.78686	0.329554	-11.4908	1.47e-30	4.65e-29
165981	2176.25	-4.12239	0.358833	-11.4883	1.51e-30	4.77e-29
116082	12440.3	-4.11446	0.35829	-11.4836	1.6e-30	5.02e-29
78326	242.767	-5.63712	0.491007	-11.4807	1.65e-30	5.18e-29
113664	7665.06	-3.68939	0.321598	-11.472	1.82e-30	5.71e-29
106770	4890.83	-4.0305	0.351447	-11.4683	1.9e-30	5.95e-29
113648	2269.29	-4.19521	0.36616	-11.4573	2.16e-30	6.73e-29
107224	222.72	5.94477	0.519684	11.4392	2.66e-30	8.27e-29
109319	846.364	-3.58708	0.313816	-11.4305	2.94e-30	9.11e-29
109900	12071.6	-4.34322	0.380065	-11.4276	3.04e-30	9.4e-29
80809	21903.4	-3.81017	0.334105	-11.4041	3.99e-30	1.23e-28
108791	1526.19	-3.96505	0.34843	-11.3798	5.27e-30	1.62e-28
79285	3968.38	-4.25429	0.373902	-11.3781	5.38e-30	1.65e-28
82925	1060.18	-3.93763	0.346131	-11.3761	5.5e-30	1.68e-28
113212	5482.48	-4.14171	0.36501	-11.3468	7.69e-30	2.34e-28
159787	3821.37	-3.90914	0.344599	-11.344	7.94e-30	2.41e-28
104719	7305.48	-3.20331	0.282423	-11.3422	8.1e-30	2.45e-28
110912	139.199	-5.38118	0.474508	-11.3405	8.26e-30	2.49e-28
104758	399.969	-4.34353	0.383914	-11.3138	1.12e-29	3.38e-28
116131	12347.8	-4.12712	0.364869	-11.3112	1.15e-29	3.47e-28
157925	1709.43	-3.87883	0.343136	-11.3041	1.25e-29	3.75e-28
107924	3738.01	-3.76515	0.333443	-11.2917	1.44e-29	4.3e-28
112841	2576.13	-4.17977	0.370295	-11.2877	1.51e-29	4.5e-28
109572	6530.07	-4.30169	0.381303	-11.2815	1.62e-29	4.81e-28
112439	4985.79	-3.95954	0.351006	-11.2806	1.64e-29	4.85e-28
107958	909.584	-3.69922	0.328168	-11.2723	1.8e-29	5.31e-28
110964	594.017	-4.01862	0.356695	-11.2663	1.93e-29	5.67e-28
83227	969.574	-4.57219	0.406063	-11.2598	2.07e-29	6.09e-28
105154	468.571	-4.20936	0.374268	-11.2469	2.4e-29	7.03e-28
111460	151.759	-7.82225	0.695644	-11.2446	2.46e-29	7.19e-28
108968	2971.81	-4.48131	0.398567	-11.2435	2.49e-29	7.26e-28
113376	11979	-3.98099	0.354499	-11.2299	2.91e-29	8.45e-28
158282	359.789	-4.20934	0.375164	-11.22	3.25e-29	9.43e-28
115467	4579.69	-4.03056	0.360027	-11.1952	4.31e-29	1.25e-27
109415	44535	-3.78342	0.339018	-11.1599	6.4e-29	1.85e-27
162244	10725	-4.07199	0.365818	-11.1312	8.84e-29	2.54e-27
115367	2490.19	-4.07058	0.365739	-11.1297	8.99e-29	2.58e-27
107827	992.282	-4.56817	0.410882	-11.118	1.03e-28	2.93e-27
112400	6791.56	-4.38963	0.395305	-11.1044	1.19e-28	3.41e-27
107968	3496.1	-4.0246	0.362649	-11.0978	1.29e-28	3.66e-27
113533	23091.4	-3.83637	0.34577	-11.0951	1.32e-28	3.76e-27
78304	6730.49	-3.84574	0.347012	-11.0824	1.53e-28	4.32e-27
106104	41667.7	-3.62	0.326947	-11.0721	1.71e-28	4.84e-27
80750	9790.32	-4.6098	0.417017	-11.0542	2.09e-28	5.89e-27
167314	8203.07	-3.99587	0.362718	-11.0165	3.18e-28	8.94e-27
108700	2255.64	-4.33464	0.393662	-11.0111	3.38e-28	9.47e-27
113232	23380.2	-4.01395	0.364589	-11.0095	3.44e-28	9.61e-27
166198	12291.9	-3.86345	0.351467	-10.9924	4.16e-28	1.16e-26
159786	3818.32	-3.82725	0.348236	-10.9904	4.25e-28	1.18e-26
75643	2372.84	-4.22571	0.384551	-10.9887	4.33e-28	1.2e-26
104961	2152.69	-4.08978	0.372692	-10.9736	5.12e-28	1.42e-26
156804	1654.57	-4.02431	0.366988	-10.9658	5.58e-28	1.54e-26
115854	1594.36	-4.1845	0.382326	-10.9448	7.04e-28	1.94e-26
85556	4071.83	-3.68865	0.337065	-10.9434	7.14e-28	1.96e-26
108887	150.924	-8.0672	0.737207	-10.9429	7.19e-28	1.97e-26
115385	3439.46	-3.78451	0.345978	-10.9386	7.54e-28	2.06e-26
113462	7253.48	-3.71939	0.340383	-10.9271	8.56e-28	2.33e-26
167664	1500.2	-4.15531	0.380851	-10.9106	1.03e-27	2.79e-26
158274	13481.6	-3.77865	0.346901	-10.8926	1.25e-27	3.39e-26
108478	7465.27	-3.72599	0.342288	-10.8855	1.35e-27	3.65e-26
105886	6157.38	-4.05249	0.37249	-10.8795	1.44e-27	3.9e-26
158276	1846.35	-4.38708	0.404254	-10.8523	1.94e-27	5.23e-26
108253	31088.9	-4.15621	0.383073	-10.8497	2e-27	5.37e-26
77171	10137.5	-4.05587	0.374938	-10.8175	2.85e-27	7.62e-26
112810	1699.58	-4.20339	0.389188	-10.8004	3.43e-27	9.15e-26
83993	7196.02	-3.90003	0.361468	-10.7894	3.86e-27	1.03e-25
75923	6236.11	-3.77937	0.350948	-10.769	4.82e-27	1.28e-25
85955	3835.74	-3.78726	0.352651	-10.7394	6.65e-27	1.76e-25
85973	6825.98	-4.35853	0.406429	-10.724	7.86e-27	2.08e-25
109233	129.956	-4.97433	0.463955	-10.7216	8.06e-27	2.13e-25
108437	5078.97	-3.51927	0.328603	-10.7098	9.16e-27	2.41e-25
161888	180.357	-8.64656	0.808989	-10.6881	1.16e-26	3.04e-25
86924	2675.37	-4.06376	0.380845	-10.6704	1.4e-26	3.67e-25
116364	6725.66	-4.29196	0.402245	-10.67	1.41e-26	3.68e-25
80992	21536.6	-3.61591	0.339477	-10.6514	1.72e-26	4.48e-25
105207	151.167	-5.38357	0.505515	-10.6497	1.75e-26	4.55e-25
77261	1558.76	-4.16139	0.391157	-10.6387	1.97e-26	5.11e-25
104836	144.503	-4.38854	0.412788	-10.6315	2.13e-26	5.51e-25
109999	1486.31	-3.88696	0.365699	-10.6288	2.19e-26	5.65e-25
82208	9341.95	-4.02167	0.378413	-10.6277	2.21e-26	5.71e-25
114119	391.244	-4.24248	0.399526	-10.6188	2.44e-26	6.27e-25
78424	10922.8	-4.05788	0.382451	-10.6102	2.67e-26	6.85e-25
115621	878.081	-3.96111	0.374363	-10.5809	3.65e-26	9.35e-25
164072	159.975	-3.91756	0.370824	-10.5645	4.35e-26	1.11e-24
83142	5499.41	-3.72537	0.352859	-10.5577	4.68e-26	1.19e-24
115531	368.111	-4.67063	0.442911	-10.5453	5.34e-26	1.36e-24
114842	2931.72	-4.25171	0.403401	-10.5397	5.67e-26	1.44e-24
83306	457.932	3.6116	0.343303	10.5202	6.98e-26	1.76e-24
112323	1263	-3.74895	0.356558	-10.5143	7.43e-26	1.87e-24
85423	4675.93	-3.92545	0.373985	-10.4963	8.99e-26	2.26e-24
112951	4373.02	-3.84275	0.366532	-10.4841	1.02e-25	2.57e-24
114368	4221.56	-4.25992	0.406801	-10.4717	1.16e-25	2.92e-24
115432	7816.25	-3.747	0.358632	-10.448	1.5e-25	3.74e-24
109311	14407.5	-3.99554	0.382579	-10.4437	1.57e-25	3.91e-24
166970	9576.57	-3.91425	0.374902	-10.4408	1.62e-25	4.02e-24
78553	9446.94	-3.91613	0.376652	-10.3972	2.55e-25	6.34e-24
161577	2219.77	-3.87921	0.373757	-10.379	3.09e-25	7.66e-24
111306	8990.25	-4.31063	0.41581	-10.3668	3.51e-25	8.67e-24
106502	1479.83	-4.10097	0.39564	-10.3654	3.56e-25	8.78e-24
113109	2054.27	-4.02758	0.388606	-10.3642	3.61e-25	8.88e-24
161010	79126.9	-3.49391	0.337497	-10.3524	4.08e-25	1e-23
113038	2578.98	-4.21034	0.406786	-10.3502	4.17e-25	1.02e-23
79714	11505.9	-3.74811	0.362305	-10.3452	4.4e-25	1.08e-23
78078	1390.25	-3.48601	0.337805	-10.3196	5.75e-25	1.4e-23
109726	5126.17	-3.38822	0.328379	-10.318	5.84e-25	1.42e-23
109225	290.422	-3.84036	0.372362	-10.3135	6.12e-25	1.49e-23
183044	255.135	-3.92357	0.380628	-10.3081	6.47e-25	1.57e-23
108145	4008.08	-4.19619	0.407175	-10.3056	6.65e-25	1.61e-23
112811	21167.7	-3.09964	0.30104	-10.2964	7.31e-25	1.76e-23
78293	112.104	-5.78631	0.563086	-10.2761	9.03e-25	2.17e-23
111093	1999.31	-3.88569	0.37896	-10.2536	1.14e-24	2.74e-23
168019	1055.37	-3.64316	0.355319	-10.2532	1.14e-24	2.74e-23
81415	747.565	-3.47939	0.339514	-10.2481	1.21e-24	2.88e-23
110830	4911.34	-4.00498	0.391808	-10.2218	1.58e-24	3.78e-23
116340	422.51	3.54541	0.346978	10.2179	1.65e-24	3.92e-23
158433	68135.1	-3.46075	0.338801	-10.2147	1.7e-24	4.05e-23
113905	93.1116	-5.43131	0.531732	-10.2144	1.71e-24	4.05e-23
185348	120.312	-4.47761	0.43837	-10.2142	1.71e-24	4.05e-23
158897	449.215	-4.18941	0.410535	-10.2048	1.89e-24	4.45e-23
116172	4297.19	-3.96515	0.388922	-10.1952	2.08e-24	4.9e-23
86485	9665.6	-3.39795	0.333599	-10.1857	2.3e-24	5.39e-23
159740	14205.4	-3.71123	0.364659	-10.1773	2.51e-24	5.87e-23
82384	2165.73	-2.91943	0.287281	-10.1623	2.92e-24	6.83e-23
165115	20189.7	-3.57112	0.35164	-10.1556	3.13e-24	7.3e-23
82417	9540.63	-3.87364	0.381871	-10.1439	3.53e-24	8.22e-23
112460	5824.77	-3.80521	0.375568	-10.1319	3.99e-24	9.27e-23
108263	1379.67	-3.92431	0.388948	-10.0895	6.15e-24	1.43e-22
105451	182.213	-9.087	0.904044	-10.0515	9.05e-24	2.09e-22
116332	2410.47	-3.98303	0.396899	-10.0354	1.07e-23	2.46e-22
109089	1700.57	-4.18153	0.417059	-10.0262	1.17e-23	2.69e-22
121815	2586.9	-3.91424	0.391644	-9.99438	1.61e-23	3.71e-22
112652	1508.71	-4.08537	0.409669	-9.97237	2.01e-23	4.62e-22
106387	7024.5	-4.24265	0.425456	-9.97201	2.02e-23	4.63e-22
113546	4396.28	-3.60157	0.362086	-9.94673	2.61e-23	5.95e-22
110404	3155.4	-4.0321	0.405446	-9.94486	2.66e-23	6.05e-22
161124	6580.32	-3.29109	0.33108	-9.94047	2.78e-23	6.31e-22
114051	5139.75	-4.11792	0.414477	-9.93523	2.93e-23	6.64e-22
114220	48340	-2.93543	0.295658	-9.92845	3.13e-23	7.09e-22
107555	9594.79	-3.93204	0.398533	-9.8663	5.83e-23	1.32e-21
119704	510.984	-3.96884	0.403208	-9.84315	7.34e-23	1.66e-21
115533	765.828	-3.77954	0.386149	-9.78776	1.27e-22	2.86e-21
115397	121.795	-5.22064	0.533635	-9.78317	1.33e-22	2.99e-21
116331	471.946	-3.25285	0.332639	-9.7789	1.39e-22	3.11e-21
166329	7555.41	-3.77415	0.387532	-9.73893	2.06e-22	4.6e-21
165362	2378.4	-3.27583	0.336574	-9.73289	2.18e-22	4.88e-21
107563	6662.03	-3.8625	0.396969	-9.72997	2.25e-22	5.01e-21
110942	2051.91	-3.40071	0.349572	-9.72822	2.29e-22	5.08e-21
110121	1626.92	-3.60066	0.370721	-9.71258	2.66e-22	5.92e-21
105676	455.728	-4.14664	0.427321	-9.70381	2.9e-22	6.43e-21
138823	239.261	-3.48457	0.360366	-9.66952	4.06e-22	8.98e-21
161288	83.7401	-4.07947	0.422023	-9.66646	4.19e-22	9.24e-21
86048	843.341	-4.22282	0.437289	-9.65683	4.6e-22	1.01e-20
78281	140.148	-4.12795	0.42751	-9.65579	4.65e-22	1.02e-20
115116	3271.86	-3.72788	0.387248	-9.6266	6.17e-22	1.35e-20
112469	2144.04	-3.95052	0.410641	-9.62037	6.56e-22	1.44e-20
122463	159.567	-3.73168	0.388681	-9.60086	7.93e-22	1.73e-20
82544	128.991	-4.47462	0.466081	-9.60052	7.95e-22	1.73e-20
163599	1726.43	-3.79636	0.395831	-9.59084	8.74e-22	1.9e-20
112100	8847.7	-3.52822	0.367992	-9.58778	9e-22	1.95e-20
108335	142.676	-4.13584	0.432075	-9.57204	1.05e-21	2.27e-20
106197	887.175	-4.04095	0.424375	-9.52213	1.7e-21	3.67e-20
107379	914.065	-3.64284	0.382607	-9.52111	1.71e-21	3.7e-20
109495	280.647	-4.20654	0.44202	-9.51663	1.79e-21	3.85e-20
157986	6251.21	-3.68264	0.387387	-9.50636	1.97e-21	4.24e-20
112919	5755.91	-3.64808	0.383957	-9.50128	2.07e-21	4.45e-20
163935	136.6	-3.94933	0.416031	-9.49286	2.25e-21	4.81e-20
108094	4550.09	-3.8392	0.404974	-9.48012	2.54e-21	5.43e-20
123153	2963.07	-4.01909	0.424018	-9.47859	2.58e-21	5.5e-20
114070	89.7727	-5.47348	0.579251	-9.44925	3.41e-21	7.26e-20
110120	1030.79	-4.6663	0.49709	-9.38723	6.16e-21	1.31e-19
152392	193.485	-3.17789	0.341987	-9.29244	1.51e-20	3.2e-19
161123	3418.36	-3.49253	0.377507	-9.25156	2.21e-20	4.68e-19
77548	191.801	-3.91172	0.424213	-9.22112	2.94e-20	6.21e-19
109609	52095.3	-3.05689	0.332146	-9.20345	3.47e-20	7.31e-19
115656	114.266	-5.34891	0.581916	-9.19188	3.86e-20	8.12e-19
104995	1792.52	-3.82935	0.416752	-9.18857	3.98e-20	8.36e-19
80993	1506.27	-3.81288	0.415571	-9.17505	4.51e-20	9.46e-19
106037	4108.76	-3.2805	0.358732	-9.1447	5.98e-20	1.25e-18
105357	7465.95	-2.93222	0.320779	-9.14095	6.19e-20	1.29e-18
111493	147.887	-4.03704	0.441786	-9.13801	6.36e-20	1.33e-18
111376	6817.31	-2.89557	0.317098	-9.13148	6.76e-20	1.41e-18
85042	422.371	-4.10885	0.449989	-9.131	6.79e-20	1.41e-18
114231	106.761	-8.31801	0.911517	-9.12546	7.14e-20	1.48e-18
104551	962.75	-2.97068	0.325708	-9.1207	7.46e-20	1.54e-18
109901	179.652	-3.76598	0.413079	-9.11684	7.73e-20	1.6e-18
83354	10203.8	-3.54413	0.389069	-9.10924	8.3e-20	1.71e-18
115711	4107.87	-3.79781	0.419779	-9.04716	1.47e-19	3.02e-18
115406	217.081	-3.65713	0.405367	-9.02177	1.85e-19	3.8e-18
115512	190.109	-3.34021	0.374808	-8.91178	5.02e-19	1.03e-17
114610	189.925	-3.58771	0.402974	-8.90309	5.43e-19	1.11e-17
160172	2440.37	-2.84668	0.320903	-8.87087	7.26e-19	1.48e-17
159839	72615.2	-3.00345	0.338633	-8.86935	7.36e-19	1.5e-17
113545	6578.88	-2.85483	0.323032	-8.83759	9.78e-19	1.99e-17
34754	637.152	-3.81684	0.43342	-8.80634	1.29e-18	2.62e-17
112471	212.894	3.1228	0.355022	8.79608	1.42e-18	2.87e-17
110035	7202.43	-2.89183	0.329137	-8.7861	1.55e-18	3.13e-17
114132	990.231	-3.39372	0.389341	-8.71657	2.87e-18	5.79e-17
108121	1268.89	-3.2905	0.377882	-8.70774	3.1e-18	6.24e-17
116326	104.866	-4.9676	0.571941	-8.6855	3.77e-18	7.58e-17
113110	91.4924	-3.83755	0.445175	-8.6203	6.68e-18	1.34e-16
112436	1952.57	-3.60503	0.420626	-8.57063	1.03e-17	2.06e-16
104552	382.514	-3.3991	0.398841	-8.52245	1.56e-17	3.12e-16
107084	367.741	-3.95136	0.466332	-8.47327	2.39e-17	4.76e-16
167897	552.785	-3.40275	0.403497	-8.43314	3.37e-17	6.71e-16
158643	6594.24	-3.11215	0.370126	-8.40835	4.16e-17	8.27e-16
144143	110.498	-4.36985	0.519777	-8.40717	4.2e-17	8.34e-16
113233	171.119	-3.79692	0.45171	-8.40564	4.26e-17	8.43e-16
160211	2892.23	-2.92399	0.348592	-8.388	4.94e-17	9.78e-16
105938	2945.6	-2.8013	0.337299	-8.30509	9.97e-17	1.97e-15
111137	206.923	3.1804	0.383348	8.29637	1.07e-16	2.12e-15
160930	981.139	-3.40229	0.41245	-8.24898	1.6e-16	3.14e-15
168275	58.7786	-4.03063	0.489438	-8.23523	1.79e-16	3.52e-15
107053	214.011	-3.01443	0.368579	-8.17853	2.87e-16	5.63e-15
109284	56.9069	-4.65428	0.569357	-8.17462	2.97e-16	5.81e-15
113898	365.862	-3.66305	0.448534	-8.16673	3.17e-16	6.19e-15
80770	1267.8	-3.50684	0.429866	-8.15799	3.41e-16	6.64e-15
114150	406.373	-2.68147	0.330386	-8.11616	4.81e-16	9.36e-15
113611	616.362	-3.49862	0.431378	-8.11032	5.05e-16	9.81e-15
78403	2368.09	-2.81817	0.347546	-8.10879	5.11e-16	9.91e-15
80664	251.127	-3.29478	0.406475	-8.10575	5.24e-16	1.01e-14
160956	633.425	-3.78653	0.468945	-8.07458	6.77e-16	1.31e-14
159765	52.6084	-3.84379	0.482163	-7.97197	1.56e-15	3.01e-14
113331	107.608	-3.96413	0.497953	-7.96084	1.71e-15	3.29e-14
115737	84.5398	-3.5518	0.449877	-7.89505	2.9e-15	5.58e-14
158932	847.294	-2.96064	0.375897	-7.87621	3.37e-15	6.48e-14
112842	37.6652	-5.21978	0.664728	-7.85251	4.08e-15	7.81e-14
155630	244.643	-3.41589	0.439824	-7.76651	8.07e-15	1.54e-13
183446	138.02	-3.57611	0.461995	-7.74057	9.9e-15	1.89e-13
163979	329.895	-3.40985	0.4479	-7.61297	2.68e-14	5.1e-13
115549	188.484	-3.13379	0.41305	-7.58695	3.28e-14	6.23e-13
116222	74.471	-3.63506	0.487543	-7.45588	8.93e-14	1.7e-12
105740	80.4093	-3.50405	0.473115	-7.40635	1.3e-13	2.46e-12
115852	41.6982	-3.94466	0.535097	-7.37186	1.68e-13	3.18e-12
107249	1652.15	2.44299	0.33601	7.27057	3.58e-13	6.76e-12
107677	127.51	-2.64765	0.367582	-7.20289	5.9e-13	1.11e-11
161025	715.844	-3.20927	0.446138	-7.19345	6.32e-13	1.19e-11
156620	1933.12	-2.40601	0.335116	-7.17963	6.99e-13	1.31e-11
111488	60.9062	-3.40176	0.474115	-7.17496	7.23e-13	1.36e-11
160248	66.6669	-3.03593	0.424876	-7.14545	8.97e-13	1.68e-11
104466	32.7308	-5.59265	0.784844	-7.12582	1.03e-12	1.93e-11
108201	8447.98	-2.10676	0.297141	-7.09009	1.34e-12	2.5e-11
109248	62.2575	-3.47477	0.493818	-7.03653	1.97e-12	3.67e-11
161678	6549.62	-2.35533	0.335311	-7.02433	2.15e-12	4e-11
162792	75747.4	-2.48192	0.355463	-6.98221	2.91e-12	5.39e-11
114492	2552.8	-2.46071	0.352636	-6.97805	2.99e-12	5.55e-11
113040	2943.21	-2.18723	0.314393	-6.95701	3.48e-12	6.43e-11
72765	53148.1	-2.17504	0.312738	-6.95483	3.53e-12	6.52e-11
156565	4102.6	-2.31279	0.332579	-6.95411	3.55e-12	6.54e-11
165482	33.7505	-4.06723	0.587583	-6.92197	4.45e-12	8.2e-11
109283	4027.87	-2.34441	0.339572	-6.90401	5.06e-12	9.29e-11
107267	28.8179	-4.38747	0.639271	-6.86324	6.73e-12	1.24e-10
107352	4675.45	-2.48993	0.363454	-6.85075	7.35e-12	1.35e-10
156422	2642.28	-2.33809	0.344197	-6.79289	1.1e-11	2.01e-10
104873	50.0188	-3.67842	0.546698	-6.72844	1.71e-11	3.13e-10
[truncated: 11,122 more rows]
