# Supplementary material for: A BRCT domain-containing protein induced in early phagocytosis plays a crucial role in the pathogenesis of the mucoralean Rhizopus microsporus
Source: PLoS Pathog. 2026 Jan 2;22(1):e1013653. doi: 10.1371/journal.ppat.1013653 (PMC12818731; doi:10.1371/journal.ppat.1013653)
Supplement: S3 File — (XLSX) [file ppat.1013653.s013.xlsx]

## Sheet: BRCA1
Column 1	Column 2	Column 3	Column 4	Column 5	Column 6	Column 7	Column 8	Column 9	Column 10	Column 11	Column 12	Column 13	Column 14	Column 15
jgi|Conco1|17879|estExt_Genemark1.C_960008	c5f2bbf433d9ac0d38136e48a07fa4a4	259	Gene3D	G3DSA:3.40.50.10190	BRCT domain	166	259	1.6e-24	T	2025-04-08	IPR036420	BRCT domain superfamily	-	MetaCyc: PWY-5381|MetaCyc: PWY-5397|MetaCyc: PWY-5800|MetaCyc: PWY-6148|MetaCyc: PWY-6322|MetaCyc: PWY-6626|MetaCyc: PWY-6720|MetaCyc: PWY-6749|MetaCyc: PWY-6955|MetaCyc: PWY-6998|MetaCyc: PWY-7018|MetaCyc: PWY-7025|MetaCyc: PWY-7127|MetaCyc: PWY-7250|MetaCyc: PWY-7419|MetaCyc: PWY-7450|MetaCyc: PWY-7511|MetaCyc: PWY-7529|MetaCyc: PWY-7706|MetaCyc: PWY-7719|MetaCyc: PWY-7735|MetaCyc: PWY-7737|Met…
jgi|Olpbor1|452|genemark-k121_111565-processed-gene-0.3-mRNA-1	f2a020f7d2abb6c03a8492927424eab9	507	Gene3D	G3DSA:3.40.50.10190	BRCT domain	37	137	4.2e-08	T	2025-04-08	IPR036420	BRCT domain superfamily	-	MetaCyc: PWY-5381|MetaCyc: PWY-5397|MetaCyc: PWY-5800|MetaCyc: PWY-6148|MetaCyc: PWY-6322|MetaCyc: PWY-6626|MetaCyc: PWY-6720|MetaCyc: PWY-6749|MetaCyc: PWY-6955|MetaCyc: PWY-6998|MetaCyc: PWY-7018|MetaCyc: PWY-7025|MetaCyc: PWY-7127|MetaCyc: PWY-7250|MetaCyc: PWY-7419|MetaCyc: PWY-7450|MetaCyc: PWY-7511|MetaCyc: PWY-7529|MetaCyc: PWY-7706|MetaCyc: PWY-7719|MetaCyc: PWY-7735|MetaCyc: PWY-7737|Met…
jgi|Basme2finSC|341135|estExt_fgenesh1_pg.C_5050018	571e032fca8417ca490dee8c7e898839	1542	Gene3D	G3DSA:3.40.50.10190	BRCT domain	878	984	2.1e-22	T	2025-04-08	IPR036420	BRCT domain superfamily	-	MetaCyc: PWY-5381|MetaCyc: PWY-5397|MetaCyc: PWY-5800|MetaCyc: PWY-6148|MetaCyc: PWY-6322|MetaCyc: PWY-6626|MetaCyc: PWY-6720|MetaCyc: PWY-6749|MetaCyc: PWY-6955|MetaCyc: PWY-6998|MetaCyc: PWY-7018|MetaCyc: PWY-7025|MetaCyc: PWY-7127|MetaCyc: PWY-7250|MetaCyc: PWY-7419|MetaCyc: PWY-7450|MetaCyc: PWY-7511|MetaCyc: PWY-7529|MetaCyc: PWY-7706|MetaCyc: PWY-7719|MetaCyc: PWY-7735|MetaCyc: PWY-7737|Met…
jgi|Polagg1_1|489475|fgenesh1_kg.4_#_722_#_TRINITY_DN3261_c0_g2_i1	f6d1adbd98456fb863d9a3c78a2bab18	141	Gene3D	G3DSA:3.40.50.10190	BRCT domain	45	140	7.2e-21	T	2025-04-08	IPR036420	BRCT domain superfamily	-	MetaCyc: PWY-5381|MetaCyc: PWY-5397|MetaCyc: PWY-5800|MetaCyc: PWY-6148|MetaCyc: PWY-6322|MetaCyc: PWY-6626|MetaCyc: PWY-6720|MetaCyc: PWY-6749|MetaCyc: PWY-6955|MetaCyc: PWY-6998|MetaCyc: PWY-7018|MetaCyc: PWY-7025|MetaCyc: PWY-7127|MetaCyc: PWY-7250|MetaCyc: PWY-7419|MetaCyc: PWY-7450|MetaCyc: PWY-7511|MetaCyc: PWY-7529|MetaCyc: PWY-7706|MetaCyc: PWY-7719|MetaCyc: PWY-7735|MetaCyc: PWY-7737|Met…
sp|Q92547|TOPB1_HUMAN	7da8a2c730136a7b9e70d5977417c782	1522	Gene3D	G3DSA:3.40.50.10190	BRCT domain	1260	1388	3.3e-44	T	2025-04-08	IPR036420	BRCT domain superfamily	-	MetaCyc: PWY-5381|MetaCyc: PWY-5397|MetaCyc: PWY-5800|MetaCyc: PWY-6148|MetaCyc: PWY-6322|MetaCyc: PWY-6626|MetaCyc: PWY-6720|MetaCyc: PWY-6749|MetaCyc: PWY-6955|MetaCyc: PWY-6998|MetaCyc: PWY-7018|MetaCyc: PWY-7025|MetaCyc: PWY-7127|MetaCyc: PWY-7250|MetaCyc: PWY-7419|MetaCyc: PWY-7450|MetaCyc: PWY-7511|MetaCyc: PWY-7529|MetaCyc: PWY-7706|MetaCyc: PWY-7719|MetaCyc: PWY-7735|MetaCyc: PWY-7737|Met…
jgi|Spoumb1|546409|estExt_fgenesh1_pg.C_240048	e1cf7f922c52e4bbb5e86687c069bc7e	431	ProSiteProfiles	PS50172	BRCT domain profile.	47	135	15.2035	T	2025-04-08	IPR001357	BRCT domain	-	MetaCyc: PWY-5381|MetaCyc: PWY-5397|MetaCyc: PWY-5800|MetaCyc: PWY-6148|MetaCyc: PWY-6322|MetaCyc: PWY-6626|MetaCyc: PWY-6720|MetaCyc: PWY-6749|MetaCyc: PWY-6955|MetaCyc: PWY-6998|MetaCyc: PWY-7018|MetaCyc: PWY-7025|MetaCyc: PWY-7127|MetaCyc: PWY-7250|MetaCyc: PWY-7419|MetaCyc: PWY-7450|MetaCyc: PWY-7511|MetaCyc: PWY-7529|MetaCyc: PWY-7706|MetaCyc: PWY-7719|MetaCyc: PWY-7735|MetaCyc: PWY-7737|Met…
jgi|Cocim1|3424|CIMG_11667T0	1f75d1b1c386fff3e4073a64bc87598b	709	ProSiteProfiles	PS50172	BRCT domain profile.	1	94	18.9592	T	2025-04-08	IPR001357	BRCT domain	-	MetaCyc: PWY-5381|MetaCyc: PWY-5397|MetaCyc: PWY-5800|MetaCyc: PWY-6148|MetaCyc: PWY-6322|MetaCyc: PWY-6626|MetaCyc: PWY-6720|MetaCyc: PWY-6749|MetaCyc: PWY-6955|MetaCyc: PWY-6998|MetaCyc: PWY-7018|MetaCyc: PWY-7025|MetaCyc: PWY-7127|MetaCyc: PWY-7250|MetaCyc: PWY-7419|MetaCyc: PWY-7450|MetaCyc: PWY-7511|MetaCyc: PWY-7529|MetaCyc: PWY-7706|MetaCyc: PWY-7719|MetaCyc: PWY-7735|MetaCyc: PWY-7737|Met…
jgi|Anasp1|224623|estExt_Genewise1.C_3230018	cdf5836b587f82785451f4a2c68bb917	264	Gene3D	G3DSA:3.40.50.10190	BRCT domain	168	264	6.5e-27	T	2025-04-08	IPR036420	BRCT domain superfamily	-	MetaCyc: PWY-5381|MetaCyc: PWY-5397|MetaCyc: PWY-5800|MetaCyc: PWY-6148|MetaCyc: PWY-6322|MetaCyc: PWY-6626|MetaCyc: PWY-6720|MetaCyc: PWY-6749|MetaCyc: PWY-6955|MetaCyc: PWY-6998|MetaCyc: PWY-7018|MetaCyc: PWY-7025|MetaCyc: PWY-7127|MetaCyc: PWY-7250|MetaCyc: PWY-7419|MetaCyc: PWY-7450|MetaCyc: PWY-7511|MetaCyc: PWY-7529|MetaCyc: PWY-7706|MetaCyc: PWY-7719|MetaCyc: PWY-7735|MetaCyc: PWY-7737|Met…
jgi|Pilumb1|853091|gm1.7636_g	1c06a72a44c216ce08693db18586bd69	514	SUPERFAMILY	SSF52113	BRCT domain	275	366	5.96e-17	T	2025-04-08	IPR036420	BRCT domain superfamily	-	MetaCyc: PWY-5381|MetaCyc: PWY-5397|MetaCyc: PWY-5800|MetaCyc: PWY-6148|MetaCyc: PWY-6322|MetaCyc: PWY-6626|MetaCyc: PWY-6720|MetaCyc: PWY-6749|MetaCyc: PWY-6955|MetaCyc: PWY-6998|MetaCyc: PWY-7018|MetaCyc: PWY-7025|MetaCyc: PWY-7127|MetaCyc: PWY-7250|MetaCyc: PWY-7419|MetaCyc: PWY-7450|MetaCyc: PWY-7511|MetaCyc: PWY-7529|MetaCyc: PWY-7706|MetaCyc: PWY-7719|MetaCyc: PWY-7735|MetaCyc: PWY-7737|Met…
jgi|Aspnid1|9249|AN2902	0ddbfe715a63d8a0f34a9d7ff5466154	829	ProSiteProfiles	PS50172	BRCT domain profile.	502	595	13.9238	T	2025-04-08	IPR001357	BRCT domain	-	MetaCyc: PWY-5381|MetaCyc: PWY-5397|MetaCyc: PWY-5800|MetaCyc: PWY-6148|MetaCyc: PWY-6322|MetaCyc: PWY-6626|MetaCyc: PWY-6720|MetaCyc: PWY-6749|MetaCyc: PWY-6955|MetaCyc: PWY-6998|MetaCyc: PWY-7018|MetaCyc: PWY-7025|MetaCyc: PWY-7127|MetaCyc: PWY-7250|MetaCyc: PWY-7419|MetaCyc: PWY-7450|MetaCyc: PWY-7511|MetaCyc: PWY-7529|MetaCyc: PWY-7706|MetaCyc: PWY-7719|MetaCyc: PWY-7735|MetaCyc: PWY-7737|Met…
jgi|Aspnid1|7348|AN1674	30dbfd5dfd8d55952bac2f7c0a68ca68	1402	ProSiteProfiles	PS50172	BRCT domain profile.	1189	1236	8.8884	T	2025-04-08	IPR001357	BRCT domain	-	MetaCyc: PWY-5381|MetaCyc: PWY-5397|MetaCyc: PWY-5800|MetaCyc: PWY-6148|MetaCyc: PWY-6322|MetaCyc: PWY-6626|MetaCyc: PWY-6720|MetaCyc: PWY-6749|MetaCyc: PWY-6955|MetaCyc: PWY-6998|MetaCyc: PWY-7018|MetaCyc: PWY-7025|MetaCyc: PWY-7127|MetaCyc: PWY-7250|MetaCyc: PWY-7419|MetaCyc: PWY-7450|MetaCyc: PWY-7511|MetaCyc: PWY-7529|MetaCyc: PWY-7706|MetaCyc: PWY-7719|MetaCyc: PWY-7735|MetaCyc: PWY-7737|Met…
jgi|Enthel1|475440|fgenesh1_kg.152_#_62_#_TRINITY_DN6149_c0_g1_i2	2248455280c25cc1eee059eef05b71f3	259	SUPERFAMILY	SSF52113	BRCT domain	168	254	5.37e-18	T	2025-04-08	IPR036420	BRCT domain superfamily	-	MetaCyc: PWY-5381|MetaCyc: PWY-5397|MetaCyc: PWY-5800|MetaCyc: PWY-6148|MetaCyc: PWY-6322|MetaCyc: PWY-6626|MetaCyc: PWY-6720|MetaCyc: PWY-6749|MetaCyc: PWY-6955|MetaCyc: PWY-6998|MetaCyc: PWY-7018|MetaCyc: PWY-7025|MetaCyc: PWY-7127|MetaCyc: PWY-7250|MetaCyc: PWY-7419|MetaCyc: PWY-7450|MetaCyc: PWY-7511|MetaCyc: PWY-7529|MetaCyc: PWY-7706|MetaCyc: PWY-7719|MetaCyc: PWY-7735|MetaCyc: PWY-7737|Met…
sp|Q8BTF7|DNLI4_MOUSE	605716ae667a775c92fb1a19594f0af1	911	SUPERFAMILY	SSF52113	BRCT domain	844	911	1.45e-12	T	2025-04-08	IPR036420	BRCT domain superfamily	-	MetaCyc: PWY-5381|MetaCyc: PWY-5397|MetaCyc: PWY-5800|MetaCyc: PWY-6148|MetaCyc: PWY-6322|MetaCyc: PWY-6626|MetaCyc: PWY-6720|MetaCyc: PWY-6749|MetaCyc: PWY-6955|MetaCyc: PWY-6998|MetaCyc: PWY-7018|MetaCyc: PWY-7025|MetaCyc: PWY-7127|MetaCyc: PWY-7250|MetaCyc: PWY-7419|MetaCyc: PWY-7450|MetaCyc: PWY-7511|MetaCyc: PWY-7529|MetaCyc: PWY-7706|MetaCyc: PWY-7719|MetaCyc: PWY-7735|MetaCyc: PWY-7737|Met…
jgi|Anasp1|272309|estExt_fgenesh1_pg.C_4030002	76d3765021e90f9c2cf252a2243fb4e2	1061	SMART	SM00292	BRCT_7	48	124	1e-14	T	2025-04-08	IPR001357	BRCT domain	-	MetaCyc: PWY-5381|MetaCyc: PWY-5397|MetaCyc: PWY-5800|MetaCyc: PWY-6148|MetaCyc: PWY-6322|MetaCyc: PWY-6626|MetaCyc: PWY-6720|MetaCyc: PWY-6749|MetaCyc: PWY-6955|MetaCyc: PWY-6998|MetaCyc: PWY-7018|MetaCyc: PWY-7025|MetaCyc: PWY-7127|MetaCyc: PWY-7250|MetaCyc: PWY-7419|MetaCyc: PWY-7450|MetaCyc: PWY-7511|MetaCyc: PWY-7529|MetaCyc: PWY-7706|MetaCyc: PWY-7719|MetaCyc: PWY-7735|MetaCyc: PWY-7737|Met…
tr|A0A087WZ19|A0A087WZ19_HUMAN	76ea9e077f632addcb377d7dd137310b	264	SUPERFAMILY	SSF52113	BRCT domain	158	263	1.8e-13	T	2025-04-08	IPR036420	BRCT domain superfamily	-	MetaCyc: PWY-5381|MetaCyc: PWY-5397|MetaCyc: PWY-5800|MetaCyc: PWY-6148|MetaCyc: PWY-6322|MetaCyc: PWY-6626|MetaCyc: PWY-6720|MetaCyc: PWY-6749|MetaCyc: PWY-6955|MetaCyc: PWY-6998|MetaCyc: PWY-7018|MetaCyc: PWY-7025|MetaCyc: PWY-7127|MetaCyc: PWY-7250|MetaCyc: PWY-7419|MetaCyc: PWY-7450|MetaCyc: PWY-7511|MetaCyc: PWY-7529|MetaCyc: PWY-7706|MetaCyc: PWY-7719|MetaCyc: PWY-7735|MetaCyc: PWY-7737|Met…
jgi|Cormi1|7968|CCM_07987m.01	dd26bc925a3429689f3f63beca226dea	765	Gene3D	G3DSA:3.40.50.10190	BRCT domain	36	133	3.1e-12	T	2025-04-08	IPR036420	BRCT domain superfamily	-	MetaCyc: PWY-5381|MetaCyc: PWY-5397|MetaCyc: PWY-5800|MetaCyc: PWY-6148|MetaCyc: PWY-6322|MetaCyc: PWY-6626|MetaCyc: PWY-6720|MetaCyc: PWY-6749|MetaCyc: PWY-6955|MetaCyc: PWY-6998|MetaCyc: PWY-7018|MetaCyc: PWY-7025|MetaCyc: PWY-7127|MetaCyc: PWY-7250|MetaCyc: PWY-7419|MetaCyc: PWY-7450|MetaCyc: PWY-7511|MetaCyc: PWY-7529|MetaCyc: PWY-7706|MetaCyc: PWY-7719|MetaCyc: PWY-7735|MetaCyc: PWY-7737|Met…
jgi|Basme2finSC|342577|estExt_fgenesh1_pg.C_7430008	99fc39e619b20d3d402ab85dd705b3c8	695	Gene3D	G3DSA:3.40.50.10190	BRCT domain	488	591	8e-32	T	2025-04-08	IPR036420	BRCT domain superfamily	-	MetaCyc: PWY-5381|MetaCyc: PWY-5397|MetaCyc: PWY-5800|MetaCyc: PWY-6148|MetaCyc: PWY-6322|MetaCyc: PWY-6626|MetaCyc: PWY-6720|MetaCyc: PWY-6749|MetaCyc: PWY-6955|MetaCyc: PWY-6998|MetaCyc: PWY-7018|MetaCyc: PWY-7025|MetaCyc: PWY-7127|MetaCyc: PWY-7250|MetaCyc: PWY-7419|MetaCyc: PWY-7450|MetaCyc: PWY-7511|MetaCyc: PWY-7529|MetaCyc: PWY-7706|MetaCyc: PWY-7719|MetaCyc: PWY-7735|MetaCyc: PWY-7737|Met…
jgi|Gervar1|430545|fgenesh1_kg.83_#_103_#_TRINITY_DN3707_c2_g5_i1	486ef85c82e9210c48cf85647b8fdf75	267	Gene3D	G3DSA:3.40.50.10190	BRCT domain	167	267	8.3e-30	T	2025-04-08	IPR036420	BRCT domain superfamily	-	MetaCyc: PWY-5381|MetaCyc: PWY-5397|MetaCyc: PWY-5800|MetaCyc: PWY-6148|MetaCyc: PWY-6322|MetaCyc: PWY-6626|MetaCyc: PWY-6720|MetaCyc: PWY-6749|MetaCyc: PWY-6955|MetaCyc: PWY-6998|MetaCyc: PWY-7018|MetaCyc: PWY-7025|MetaCyc: PWY-7127|MetaCyc: PWY-7250|MetaCyc: PWY-7419|MetaCyc: PWY-7450|MetaCyc: PWY-7511|MetaCyc: PWY-7529|MetaCyc: PWY-7706|MetaCyc: PWY-7719|MetaCyc: PWY-7735|MetaCyc: PWY-7737|Met…
tr|A0A0J9YWB6|A0A0J9YWB6_HUMAN	6b53f4d964b282bb54b11b02e08a3c95	805	SUPERFAMILY	SSF52113	BRCT domain	616	730	3.63e-14	T	2025-04-08	IPR036420	BRCT domain superfamily	-	MetaCyc: PWY-5381|MetaCyc: PWY-5397|MetaCyc: PWY-5800|MetaCyc: PWY-6148|MetaCyc: PWY-6322|MetaCyc: PWY-6626|MetaCyc: PWY-6720|MetaCyc: PWY-6749|MetaCyc: PWY-6955|MetaCyc: PWY-6998|MetaCyc: PWY-7018|MetaCyc: PWY-7025|MetaCyc: PWY-7127|MetaCyc: PWY-7250|MetaCyc: PWY-7419|MetaCyc: PWY-7450|MetaCyc: PWY-7511|MetaCyc: PWY-7529|MetaCyc: PWY-7706|MetaCyc: PWY-7719|MetaCyc: PWY-7735|MetaCyc: PWY-7737|Met…
tr|E7EUM2|E7EUM2_HUMAN	9bdabde8882ee92403e81977799033e7	623	ProSiteProfiles	PS50172	BRCT domain profile.	538	623	12.0599	T	2025-04-08	IPR001357	BRCT domain	-	MetaCyc: PWY-5381|MetaCyc: PWY-5397|MetaCyc: PWY-5800|MetaCyc: PWY-6148|MetaCyc: PWY-6322|MetaCyc: PWY-6626|MetaCyc: PWY-6720|MetaCyc: PWY-6749|MetaCyc: PWY-6955|MetaCyc: PWY-6998|MetaCyc: PWY-7018|MetaCyc: PWY-7025|MetaCyc: PWY-7127|MetaCyc: PWY-7250|MetaCyc: PWY-7419|MetaCyc: PWY-7450|MetaCyc: PWY-7511|MetaCyc: PWY-7529|MetaCyc: PWY-7706|MetaCyc: PWY-7719|MetaCyc: PWY-7735|MetaCyc: PWY-7737|Met…
jgi|Sakvas1|4043|SVAS_00333-R0	9fe2ec7d0a1461c0e1c44741cc882dc8	590	SMART	SM00292	BRCT_7	509	576	17	T	2025-04-08	IPR001357	BRCT domain	-	MetaCyc: PWY-5381|MetaCyc: PWY-5397|MetaCyc: PWY-5800|MetaCyc: PWY-6148|MetaCyc: PWY-6322|MetaCyc: PWY-6626|MetaCyc: PWY-6720|MetaCyc: PWY-6749|MetaCyc: PWY-6955|MetaCyc: PWY-6998|MetaCyc: PWY-7018|MetaCyc: PWY-7025|MetaCyc: PWY-7127|MetaCyc: PWY-7250|MetaCyc: PWY-7419|MetaCyc: PWY-7450|MetaCyc: PWY-7511|MetaCyc: PWY-7529|MetaCyc: PWY-7706|MetaCyc: PWY-7719|MetaCyc: PWY-7735|MetaCyc: PWY-7737|Met…
jgi|Spipu1|902|SPPG_00834T0	416d1b23448bdd7a131a85d0e3572830	914	SMART	SM00292	BRCT_7	582	662	0.00016	T	2025-04-08	IPR001357	BRCT domain	-	MetaCyc: PWY-5381|MetaCyc: PWY-5397|MetaCyc: PWY-5800|MetaCyc: PWY-6148|MetaCyc: PWY-6322|MetaCyc: PWY-6626|MetaCyc: PWY-6720|MetaCyc: PWY-6749|MetaCyc: PWY-6955|MetaCyc: PWY-6998|MetaCyc: PWY-7018|MetaCyc: PWY-7025|MetaCyc: PWY-7127|MetaCyc: PWY-7250|MetaCyc: PWY-7419|MetaCyc: PWY-7450|MetaCyc: PWY-7511|MetaCyc: PWY-7529|MetaCyc: PWY-7706|MetaCyc: PWY-7719|MetaCyc: PWY-7735|MetaCyc: PWY-7737|Met…
jgi|Polagg1_1|514627|fgenesh1_kg.32_#_62_#_TRINITY_DN2931_c0_g2_i1	7a3585c3f65effdaa4918d87993c853c	258	Gene3D	G3DSA:3.40.50.10190	BRCT domain	167	258	6.5e-28	T	2025-04-08	IPR036420	BRCT domain superfamily	-	MetaCyc: PWY-5381|MetaCyc: PWY-5397|MetaCyc: PWY-5800|MetaCyc: PWY-6148|MetaCyc: PWY-6322|MetaCyc: PWY-6626|MetaCyc: PWY-6720|MetaCyc: PWY-6749|MetaCyc: PWY-6955|MetaCyc: PWY-6998|MetaCyc: PWY-7018|MetaCyc: PWY-7025|MetaCyc: PWY-7127|MetaCyc: PWY-7250|MetaCyc: PWY-7419|MetaCyc: PWY-7450|MetaCyc: PWY-7511|MetaCyc: PWY-7529|MetaCyc: PWY-7706|MetaCyc: PWY-7719|MetaCyc: PWY-7735|MetaCyc: PWY-7737|Met…
jgi|Basme2finSC|239998|e_gw1.641.32.1	b26b1a41737e5bc94580470eb0023311	260	ProSiteProfiles	PS50172	BRCT domain profile.	164	253	13.8682	T	2025-04-08	IPR001357	BRCT domain	-	MetaCyc: PWY-5381|MetaCyc: PWY-5397|MetaCyc: PWY-5800|MetaCyc: PWY-6148|MetaCyc: PWY-6322|MetaCyc: PWY-6626|MetaCyc: PWY-6720|MetaCyc: PWY-6749|MetaCyc: PWY-6955|MetaCyc: PWY-6998|MetaCyc: PWY-7018|MetaCyc: PWY-7025|MetaCyc: PWY-7127|MetaCyc: PWY-7250|MetaCyc: PWY-7419|MetaCyc: PWY-7450|MetaCyc: PWY-7511|MetaCyc: PWY-7529|MetaCyc: PWY-7706|MetaCyc: PWY-7719|MetaCyc: PWY-7735|MetaCyc: PWY-7737|Met…
jgi|Pirfi3|323758|estExt_Genewise1.C_13_t20139	49d676515bd41861bb9f81fa7a65418b	960	ProSiteProfiles	PS50172	BRCT domain profile.	882	946	10.7245	T	2025-04-08	IPR001357	BRCT domain	-	MetaCyc: PWY-5381|MetaCyc: PWY-5397|MetaCyc: PWY-5800|MetaCyc: PWY-6148|MetaCyc: PWY-6322|MetaCyc: PWY-6626|MetaCyc: PWY-6720|MetaCyc: PWY-6749|MetaCyc: PWY-6955|MetaCyc: PWY-6998|MetaCyc: PWY-7018|MetaCyc: PWY-7025|MetaCyc: PWY-7127|MetaCyc: PWY-7250|MetaCyc: PWY-7419|MetaCyc: PWY-7450|MetaCyc: PWY-7511|MetaCyc: PWY-7529|MetaCyc: PWY-7706|MetaCyc: PWY-7719|MetaCyc: PWY-7735|MetaCyc: PWY-7737|Met…
jgi|Synfus1|383114|e_gw1.6.340.1	507636b6aa820526e47c420e9adebffa	309	SUPERFAMILY	SSF52113	BRCT domain	223	292	3.63e-14	T	2025-04-08	IPR036420	BRCT domain superfamily	-	MetaCyc: PWY-5381|MetaCyc: PWY-5397|MetaCyc: PWY-5800|MetaCyc: PWY-6148|MetaCyc: PWY-6322|MetaCyc: PWY-6626|MetaCyc: PWY-6720|MetaCyc: PWY-6749|MetaCyc: PWY-6955|MetaCyc: PWY-6998|MetaCyc: PWY-7018|MetaCyc: PWY-7025|MetaCyc: PWY-7127|MetaCyc: PWY-7250|MetaCyc: PWY-7419|MetaCyc: PWY-7450|MetaCyc: PWY-7511|MetaCyc: PWY-7529|MetaCyc: PWY-7706|MetaCyc: PWY-7719|MetaCyc: PWY-7735|MetaCyc: PWY-7737|Met…
tr|K7EJD2|K7EJD2_HUMAN	79c85052e809e8b753f42e1b55a8ecc3	799	SMART	SM00292	BRCT_7	563	650	3.3e-07	T	2025-04-08	IPR001357	BRCT domain	-	MetaCyc: PWY-5381|MetaCyc: PWY-5397|MetaCyc: PWY-5800|MetaCyc: PWY-6148|MetaCyc: PWY-6322|MetaCyc: PWY-6626|MetaCyc: PWY-6720|MetaCyc: PWY-6749|MetaCyc: PWY-6955|MetaCyc: PWY-6998|MetaCyc: PWY-7018|MetaCyc: PWY-7025|MetaCyc: PWY-7127|MetaCyc: PWY-7250|MetaCyc: PWY-7419|MetaCyc: PWY-7450|MetaCyc: PWY-7511|MetaCyc: PWY-7529|MetaCyc: PWY-7706|MetaCyc: PWY-7719|MetaCyc: PWY-7735|MetaCyc: PWY-7737|Met…
jgi|Zoorad1|490317|fgenesh1_kg.3326_#_4_#_TRINITY_DN7737_c0_g1_i4	79217197fa2abe57c641f4e6771c52e3	1000	SUPERFAMILY	SSF52113	BRCT domain	307	433	5.23e-22	T	2025-04-08	IPR036420	BRCT domain superfamily	-	MetaCyc: PWY-5381|MetaCyc: PWY-5397|MetaCyc: PWY-5800|MetaCyc: PWY-6148|MetaCyc: PWY-6322|MetaCyc: PWY-6626|MetaCyc: PWY-6720|MetaCyc: PWY-6749|MetaCyc: PWY-6955|MetaCyc: PWY-6998|MetaCyc: PWY-7018|MetaCyc: PWY-7025|MetaCyc: PWY-7127|MetaCyc: PWY-7250|MetaCyc: PWY-7419|MetaCyc: PWY-7450|MetaCyc: PWY-7511|MetaCyc: PWY-7529|MetaCyc: PWY-7706|MetaCyc: PWY-7719|MetaCyc: PWY-7735|MetaCyc: PWY-7737|Met…
jgi|Neucr2|6832|NCU08852T0	18f2200f428fdc083ec4f0285af57494	670	SUPERFAMILY	SSF52113	BRCT domain	13	107	1.44e-13	T	2025-04-08	IPR036420	BRCT domain superfamily	-	MetaCyc: PWY-5381|MetaCyc: PWY-5397|MetaCyc: PWY-5800|MetaCyc: PWY-6148|MetaCyc: PWY-6322|MetaCyc: PWY-6626|MetaCyc: PWY-6720|MetaCyc: PWY-6749|MetaCyc: PWY-6955|MetaCyc: PWY-6998|MetaCyc: PWY-7018|MetaCyc: PWY-7025|MetaCyc: PWY-7127|MetaCyc: PWY-7250|MetaCyc: PWY-7419|MetaCyc: PWY-7450|MetaCyc: PWY-7511|MetaCyc: PWY-7529|MetaCyc: PWY-7706|MetaCyc: PWY-7719|MetaCyc: PWY-7735|MetaCyc: PWY-7737|Met…
jgi|Gigmar1|11942|rna-F8M41_010670	ecb1a48d87e810f83d7500963d98aae6	265	ProSiteProfiles	PS50172	BRCT domain profile.	167	258	16.3998	T	2025-04-08	IPR001357	BRCT domain	-	MetaCyc: PWY-5381|MetaCyc: PWY-5397|MetaCyc: PWY-5800|MetaCyc: PWY-6148|MetaCyc: PWY-6322|MetaCyc: PWY-6626|MetaCyc: PWY-6720|MetaCyc: PWY-6749|MetaCyc: PWY-6955|MetaCyc: PWY-6998|MetaCyc: PWY-7018|MetaCyc: PWY-7025|MetaCyc: PWY-7127|MetaCyc: PWY-7250|MetaCyc: PWY-7419|MetaCyc: PWY-7450|MetaCyc: PWY-7511|MetaCyc: PWY-7529|MetaCyc: PWY-7706|MetaCyc: PWY-7719|MetaCyc: PWY-7735|MetaCyc: PWY-7737|Met…
jgi|Liccor1|9115|LCOR_08270.1	72631d1760a06ffd1d1e61bc9fc00bd4	825	ProSiteProfiles	PS50172	BRCT domain profile.	636	697	12.1155	T	2025-04-08	IPR001357	BRCT domain	-	MetaCyc: PWY-5381|MetaCyc: PWY-5397|MetaCyc: PWY-5800|MetaCyc: PWY-6148|MetaCyc: PWY-6322|MetaCyc: PWY-6626|MetaCyc: PWY-6720|MetaCyc: PWY-6749|MetaCyc: PWY-6955|MetaCyc: PWY-6998|MetaCyc: PWY-7018|MetaCyc: PWY-7025|MetaCyc: PWY-7127|MetaCyc: PWY-7250|MetaCyc: PWY-7419|MetaCyc: PWY-7450|MetaCyc: PWY-7511|MetaCyc: PWY-7529|MetaCyc: PWY-7706|MetaCyc: PWY-7719|MetaCyc: PWY-7735|MetaCyc: PWY-7737|Met…
tr|A2AMG5|A2AMG5_MOUSE	db7ff2ba0673d4960558b20238c652a9	548	Gene3D	G3DSA:3.40.50.10190	BRCT domain	109	202	2e-12	T	2025-04-08	IPR036420	BRCT domain superfamily	-	MetaCyc: PWY-5381|MetaCyc: PWY-5397|MetaCyc: PWY-5800|MetaCyc: PWY-6148|MetaCyc: PWY-6322|MetaCyc: PWY-6626|MetaCyc: PWY-6720|MetaCyc: PWY-6749|MetaCyc: PWY-6955|MetaCyc: PWY-6998|MetaCyc: PWY-7018|MetaCyc: PWY-7025|MetaCyc: PWY-7127|MetaCyc: PWY-7250|MetaCyc: PWY-7419|MetaCyc: PWY-7450|MetaCyc: PWY-7511|MetaCyc: PWY-7529|MetaCyc: PWY-7706|MetaCyc: PWY-7719|MetaCyc: PWY-7735|MetaCyc: PWY-7737|Met…
jgi|Fusfu1|8840|FFUJ_06159m.01	4ab651231ac61bc5bbf44beab1d84bec	401	SMART	SM00292	BRCT_7	165	241	2.9e-09	T	2025-04-08	IPR001357	BRCT domain	-	MetaCyc: PWY-5381|MetaCyc: PWY-5397|MetaCyc: PWY-5800|MetaCyc: PWY-6148|MetaCyc: PWY-6322|MetaCyc: PWY-6626|MetaCyc: PWY-6720|MetaCyc: PWY-6749|MetaCyc: PWY-6955|MetaCyc: PWY-6998|MetaCyc: PWY-7018|MetaCyc: PWY-7025|MetaCyc: PWY-7127|MetaCyc: PWY-7250|MetaCyc: PWY-7419|MetaCyc: PWY-7450|MetaCyc: PWY-7511|MetaCyc: PWY-7529|MetaCyc: PWY-7706|MetaCyc: PWY-7719|MetaCyc: PWY-7735|MetaCyc: PWY-7737|Met…
jgi|Liccor1|12560|LCOR_11539.1	32dd386af17cfe9a2a81da5643793465	519	Gene3D	G3DSA:3.40.50.10190	BRCT domain	2	99	3.5e-12	T	2025-04-08	IPR036420	BRCT domain superfamily	-	MetaCyc: PWY-5381|MetaCyc: PWY-5397|MetaCyc: PWY-5800|MetaCyc: PWY-6148|MetaCyc: PWY-6322|MetaCyc: PWY-6626|MetaCyc: PWY-6720|MetaCyc: PWY-6749|MetaCyc: PWY-6955|MetaCyc: PWY-6998|MetaCyc: PWY-7018|MetaCyc: PWY-7025|MetaCyc: PWY-7127|MetaCyc: PWY-7250|MetaCyc: PWY-7419|MetaCyc: PWY-7450|MetaCyc: PWY-7511|MetaCyc: PWY-7529|MetaCyc: PWY-7706|MetaCyc: PWY-7719|MetaCyc: PWY-7735|MetaCyc: PWY-7737|Met…
jgi|Basme2finSC|410063|estExt_Genemark1.C_3990018	919832fc9e3082b4d7b9c46f19499a1c	436	SMART	SM00292	BRCT_7	332	424	1.1e-06	T	2025-04-08	IPR001357	BRCT domain	-	MetaCyc: PWY-5381|MetaCyc: PWY-5397|MetaCyc: PWY-5800|MetaCyc: PWY-6148|MetaCyc: PWY-6322|MetaCyc: PWY-6626|MetaCyc: PWY-6720|MetaCyc: PWY-6749|MetaCyc: PWY-6955|MetaCyc: PWY-6998|MetaCyc: PWY-7018|MetaCyc: PWY-7025|MetaCyc: PWY-7127|MetaCyc: PWY-7250|MetaCyc: PWY-7419|MetaCyc: PWY-7450|MetaCyc: PWY-7511|MetaCyc: PWY-7529|MetaCyc: PWY-7706|MetaCyc: PWY-7719|MetaCyc: PWY-7735|MetaCyc: PWY-7737|Met…
jgi|Liccor1|4255|LCOR_03923.1m.02	ae1b425b91e34f9e4decd2ab8dda7144	956	Gene3D	G3DSA:3.40.50.10190	BRCT domain	694	807	2.5e-29	T	2025-04-08	IPR036420	BRCT domain superfamily	-	MetaCyc: PWY-5381|MetaCyc: PWY-5397|MetaCyc: PWY-5800|MetaCyc: PWY-6148|MetaCyc: PWY-6322|MetaCyc: PWY-6626|MetaCyc: PWY-6720|MetaCyc: PWY-6749|MetaCyc: PWY-6955|MetaCyc: PWY-6998|MetaCyc: PWY-7018|MetaCyc: PWY-7025|MetaCyc: PWY-7127|MetaCyc: PWY-7250|MetaCyc: PWY-7419|MetaCyc: PWY-7450|MetaCyc: PWY-7511|MetaCyc: PWY-7529|MetaCyc: PWY-7706|MetaCyc: PWY-7719|MetaCyc: PWY-7735|MetaCyc: PWY-7737|Met…
jgi|Gervar1|399722|e_gw1.70.77.1	a73961786ac0a7e165459b15f9c30588	171	SMART	SM00292	BRCT_7	70	150	7.2e-10	T	2025-04-08	IPR001357	BRCT domain	-	MetaCyc: PWY-5381|MetaCyc: PWY-5397|MetaCyc: PWY-5800|MetaCyc: PWY-6148|MetaCyc: PWY-6322|MetaCyc: PWY-6626|MetaCyc: PWY-6720|MetaCyc: PWY-6749|MetaCyc: PWY-6955|MetaCyc: PWY-6998|MetaCyc: PWY-7018|MetaCyc: PWY-7025|MetaCyc: PWY-7127|MetaCyc: PWY-7250|MetaCyc: PWY-7419|MetaCyc: PWY-7450|MetaCyc: PWY-7511|MetaCyc: PWY-7529|MetaCyc: PWY-7706|MetaCyc: PWY-7719|MetaCyc: PWY-7735|MetaCyc: PWY-7737|Met…
jgi|Phybl2|164064|fgenesh1_pg.3_#_790	2f777f7d887215b544c03fb38f67315c	443	Gene3D	G3DSA:3.40.50.10190	BRCT domain	244	354	5.5e-18	T	2025-04-08	IPR036420	BRCT domain superfamily	-	MetaCyc: PWY-5381|MetaCyc: PWY-5397|MetaCyc: PWY-5800|MetaCyc: PWY-6148|MetaCyc: PWY-6322|MetaCyc: PWY-6626|MetaCyc: PWY-6720|MetaCyc: PWY-6749|MetaCyc: PWY-6955|MetaCyc: PWY-6998|MetaCyc: PWY-7018|MetaCyc: PWY-7025|MetaCyc: PWY-7127|MetaCyc: PWY-7250|MetaCyc: PWY-7419|MetaCyc: PWY-7450|MetaCyc: PWY-7511|MetaCyc: PWY-7529|MetaCyc: PWY-7706|MetaCyc: PWY-7719|MetaCyc: PWY-7735|MetaCyc: PWY-7737|Met…
tr|A0A2R8YD63|A0A2R8YD63_HUMAN	2ec2ca919b51ff6d50adef1598c1fcee	1517	Gene3D	G3DSA:3.40.50.10190	BRCT domain	1255	1383	3.3e-44	T	2025-04-08	IPR036420	BRCT domain superfamily	-	MetaCyc: PWY-5381|MetaCyc: PWY-5397|MetaCyc: PWY-5800|MetaCyc: PWY-6148|MetaCyc: PWY-6322|MetaCyc: PWY-6626|MetaCyc: PWY-6720|MetaCyc: PWY-6749|MetaCyc: PWY-6955|MetaCyc: PWY-6998|MetaCyc: PWY-7018|MetaCyc: PWY-7025|MetaCyc: PWY-7127|MetaCyc: PWY-7250|MetaCyc: PWY-7419|MetaCyc: PWY-7450|MetaCyc: PWY-7511|MetaCyc: PWY-7529|MetaCyc: PWY-7706|MetaCyc: PWY-7719|MetaCyc: PWY-7735|MetaCyc: PWY-7737|Met…
tr|C9IYG1|C9IYG1_HUMAN	a4fef9e0f146d457ca342849906068e8	326	Gene3D	G3DSA:3.40.50.10190	BRCT domain	117	216	3.4e-29	T	2025-04-08	IPR036420	BRCT domain superfamily	-	MetaCyc: PWY-5381|MetaCyc: PWY-5397|MetaCyc: PWY-5800|MetaCyc: PWY-6148|MetaCyc: PWY-6322|MetaCyc: PWY-6626|MetaCyc: PWY-6720|MetaCyc: PWY-6749|MetaCyc: PWY-6955|MetaCyc: PWY-6998|MetaCyc: PWY-7018|MetaCyc: PWY-7025|MetaCyc: PWY-7127|MetaCyc: PWY-7250|MetaCyc: PWY-7419|MetaCyc: PWY-7450|MetaCyc: PWY-7511|MetaCyc: PWY-7529|MetaCyc: PWY-7706|MetaCyc: PWY-7719|MetaCyc: PWY-7735|MetaCyc: PWY-7737|Met…
sp|Q7TT79|MCPH1_MOUSE	356e853aeaeef74759d00fe59696075d	822	ProSiteProfiles	PS50172	BRCT domain profile.	36	99	10.8636	T	2025-04-08	IPR001357	BRCT domain	-	MetaCyc: PWY-5381|MetaCyc: PWY-5397|MetaCyc: PWY-5800|MetaCyc: PWY-6148|MetaCyc: PWY-6322|MetaCyc: PWY-6626|MetaCyc: PWY-6720|MetaCyc: PWY-6749|MetaCyc: PWY-6955|MetaCyc: PWY-6998|MetaCyc: PWY-7018|MetaCyc: PWY-7025|MetaCyc: PWY-7127|MetaCyc: PWY-7250|MetaCyc: PWY-7419|MetaCyc: PWY-7450|MetaCyc: PWY-7511|MetaCyc: PWY-7529|MetaCyc: PWY-7706|MetaCyc: PWY-7719|MetaCyc: PWY-7735|MetaCyc: PWY-7737|Met…
jgi|Suibr1|840971|fgenesh1_kg.334_#_17_#_Locus8474v1rpkm19.96	10c74b7bd58d362022cf38d08a0d1134	846	ProSiteProfiles	PS50172	BRCT domain profile.	429	518	8.332	T	2025-04-08	IPR001357	BRCT domain	-	MetaCyc: PWY-5381|MetaCyc: PWY-5397|MetaCyc: PWY-5800|MetaCyc: PWY-6148|MetaCyc: PWY-6322|MetaCyc: PWY-6626|MetaCyc: PWY-6720|MetaCyc: PWY-6749|MetaCyc: PWY-6955|MetaCyc: PWY-6998|MetaCyc: PWY-7018|MetaCyc: PWY-7025|MetaCyc: PWY-7127|MetaCyc: PWY-7250|MetaCyc: PWY-7419|MetaCyc: PWY-7450|MetaCyc: PWY-7511|MetaCyc: PWY-7529|MetaCyc: PWY-7706|MetaCyc: PWY-7719|MetaCyc: PWY-7735|MetaCyc: PWY-7737|Met…
jgi|Aspnid1|2504|AN10434	ca44c16d0b9e453468de9cc184654f50	841	SMART	SM00292	BRCT_7	605	685	2.6	T	2025-04-08	IPR001357	BRCT domain	-	MetaCyc: PWY-5381|MetaCyc: PWY-5397|MetaCyc: PWY-5800|MetaCyc: PWY-6148|MetaCyc: PWY-6322|MetaCyc: PWY-6626|MetaCyc: PWY-6720|MetaCyc: PWY-6749|MetaCyc: PWY-6955|MetaCyc: PWY-6998|MetaCyc: PWY-7018|MetaCyc: PWY-7025|MetaCyc: PWY-7127|MetaCyc: PWY-7250|MetaCyc: PWY-7419|MetaCyc: PWY-7450|MetaCyc: PWY-7511|MetaCyc: PWY-7529|MetaCyc: PWY-7706|MetaCyc: PWY-7719|MetaCyc: PWY-7735|MetaCyc: PWY-7737|Met…
jgi|Pirfi3|410986|estExt_fgenesh1_pg.C_120126	dfd434cbda2f0e4d0720be699b3c14e1	825	Gene3D	G3DSA:3.40.50.10190	BRCT domain	728	822	7.2e-21	T	2025-04-08	IPR036420	BRCT domain superfamily	-	MetaCyc: PWY-5381|MetaCyc: PWY-5397|MetaCyc: PWY-5800|MetaCyc: PWY-6148|MetaCyc: PWY-6322|MetaCyc: PWY-6626|MetaCyc: PWY-6720|MetaCyc: PWY-6749|MetaCyc: PWY-6955|MetaCyc: PWY-6998|MetaCyc: PWY-7018|MetaCyc: PWY-7025|MetaCyc: PWY-7127|MetaCyc: PWY-7250|MetaCyc: PWY-7419|MetaCyc: PWY-7450|MetaCyc: PWY-7511|MetaCyc: PWY-7529|MetaCyc: PWY-7706|MetaCyc: PWY-7719|MetaCyc: PWY-7735|MetaCyc: PWY-7737|Met…
jgi|Synfus1|429499|fgenesh1_kg.2_#_103_#_TRINITY_DN4557_c0_g1_i6	a76a6b59e23470ca0bf9138b82de5c7d	759	SMART	SM00292	BRCT_7	360	441	2.3e-08	T	2025-04-08	IPR001357	BRCT domain	-	MetaCyc: PWY-5381|MetaCyc: PWY-5397|MetaCyc: PWY-5800|MetaCyc: PWY-6148|MetaCyc: PWY-6322|MetaCyc: PWY-6626|MetaCyc: PWY-6720|MetaCyc: PWY-6749|MetaCyc: PWY-6955|MetaCyc: PWY-6998|MetaCyc: PWY-7018|MetaCyc: PWY-7025|MetaCyc: PWY-7127|MetaCyc: PWY-7250|MetaCyc: PWY-7419|MetaCyc: PWY-7450|MetaCyc: PWY-7511|MetaCyc: PWY-7529|MetaCyc: PWY-7706|MetaCyc: PWY-7719|MetaCyc: PWY-7735|MetaCyc: PWY-7737|Met…
tr|F6MDI1|F6MDI1_HUMAN	14ef293329e257c57a07c30752f6be01	307	ProSiteProfiles	PS50172	BRCT domain profile.	100	183	10.4185	T	2025-04-08	IPR001357	BRCT domain	-	MetaCyc: PWY-5381|MetaCyc: PWY-5397|MetaCyc: PWY-5800|MetaCyc: PWY-6148|MetaCyc: PWY-6322|MetaCyc: PWY-6626|MetaCyc: PWY-6720|MetaCyc: PWY-6749|MetaCyc: PWY-6955|MetaCyc: PWY-6998|MetaCyc: PWY-7018|MetaCyc: PWY-7025|MetaCyc: PWY-7127|MetaCyc: PWY-7250|MetaCyc: PWY-7419|MetaCyc: PWY-7450|MetaCyc: PWY-7511|MetaCyc: PWY-7529|MetaCyc: PWY-7706|MetaCyc: PWY-7719|MetaCyc: PWY-7735|MetaCyc: PWY-7737|Met…
sp|O60934|NBN_HUMAN	b223380bd18f6326ef7658421bd80313	754	SUPERFAMILY	SSF52113	BRCT domain	114	183	2.91e-10	T	2025-04-08	IPR036420	BRCT domain superfamily	-	MetaCyc: PWY-5381|MetaCyc: PWY-5397|MetaCyc: PWY-5800|MetaCyc: PWY-6148|MetaCyc: PWY-6322|MetaCyc: PWY-6626|MetaCyc: PWY-6720|MetaCyc: PWY-6749|MetaCyc: PWY-6955|MetaCyc: PWY-6998|MetaCyc: PWY-7018|MetaCyc: PWY-7025|MetaCyc: PWY-7127|MetaCyc: PWY-7250|MetaCyc: PWY-7419|MetaCyc: PWY-7450|MetaCyc: PWY-7511|MetaCyc: PWY-7529|MetaCyc: PWY-7706|MetaCyc: PWY-7719|MetaCyc: PWY-7735|MetaCyc: PWY-7737|Met…
sp|Q6ZW49|PAXI1_HUMAN	bdcca01a364d9fa21de403bde79e9ae4	1069	ProSiteProfiles	PS50172	BRCT domain profile.	8	93	8.22072	T	2025-04-08	IPR001357	BRCT domain	-	MetaCyc: PWY-5381|MetaCyc: PWY-5397|MetaCyc: PWY-5800|MetaCyc: PWY-6148|MetaCyc: PWY-6322|MetaCyc: PWY-6626|MetaCyc: PWY-6720|MetaCyc: PWY-6749|MetaCyc: PWY-6955|MetaCyc: PWY-6998|MetaCyc: PWY-7018|MetaCyc: PWY-7025|MetaCyc: PWY-7127|MetaCyc: PWY-7250|MetaCyc: PWY-7419|MetaCyc: PWY-7450|MetaCyc: PWY-7511|MetaCyc: PWY-7529|MetaCyc: PWY-7706|MetaCyc: PWY-7719|MetaCyc: PWY-7735|MetaCyc: PWY-7737|Met…
jgi|Gervar1|395348|e_gw1.25.146.1	a1fe0b44a870ec61c2cba026cba0c098	681	ProSiteProfiles	PS50172	BRCT domain profile.	30	117	18.848	T	2025-04-08	IPR001357	BRCT domain	-	MetaCyc: PWY-5381|MetaCyc: PWY-5397|MetaCyc: PWY-5800|MetaCyc: PWY-6148|MetaCyc: PWY-6322|MetaCyc: PWY-6626|MetaCyc: PWY-6720|MetaCyc: PWY-6749|MetaCyc: PWY-6955|MetaCyc: PWY-6998|MetaCyc: PWY-7018|MetaCyc: PWY-7025|MetaCyc: PWY-7127|MetaCyc: PWY-7250|MetaCyc: PWY-7419|MetaCyc: PWY-7450|MetaCyc: PWY-7511|MetaCyc: PWY-7529|MetaCyc: PWY-7706|MetaCyc: PWY-7719|MetaCyc: PWY-7735|MetaCyc: PWY-7737|Met…
tr|A0A0A0MR03|A0A0A0MR03_HUMAN	5f5e4aaa4d9ff6a2002add9206d4e380	392	Gene3D	G3DSA:3.40.50.10190	BRCT domain	174	269	3.2e-21	T	2025-04-08	IPR036420	BRCT domain superfamily	-	MetaCyc: PWY-5381|MetaCyc: PWY-5397|MetaCyc: PWY-5800|MetaCyc: PWY-6148|MetaCyc: PWY-6322|MetaCyc: PWY-6626|MetaCyc: PWY-6720|MetaCyc: PWY-6749|MetaCyc: PWY-6955|MetaCyc: PWY-6998|MetaCyc: PWY-7018|MetaCyc: PWY-7025|MetaCyc: PWY-7127|MetaCyc: PWY-7250|MetaCyc: PWY-7419|MetaCyc: PWY-7450|MetaCyc: PWY-7511|MetaCyc: PWY-7529|MetaCyc: PWY-7706|MetaCyc: PWY-7719|MetaCyc: PWY-7735|MetaCyc: PWY-7737|Met…
jgi|Polagg1_1|515179|fgenesh1_kg.33_#_175_#_TRINITY_DN6391_c1_g1_i1	b17d52955f2a79e9eeecf82653ce3361	1228	Gene3D	G3DSA:3.40.50.10190	BRCT domain	522	615	5.3e-18	T	2025-04-08	IPR036420	BRCT domain superfamily	-	MetaCyc: PWY-5381|MetaCyc: PWY-5397|MetaCyc: PWY-5800|MetaCyc: PWY-6148|MetaCyc: PWY-6322|MetaCyc: PWY-6626|MetaCyc: PWY-6720|MetaCyc: PWY-6749|MetaCyc: PWY-6955|MetaCyc: PWY-6998|MetaCyc: PWY-7018|MetaCyc: PWY-7025|MetaCyc: PWY-7127|MetaCyc: PWY-7250|MetaCyc: PWY-7419|MetaCyc: PWY-7450|MetaCyc: PWY-7511|MetaCyc: PWY-7529|MetaCyc: PWY-7706|MetaCyc: PWY-7719|MetaCyc: PWY-7735|MetaCyc: PWY-7737|Met…
jgi|Synfus1|434220|fgenesh1_kg.6_#_404_#_TRINITY_DN5004_c0_g1_i1	82515d038dd2cc1d0afdaf7bd5dba9e5	869	Gene3D	G3DSA:3.40.50.10190	BRCT domain	691	807	7.6e-27	T	2025-04-08	IPR036420	BRCT domain superfamily	-	MetaCyc: PWY-5381|MetaCyc: PWY-5397|MetaCyc: PWY-5800|MetaCyc: PWY-6148|MetaCyc: PWY-6322|MetaCyc: PWY-6626|MetaCyc: PWY-6720|MetaCyc: PWY-6749|MetaCyc: PWY-6955|MetaCyc: PWY-6998|MetaCyc: PWY-7018|MetaCyc: PWY-7025|MetaCyc: PWY-7127|MetaCyc: PWY-7250|MetaCyc: PWY-7419|MetaCyc: PWY-7450|MetaCyc: PWY-7511|MetaCyc: PWY-7529|MetaCyc: PWY-7706|MetaCyc: PWY-7719|MetaCyc: PWY-7735|MetaCyc: PWY-7737|Met…
tr|A0A0C4DGV9|A0A0C4DGV9_HUMAN	7c69f066effe4b065e327969737d6df1	844	ProSiteProfiles	PS50172	BRCT domain profile.	587	676	17.6795	T	2025-04-08	IPR001357	BRCT domain	-	MetaCyc: PWY-5381|MetaCyc: PWY-5397|MetaCyc: PWY-5800|MetaCyc: PWY-6148|MetaCyc: PWY-6322|MetaCyc: PWY-6626|MetaCyc: PWY-6720|MetaCyc: PWY-6749|MetaCyc: PWY-6955|MetaCyc: PWY-6998|MetaCyc: PWY-7018|MetaCyc: PWY-7025|MetaCyc: PWY-7127|MetaCyc: PWY-7250|MetaCyc: PWY-7419|MetaCyc: PWY-7450|MetaCyc: PWY-7511|MetaCyc: PWY-7529|MetaCyc: PWY-7706|MetaCyc: PWY-7719|MetaCyc: PWY-7735|MetaCyc: PWY-7737|Met…
jgi|Anasp1|292886|estExt_Genemark1.C_1040012	1db8945fcc13e75a5ba1c92f8c34beb5	385	ProSiteProfiles	PS50172	BRCT domain profile.	99	185	11.9208	T	2025-04-08	IPR001357	BRCT domain	-	MetaCyc: PWY-5381|MetaCyc: PWY-5397|MetaCyc: PWY-5800|MetaCyc: PWY-6148|MetaCyc: PWY-6322|MetaCyc: PWY-6626|MetaCyc: PWY-6720|MetaCyc: PWY-6749|MetaCyc: PWY-6955|MetaCyc: PWY-6998|MetaCyc: PWY-7018|MetaCyc: PWY-7025|MetaCyc: PWY-7127|MetaCyc: PWY-7250|MetaCyc: PWY-7419|MetaCyc: PWY-7450|MetaCyc: PWY-7511|MetaCyc: PWY-7529|MetaCyc: PWY-7706|MetaCyc: PWY-7719|MetaCyc: PWY-7735|MetaCyc: PWY-7737|Met…
jgi|Spipu1|7343|SPPG_03760T0	39999039fa383ffe34bea5811ce0b2e8	1369	ProSiteProfiles	PS50172	BRCT domain profile.	1263	1344	8.52674	T	2025-04-08	IPR001357	BRCT domain	-	MetaCyc: PWY-5381|MetaCyc: PWY-5397|MetaCyc: PWY-5800|MetaCyc: PWY-6148|MetaCyc: PWY-6322|MetaCyc: PWY-6626|MetaCyc: PWY-6720|MetaCyc: PWY-6749|MetaCyc: PWY-6955|MetaCyc: PWY-6998|MetaCyc: PWY-7018|MetaCyc: PWY-7025|MetaCyc: PWY-7127|MetaCyc: PWY-7250|MetaCyc: PWY-7419|MetaCyc: PWY-7450|MetaCyc: PWY-7511|MetaCyc: PWY-7529|MetaCyc: PWY-7706|MetaCyc: PWY-7719|MetaCyc: PWY-7735|MetaCyc: PWY-7737|Met…
jgi|Conco1|77540|fgenesh1_kg.26_#_27_#_Locus3901v1rpkm15.92	15482d3ee48dcae9e43dd382e2f5f0ed	806	SMART	SM00292	BRCT_7	446	526	0.0013	T	2025-04-08	IPR001357	BRCT domain	-	MetaCyc: PWY-5381|MetaCyc: PWY-5397|MetaCyc: PWY-5800|MetaCyc: PWY-6148|MetaCyc: PWY-6322|MetaCyc: PWY-6626|MetaCyc: PWY-6720|MetaCyc: PWY-6749|MetaCyc: PWY-6955|MetaCyc: PWY-6998|MetaCyc: PWY-7018|MetaCyc: PWY-7025|MetaCyc: PWY-7127|MetaCyc: PWY-7250|MetaCyc: PWY-7419|MetaCyc: PWY-7450|MetaCyc: PWY-7511|MetaCyc: PWY-7529|MetaCyc: PWY-7706|MetaCyc: PWY-7719|MetaCyc: PWY-7735|MetaCyc: PWY-7737|Met…
jgi|Entmai1|636678|fgenesh1_kg.Chr_08_#_3636_#_TRINITY_DN1507_c0_g1_i3	dee3447a1ab5441f1ac646fb88ee5bb0	824	Gene3D	G3DSA:3.40.50.10190	BRCT domain	10	95	2.3e-12	T	2025-04-08	IPR036420	BRCT domain superfamily	-	MetaCyc: PWY-5381|MetaCyc: PWY-5397|MetaCyc: PWY-5800|MetaCyc: PWY-6148|MetaCyc: PWY-6322|MetaCyc: PWY-6626|MetaCyc: PWY-6720|MetaCyc: PWY-6749|MetaCyc: PWY-6955|MetaCyc: PWY-6998|MetaCyc: PWY-7018|MetaCyc: PWY-7025|MetaCyc: PWY-7127|MetaCyc: PWY-7250|MetaCyc: PWY-7419|MetaCyc: PWY-7450|MetaCyc: PWY-7511|MetaCyc: PWY-7529|MetaCyc: PWY-7706|MetaCyc: PWY-7719|MetaCyc: PWY-7735|MetaCyc: PWY-7737|Met…
jgi|Pilumb1|57375|CE57374_107	bc88243157de65f6f76e68bb0bca5c65	471	ProSiteProfiles	PS50172	BRCT domain profile.	1	46	11.6148	T	2025-04-08	IPR001357	BRCT domain	-	MetaCyc: PWY-5381|MetaCyc: PWY-5397|MetaCyc: PWY-5800|MetaCyc: PWY-6148|MetaCyc: PWY-6322|MetaCyc: PWY-6626|MetaCyc: PWY-6720|MetaCyc: PWY-6749|MetaCyc: PWY-6955|MetaCyc: PWY-6998|MetaCyc: PWY-7018|MetaCyc: PWY-7025|MetaCyc: PWY-7127|MetaCyc: PWY-7250|MetaCyc: PWY-7419|MetaCyc: PWY-7450|MetaCyc: PWY-7511|MetaCyc: PWY-7529|MetaCyc: PWY-7706|MetaCyc: PWY-7719|MetaCyc: PWY-7735|MetaCyc: PWY-7737|Met…
jgi|Polagg1_1|105970|CE105969_1392	b1f5bf28356295b368d3469cbe93129c	1003	ProSiteProfiles	PS50172	BRCT domain profile.	384	457	12.5606	T	2025-04-08	IPR001357	BRCT domain	-	MetaCyc: PWY-5381|MetaCyc: PWY-5397|MetaCyc: PWY-5800|MetaCyc: PWY-6148|MetaCyc: PWY-6322|MetaCyc: PWY-6626|MetaCyc: PWY-6720|MetaCyc: PWY-6749|MetaCyc: PWY-6955|MetaCyc: PWY-6998|MetaCyc: PWY-7018|MetaCyc: PWY-7025|MetaCyc: PWY-7127|MetaCyc: PWY-7250|MetaCyc: PWY-7419|MetaCyc: PWY-7450|MetaCyc: PWY-7511|MetaCyc: PWY-7529|MetaCyc: PWY-7706|MetaCyc: PWY-7719|MetaCyc: PWY-7735|MetaCyc: PWY-7737|Met…
tr|E9PX19|E9PX19_MOUSE	69da0ca1c681de85c832bf721f4d5ae5	600	ProSiteProfiles	PS50172	BRCT domain profile.	36	99	10.8636	T	2025-04-08	IPR001357	BRCT domain	-	MetaCyc: PWY-5381|MetaCyc: PWY-5397|MetaCyc: PWY-5800|MetaCyc: PWY-6148|MetaCyc: PWY-6322|MetaCyc: PWY-6626|MetaCyc: PWY-6720|MetaCyc: PWY-6749|MetaCyc: PWY-6955|MetaCyc: PWY-6998|MetaCyc: PWY-7018|MetaCyc: PWY-7025|MetaCyc: PWY-7127|MetaCyc: PWY-7250|MetaCyc: PWY-7419|MetaCyc: PWY-7450|MetaCyc: PWY-7511|MetaCyc: PWY-7529|MetaCyc: PWY-7706|MetaCyc: PWY-7719|MetaCyc: PWY-7735|MetaCyc: PWY-7737|Met…
tr|A0A0A6YW35|A0A0A6YW35_MOUSE	df45b0bb941f2e581ee54f2070bfb867	138	ProSiteProfiles	PS50172	BRCT domain profile.	44	131	20.6841	T	2025-04-08	IPR001357	BRCT domain	-	MetaCyc: PWY-5381|MetaCyc: PWY-5397|MetaCyc: PWY-5800|MetaCyc: PWY-6148|MetaCyc: PWY-6322|MetaCyc: PWY-6626|MetaCyc: PWY-6720|MetaCyc: PWY-6749|MetaCyc: PWY-6955|MetaCyc: PWY-6998|MetaCyc: PWY-7018|MetaCyc: PWY-7025|MetaCyc: PWY-7127|MetaCyc: PWY-7250|MetaCyc: PWY-7419|MetaCyc: PWY-7450|MetaCyc: PWY-7511|MetaCyc: PWY-7529|MetaCyc: PWY-7706|MetaCyc: PWY-7719|MetaCyc: PWY-7735|MetaCyc: PWY-7737|Met…
sp|Q920Q2|REV1_MOUSE	0a6acb50d390c95ed0ed4ac70c5e9cf4	1249	Gene3D	G3DSA:3.40.50.10190	BRCT domain	38	133	8.2e-31	T	2025-04-08	IPR036420	BRCT domain superfamily	-	MetaCyc: PWY-5381|MetaCyc: PWY-5397|MetaCyc: PWY-5800|MetaCyc: PWY-6148|MetaCyc: PWY-6322|MetaCyc: PWY-6626|MetaCyc: PWY-6720|MetaCyc: PWY-6749|MetaCyc: PWY-6955|MetaCyc: PWY-6998|MetaCyc: PWY-7018|MetaCyc: PWY-7025|MetaCyc: PWY-7127|MetaCyc: PWY-7250|MetaCyc: PWY-7419|MetaCyc: PWY-7450|MetaCyc: PWY-7511|MetaCyc: PWY-7529|MetaCyc: PWY-7706|MetaCyc: PWY-7719|MetaCyc: PWY-7735|MetaCyc: PWY-7737|Met…
jgi|Amamu1|83052|e_gw1.69.81.1	cf59d0230f8af9d4a2c7360ac7062363	455	ProSiteProfiles	PS50172	BRCT domain profile.	172	277	13.0614	T	2025-04-08	IPR001357	BRCT domain	-	MetaCyc: PWY-5381|MetaCyc: PWY-5397|MetaCyc: PWY-5800|MetaCyc: PWY-6148|MetaCyc: PWY-6322|MetaCyc: PWY-6626|MetaCyc: PWY-6720|MetaCyc: PWY-6749|MetaCyc: PWY-6955|MetaCyc: PWY-6998|MetaCyc: PWY-7018|MetaCyc: PWY-7025|MetaCyc: PWY-7127|MetaCyc: PWY-7250|MetaCyc: PWY-7419|MetaCyc: PWY-7450|MetaCyc: PWY-7511|MetaCyc: PWY-7529|MetaCyc: PWY-7706|MetaCyc: PWY-7719|MetaCyc: PWY-7735|MetaCyc: PWY-7737|Met…
jgi|Amamu1|1020729|MIX1808_3018_28	a7c209fe7eb8a48404c36593fcc372c7	849	ProSiteProfiles	PS50172	BRCT domain profile.	552	645	13.7569	T	2025-04-08	IPR001357	BRCT domain	-	MetaCyc: PWY-5381|MetaCyc: PWY-5397|MetaCyc: PWY-5800|MetaCyc: PWY-6148|MetaCyc: PWY-6322|MetaCyc: PWY-6626|MetaCyc: PWY-6720|MetaCyc: PWY-6749|MetaCyc: PWY-6955|MetaCyc: PWY-6998|MetaCyc: PWY-7018|MetaCyc: PWY-7025|MetaCyc: PWY-7127|MetaCyc: PWY-7250|MetaCyc: PWY-7419|MetaCyc: PWY-7450|MetaCyc: PWY-7511|MetaCyc: PWY-7529|MetaCyc: PWY-7706|MetaCyc: PWY-7719|MetaCyc: PWY-7735|MetaCyc: PWY-7737|Met…
jgi|Batde5|36503|estExt_fgenesh1_kg.C_10204	390ca7db758c11e58f77a4b1552c9870	257	ProSiteProfiles	PS50172	BRCT domain profile.	165	254	14.5637	T	2025-04-08	IPR001357	BRCT domain	-	MetaCyc: PWY-5381|MetaCyc: PWY-5397|MetaCyc: PWY-5800|MetaCyc: PWY-6148|MetaCyc: PWY-6322|MetaCyc: PWY-6626|MetaCyc: PWY-6720|MetaCyc: PWY-6749|MetaCyc: PWY-6955|MetaCyc: PWY-6998|MetaCyc: PWY-7018|MetaCyc: PWY-7025|MetaCyc: PWY-7127|MetaCyc: PWY-7250|MetaCyc: PWY-7419|MetaCyc: PWY-7450|MetaCyc: PWY-7511|MetaCyc: PWY-7529|MetaCyc: PWY-7706|MetaCyc: PWY-7719|MetaCyc: PWY-7735|MetaCyc: PWY-7737|Met…
jgi|Pirfi3|321688|estExt_Genewise1.C_9_t20229	49b46d0ca20c3298f03f9035de82e32e	698	SUPERFAMILY	SSF52113	BRCT domain	20	112	5.52e-13	T	2025-04-08	IPR036420	BRCT domain superfamily	-	MetaCyc: PWY-5381|MetaCyc: PWY-5397|MetaCyc: PWY-5800|MetaCyc: PWY-6148|MetaCyc: PWY-6322|MetaCyc: PWY-6626|MetaCyc: PWY-6720|MetaCyc: PWY-6749|MetaCyc: PWY-6955|MetaCyc: PWY-6998|MetaCyc: PWY-7018|MetaCyc: PWY-7025|MetaCyc: PWY-7127|MetaCyc: PWY-7250|MetaCyc: PWY-7419|MetaCyc: PWY-7450|MetaCyc: PWY-7511|MetaCyc: PWY-7529|MetaCyc: PWY-7706|MetaCyc: PWY-7719|MetaCyc: PWY-7735|MetaCyc: PWY-7737|Met…
jgi|Basme2finSC|67456|CE67455_2206	e8da624aea63b109a508ea364e6eff88	593	SMART	SM00292	BRCT_7	459	540	2.4e-05	T	2025-04-08	IPR001357	BRCT domain	-	MetaCyc: PWY-5381|MetaCyc: PWY-5397|MetaCyc: PWY-5800|MetaCyc: PWY-6148|MetaCyc: PWY-6322|MetaCyc: PWY-6626|MetaCyc: PWY-6720|MetaCyc: PWY-6749|MetaCyc: PWY-6955|MetaCyc: PWY-6998|MetaCyc: PWY-7018|MetaCyc: PWY-7025|MetaCyc: PWY-7127|MetaCyc: PWY-7250|MetaCyc: PWY-7419|MetaCyc: PWY-7450|MetaCyc: PWY-7511|MetaCyc: PWY-7529|MetaCyc: PWY-7706|MetaCyc: PWY-7719|MetaCyc: PWY-7735|MetaCyc: PWY-7737|Met…
jgi|Aspnid1|8995|AN3129	66f54411c45a7e2d7ad5c978282aaf98	680	SUPERFAMILY	SSF52113	BRCT domain	4	123	1.2e-14	T	2025-04-08	IPR036420	BRCT domain superfamily	-	MetaCyc: PWY-5381|MetaCyc: PWY-5397|MetaCyc: PWY-5800|MetaCyc: PWY-6148|MetaCyc: PWY-6322|MetaCyc: PWY-6626|MetaCyc: PWY-6720|MetaCyc: PWY-6749|MetaCyc: PWY-6955|MetaCyc: PWY-6998|MetaCyc: PWY-7018|MetaCyc: PWY-7025|MetaCyc: PWY-7127|MetaCyc: PWY-7250|MetaCyc: PWY-7419|MetaCyc: PWY-7450|MetaCyc: PWY-7511|MetaCyc: PWY-7529|MetaCyc: PWY-7706|MetaCyc: PWY-7719|MetaCyc: PWY-7735|MetaCyc: PWY-7737|Met…
jgi|Gervar1|407721|fgenesh1_kg.7_#_286_#_TRINITY_DN127_c0_g1_i1	5d438c883da2ca0ebe8cf8516df3b3b0	1266	SUPERFAMILY	SSF52113	BRCT domain	176	266	2.36e-14	T	2025-04-08	IPR036420	BRCT domain superfamily	-	MetaCyc: PWY-5381|MetaCyc: PWY-5397|MetaCyc: PWY-5800|MetaCyc: PWY-6148|MetaCyc: PWY-6322|MetaCyc: PWY-6626|MetaCyc: PWY-6720|MetaCyc: PWY-6749|MetaCyc: PWY-6955|MetaCyc: PWY-6998|MetaCyc: PWY-7018|MetaCyc: PWY-7025|MetaCyc: PWY-7127|MetaCyc: PWY-7250|MetaCyc: PWY-7419|MetaCyc: PWY-7450|MetaCyc: PWY-7511|MetaCyc: PWY-7529|MetaCyc: PWY-7706|MetaCyc: PWY-7719|MetaCyc: PWY-7735|MetaCyc: PWY-7737|Met…
jgi|Pilumb1|718684|e_gw1.6.375.1	5627161482f4113abe34c5ffb4820229	259	PANTHER	PTHR13763	BREAST CANCER TYPE 1 SUSCEPTIBILITY PROTEIN BRCA1	104	205	4.5e-18	T	2025-04-08	IPR031099	BRCA1-associated	GO:0006281|GO:0006974	MetaCyc: PWY-7511|Reactome: R-HSA-1221632|Reactome: R-HSA-3108214|Reactome: R-HSA-5685938|Reactome: R-HSA-5685942|Reactome: R-HSA-5689901|Reactome: R-HSA-5693554|Reactome: R-HSA-5693565|Reactome: R-HSA-5693568|Reactome: R-HSA-5693571|Reactome: R-HSA-5693579|Reactome: R-HSA-5693607|Reactome: R-HSA-5693616|Reactome: R-HSA-6796648|Reactome: R-HSA-6804756|Reactome: R-HSA-69473|Reactome: R-HSA-8953750…
jgi|Zoorad1|467818|fgenesh1_kg.457_#_17_#_TRINITY_DN8608_c0_g1_i17	25d2c0310a7debb509cde5c000190f28	847	SMART	SM00292	BRCT_7	330	410	0.19	T	2025-04-08	IPR001357	BRCT domain	-	MetaCyc: PWY-5381|MetaCyc: PWY-5397|MetaCyc: PWY-5800|MetaCyc: PWY-6148|MetaCyc: PWY-6322|MetaCyc: PWY-6626|MetaCyc: PWY-6720|MetaCyc: PWY-6749|MetaCyc: PWY-6955|MetaCyc: PWY-6998|MetaCyc: PWY-7018|MetaCyc: PWY-7025|MetaCyc: PWY-7127|MetaCyc: PWY-7250|MetaCyc: PWY-7419|MetaCyc: PWY-7450|MetaCyc: PWY-7511|MetaCyc: PWY-7529|MetaCyc: PWY-7706|MetaCyc: PWY-7719|MetaCyc: PWY-7735|MetaCyc: PWY-7737|Met…
tr|E1JH39|E1JH39_DROME	d8960e3e3b7ad5111db8a74960df67a6	1028	Gene3D	G3DSA:3.40.50.10190	BRCT domain	802	898	7.5e-26	T	2025-04-08	IPR036420	BRCT domain superfamily	-	MetaCyc: PWY-5381|MetaCyc: PWY-5397|MetaCyc: PWY-5800|MetaCyc: PWY-6148|MetaCyc: PWY-6322|MetaCyc: PWY-6626|MetaCyc: PWY-6720|MetaCyc: PWY-6749|MetaCyc: PWY-6955|MetaCyc: PWY-6998|MetaCyc: PWY-7018|MetaCyc: PWY-7025|MetaCyc: PWY-7127|MetaCyc: PWY-7250|MetaCyc: PWY-7419|MetaCyc: PWY-7450|MetaCyc: PWY-7511|MetaCyc: PWY-7529|MetaCyc: PWY-7706|MetaCyc: PWY-7719|MetaCyc: PWY-7735|MetaCyc: PWY-7737|Met…
tr|A0A0C4DG07|A0A0C4DG07_HUMAN	330c1d71b72c3485c8449f83130fc7f3	672	SUPERFAMILY	SSF52113	BRCT domain	32	101	2.78e-10	T	2025-04-08	IPR036420	BRCT domain superfamily	-	MetaCyc: PWY-5381|MetaCyc: PWY-5397|MetaCyc: PWY-5800|MetaCyc: PWY-6148|MetaCyc: PWY-6322|MetaCyc: PWY-6626|MetaCyc: PWY-6720|MetaCyc: PWY-6749|MetaCyc: PWY-6955|MetaCyc: PWY-6998|MetaCyc: PWY-7018|MetaCyc: PWY-7025|MetaCyc: PWY-7127|MetaCyc: PWY-7250|MetaCyc: PWY-7419|MetaCyc: PWY-7450|MetaCyc: PWY-7511|MetaCyc: PWY-7529|MetaCyc: PWY-7706|MetaCyc: PWY-7719|MetaCyc: PWY-7735|MetaCyc: PWY-7737|Met…
jgi|Gervar1|415778|fgenesh1_kg.23_#_233_#_TRINITY_DN2749_c1_g1_i2	4655e18e697a9ec4c9b3b08dbf3e92f8	787	Gene3D	G3DSA:3.40.50.10190	BRCT domain	521	614	1.4e-21	T	2025-04-08	IPR036420	BRCT domain superfamily	-	MetaCyc: PWY-5381|MetaCyc: PWY-5397|MetaCyc: PWY-5800|MetaCyc: PWY-6148|MetaCyc: PWY-6322|MetaCyc: PWY-6626|MetaCyc: PWY-6720|MetaCyc: PWY-6749|MetaCyc: PWY-6955|MetaCyc: PWY-6998|MetaCyc: PWY-7018|MetaCyc: PWY-7025|MetaCyc: PWY-7127|MetaCyc: PWY-7250|MetaCyc: PWY-7419|MetaCyc: PWY-7450|MetaCyc: PWY-7511|MetaCyc: PWY-7529|MetaCyc: PWY-7706|MetaCyc: PWY-7719|MetaCyc: PWY-7735|MetaCyc: PWY-7737|Met…
tr|Q9VUB7|Q9VUB7_DROME	d305ca61cf74acf577314a7ffb583c30	2294	Gene3D	G3DSA:3.40.50.10190	BRCT domain	1804	1899	3.8e-11	T	2025-04-08	IPR036420	BRCT domain superfamily	-	MetaCyc: PWY-5381|MetaCyc: PWY-5397|MetaCyc: PWY-5800|MetaCyc: PWY-6148|MetaCyc: PWY-6322|MetaCyc: PWY-6626|MetaCyc: PWY-6720|MetaCyc: PWY-6749|MetaCyc: PWY-6955|MetaCyc: PWY-6998|MetaCyc: PWY-7018|MetaCyc: PWY-7025|MetaCyc: PWY-7127|MetaCyc: PWY-7250|MetaCyc: PWY-7419|MetaCyc: PWY-7450|MetaCyc: PWY-7511|MetaCyc: PWY-7529|MetaCyc: PWY-7706|MetaCyc: PWY-7719|MetaCyc: PWY-7735|MetaCyc: PWY-7737|Met…
jgi|Entmai1|710041|fgenesh1_kg.Chr_24_#_3491_#_TRINITY_DN5407_c0_g1_i3	c462d95840c0de17495eebb482fa9b1a	765	ProSiteProfiles	PS50172	BRCT domain profile.	314	390	12.9223	T	2025-04-08	IPR001357	BRCT domain	-	MetaCyc: PWY-5381|MetaCyc: PWY-5397|MetaCyc: PWY-5800|MetaCyc: PWY-6148|MetaCyc: PWY-6322|MetaCyc: PWY-6626|MetaCyc: PWY-6720|MetaCyc: PWY-6749|MetaCyc: PWY-6955|MetaCyc: PWY-6998|MetaCyc: PWY-7018|MetaCyc: PWY-7025|MetaCyc: PWY-7127|MetaCyc: PWY-7250|MetaCyc: PWY-7419|MetaCyc: PWY-7450|MetaCyc: PWY-7511|MetaCyc: PWY-7529|MetaCyc: PWY-7706|MetaCyc: PWY-7719|MetaCyc: PWY-7735|MetaCyc: PWY-7737|Met…
jgi|Liccor1|11667|LCOR_10668.1	4a958e1704797a068a7aff458065c755	324	Gene3D	G3DSA:3.40.50.10190	BRCT domain	125	232	1.6e-21	T	2025-04-08	IPR036420	BRCT domain superfamily	-	MetaCyc: PWY-5381|MetaCyc: PWY-5397|MetaCyc: PWY-5800|MetaCyc: PWY-6148|MetaCyc: PWY-6322|MetaCyc: PWY-6626|MetaCyc: PWY-6720|MetaCyc: PWY-6749|MetaCyc: PWY-6955|MetaCyc: PWY-6998|MetaCyc: PWY-7018|MetaCyc: PWY-7025|MetaCyc: PWY-7127|MetaCyc: PWY-7250|MetaCyc: PWY-7419|MetaCyc: PWY-7450|MetaCyc: PWY-7511|MetaCyc: PWY-7529|MetaCyc: PWY-7706|MetaCyc: PWY-7719|MetaCyc: PWY-7735|MetaCyc: PWY-7737|Met…
jgi|Amamu1|186354|fgenesh1_pm.19_#_24	7a2911966cb84829dc35248729c54ae8	957	SUPERFAMILY	SSF52113	BRCT domain	48	135	7.72e-16	T	2025-04-08	IPR036420	BRCT domain superfamily	-	MetaCyc: PWY-5381|MetaCyc: PWY-5397|MetaCyc: PWY-5800|MetaCyc: PWY-6148|MetaCyc: PWY-6322|MetaCyc: PWY-6626|MetaCyc: PWY-6720|MetaCyc: PWY-6749|MetaCyc: PWY-6955|MetaCyc: PWY-6998|MetaCyc: PWY-7018|MetaCyc: PWY-7025|MetaCyc: PWY-7127|MetaCyc: PWY-7250|MetaCyc: PWY-7419|MetaCyc: PWY-7450|MetaCyc: PWY-7511|MetaCyc: PWY-7529|MetaCyc: PWY-7706|MetaCyc: PWY-7719|MetaCyc: PWY-7735|MetaCyc: PWY-7737|Met…
jgi|Pilumb1|547497|CE547496_307	f09d2b31e950a1c09c64fc6cab2f94ad	418	SUPERFAMILY	SSF52113	BRCT domain	341	414	2.22e-09	T	2025-04-08	IPR036420	BRCT domain superfamily	-	MetaCyc: PWY-5381|MetaCyc: PWY-5397|MetaCyc: PWY-5800|MetaCyc: PWY-6148|MetaCyc: PWY-6322|MetaCyc: PWY-6626|MetaCyc: PWY-6720|MetaCyc: PWY-6749|MetaCyc: PWY-6955|MetaCyc: PWY-6998|MetaCyc: PWY-7018|MetaCyc: PWY-7025|MetaCyc: PWY-7127|MetaCyc: PWY-7250|MetaCyc: PWY-7419|MetaCyc: PWY-7450|MetaCyc: PWY-7511|MetaCyc: PWY-7529|MetaCyc: PWY-7706|MetaCyc: PWY-7719|MetaCyc: PWY-7735|MetaCyc: PWY-7737|Met…
jgi|Schpo1|2060|fcp1	4f521be81f4c2534b2eee1744090155b	723	SUPERFAMILY	SSF52113	BRCT domain	490	580	7.27e-19	T	2025-04-08	IPR036420	BRCT domain superfamily	-	MetaCyc: PWY-5381|MetaCyc: PWY-5397|MetaCyc: PWY-5800|MetaCyc: PWY-6148|MetaCyc: PWY-6322|MetaCyc: PWY-6626|MetaCyc: PWY-6720|MetaCyc: PWY-6749|MetaCyc: PWY-6955|MetaCyc: PWY-6998|MetaCyc: PWY-7018|MetaCyc: PWY-7025|MetaCyc: PWY-7127|MetaCyc: PWY-7250|MetaCyc: PWY-7419|MetaCyc: PWY-7450|MetaCyc: PWY-7511|MetaCyc: PWY-7529|MetaCyc: PWY-7706|MetaCyc: PWY-7719|MetaCyc: PWY-7735|MetaCyc: PWY-7737|Met…
jgi|Cormi1|2525|CCM_02533m.01	6b36f8fa6c79ebbd9a6e7c5d4fb4c14c	1001	Gene3D	G3DSA:3.40.50.10190	BRCT domain	744	875	2e-29	T	2025-04-08	IPR036420	BRCT domain superfamily	-	MetaCyc: PWY-5381|MetaCyc: PWY-5397|MetaCyc: PWY-5800|MetaCyc: PWY-6148|MetaCyc: PWY-6322|MetaCyc: PWY-6626|MetaCyc: PWY-6720|MetaCyc: PWY-6749|MetaCyc: PWY-6955|MetaCyc: PWY-6998|MetaCyc: PWY-7018|MetaCyc: PWY-7025|MetaCyc: PWY-7127|MetaCyc: PWY-7250|MetaCyc: PWY-7419|MetaCyc: PWY-7450|MetaCyc: PWY-7511|MetaCyc: PWY-7529|MetaCyc: PWY-7706|MetaCyc: PWY-7719|MetaCyc: PWY-7735|MetaCyc: PWY-7737|Met…
jgi|Pirfi3|584320|fgenesh2_kg.27_#_46_#_Locus9896v1rpkm0.60	4d79dbad67213ee4e4b0aefd8655e1ca	488	Gene3D	G3DSA:3.40.50.10190	BRCT domain	190	291	1.9e-13	T	2025-04-08	IPR036420	BRCT domain superfamily	-	MetaCyc: PWY-5381|MetaCyc: PWY-5397|MetaCyc: PWY-5800|MetaCyc: PWY-6148|MetaCyc: PWY-6322|MetaCyc: PWY-6626|MetaCyc: PWY-6720|MetaCyc: PWY-6749|MetaCyc: PWY-6955|MetaCyc: PWY-6998|MetaCyc: PWY-7018|MetaCyc: PWY-7025|MetaCyc: PWY-7127|MetaCyc: PWY-7250|MetaCyc: PWY-7419|MetaCyc: PWY-7450|MetaCyc: PWY-7511|MetaCyc: PWY-7529|MetaCyc: PWY-7706|MetaCyc: PWY-7719|MetaCyc: PWY-7735|MetaCyc: PWY-7737|Met…
jgi|Sakvas1|306|SVAS_07418-R0	0a9582a31874f9382d92c1cad86d9b14	996	ProSiteProfiles	PS50172	BRCT domain profile.	39	126	20.8232	T	2025-04-08	IPR001357	BRCT domain	-	MetaCyc: PWY-5381|MetaCyc: PWY-5397|MetaCyc: PWY-5800|MetaCyc: PWY-6148|MetaCyc: PWY-6322|MetaCyc: PWY-6626|MetaCyc: PWY-6720|MetaCyc: PWY-6749|MetaCyc: PWY-6955|MetaCyc: PWY-6998|MetaCyc: PWY-7018|MetaCyc: PWY-7025|MetaCyc: PWY-7127|MetaCyc: PWY-7250|MetaCyc: PWY-7419|MetaCyc: PWY-7450|MetaCyc: PWY-7511|MetaCyc: PWY-7529|MetaCyc: PWY-7706|MetaCyc: PWY-7719|MetaCyc: PWY-7735|MetaCyc: PWY-7737|Met…
jgi|Schpo1|429|rad4	e8e290ea02cef882a13980eed714f64e	648	Gene3D	G3DSA:3.40.50.10190	BRCT domain	291	389	9.5e-29	T	2025-04-08	IPR036420	BRCT domain superfamily	-	MetaCyc: PWY-5381|MetaCyc: PWY-5397|MetaCyc: PWY-5800|MetaCyc: PWY-6148|MetaCyc: PWY-6322|MetaCyc: PWY-6626|MetaCyc: PWY-6720|MetaCyc: PWY-6749|MetaCyc: PWY-6955|MetaCyc: PWY-6998|MetaCyc: PWY-7018|MetaCyc: PWY-7025|MetaCyc: PWY-7127|MetaCyc: PWY-7250|MetaCyc: PWY-7419|MetaCyc: PWY-7450|MetaCyc: PWY-7511|MetaCyc: PWY-7529|MetaCyc: PWY-7706|MetaCyc: PWY-7719|MetaCyc: PWY-7735|MetaCyc: PWY-7737|Met…
sp|P04053|TDT_HUMAN	fb39153cf4d7ee248be8437785655652	509	SMART	SM00292	BRCT_7	29	114	3.7e-13	T	2025-04-08	IPR001357	BRCT domain	-	MetaCyc: PWY-5381|MetaCyc: PWY-5397|MetaCyc: PWY-5800|MetaCyc: PWY-6148|MetaCyc: PWY-6322|MetaCyc: PWY-6626|MetaCyc: PWY-6720|MetaCyc: PWY-6749|MetaCyc: PWY-6955|MetaCyc: PWY-6998|MetaCyc: PWY-7018|MetaCyc: PWY-7025|MetaCyc: PWY-7127|MetaCyc: PWY-7250|MetaCyc: PWY-7419|MetaCyc: PWY-7450|MetaCyc: PWY-7511|MetaCyc: PWY-7529|MetaCyc: PWY-7706|MetaCyc: PWY-7719|MetaCyc: PWY-7735|MetaCyc: PWY-7737|Met…
tr|Q8IQ97|Q8IQ97_DROME	ebfb6b8e399701ed145b0c7606672f68	1311	SUPERFAMILY	SSF52113	BRCT domain	162	254	7.41e-14	T	2025-04-08	IPR036420	BRCT domain superfamily	-	MetaCyc: PWY-5381|MetaCyc: PWY-5397|MetaCyc: PWY-5800|MetaCyc: PWY-6148|MetaCyc: PWY-6322|MetaCyc: PWY-6626|MetaCyc: PWY-6720|MetaCyc: PWY-6749|MetaCyc: PWY-6955|MetaCyc: PWY-6998|MetaCyc: PWY-7018|MetaCyc: PWY-7025|MetaCyc: PWY-7127|MetaCyc: PWY-7250|MetaCyc: PWY-7419|MetaCyc: PWY-7450|MetaCyc: PWY-7511|MetaCyc: PWY-7529|MetaCyc: PWY-7706|MetaCyc: PWY-7719|MetaCyc: PWY-7735|MetaCyc: PWY-7737|Met…
jgi|Gonbut1|312203|fgenesh1_kg.73_#_14_#_TRINITY_DN4551_c0_g3_i1	a3d62dd26827916115c63ab164ad7655	461	Gene3D	G3DSA:3.40.50.10190	BRCT domain	94	194	8.6e-26	T	2025-04-08	IPR036420	BRCT domain superfamily	-	MetaCyc: PWY-5381|MetaCyc: PWY-5397|MetaCyc: PWY-5800|MetaCyc: PWY-6148|MetaCyc: PWY-6322|MetaCyc: PWY-6626|MetaCyc: PWY-6720|MetaCyc: PWY-6749|MetaCyc: PWY-6955|MetaCyc: PWY-6998|MetaCyc: PWY-7018|MetaCyc: PWY-7025|MetaCyc: PWY-7127|MetaCyc: PWY-7250|MetaCyc: PWY-7419|MetaCyc: PWY-7450|MetaCyc: PWY-7511|MetaCyc: PWY-7529|MetaCyc: PWY-7706|MetaCyc: PWY-7719|MetaCyc: PWY-7735|MetaCyc: PWY-7737|Met…
jgi|Liccor1|4256|LCOR_03923.1	57ccd400fb0dde3f308fdf7d9a95af91	959	SMART	SM00292	BRCT_7	684	760	1.2e-06	T	2025-04-08	IPR001357	BRCT domain	-	MetaCyc: PWY-5381|MetaCyc: PWY-5397|MetaCyc: PWY-5800|MetaCyc: PWY-6148|MetaCyc: PWY-6322|MetaCyc: PWY-6626|MetaCyc: PWY-6720|MetaCyc: PWY-6749|MetaCyc: PWY-6955|MetaCyc: PWY-6998|MetaCyc: PWY-7018|MetaCyc: PWY-7025|MetaCyc: PWY-7127|MetaCyc: PWY-7250|MetaCyc: PWY-7419|MetaCyc: PWY-7450|MetaCyc: PWY-7511|MetaCyc: PWY-7529|MetaCyc: PWY-7706|MetaCyc: PWY-7719|MetaCyc: PWY-7735|MetaCyc: PWY-7737|Met…
tr|G3UWE9|G3UWE9_MOUSE	d58a5c8eab43a0f8388a92e48f8c32a0	133	Gene3D	G3DSA:3.40.50.10190	BRCT domain	8	111	2e-31	T	2025-04-08	IPR036420	BRCT domain superfamily	-	MetaCyc: PWY-5381|MetaCyc: PWY-5397|MetaCyc: PWY-5800|MetaCyc: PWY-6148|MetaCyc: PWY-6322|MetaCyc: PWY-6626|MetaCyc: PWY-6720|MetaCyc: PWY-6749|MetaCyc: PWY-6955|MetaCyc: PWY-6998|MetaCyc: PWY-7018|MetaCyc: PWY-7025|MetaCyc: PWY-7127|MetaCyc: PWY-7250|MetaCyc: PWY-7419|MetaCyc: PWY-7450|MetaCyc: PWY-7511|MetaCyc: PWY-7529|MetaCyc: PWY-7706|MetaCyc: PWY-7719|MetaCyc: PWY-7735|MetaCyc: PWY-7737|Met…
jgi|Suibr1|854635|estExt_fgenesh1_pm.C_200052	71b0904c071c29f136f594990584bae5	1281	SUPERFAMILY	SSF52113	BRCT domain	294	423	2.82e-21	T	2025-04-08	IPR036420	BRCT domain superfamily	-	MetaCyc: PWY-5381|MetaCyc: PWY-5397|MetaCyc: PWY-5800|MetaCyc: PWY-6148|MetaCyc: PWY-6322|MetaCyc: PWY-6626|MetaCyc: PWY-6720|MetaCyc: PWY-6749|MetaCyc: PWY-6955|MetaCyc: PWY-6998|MetaCyc: PWY-7018|MetaCyc: PWY-7025|MetaCyc: PWY-7127|MetaCyc: PWY-7250|MetaCyc: PWY-7419|MetaCyc: PWY-7450|MetaCyc: PWY-7511|MetaCyc: PWY-7529|MetaCyc: PWY-7706|MetaCyc: PWY-7719|MetaCyc: PWY-7735|MetaCyc: PWY-7737|Met…
tr|A0A0J9YWJ4|A0A0J9YWJ4_HUMAN	db0364f2a7cd867fc852021e73f14902	737	SUPERFAMILY	SSF52113	BRCT domain	548	662	3.05e-14	T	2025-04-08	IPR036420	BRCT domain superfamily	-	MetaCyc: PWY-5381|MetaCyc: PWY-5397|MetaCyc: PWY-5800|MetaCyc: PWY-6148|MetaCyc: PWY-6322|MetaCyc: PWY-6626|MetaCyc: PWY-6720|MetaCyc: PWY-6749|MetaCyc: PWY-6955|MetaCyc: PWY-6998|MetaCyc: PWY-7018|MetaCyc: PWY-7025|MetaCyc: PWY-7127|MetaCyc: PWY-7250|MetaCyc: PWY-7419|MetaCyc: PWY-7450|MetaCyc: PWY-7511|MetaCyc: PWY-7529|MetaCyc: PWY-7706|MetaCyc: PWY-7719|MetaCyc: PWY-7735|MetaCyc: PWY-7737|Met…
sp|Q8NEM0|MCPH1_HUMAN	fe79734ec052496507209237d7a5c3cb	835	ProSiteProfiles	PS50172	BRCT domain profile.	672	730	9.1666	T	2025-04-08	IPR001357	BRCT domain	-	MetaCyc: PWY-5381|MetaCyc: PWY-5397|MetaCyc: PWY-5800|MetaCyc: PWY-6148|MetaCyc: PWY-6322|MetaCyc: PWY-6626|MetaCyc: PWY-6720|MetaCyc: PWY-6749|MetaCyc: PWY-6955|MetaCyc: PWY-6998|MetaCyc: PWY-7018|MetaCyc: PWY-7025|MetaCyc: PWY-7127|MetaCyc: PWY-7250|MetaCyc: PWY-7419|MetaCyc: PWY-7450|MetaCyc: PWY-7511|MetaCyc: PWY-7529|MetaCyc: PWY-7706|MetaCyc: PWY-7719|MetaCyc: PWY-7735|MetaCyc: PWY-7737|Met…
jgi|Blatri_F986_2|432521|fgenesh1_kg.22_#_210_#_TRINITY_DN7047_c0_g1_i3	50a32fb567fe99f81087cf648967603f	375	ProSiteProfiles	PS50172	BRCT domain profile.	71	162	13.896	T	2025-04-08	IPR001357	BRCT domain	-	MetaCyc: PWY-5381|MetaCyc: PWY-5397|MetaCyc: PWY-5800|MetaCyc: PWY-6148|MetaCyc: PWY-6322|MetaCyc: PWY-6626|MetaCyc: PWY-6720|MetaCyc: PWY-6749|MetaCyc: PWY-6955|MetaCyc: PWY-6998|MetaCyc: PWY-7018|MetaCyc: PWY-7025|MetaCyc: PWY-7127|MetaCyc: PWY-7250|MetaCyc: PWY-7419|MetaCyc: PWY-7450|MetaCyc: PWY-7511|MetaCyc: PWY-7529|MetaCyc: PWY-7706|MetaCyc: PWY-7719|MetaCyc: PWY-7735|MetaCyc: PWY-7737|Met…
jgi|Rhimi59_2|1981007|estExt_fgenesh1_pm.C_180042	1f81d15e8c0d54c54a847475d21a9763	260	ProSiteProfiles	PS50172	BRCT domain profile.	163	253	16.5389	T	2025-04-08	IPR001357	BRCT domain	-	MetaCyc: PWY-5381|MetaCyc: PWY-5397|MetaCyc: PWY-5800|MetaCyc: PWY-6148|MetaCyc: PWY-6322|MetaCyc: PWY-6626|MetaCyc: PWY-6720|MetaCyc: PWY-6749|MetaCyc: PWY-6955|MetaCyc: PWY-6998|MetaCyc: PWY-7018|MetaCyc: PWY-7025|MetaCyc: PWY-7127|MetaCyc: PWY-7250|MetaCyc: PWY-7419|MetaCyc: PWY-7450|MetaCyc: PWY-7511|MetaCyc: PWY-7529|MetaCyc: PWY-7706|MetaCyc: PWY-7719|MetaCyc: PWY-7735|MetaCyc: PWY-7737|Met…
jgi|Basme2finSC|332966|estExt_fgenesh1_pg.C_130026	b365e191c3baecf86008bca790606175	685	SMART	SM00292	BRCT_7	579	672	0.017	T	2025-04-08	IPR001357	BRCT domain	-	MetaCyc: PWY-5381|MetaCyc: PWY-5397|MetaCyc: PWY-5800|MetaCyc: PWY-6148|MetaCyc: PWY-6322|MetaCyc: PWY-6626|MetaCyc: PWY-6720|MetaCyc: PWY-6749|MetaCyc: PWY-6955|MetaCyc: PWY-6998|MetaCyc: PWY-7018|MetaCyc: PWY-7025|MetaCyc: PWY-7127|MetaCyc: PWY-7250|MetaCyc: PWY-7419|MetaCyc: PWY-7450|MetaCyc: PWY-7511|MetaCyc: PWY-7529|MetaCyc: PWY-7706|MetaCyc: PWY-7719|MetaCyc: PWY-7735|MetaCyc: PWY-7737|Met…
jgi|Batde5|89222|GP3.047810	164e879c4552e9d79cecb20c3546d781	875	SUPERFAMILY	SSF52113	BRCT domain	4	117	2.11e-13	T	2025-04-08	IPR036420	BRCT domain superfamily	-	MetaCyc: PWY-5381|MetaCyc: PWY-5397|MetaCyc: PWY-5800|MetaCyc: PWY-6148|MetaCyc: PWY-6322|MetaCyc: PWY-6626|MetaCyc: PWY-6720|MetaCyc: PWY-6749|MetaCyc: PWY-6955|MetaCyc: PWY-6998|MetaCyc: PWY-7018|MetaCyc: PWY-7025|MetaCyc: PWY-7127|MetaCyc: PWY-7250|MetaCyc: PWY-7419|MetaCyc: PWY-7450|MetaCyc: PWY-7511|MetaCyc: PWY-7529|MetaCyc: PWY-7706|MetaCyc: PWY-7719|MetaCyc: PWY-7735|MetaCyc: PWY-7737|Met…
jgi|Spoumb1|534214|fgenesh1_pm.46_#_6	8547817d9bba5236cc108f2a45077506	205	Gene3D	G3DSA:3.40.50.10190	BRCT domain	107	205	1.1e-25	T	2025-04-08	IPR036420	BRCT domain superfamily	-	MetaCyc: PWY-5381|MetaCyc: PWY-5397|MetaCyc: PWY-5800|MetaCyc: PWY-6148|MetaCyc: PWY-6322|MetaCyc: PWY-6626|MetaCyc: PWY-6720|MetaCyc: PWY-6749|MetaCyc: PWY-6955|MetaCyc: PWY-6998|MetaCyc: PWY-7018|MetaCyc: PWY-7025|MetaCyc: PWY-7127|MetaCyc: PWY-7250|MetaCyc: PWY-7419|MetaCyc: PWY-7450|MetaCyc: PWY-7511|MetaCyc: PWY-7529|MetaCyc: PWY-7706|MetaCyc: PWY-7719|MetaCyc: PWY-7735|MetaCyc: PWY-7737|Met…
sp|Q9Y5B0|CTDP1_HUMAN	99252b158abeafc79ecc62609327249b	961	SUPERFAMILY	SSF52113	BRCT domain	616	730	5.38e-14	T	2025-04-08	IPR036420	BRCT domain superfamily	-	MetaCyc: PWY-5381|MetaCyc: PWY-5397|MetaCyc: PWY-5800|MetaCyc: PWY-6148|MetaCyc: PWY-6322|MetaCyc: PWY-6626|MetaCyc: PWY-6720|MetaCyc: PWY-6749|MetaCyc: PWY-6955|MetaCyc: PWY-6998|MetaCyc: PWY-7018|MetaCyc: PWY-7025|MetaCyc: PWY-7127|MetaCyc: PWY-7250|MetaCyc: PWY-7419|MetaCyc: PWY-7450|MetaCyc: PWY-7511|MetaCyc: PWY-7529|MetaCyc: PWY-7706|MetaCyc: PWY-7719|MetaCyc: PWY-7735|MetaCyc: PWY-7737|Met…
jgi|Pilumb1|723304|e_gw1.15.385.1	e63ba1f4751752d975ebcb49072a72f0	203	SMART	SM00292	BRCT_7	108	186	1.8e-11	T	2025-04-08	IPR001357	BRCT domain	-	MetaCyc: PWY-5381|MetaCyc: PWY-5397|MetaCyc: PWY-5800|MetaCyc: PWY-6148|MetaCyc: PWY-6322|MetaCyc: PWY-6626|MetaCyc: PWY-6720|MetaCyc: PWY-6749|MetaCyc: PWY-6955|MetaCyc: PWY-6998|MetaCyc: PWY-7018|MetaCyc: PWY-7025|MetaCyc: PWY-7127|MetaCyc: PWY-7250|MetaCyc: PWY-7419|MetaCyc: PWY-7450|MetaCyc: PWY-7511|MetaCyc: PWY-7529|MetaCyc: PWY-7706|MetaCyc: PWY-7719|MetaCyc: PWY-7735|MetaCyc: PWY-7737|Met…
jgi|Rhimi59_2|1919410|fgenesh1_kg.12_#_1105_#_c2993_g1_i2	8a8e2da3f40245a0d8dc4f2369585845	558	SUPERFAMILY	SSF52113	BRCT domain	77	136	4.36e-07	T	2025-04-08	IPR036420	BRCT domain superfamily	-	MetaCyc: PWY-5381|MetaCyc: PWY-5397|MetaCyc: PWY-5800|MetaCyc: PWY-6148|MetaCyc: PWY-6322|MetaCyc: PWY-6626|MetaCyc: PWY-6720|MetaCyc: PWY-6749|MetaCyc: PWY-6955|MetaCyc: PWY-6998|MetaCyc: PWY-7018|MetaCyc: PWY-7025|MetaCyc: PWY-7127|MetaCyc: PWY-7250|MetaCyc: PWY-7419|MetaCyc: PWY-7450|MetaCyc: PWY-7511|MetaCyc: PWY-7529|MetaCyc: PWY-7706|MetaCyc: PWY-7719|MetaCyc: PWY-7735|MetaCyc: PWY-7737|Met…
jgi|Pilumb1|234843|CE234842_9098	a5f76e0102105c24f9b6636f8ca1ebdb	954	Gene3D	G3DSA:3.40.50.10190	BRCT domain	64	153	3.4e-28	T	2025-04-08	IPR036420	BRCT domain superfamily	-	MetaCyc: PWY-5381|MetaCyc: PWY-5397|MetaCyc: PWY-5800|MetaCyc: PWY-6148|MetaCyc: PWY-6322|MetaCyc: PWY-6626|MetaCyc: PWY-6720|MetaCyc: PWY-6749|MetaCyc: PWY-6955|MetaCyc: PWY-6998|MetaCyc: PWY-7018|MetaCyc: PWY-7025|MetaCyc: PWY-7127|MetaCyc: PWY-7250|MetaCyc: PWY-7419|MetaCyc: PWY-7450|MetaCyc: PWY-7511|MetaCyc: PWY-7529|MetaCyc: PWY-7706|MetaCyc: PWY-7719|MetaCyc: PWY-7735|MetaCyc: PWY-7737|Met…
jgi|Absrep1|17168|CE17167_13212	339b511ae241b481ffd2d703c5a26188	629	Gene3D	G3DSA:3.40.50.10190	BRCT domain	409	523	2e-24	T	2025-04-08	IPR036420	BRCT domain superfamily	-	MetaCyc: PWY-5381|MetaCyc: PWY-5397|MetaCyc: PWY-5800|MetaCyc: PWY-6148|MetaCyc: PWY-6322|MetaCyc: PWY-6626|MetaCyc: PWY-6720|MetaCyc: PWY-6749|MetaCyc: PWY-6955|MetaCyc: PWY-6998|MetaCyc: PWY-7018|MetaCyc: PWY-7025|MetaCyc: PWY-7127|MetaCyc: PWY-7250|MetaCyc: PWY-7419|MetaCyc: PWY-7450|MetaCyc: PWY-7511|MetaCyc: PWY-7529|MetaCyc: PWY-7706|MetaCyc: PWY-7719|MetaCyc: PWY-7735|MetaCyc: PWY-7737|Met…
jgi|Pilumb1|120943|CE120942_2437	639edfe08d77d57f43c81139ab2d3b4a	513	ProSiteProfiles	PS50172	BRCT domain profile.	319	403	13.1449	T	2025-04-08	IPR001357	BRCT domain	-	MetaCyc: PWY-5381|MetaCyc: PWY-5397|MetaCyc: PWY-5800|MetaCyc: PWY-6148|MetaCyc: PWY-6322|MetaCyc: PWY-6626|MetaCyc: PWY-6720|MetaCyc: PWY-6749|MetaCyc: PWY-6955|MetaCyc: PWY-6998|MetaCyc: PWY-7018|MetaCyc: PWY-7025|MetaCyc: PWY-7127|MetaCyc: PWY-7250|MetaCyc: PWY-7419|MetaCyc: PWY-7450|MetaCyc: PWY-7511|MetaCyc: PWY-7529|MetaCyc: PWY-7706|MetaCyc: PWY-7719|MetaCyc: PWY-7735|MetaCyc: PWY-7737|Met…
jgi|Sakvas1|1424|SVAS_04291-R0	ac22ad8edddcd8c1cf7f17b539baeca7	1529	Gene3D	G3DSA:3.40.50.10190	BRCT domain	357	447	5.9e-25	T	2025-04-08	IPR036420	BRCT domain superfamily	-	MetaCyc: PWY-5381|MetaCyc: PWY-5397|MetaCyc: PWY-5800|MetaCyc: PWY-6148|MetaCyc: PWY-6322|MetaCyc: PWY-6626|MetaCyc: PWY-6720|MetaCyc: PWY-6749|MetaCyc: PWY-6955|MetaCyc: PWY-6998|MetaCyc: PWY-7018|MetaCyc: PWY-7025|MetaCyc: PWY-7127|MetaCyc: PWY-7250|MetaCyc: PWY-7419|MetaCyc: PWY-7450|MetaCyc: PWY-7511|MetaCyc: PWY-7529|MetaCyc: PWY-7706|MetaCyc: PWY-7719|MetaCyc: PWY-7735|MetaCyc: PWY-7737|Met…
sp|P18887|XRCC1_HUMAN	192665241860ab5cbace307bc990092f	633	SUPERFAMILY	SSF52113	BRCT domain	319	403	1.12e-21	T	2025-04-08	IPR036420	BRCT domain superfamily	-	MetaCyc: PWY-5381|MetaCyc: PWY-5397|MetaCyc: PWY-5800|MetaCyc: PWY-6148|MetaCyc: PWY-6322|MetaCyc: PWY-6626|MetaCyc: PWY-6720|MetaCyc: PWY-6749|MetaCyc: PWY-6955|MetaCyc: PWY-6998|MetaCyc: PWY-7018|MetaCyc: PWY-7025|MetaCyc: PWY-7127|MetaCyc: PWY-7250|MetaCyc: PWY-7419|MetaCyc: PWY-7450|MetaCyc: PWY-7511|MetaCyc: PWY-7529|MetaCyc: PWY-7706|MetaCyc: PWY-7719|MetaCyc: PWY-7735|MetaCyc: PWY-7737|Met…
sp|Q9H8V3|ECT2_HUMAN	48560beb738017f5468c94d47fe2d1f4	914	SMART	SM00292	BRCT_7	268	344	4.3e-10	T	2025-04-08	IPR001357	BRCT domain	-	MetaCyc: PWY-5381|MetaCyc: PWY-5397|MetaCyc: PWY-5800|MetaCyc: PWY-6148|MetaCyc: PWY-6322|MetaCyc: PWY-6626|MetaCyc: PWY-6720|MetaCyc: PWY-6749|MetaCyc: PWY-6955|MetaCyc: PWY-6998|MetaCyc: PWY-7018|MetaCyc: PWY-7025|MetaCyc: PWY-7127|MetaCyc: PWY-7250|MetaCyc: PWY-7419|MetaCyc: PWY-7450|MetaCyc: PWY-7511|MetaCyc: PWY-7529|MetaCyc: PWY-7706|MetaCyc: PWY-7719|MetaCyc: PWY-7735|MetaCyc: PWY-7737|Met…
tr|H0Y8B8|H0Y8B8_HUMAN	6db3f0cec63193ba682de8ae73dd0553	498	Gene3D	G3DSA:3.40.50.10190	BRCT domain	417	498	7.3e-24	T	2025-04-08	IPR036420	BRCT domain superfamily	-	MetaCyc: PWY-5381|MetaCyc: PWY-5397|MetaCyc: PWY-5800|MetaCyc: PWY-6148|MetaCyc: PWY-6322|MetaCyc: PWY-6626|MetaCyc: PWY-6720|MetaCyc: PWY-6749|MetaCyc: PWY-6955|MetaCyc: PWY-6998|MetaCyc: PWY-7018|MetaCyc: PWY-7025|MetaCyc: PWY-7127|MetaCyc: PWY-7250|MetaCyc: PWY-7419|MetaCyc: PWY-7450|MetaCyc: PWY-7511|MetaCyc: PWY-7529|MetaCyc: PWY-7706|MetaCyc: PWY-7719|MetaCyc: PWY-7735|MetaCyc: PWY-7737|Met…
jgi|Spoumb1|510632|fgenesh1_kg.34_#_229_#_TRINITY_DN7796_c2_g1_i7	3a7a6f6b2430680a6389dbb75a078a7f	487	Gene3D	G3DSA:3.40.50.10190	BRCT domain	234	333	6.2e-19	T	2025-04-08	IPR036420	BRCT domain superfamily	-	MetaCyc: PWY-5381|MetaCyc: PWY-5397|MetaCyc: PWY-5800|MetaCyc: PWY-6148|MetaCyc: PWY-6322|MetaCyc: PWY-6626|MetaCyc: PWY-6720|MetaCyc: PWY-6749|MetaCyc: PWY-6955|MetaCyc: PWY-6998|MetaCyc: PWY-7018|MetaCyc: PWY-7025|MetaCyc: PWY-7127|MetaCyc: PWY-7250|MetaCyc: PWY-7419|MetaCyc: PWY-7450|MetaCyc: PWY-7511|MetaCyc: PWY-7529|MetaCyc: PWY-7706|MetaCyc: PWY-7719|MetaCyc: PWY-7735|MetaCyc: PWY-7737|Met…
sp|Q99728|BARD1_HUMAN	f4c13cd6b9a5e2de54c580033277c63a	777	Gene3D	G3DSA:3.40.50.10190	BRCT domain	568	667	1.4e-28	T	2025-04-08	IPR036420	BRCT domain superfamily	-	MetaCyc: PWY-5381|MetaCyc: PWY-5397|MetaCyc: PWY-5800|MetaCyc: PWY-6148|MetaCyc: PWY-6322|MetaCyc: PWY-6626|MetaCyc: PWY-6720|MetaCyc: PWY-6749|MetaCyc: PWY-6955|MetaCyc: PWY-6998|MetaCyc: PWY-7018|MetaCyc: PWY-7025|MetaCyc: PWY-7127|MetaCyc: PWY-7250|MetaCyc: PWY-7419|MetaCyc: PWY-7450|MetaCyc: PWY-7511|MetaCyc: PWY-7529|MetaCyc: PWY-7706|MetaCyc: PWY-7719|MetaCyc: PWY-7735|MetaCyc: PWY-7737|Met…
jgi|Synrac1|487021|fgenesh1_kg.2_#_2637_#_Locus8226v1rpkm5.40	cf055c1eac44c5b5921794a06833b569	603	Gene3D	G3DSA:3.40.50.10190	BRCT domain	523	594	1.5e-09	T	2025-04-08	IPR036420	BRCT domain superfamily	-	MetaCyc: PWY-5381|MetaCyc: PWY-5397|MetaCyc: PWY-5800|MetaCyc: PWY-6148|MetaCyc: PWY-6322|MetaCyc: PWY-6626|MetaCyc: PWY-6720|MetaCyc: PWY-6749|MetaCyc: PWY-6955|MetaCyc: PWY-6998|MetaCyc: PWY-7018|MetaCyc: PWY-7025|MetaCyc: PWY-7127|MetaCyc: PWY-7250|MetaCyc: PWY-7419|MetaCyc: PWY-7450|MetaCyc: PWY-7511|MetaCyc: PWY-7529|MetaCyc: PWY-7706|MetaCyc: PWY-7719|MetaCyc: PWY-7735|MetaCyc: PWY-7737|Met…
jgi|Fusfu1|8782|FFUJ_06101m.01	21102400043cd81e11747e20ec83a35e	851	Gene3D	G3DSA:3.40.50.10190	BRCT domain	601	716	2.6e-23	T	2025-04-08	IPR036420	BRCT domain superfamily	-	MetaCyc: PWY-5381|MetaCyc: PWY-5397|MetaCyc: PWY-5800|MetaCyc: PWY-6148|MetaCyc: PWY-6322|MetaCyc: PWY-6626|MetaCyc: PWY-6720|MetaCyc: PWY-6749|MetaCyc: PWY-6955|MetaCyc: PWY-6998|MetaCyc: PWY-7018|MetaCyc: PWY-7025|MetaCyc: PWY-7127|MetaCyc: PWY-7250|MetaCyc: PWY-7419|MetaCyc: PWY-7450|MetaCyc: PWY-7511|MetaCyc: PWY-7529|MetaCyc: PWY-7706|MetaCyc: PWY-7719|MetaCyc: PWY-7735|MetaCyc: PWY-7737|Met…
tr|B7ZA85|B7ZA85_HUMAN	c7c1f030dabbda3a6b5087b2a4212334	572	Gene3D	G3DSA:3.40.50.10190	BRCT domain	496	572	4.7e-22	T	2025-04-08	IPR036420	BRCT domain superfamily	-	MetaCyc: PWY-5381|MetaCyc: PWY-5397|MetaCyc: PWY-5800|MetaCyc: PWY-6148|MetaCyc: PWY-6322|MetaCyc: PWY-6626|MetaCyc: PWY-6720|MetaCyc: PWY-6749|MetaCyc: PWY-6955|MetaCyc: PWY-6998|MetaCyc: PWY-7018|MetaCyc: PWY-7025|MetaCyc: PWY-7127|MetaCyc: PWY-7250|MetaCyc: PWY-7419|MetaCyc: PWY-7450|MetaCyc: PWY-7511|MetaCyc: PWY-7529|MetaCyc: PWY-7706|MetaCyc: PWY-7719|MetaCyc: PWY-7735|MetaCyc: PWY-7737|Met…
jgi|Basme2finSC|280588|estExt_Genewise1Plus.C_1160070	9b5780fced194c475f20124f37d95296	706	Gene3D	G3DSA:3.40.50.10190	BRCT domain	405	494	4.8e-28	T	2025-04-08	IPR036420	BRCT domain superfamily	-	MetaCyc: PWY-5381|MetaCyc: PWY-5397|MetaCyc: PWY-5800|MetaCyc: PWY-6148|MetaCyc: PWY-6322|MetaCyc: PWY-6626|MetaCyc: PWY-6720|MetaCyc: PWY-6749|MetaCyc: PWY-6955|MetaCyc: PWY-6998|MetaCyc: PWY-7018|MetaCyc: PWY-7025|MetaCyc: PWY-7127|MetaCyc: PWY-7250|MetaCyc: PWY-7419|MetaCyc: PWY-7450|MetaCyc: PWY-7511|MetaCyc: PWY-7529|MetaCyc: PWY-7706|MetaCyc: PWY-7719|MetaCyc: PWY-7735|MetaCyc: PWY-7737|Met…
sp|Q7TSG2|CTDP1_MOUSE	5e7168d434996517ec4856d7ac398c4b	960	SUPERFAMILY	SSF52113	BRCT domain	606	718	1.06e-13	T	2025-04-08	IPR036420	BRCT domain superfamily	-	MetaCyc: PWY-5381|MetaCyc: PWY-5397|MetaCyc: PWY-5800|MetaCyc: PWY-6148|MetaCyc: PWY-6322|MetaCyc: PWY-6626|MetaCyc: PWY-6720|MetaCyc: PWY-6749|MetaCyc: PWY-6955|MetaCyc: PWY-6998|MetaCyc: PWY-7018|MetaCyc: PWY-7025|MetaCyc: PWY-7127|MetaCyc: PWY-7250|MetaCyc: PWY-7419|MetaCyc: PWY-7450|MetaCyc: PWY-7511|MetaCyc: PWY-7529|MetaCyc: PWY-7706|MetaCyc: PWY-7719|MetaCyc: PWY-7735|MetaCyc: PWY-7737|Met…
jgi|Spipu1|4750|SPPG_08441T0	eaee8bb7e86965c94f097bf67b00c8e2	267	ProSiteProfiles	PS50172	BRCT domain profile.	166	255	13.0336	T	2025-04-08	IPR001357	BRCT domain	-	MetaCyc: PWY-5381|MetaCyc: PWY-5397|MetaCyc: PWY-5800|MetaCyc: PWY-6148|MetaCyc: PWY-6322|MetaCyc: PWY-6626|MetaCyc: PWY-6720|MetaCyc: PWY-6749|MetaCyc: PWY-6955|MetaCyc: PWY-6998|MetaCyc: PWY-7018|MetaCyc: PWY-7025|MetaCyc: PWY-7127|MetaCyc: PWY-7250|MetaCyc: PWY-7419|MetaCyc: PWY-7450|MetaCyc: PWY-7511|MetaCyc: PWY-7529|MetaCyc: PWY-7706|MetaCyc: PWY-7719|MetaCyc: PWY-7735|MetaCyc: PWY-7737|Met…
jgi|Amamu1|171882|fgenesh1_kg.154_#_1_#_Locus9162v1rpkm16.83	20e1fecf99fed264fea2acc1a968e30b	1091	Gene3D	G3DSA:3.40.50.10190	BRCT domain	89	181	2.5e-16	T	2025-04-08	IPR036420	BRCT domain superfamily	-	MetaCyc: PWY-5381|MetaCyc: PWY-5397|MetaCyc: PWY-5800|MetaCyc: PWY-6148|MetaCyc: PWY-6322|MetaCyc: PWY-6626|MetaCyc: PWY-6720|MetaCyc: PWY-6749|MetaCyc: PWY-6955|MetaCyc: PWY-6998|MetaCyc: PWY-7018|MetaCyc: PWY-7025|MetaCyc: PWY-7127|MetaCyc: PWY-7250|MetaCyc: PWY-7419|MetaCyc: PWY-7450|MetaCyc: PWY-7511|MetaCyc: PWY-7529|MetaCyc: PWY-7706|MetaCyc: PWY-7719|MetaCyc: PWY-7735|MetaCyc: PWY-7737|Met…
jgi|Amamu1|70556|e_gw1.6.381.1	4a8581fb1b11762c3d50413bad6ba010	354	ProSiteProfiles	PS50172	BRCT domain profile.	183	277	13.5065	T	2025-04-08	IPR001357	BRCT domain	-	MetaCyc: PWY-5381|MetaCyc: PWY-5397|MetaCyc: PWY-5800|MetaCyc: PWY-6148|MetaCyc: PWY-6322|MetaCyc: PWY-6626|MetaCyc: PWY-6720|MetaCyc: PWY-6749|MetaCyc: PWY-6955|MetaCyc: PWY-6998|MetaCyc: PWY-7018|MetaCyc: PWY-7025|MetaCyc: PWY-7127|MetaCyc: PWY-7250|MetaCyc: PWY-7419|MetaCyc: PWY-7450|MetaCyc: PWY-7511|MetaCyc: PWY-7529|MetaCyc: PWY-7706|MetaCyc: PWY-7719|MetaCyc: PWY-7735|MetaCyc: PWY-7737|Met…
jgi|Orpsp1_1|1179535|evm.model.c7180000069754.1	71cc76d52728e332210c9e99bbe4bca8	75	SUPERFAMILY	SSF52113	BRCT domain	3	74	3.01e-15	T	2025-04-08	IPR036420	BRCT domain superfamily	-	MetaCyc: PWY-5381|MetaCyc: PWY-5397|MetaCyc: PWY-5800|MetaCyc: PWY-6148|MetaCyc: PWY-6322|MetaCyc: PWY-6626|MetaCyc: PWY-6720|MetaCyc: PWY-6749|MetaCyc: PWY-6955|MetaCyc: PWY-6998|MetaCyc: PWY-7018|MetaCyc: PWY-7025|MetaCyc: PWY-7127|MetaCyc: PWY-7250|MetaCyc: PWY-7419|MetaCyc: PWY-7450|MetaCyc: PWY-7511|MetaCyc: PWY-7529|MetaCyc: PWY-7706|MetaCyc: PWY-7719|MetaCyc: PWY-7735|MetaCyc: PWY-7737|Met…
jgi|Cocim1|8309|CIMG_12339T0	6f0d2fa96008c5a2092dd4ded71a6478	818	SUPERFAMILY	SSF52113	BRCT domain	419	509	4.84e-19	T	2025-04-08	IPR036420	BRCT domain superfamily	-	MetaCyc: PWY-5381|MetaCyc: PWY-5397|MetaCyc: PWY-5800|MetaCyc: PWY-6148|MetaCyc: PWY-6322|MetaCyc: PWY-6626|MetaCyc: PWY-6720|MetaCyc: PWY-6749|MetaCyc: PWY-6955|MetaCyc: PWY-6998|MetaCyc: PWY-7018|MetaCyc: PWY-7025|MetaCyc: PWY-7127|MetaCyc: PWY-7250|MetaCyc: PWY-7419|MetaCyc: PWY-7450|MetaCyc: PWY-7511|MetaCyc: PWY-7529|MetaCyc: PWY-7706|MetaCyc: PWY-7719|MetaCyc: PWY-7735|MetaCyc: PWY-7737|Met…
tr|Q7JUM5|Q7JUM5_DROME	b623fa6ced33e3ff45903b584a491b97	826	Gene3D	G3DSA:3.40.50.10190	BRCT domain	180	275	7.4e-25	T	2025-04-08	IPR036420	BRCT domain superfamily	-	MetaCyc: PWY-5381|MetaCyc: PWY-5397|MetaCyc: PWY-5800|MetaCyc: PWY-6148|MetaCyc: PWY-6322|MetaCyc: PWY-6626|MetaCyc: PWY-6720|MetaCyc: PWY-6749|MetaCyc: PWY-6955|MetaCyc: PWY-6998|MetaCyc: PWY-7018|MetaCyc: PWY-7025|MetaCyc: PWY-7127|MetaCyc: PWY-7250|MetaCyc: PWY-7419|MetaCyc: PWY-7450|MetaCyc: PWY-7511|MetaCyc: PWY-7529|MetaCyc: PWY-7706|MetaCyc: PWY-7719|MetaCyc: PWY-7735|MetaCyc: PWY-7737|Met…
jgi|Aspnid1|1112|AN8710	4c2787537fdd0f583f2ff50c8049702d	425	SMART	SM00292	BRCT_7	165	241	2.4e-06	T	2025-04-08	IPR001357	BRCT domain	-	MetaCyc: PWY-5381|MetaCyc: PWY-5397|MetaCyc: PWY-5800|MetaCyc: PWY-6148|MetaCyc: PWY-6322|MetaCyc: PWY-6626|MetaCyc: PWY-6720|MetaCyc: PWY-6749|MetaCyc: PWY-6955|MetaCyc: PWY-6998|MetaCyc: PWY-7018|MetaCyc: PWY-7025|MetaCyc: PWY-7127|MetaCyc: PWY-7250|MetaCyc: PWY-7419|MetaCyc: PWY-7450|MetaCyc: PWY-7511|MetaCyc: PWY-7529|MetaCyc: PWY-7706|MetaCyc: PWY-7719|MetaCyc: PWY-7735|MetaCyc: PWY-7737|Met…
jgi|Cormi1|1151|CCM_01154m.01	b0107123083959ecace5a2ee12ea9de7	780	Gene3D	G3DSA:3.40.50.10190	BRCT domain	497	588	3.1e-25	T	2025-04-08	IPR036420	BRCT domain superfamily	-	MetaCyc: PWY-5381|MetaCyc: PWY-5397|MetaCyc: PWY-5800|MetaCyc: PWY-6148|MetaCyc: PWY-6322|MetaCyc: PWY-6626|MetaCyc: PWY-6720|MetaCyc: PWY-6749|MetaCyc: PWY-6955|MetaCyc: PWY-6998|MetaCyc: PWY-7018|MetaCyc: PWY-7025|MetaCyc: PWY-7127|MetaCyc: PWY-7250|MetaCyc: PWY-7419|MetaCyc: PWY-7450|MetaCyc: PWY-7511|MetaCyc: PWY-7529|MetaCyc: PWY-7706|MetaCyc: PWY-7719|MetaCyc: PWY-7735|MetaCyc: PWY-7737|Met…
jgi|Anasp1|285317|gm1.11583_g	d6e18d457f575bc331d04abef49f79ba	155	ProSiteProfiles	PS50172	BRCT domain profile.	1	75	17.4013	T	2025-04-08	IPR001357	BRCT domain	-	MetaCyc: PWY-5381|MetaCyc: PWY-5397|MetaCyc: PWY-5800|MetaCyc: PWY-6148|MetaCyc: PWY-6322|MetaCyc: PWY-6626|MetaCyc: PWY-6720|MetaCyc: PWY-6749|MetaCyc: PWY-6955|MetaCyc: PWY-6998|MetaCyc: PWY-7018|MetaCyc: PWY-7025|MetaCyc: PWY-7127|MetaCyc: PWY-7250|MetaCyc: PWY-7419|MetaCyc: PWY-7450|MetaCyc: PWY-7511|MetaCyc: PWY-7529|MetaCyc: PWY-7706|MetaCyc: PWY-7719|MetaCyc: PWY-7735|MetaCyc: PWY-7737|Met…
jgi|Pirfi3|586704|fgenesh2_kg.53_#_65_#_Locus4215v1rpkm5.33	43734d813b3207b09e54d8f233b1281b	1396	SUPERFAMILY	SSF52113	BRCT domain	268	364	4.84e-16	T	2025-04-08	IPR036420	BRCT domain superfamily	-	MetaCyc: PWY-5381|MetaCyc: PWY-5397|MetaCyc: PWY-5800|MetaCyc: PWY-6148|MetaCyc: PWY-6322|MetaCyc: PWY-6626|MetaCyc: PWY-6720|MetaCyc: PWY-6749|MetaCyc: PWY-6955|MetaCyc: PWY-6998|MetaCyc: PWY-7018|MetaCyc: PWY-7025|MetaCyc: PWY-7127|MetaCyc: PWY-7250|MetaCyc: PWY-7419|MetaCyc: PWY-7450|MetaCyc: PWY-7511|MetaCyc: PWY-7529|MetaCyc: PWY-7706|MetaCyc: PWY-7719|MetaCyc: PWY-7735|MetaCyc: PWY-7737|Met…
jgi|Rhimi59_2|1910024|fgenesh1_kg.8_#_2709_#_TRINITY_DN1035_c1_g1_i1	7fcfcdd8b2034a2fc8751dc57bfff455	311	ProSiteProfiles	PS50172	BRCT domain profile.	63	155	12.6441	T	2025-04-08	IPR001357	BRCT domain	-	MetaCyc: PWY-5381|MetaCyc: PWY-5397|MetaCyc: PWY-5800|MetaCyc: PWY-6148|MetaCyc: PWY-6322|MetaCyc: PWY-6626|MetaCyc: PWY-6720|MetaCyc: PWY-6749|MetaCyc: PWY-6955|MetaCyc: PWY-6998|MetaCyc: PWY-7018|MetaCyc: PWY-7025|MetaCyc: PWY-7127|MetaCyc: PWY-7250|MetaCyc: PWY-7419|MetaCyc: PWY-7450|MetaCyc: PWY-7511|MetaCyc: PWY-7529|MetaCyc: PWY-7706|MetaCyc: PWY-7719|MetaCyc: PWY-7735|MetaCyc: PWY-7737|Met…
tr|Q9U7D8|Q9U7D8_DROME	08d2fc6df4ce90a3bf0582761208aac8	853	Gene3D	G3DSA:3.40.50.10190	BRCT domain	15	111	1.6e-22	T	2025-04-08	IPR036420	BRCT domain superfamily	-	MetaCyc: PWY-5381|MetaCyc: PWY-5397|MetaCyc: PWY-5800|MetaCyc: PWY-6148|MetaCyc: PWY-6322|MetaCyc: PWY-6626|MetaCyc: PWY-6720|MetaCyc: PWY-6749|MetaCyc: PWY-6955|MetaCyc: PWY-6998|MetaCyc: PWY-7018|MetaCyc: PWY-7025|MetaCyc: PWY-7127|MetaCyc: PWY-7250|MetaCyc: PWY-7419|MetaCyc: PWY-7450|MetaCyc: PWY-7511|MetaCyc: PWY-7529|MetaCyc: PWY-7706|MetaCyc: PWY-7719|MetaCyc: PWY-7735|MetaCyc: PWY-7737|Met…
jgi|Fusfu1|12295|FFUJ_09599m.01	da9ce08b3a79737c3c28f0fdb758ffd7	984	Gene3D	G3DSA:3.40.50.10190	BRCT domain	884	983	1.7e-14	T	2025-04-08	IPR036420	BRCT domain superfamily	-	MetaCyc: PWY-5381|MetaCyc: PWY-5397|MetaCyc: PWY-5800|MetaCyc: PWY-6148|MetaCyc: PWY-6322|MetaCyc: PWY-6626|MetaCyc: PWY-6720|MetaCyc: PWY-6749|MetaCyc: PWY-6955|MetaCyc: PWY-6998|MetaCyc: PWY-7018|MetaCyc: PWY-7025|MetaCyc: PWY-7127|MetaCyc: PWY-7250|MetaCyc: PWY-7419|MetaCyc: PWY-7450|MetaCyc: PWY-7511|MetaCyc: PWY-7529|MetaCyc: PWY-7706|MetaCyc: PWY-7719|MetaCyc: PWY-7735|MetaCyc: PWY-7737|Met…
jgi|Entmai1|682208|fgenesh1_kg.Chr_17_#_4189_#_TRINITY_DN418_c0_g1_i3	943848e7fbcb0efc7bb2a8722b0c28d5	260	SUPERFAMILY	SSF52113	BRCT domain	168	255	7.85e-16	T	2025-04-08	IPR036420	BRCT domain superfamily	-	MetaCyc: PWY-5381|MetaCyc: PWY-5397|MetaCyc: PWY-5800|MetaCyc: PWY-6148|MetaCyc: PWY-6322|MetaCyc: PWY-6626|MetaCyc: PWY-6720|MetaCyc: PWY-6749|MetaCyc: PWY-6955|MetaCyc: PWY-6998|MetaCyc: PWY-7018|MetaCyc: PWY-7025|MetaCyc: PWY-7127|MetaCyc: PWY-7250|MetaCyc: PWY-7419|MetaCyc: PWY-7450|MetaCyc: PWY-7511|MetaCyc: PWY-7529|MetaCyc: PWY-7706|MetaCyc: PWY-7719|MetaCyc: PWY-7735|MetaCyc: PWY-7737|Met…
jgi|Zoorad1|479787|fgenesh1_kg.994_#_43_#_TRINITY_DN8458_c4_g10_i2	83a0ebcec6b3456ed915b843114ebb9b	244	ProSiteProfiles	PS50172	BRCT domain profile.	97	190	15.7321	T	2025-04-08	IPR001357	BRCT domain	-	MetaCyc: PWY-5381|MetaCyc: PWY-5397|MetaCyc: PWY-5800|MetaCyc: PWY-6148|MetaCyc: PWY-6322|MetaCyc: PWY-6626|MetaCyc: PWY-6720|MetaCyc: PWY-6749|MetaCyc: PWY-6955|MetaCyc: PWY-6998|MetaCyc: PWY-7018|MetaCyc: PWY-7025|MetaCyc: PWY-7127|MetaCyc: PWY-7250|MetaCyc: PWY-7419|MetaCyc: PWY-7450|MetaCyc: PWY-7511|MetaCyc: PWY-7529|MetaCyc: PWY-7706|MetaCyc: PWY-7719|MetaCyc: PWY-7735|MetaCyc: PWY-7737|Met…
sp|Q9R207|NBN_MOUSE	c45232cf4dd7db3ec6623b9f4aa11259	751	SUPERFAMILY	SSF52113	BRCT domain	114	183	1.47e-09	T	2025-04-08	IPR036420	BRCT domain superfamily	-	MetaCyc: PWY-5381|MetaCyc: PWY-5397|MetaCyc: PWY-5800|MetaCyc: PWY-6148|MetaCyc: PWY-6322|MetaCyc: PWY-6626|MetaCyc: PWY-6720|MetaCyc: PWY-6749|MetaCyc: PWY-6955|MetaCyc: PWY-6998|MetaCyc: PWY-7018|MetaCyc: PWY-7025|MetaCyc: PWY-7127|MetaCyc: PWY-7250|MetaCyc: PWY-7419|MetaCyc: PWY-7450|MetaCyc: PWY-7511|MetaCyc: PWY-7529|MetaCyc: PWY-7706|MetaCyc: PWY-7719|MetaCyc: PWY-7735|MetaCyc: PWY-7737|Met…
jgi|Anasp1|264171|estExt_fgenesh1_pg.C_70038	9378a8559d6677100a71aa7a4667ccd7	1369	ProSiteProfiles	PS50172	BRCT domain profile.	537	628	20.1555	T	2025-04-08	IPR001357	BRCT domain	-	MetaCyc: PWY-5381|MetaCyc: PWY-5397|MetaCyc: PWY-5800|MetaCyc: PWY-6148|MetaCyc: PWY-6322|MetaCyc: PWY-6626|MetaCyc: PWY-6720|MetaCyc: PWY-6749|MetaCyc: PWY-6955|MetaCyc: PWY-6998|MetaCyc: PWY-7018|MetaCyc: PWY-7025|MetaCyc: PWY-7127|MetaCyc: PWY-7250|MetaCyc: PWY-7419|MetaCyc: PWY-7450|MetaCyc: PWY-7511|MetaCyc: PWY-7529|MetaCyc: PWY-7706|MetaCyc: PWY-7719|MetaCyc: PWY-7735|MetaCyc: PWY-7737|Met…
jgi|Batde5|87455|GP3.030140	151e64c8b560fe18ea6e99368cf6b36b	786	Gene3D	G3DSA:3.40.50.10190	BRCT domain	292	356	3.6e-10	T	2025-04-08	IPR036420	BRCT domain superfamily	-	MetaCyc: PWY-5381|MetaCyc: PWY-5397|MetaCyc: PWY-5800|MetaCyc: PWY-6148|MetaCyc: PWY-6322|MetaCyc: PWY-6626|MetaCyc: PWY-6720|MetaCyc: PWY-6749|MetaCyc: PWY-6955|MetaCyc: PWY-6998|MetaCyc: PWY-7018|MetaCyc: PWY-7025|MetaCyc: PWY-7127|MetaCyc: PWY-7250|MetaCyc: PWY-7419|MetaCyc: PWY-7450|MetaCyc: PWY-7511|MetaCyc: PWY-7529|MetaCyc: PWY-7706|MetaCyc: PWY-7719|MetaCyc: PWY-7735|MetaCyc: PWY-7737|Met…
jgi|Spipu1|2800|SPPG_07441T0	7cdb87ddfe1f0823ce8bed476d5b6b56	189	Gene3D	G3DSA:3.40.50.10190	BRCT domain	57	168	4.2e-23	T	2025-04-08	IPR036420	BRCT domain superfamily	-	MetaCyc: PWY-5381|MetaCyc: PWY-5397|MetaCyc: PWY-5800|MetaCyc: PWY-6148|MetaCyc: PWY-6322|MetaCyc: PWY-6626|MetaCyc: PWY-6720|MetaCyc: PWY-6749|MetaCyc: PWY-6955|MetaCyc: PWY-6998|MetaCyc: PWY-7018|MetaCyc: PWY-7025|MetaCyc: PWY-7127|MetaCyc: PWY-7250|MetaCyc: PWY-7419|MetaCyc: PWY-7450|MetaCyc: PWY-7511|MetaCyc: PWY-7529|MetaCyc: PWY-7706|MetaCyc: PWY-7719|MetaCyc: PWY-7735|MetaCyc: PWY-7737|Met…
sp|O70445|BARD1_MOUSE	91f9ffd11bcb51a4911f9f1ac38da94c	765	Gene3D	G3DSA:3.40.50.10190	BRCT domain	556	655	3.8e-28	T	2025-04-08	IPR036420	BRCT domain superfamily	-	MetaCyc: PWY-5381|MetaCyc: PWY-5397|MetaCyc: PWY-5800|MetaCyc: PWY-6148|MetaCyc: PWY-6322|MetaCyc: PWY-6626|MetaCyc: PWY-6720|MetaCyc: PWY-6749|MetaCyc: PWY-6955|MetaCyc: PWY-6998|MetaCyc: PWY-7018|MetaCyc: PWY-7025|MetaCyc: PWY-7127|MetaCyc: PWY-7250|MetaCyc: PWY-7419|MetaCyc: PWY-7450|MetaCyc: PWY-7511|MetaCyc: PWY-7529|MetaCyc: PWY-7706|MetaCyc: PWY-7719|MetaCyc: PWY-7735|MetaCyc: PWY-7737|Met…
jgi|Fusfu1|11129|FFUJ_12393m.01	245ef3e46dc500557dbaba416b3d16bc	769	SMART	SM00292	BRCT_7	497	580	4.1e-08	T	2025-04-08	IPR001357	BRCT domain	-	MetaCyc: PWY-5381|MetaCyc: PWY-5397|MetaCyc: PWY-5800|MetaCyc: PWY-6148|MetaCyc: PWY-6322|MetaCyc: PWY-6626|MetaCyc: PWY-6720|MetaCyc: PWY-6749|MetaCyc: PWY-6955|MetaCyc: PWY-6998|MetaCyc: PWY-7018|MetaCyc: PWY-7025|MetaCyc: PWY-7127|MetaCyc: PWY-7250|MetaCyc: PWY-7419|MetaCyc: PWY-7450|MetaCyc: PWY-7511|MetaCyc: PWY-7529|MetaCyc: PWY-7706|MetaCyc: PWY-7719|MetaCyc: PWY-7735|MetaCyc: PWY-7737|Met…
jgi|Basme2finSC|409078|estExt_Genemark1.C_3010013	9482c4f2f55cd0e7dd0eb3b37e018407	432	SMART	SM00292	BRCT_7	341	423	0.067	T	2025-04-08	IPR001357	BRCT domain	-	MetaCyc: PWY-5381|MetaCyc: PWY-5397|MetaCyc: PWY-5800|MetaCyc: PWY-6148|MetaCyc: PWY-6322|MetaCyc: PWY-6626|MetaCyc: PWY-6720|MetaCyc: PWY-6749|MetaCyc: PWY-6955|MetaCyc: PWY-6998|MetaCyc: PWY-7018|MetaCyc: PWY-7025|MetaCyc: PWY-7127|MetaCyc: PWY-7250|MetaCyc: PWY-7419|MetaCyc: PWY-7450|MetaCyc: PWY-7511|MetaCyc: PWY-7529|MetaCyc: PWY-7706|MetaCyc: PWY-7719|MetaCyc: PWY-7735|MetaCyc: PWY-7737|Met…
tr|A5YTR9|A5YTR9_DROME	0cd0d51061cac34c8d5212864bbc05d5	981	ProSiteProfiles	PS50172	BRCT domain profile.	780	838	12.7832	T	2025-04-08	IPR001357	BRCT domain	-	MetaCyc: PWY-5381|MetaCyc: PWY-5397|MetaCyc: PWY-5800|MetaCyc: PWY-6148|MetaCyc: PWY-6322|MetaCyc: PWY-6626|MetaCyc: PWY-6720|MetaCyc: PWY-6749|MetaCyc: PWY-6955|MetaCyc: PWY-6998|MetaCyc: PWY-7018|MetaCyc: PWY-7025|MetaCyc: PWY-7127|MetaCyc: PWY-7250|MetaCyc: PWY-7419|MetaCyc: PWY-7450|MetaCyc: PWY-7511|MetaCyc: PWY-7529|MetaCyc: PWY-7706|MetaCyc: PWY-7719|MetaCyc: PWY-7735|MetaCyc: PWY-7737|Met…
jgi|Gervar1|128128|CE128127_3697	91b6ca39f4a0fa40ae566da980154602	654	Gene3D	G3DSA:3.40.50.10190	BRCT domain	82	176	2.4e-15	T	2025-04-08	IPR036420	BRCT domain superfamily	-	MetaCyc: PWY-5381|MetaCyc: PWY-5397|MetaCyc: PWY-5800|MetaCyc: PWY-6148|MetaCyc: PWY-6322|MetaCyc: PWY-6626|MetaCyc: PWY-6720|MetaCyc: PWY-6749|MetaCyc: PWY-6955|MetaCyc: PWY-6998|MetaCyc: PWY-7018|MetaCyc: PWY-7025|MetaCyc: PWY-7127|MetaCyc: PWY-7250|MetaCyc: PWY-7419|MetaCyc: PWY-7450|MetaCyc: PWY-7511|MetaCyc: PWY-7529|MetaCyc: PWY-7706|MetaCyc: PWY-7719|MetaCyc: PWY-7735|MetaCyc: PWY-7737|Met…
jgi|Spoumb1|57936|CE57935_416	aa3c2bc1e53b55068d695d67397c2958	165	PANTHER	PTHR13763	BREAST CANCER TYPE 1 SUSCEPTIBILITY PROTEIN BRCA1	6	164	1e-18	T	2025-04-08	IPR031099	BRCA1-associated	GO:0006281|GO:0006974	MetaCyc: PWY-7511|Reactome: R-HSA-1221632|Reactome: R-HSA-3108214|Reactome: R-HSA-5685938|Reactome: R-HSA-5685942|Reactome: R-HSA-5689901|Reactome: R-HSA-5693554|Reactome: R-HSA-5693565|Reactome: R-HSA-5693568|Reactome: R-HSA-5693571|Reactome: R-HSA-5693579|Reactome: R-HSA-5693607|Reactome: R-HSA-5693616|Reactome: R-HSA-6796648|Reactome: R-HSA-6804756|Reactome: R-HSA-69473|Reactome: R-HSA-8953750…
sp|E9PYK3|PARP4_MOUSE	f51acae175f85087fddfbaaab49bdd7d	1969	SMART	SM00292	BRCT_7	3	84	7.5e-09	T	2025-04-08	IPR001357	BRCT domain	-	MetaCyc: PWY-5381|MetaCyc: PWY-5397|MetaCyc: PWY-5800|MetaCyc: PWY-6148|MetaCyc: PWY-6322|MetaCyc: PWY-6626|MetaCyc: PWY-6720|MetaCyc: PWY-6749|MetaCyc: PWY-6955|MetaCyc: PWY-6998|MetaCyc: PWY-7018|MetaCyc: PWY-7025|MetaCyc: PWY-7127|MetaCyc: PWY-7250|MetaCyc: PWY-7419|MetaCyc: PWY-7450|MetaCyc: PWY-7511|MetaCyc: PWY-7529|MetaCyc: PWY-7706|MetaCyc: PWY-7719|MetaCyc: PWY-7735|MetaCyc: PWY-7737|Met…
jgi|Spipu1|6188|SPPG_02666T0	5c3c57fd715a583c56fe68eab545b3f0	539	SUPERFAMILY	SSF52113	BRCT domain	478	528	4.58e-05	T	2025-04-08	IPR036420	BRCT domain superfamily	-	MetaCyc: PWY-5381|MetaCyc: PWY-5397|MetaCyc: PWY-5800|MetaCyc: PWY-6148|MetaCyc: PWY-6322|MetaCyc: PWY-6626|MetaCyc: PWY-6720|MetaCyc: PWY-6749|MetaCyc: PWY-6955|MetaCyc: PWY-6998|MetaCyc: PWY-7018|MetaCyc: PWY-7025|MetaCyc: PWY-7127|MetaCyc: PWY-7250|MetaCyc: PWY-7419|MetaCyc: PWY-7450|MetaCyc: PWY-7511|MetaCyc: PWY-7529|MetaCyc: PWY-7706|MetaCyc: PWY-7719|MetaCyc: PWY-7735|MetaCyc: PWY-7737|Met…
jgi|Zoorad1|443049|fgenesh1_kg.70_#_87_#_TRINITY_DN8458_c4_g10_i2	4d2409f9d31bdb02f664a79e8c78d731	243	ProSiteProfiles	PS50172	BRCT domain profile.	97	190	15.7321	T	2025-04-08	IPR001357	BRCT domain	-	MetaCyc: PWY-5381|MetaCyc: PWY-5397|MetaCyc: PWY-5800|MetaCyc: PWY-6148|MetaCyc: PWY-6322|MetaCyc: PWY-6626|MetaCyc: PWY-6720|MetaCyc: PWY-6749|MetaCyc: PWY-6955|MetaCyc: PWY-6998|MetaCyc: PWY-7018|MetaCyc: PWY-7025|MetaCyc: PWY-7127|MetaCyc: PWY-7250|MetaCyc: PWY-7419|MetaCyc: PWY-7450|MetaCyc: PWY-7511|MetaCyc: PWY-7529|MetaCyc: PWY-7706|MetaCyc: PWY-7719|MetaCyc: PWY-7735|MetaCyc: PWY-7737|Met…
jgi|Zoorad1|479746|fgenesh1_kg.994_#_2_#_TRINITY_DN8458_c4_g10_i2	4d2409f9d31bdb02f664a79e8c78d731	243	ProSiteProfiles	PS50172	BRCT domain profile.	97	190	15.7321	T	2025-04-08	IPR001357	BRCT domain	-	MetaCyc: PWY-5381|MetaCyc: PWY-5397|MetaCyc: PWY-5800|MetaCyc: PWY-6148|MetaCyc: PWY-6322|MetaCyc: PWY-6626|MetaCyc: PWY-6720|MetaCyc: PWY-6749|MetaCyc: PWY-6955|MetaCyc: PWY-6998|MetaCyc: PWY-7018|MetaCyc: PWY-7025|MetaCyc: PWY-7127|MetaCyc: PWY-7250|MetaCyc: PWY-7419|MetaCyc: PWY-7450|MetaCyc: PWY-7511|MetaCyc: PWY-7529|MetaCyc: PWY-7706|MetaCyc: PWY-7719|MetaCyc: PWY-7735|MetaCyc: PWY-7737|Met…
tr|A0A2R8Y7V5|A0A2R8Y7V5_HUMAN	4e69585b7e61b76ad6a2a364a80cc134	659	ProSiteProfiles	PS50172	BRCT domain profile.	552	651	16.4833	T	2025-04-08	IPR001357	BRCT domain	-	MetaCyc: PWY-5381|MetaCyc: PWY-5397|MetaCyc: PWY-5800|MetaCyc: PWY-6148|MetaCyc: PWY-6322|MetaCyc: PWY-6626|MetaCyc: PWY-6720|MetaCyc: PWY-6749|MetaCyc: PWY-6955|MetaCyc: PWY-6998|MetaCyc: PWY-7018|MetaCyc: PWY-7025|MetaCyc: PWY-7127|MetaCyc: PWY-7250|MetaCyc: PWY-7419|MetaCyc: PWY-7450|MetaCyc: PWY-7511|MetaCyc: PWY-7529|MetaCyc: PWY-7706|MetaCyc: PWY-7719|MetaCyc: PWY-7735|MetaCyc: PWY-7737|Met…
jgi|Spipu1|4919|SPPG_08596T0	67abf920864b821ecb5b6d6142415bb1	675	SUPERFAMILY	SSF52113	BRCT domain	24	116	2.33e-08	T	2025-04-08	IPR036420	BRCT domain superfamily	-	MetaCyc: PWY-5381|MetaCyc: PWY-5397|MetaCyc: PWY-5800|MetaCyc: PWY-6148|MetaCyc: PWY-6322|MetaCyc: PWY-6626|MetaCyc: PWY-6720|MetaCyc: PWY-6749|MetaCyc: PWY-6955|MetaCyc: PWY-6998|MetaCyc: PWY-7018|MetaCyc: PWY-7025|MetaCyc: PWY-7127|MetaCyc: PWY-7250|MetaCyc: PWY-7419|MetaCyc: PWY-7450|MetaCyc: PWY-7511|MetaCyc: PWY-7529|MetaCyc: PWY-7706|MetaCyc: PWY-7719|MetaCyc: PWY-7735|MetaCyc: PWY-7737|Met…
jgi|Amamu1|184959|fgenesh1_pm.7_#_123	f75d2c6cec47f635c220f1f001dd9664	1064	ProSiteProfiles	PS50172	BRCT domain profile.	50	138	17.8464	T	2025-04-08	IPR001357	BRCT domain	-	MetaCyc: PWY-5381|MetaCyc: PWY-5397|MetaCyc: PWY-5800|MetaCyc: PWY-6148|MetaCyc: PWY-6322|MetaCyc: PWY-6626|MetaCyc: PWY-6720|MetaCyc: PWY-6749|MetaCyc: PWY-6955|MetaCyc: PWY-6998|MetaCyc: PWY-7018|MetaCyc: PWY-7025|MetaCyc: PWY-7127|MetaCyc: PWY-7250|MetaCyc: PWY-7419|MetaCyc: PWY-7450|MetaCyc: PWY-7511|MetaCyc: PWY-7529|MetaCyc: PWY-7706|MetaCyc: PWY-7719|MetaCyc: PWY-7735|MetaCyc: PWY-7737|Met…
jgi|Spoumb1|521436|fgenesh1_kg.87_#_135_#_TRINITY_DN4274_c0_g1_i3	875edd35e8e6d6b3458013859ee4380d	286	SUPERFAMILY	SSF52113	BRCT domain	10	83	1.02e-13	T	2025-04-08	IPR036420	BRCT domain superfamily	-	MetaCyc: PWY-5381|MetaCyc: PWY-5397|MetaCyc: PWY-5800|MetaCyc: PWY-6148|MetaCyc: PWY-6322|MetaCyc: PWY-6626|MetaCyc: PWY-6720|MetaCyc: PWY-6749|MetaCyc: PWY-6955|MetaCyc: PWY-6998|MetaCyc: PWY-7018|MetaCyc: PWY-7025|MetaCyc: PWY-7127|MetaCyc: PWY-7250|MetaCyc: PWY-7419|MetaCyc: PWY-7450|MetaCyc: PWY-7511|MetaCyc: PWY-7529|MetaCyc: PWY-7706|MetaCyc: PWY-7719|MetaCyc: PWY-7735|MetaCyc: PWY-7737|Met…
tr|Q8IQ96|Q8IQ96_DROME	423968d8bebf852b26a98790540d42ca	782	ProSiteProfiles	PS50172	BRCT domain profile.	133	211	8.77712	T	2025-04-08	IPR001357	BRCT domain	-	MetaCyc: PWY-5381|MetaCyc: PWY-5397|MetaCyc: PWY-5800|MetaCyc: PWY-6148|MetaCyc: PWY-6322|MetaCyc: PWY-6626|MetaCyc: PWY-6720|MetaCyc: PWY-6749|MetaCyc: PWY-6955|MetaCyc: PWY-6998|MetaCyc: PWY-7018|MetaCyc: PWY-7025|MetaCyc: PWY-7127|MetaCyc: PWY-7250|MetaCyc: PWY-7419|MetaCyc: PWY-7450|MetaCyc: PWY-7511|MetaCyc: PWY-7529|MetaCyc: PWY-7706|MetaCyc: PWY-7719|MetaCyc: PWY-7735|MetaCyc: PWY-7737|Met…
jgi|Liccor1|9956|LCOR_09030.1	1ec12d2f68b0a85a28dd016ff118e5e3	387	Gene3D	G3DSA:3.40.50.10190	BRCT domain	285	387	6e-14	T	2025-04-08	IPR036420	BRCT domain superfamily	-	MetaCyc: PWY-5381|MetaCyc: PWY-5397|MetaCyc: PWY-5800|MetaCyc: PWY-6148|MetaCyc: PWY-6322|MetaCyc: PWY-6626|MetaCyc: PWY-6720|MetaCyc: PWY-6749|MetaCyc: PWY-6955|MetaCyc: PWY-6998|MetaCyc: PWY-7018|MetaCyc: PWY-7025|MetaCyc: PWY-7127|MetaCyc: PWY-7250|MetaCyc: PWY-7419|MetaCyc: PWY-7450|MetaCyc: PWY-7511|MetaCyc: PWY-7529|MetaCyc: PWY-7706|MetaCyc: PWY-7719|MetaCyc: PWY-7735|MetaCyc: PWY-7737|Met…
jgi|Rhimi59_2|1915710|fgenesh1_kg.10_#_2532_#_TRINITY_DN2881_c0_g1_i2	e8d568d82490115cbbd1d72077a44936	316	SUPERFAMILY	SSF52113	BRCT domain	235	314	7.12e-08	T	2025-04-08	IPR036420	BRCT domain superfamily	-	MetaCyc: PWY-5381|MetaCyc: PWY-5397|MetaCyc: PWY-5800|MetaCyc: PWY-6148|MetaCyc: PWY-6322|MetaCyc: PWY-6626|MetaCyc: PWY-6720|MetaCyc: PWY-6749|MetaCyc: PWY-6955|MetaCyc: PWY-6998|MetaCyc: PWY-7018|MetaCyc: PWY-7025|MetaCyc: PWY-7127|MetaCyc: PWY-7250|MetaCyc: PWY-7419|MetaCyc: PWY-7450|MetaCyc: PWY-7511|MetaCyc: PWY-7529|MetaCyc: PWY-7706|MetaCyc: PWY-7719|MetaCyc: PWY-7735|MetaCyc: PWY-7737|Met…
jgi|Suibr1|720421|e_gw1.18.144.1	f891facc976e359633e1e891b0ef6c2c	341	Gene3D	G3DSA:3.40.50.10190	BRCT domain	153	254	2.7e-19	T	2025-04-08	IPR036420	BRCT domain superfamily	-	MetaCyc: PWY-5381|MetaCyc: PWY-5397|MetaCyc: PWY-5800|MetaCyc: PWY-6148|MetaCyc: PWY-6322|MetaCyc: PWY-6626|MetaCyc: PWY-6720|MetaCyc: PWY-6749|MetaCyc: PWY-6955|MetaCyc: PWY-6998|MetaCyc: PWY-7018|MetaCyc: PWY-7025|MetaCyc: PWY-7127|MetaCyc: PWY-7250|MetaCyc: PWY-7419|MetaCyc: PWY-7450|MetaCyc: PWY-7511|MetaCyc: PWY-7529|MetaCyc: PWY-7706|MetaCyc: PWY-7719|MetaCyc: PWY-7735|MetaCyc: PWY-7737|Met…
tr|A1Z8Q7|A1Z8Q7_DROME	1914b99421bd407300b6622678bf1b6e	779	SMART	SM00292	BRCT_7	134	212	1.6e-07	T	2025-04-08	IPR001357	BRCT domain	-	MetaCyc: PWY-5381|MetaCyc: PWY-5397|MetaCyc: PWY-5800|MetaCyc: PWY-6148|MetaCyc: PWY-6322|MetaCyc: PWY-6626|MetaCyc: PWY-6720|MetaCyc: PWY-6749|MetaCyc: PWY-6955|MetaCyc: PWY-6998|MetaCyc: PWY-7018|MetaCyc: PWY-7025|MetaCyc: PWY-7127|MetaCyc: PWY-7250|MetaCyc: PWY-7419|MetaCyc: PWY-7450|MetaCyc: PWY-7511|MetaCyc: PWY-7529|MetaCyc: PWY-7706|MetaCyc: PWY-7719|MetaCyc: PWY-7735|MetaCyc: PWY-7737|Met…
jgi|Aspnid1|6716|AN0097	aac23775cce89435bd63ed3dd6a2392e	1009	Gene3D	G3DSA:3.40.50.10190	BRCT domain	889	994	6.5e-18	T	2025-04-08	IPR036420	BRCT domain superfamily	-	MetaCyc: PWY-5381|MetaCyc: PWY-5397|MetaCyc: PWY-5800|MetaCyc: PWY-6148|MetaCyc: PWY-6322|MetaCyc: PWY-6626|MetaCyc: PWY-6720|MetaCyc: PWY-6749|MetaCyc: PWY-6955|MetaCyc: PWY-6998|MetaCyc: PWY-7018|MetaCyc: PWY-7025|MetaCyc: PWY-7127|MetaCyc: PWY-7250|MetaCyc: PWY-7419|MetaCyc: PWY-7450|MetaCyc: PWY-7511|MetaCyc: PWY-7529|MetaCyc: PWY-7706|MetaCyc: PWY-7719|MetaCyc: PWY-7735|MetaCyc: PWY-7737|Met…
tr|A0A0A6YWI0|A0A0A6YWI0_MOUSE	3e32a450fc120fe18cf65f89bccc83aa	98	ProSiteProfiles	PS50172	BRCT domain profile.	44	98	12.0042	T	2025-04-08	IPR001357	BRCT domain	-	MetaCyc: PWY-5381|MetaCyc: PWY-5397|MetaCyc: PWY-5800|MetaCyc: PWY-6148|MetaCyc: PWY-6322|MetaCyc: PWY-6626|MetaCyc: PWY-6720|MetaCyc: PWY-6749|MetaCyc: PWY-6955|MetaCyc: PWY-6998|MetaCyc: PWY-7018|MetaCyc: PWY-7025|MetaCyc: PWY-7127|MetaCyc: PWY-7250|MetaCyc: PWY-7419|MetaCyc: PWY-7450|MetaCyc: PWY-7511|MetaCyc: PWY-7529|MetaCyc: PWY-7706|MetaCyc: PWY-7719|MetaCyc: PWY-7735|MetaCyc: PWY-7737|Met…
sp|Q6ZQF0|TOPB1_MOUSE	d68e7998641b4ac1fde83f2345f0f936	1515	Gene3D	G3DSA:3.40.50.10190	BRCT domain	102	199	1.4e-28	T	2025-04-08	IPR036420	BRCT domain superfamily	-	MetaCyc: PWY-5381|MetaCyc: PWY-5397|MetaCyc: PWY-5800|MetaCyc: PWY-6148|MetaCyc: PWY-6322|MetaCyc: PWY-6626|MetaCyc: PWY-6720|MetaCyc: PWY-6749|MetaCyc: PWY-6955|MetaCyc: PWY-6998|MetaCyc: PWY-7018|MetaCyc: PWY-7025|MetaCyc: PWY-7127|MetaCyc: PWY-7250|MetaCyc: PWY-7419|MetaCyc: PWY-7450|MetaCyc: PWY-7511|MetaCyc: PWY-7529|MetaCyc: PWY-7706|MetaCyc: PWY-7719|MetaCyc: PWY-7735|MetaCyc: PWY-7737|Met…
sp|Q9BQI6|SLF1_HUMAN	25b82a2ecd64c42a00727412adfe5879	1058	SUPERFAMILY	SSF52113	BRCT domain	8	106	7.12e-19	T	2025-04-08	IPR036420	BRCT domain superfamily	-	MetaCyc: PWY-5381|MetaCyc: PWY-5397|MetaCyc: PWY-5800|MetaCyc: PWY-6148|MetaCyc: PWY-6322|MetaCyc: PWY-6626|MetaCyc: PWY-6720|MetaCyc: PWY-6749|MetaCyc: PWY-6955|MetaCyc: PWY-6998|MetaCyc: PWY-7018|MetaCyc: PWY-7025|MetaCyc: PWY-7127|MetaCyc: PWY-7250|MetaCyc: PWY-7419|MetaCyc: PWY-7450|MetaCyc: PWY-7511|MetaCyc: PWY-7529|MetaCyc: PWY-7706|MetaCyc: PWY-7719|MetaCyc: PWY-7735|MetaCyc: PWY-7737|Met…
jgi|Orpsp1_1|1175115|evm.model.c7180000052665.1	b5ee42159cd547cfcd7a614f1831e9bf	835	ProSiteProfiles	PS50172	BRCT domain profile.	197	285	8.83276	T	2025-04-08	IPR001357	BRCT domain	-	MetaCyc: PWY-5381|MetaCyc: PWY-5397|MetaCyc: PWY-5800|MetaCyc: PWY-6148|MetaCyc: PWY-6322|MetaCyc: PWY-6626|MetaCyc: PWY-6720|MetaCyc: PWY-6749|MetaCyc: PWY-6955|MetaCyc: PWY-6998|MetaCyc: PWY-7018|MetaCyc: PWY-7025|MetaCyc: PWY-7127|MetaCyc: PWY-7250|MetaCyc: PWY-7419|MetaCyc: PWY-7450|MetaCyc: PWY-7511|MetaCyc: PWY-7529|MetaCyc: PWY-7706|MetaCyc: PWY-7719|MetaCyc: PWY-7735|MetaCyc: PWY-7737|Met…
sp|Q6NZQ4|PAXI1_MOUSE	cf2f72fdfed31a690551cd03e4b426ed	1056	ProSiteProfiles	PS50172	BRCT domain profile.	698	759	8.4711	T	2025-04-08	IPR001357	BRCT domain	-	MetaCyc: PWY-5381|MetaCyc: PWY-5397|MetaCyc: PWY-5800|MetaCyc: PWY-6148|MetaCyc: PWY-6322|MetaCyc: PWY-6626|MetaCyc: PWY-6720|MetaCyc: PWY-6749|MetaCyc: PWY-6955|MetaCyc: PWY-6998|MetaCyc: PWY-7018|MetaCyc: PWY-7025|MetaCyc: PWY-7127|MetaCyc: PWY-7250|MetaCyc: PWY-7419|MetaCyc: PWY-7450|MetaCyc: PWY-7511|MetaCyc: PWY-7529|MetaCyc: PWY-7706|MetaCyc: PWY-7719|MetaCyc: PWY-7735|MetaCyc: PWY-7737|Met…
jgi|Spipu1|4746|SPPG_08437T0	26756410857a62d7f5081f56722e405a	936	SUPERFAMILY	SSF52113	BRCT domain	30	118	2.36e-17	T	2025-04-08	IPR036420	BRCT domain superfamily	-	MetaCyc: PWY-5381|MetaCyc: PWY-5397|MetaCyc: PWY-5800|MetaCyc: PWY-6148|MetaCyc: PWY-6322|MetaCyc: PWY-6626|MetaCyc: PWY-6720|MetaCyc: PWY-6749|MetaCyc: PWY-6955|MetaCyc: PWY-6998|MetaCyc: PWY-7018|MetaCyc: PWY-7025|MetaCyc: PWY-7127|MetaCyc: PWY-7250|MetaCyc: PWY-7419|MetaCyc: PWY-7450|MetaCyc: PWY-7511|MetaCyc: PWY-7529|MetaCyc: PWY-7706|MetaCyc: PWY-7719|MetaCyc: PWY-7735|MetaCyc: PWY-7737|Met…
jgi|Suibr1|866025|estExt_fgenesh1_pg.C_1820007	fafa00430ee4420df17cebe73f656346	860	SMART	SM00292	BRCT_7	666	750	8.3e-07	T	2025-04-08	IPR001357	BRCT domain	-	MetaCyc: PWY-5381|MetaCyc: PWY-5397|MetaCyc: PWY-5800|MetaCyc: PWY-6148|MetaCyc: PWY-6322|MetaCyc: PWY-6626|MetaCyc: PWY-6720|MetaCyc: PWY-6749|MetaCyc: PWY-6955|MetaCyc: PWY-6998|MetaCyc: PWY-7018|MetaCyc: PWY-7025|MetaCyc: PWY-7127|MetaCyc: PWY-7250|MetaCyc: PWY-7419|MetaCyc: PWY-7450|MetaCyc: PWY-7511|MetaCyc: PWY-7529|MetaCyc: PWY-7706|MetaCyc: PWY-7719|MetaCyc: PWY-7735|MetaCyc: PWY-7737|Met…
jgi|Pirfi3|585814|fgenesh2_kg.41_#_55_#_Locus6916v1rpkm2.09	aed54060a99afd8c5b1d2aead2a7e8c7	439	ProSiteProfiles	PS50172	BRCT domain profile.	200	289	20.2946	T	2025-04-08	IPR001357	BRCT domain	-	MetaCyc: PWY-5381|MetaCyc: PWY-5397|MetaCyc: PWY-5800|MetaCyc: PWY-6148|MetaCyc: PWY-6322|MetaCyc: PWY-6626|MetaCyc: PWY-6720|MetaCyc: PWY-6749|MetaCyc: PWY-6955|MetaCyc: PWY-6998|MetaCyc: PWY-7018|MetaCyc: PWY-7025|MetaCyc: PWY-7127|MetaCyc: PWY-7250|MetaCyc: PWY-7419|MetaCyc: PWY-7450|MetaCyc: PWY-7511|MetaCyc: PWY-7529|MetaCyc: PWY-7706|MetaCyc: PWY-7719|MetaCyc: PWY-7735|MetaCyc: PWY-7737|Met…
jgi|Spoumb1|529467|fgenesh1_kg.166_#_31_#_TRINITY_DN6600_c0_g1_i2	ba4d2ef6a332e6471eaa92edabffd746	437	Gene3D	G3DSA:3.40.50.10190	BRCT domain	275	365	1.2e-17	T	2025-04-08	IPR036420	BRCT domain superfamily	-	MetaCyc: PWY-5381|MetaCyc: PWY-5397|MetaCyc: PWY-5800|MetaCyc: PWY-6148|MetaCyc: PWY-6322|MetaCyc: PWY-6626|MetaCyc: PWY-6720|MetaCyc: PWY-6749|MetaCyc: PWY-6955|MetaCyc: PWY-6998|MetaCyc: PWY-7018|MetaCyc: PWY-7025|MetaCyc: PWY-7127|MetaCyc: PWY-7250|MetaCyc: PWY-7419|MetaCyc: PWY-7450|MetaCyc: PWY-7511|MetaCyc: PWY-7529|MetaCyc: PWY-7706|MetaCyc: PWY-7719|MetaCyc: PWY-7735|MetaCyc: PWY-7737|Met…
jgi|Absrep1|416340|fgenesh1_kg.13_#_93_#_TRINITY_DN3044_c0_g1_i1	d4dbf2d301236239f509b79bc200d46d	655	ProSiteProfiles	PS50172	BRCT domain profile.	99	190	13.0614	T	2025-04-08	IPR001357	BRCT domain	-	MetaCyc: PWY-5381|MetaCyc: PWY-5397|MetaCyc: PWY-5800|MetaCyc: PWY-6148|MetaCyc: PWY-6322|MetaCyc: PWY-6626|MetaCyc: PWY-6720|MetaCyc: PWY-6749|MetaCyc: PWY-6955|MetaCyc: PWY-6998|MetaCyc: PWY-7018|MetaCyc: PWY-7025|MetaCyc: PWY-7127|MetaCyc: PWY-7250|MetaCyc: PWY-7419|MetaCyc: PWY-7450|MetaCyc: PWY-7511|MetaCyc: PWY-7529|MetaCyc: PWY-7706|MetaCyc: PWY-7719|MetaCyc: PWY-7735|MetaCyc: PWY-7737|Met…
jgi|Spipu1|6187|SPPG_02666T1	ba3e7a394e1158576e9be1bb4f6b14fb	709	Gene3D	G3DSA:3.40.50.10190	BRCT domain	478	571	8.1e-22	T	2025-04-08	IPR036420	BRCT domain superfamily	-	MetaCyc: PWY-5381|MetaCyc: PWY-5397|MetaCyc: PWY-5800|MetaCyc: PWY-6148|MetaCyc: PWY-6322|MetaCyc: PWY-6626|MetaCyc: PWY-6720|MetaCyc: PWY-6749|MetaCyc: PWY-6955|MetaCyc: PWY-6998|MetaCyc: PWY-7018|MetaCyc: PWY-7025|MetaCyc: PWY-7127|MetaCyc: PWY-7250|MetaCyc: PWY-7419|MetaCyc: PWY-7450|MetaCyc: PWY-7511|MetaCyc: PWY-7529|MetaCyc: PWY-7706|MetaCyc: PWY-7719|MetaCyc: PWY-7735|MetaCyc: PWY-7737|Met…
jgi|Absrep1|420266|fgenesh1_kg.19_#_108_#_TRINITY_DN6107_c0_g1_i1	3ad03ab64d68768920558eea96bf8543	639	Gene3D	G3DSA:3.40.50.10190	BRCT domain	462	556	5.9e-22	T	2025-04-08	IPR036420	BRCT domain superfamily	-	MetaCyc: PWY-5381|MetaCyc: PWY-5397|MetaCyc: PWY-5800|MetaCyc: PWY-6148|MetaCyc: PWY-6322|MetaCyc: PWY-6626|MetaCyc: PWY-6720|MetaCyc: PWY-6749|MetaCyc: PWY-6955|MetaCyc: PWY-6998|MetaCyc: PWY-7018|MetaCyc: PWY-7025|MetaCyc: PWY-7127|MetaCyc: PWY-7250|MetaCyc: PWY-7419|MetaCyc: PWY-7450|MetaCyc: PWY-7511|MetaCyc: PWY-7529|MetaCyc: PWY-7706|MetaCyc: PWY-7719|MetaCyc: PWY-7735|MetaCyc: PWY-7737|Met…
jgi|Pilumb1|854078|gm1.8623_g	be459f4ab042f021c0d6ef97af900da0	472	SMART	SM00292	BRCT_7	52	131	0.007	T	2025-04-08	IPR001357	BRCT domain	-	MetaCyc: PWY-5381|MetaCyc: PWY-5397|MetaCyc: PWY-5800|MetaCyc: PWY-6148|MetaCyc: PWY-6322|MetaCyc: PWY-6626|MetaCyc: PWY-6720|MetaCyc: PWY-6749|MetaCyc: PWY-6955|MetaCyc: PWY-6998|MetaCyc: PWY-7018|MetaCyc: PWY-7025|MetaCyc: PWY-7127|MetaCyc: PWY-7250|MetaCyc: PWY-7419|MetaCyc: PWY-7450|MetaCyc: PWY-7511|MetaCyc: PWY-7529|MetaCyc: PWY-7706|MetaCyc: PWY-7719|MetaCyc: PWY-7735|MetaCyc: PWY-7737|Met…
jgi|Pilumb1|840117|fgenesh1_pg.76_#_3	10fca0385d551a81a3a411dc15267334	551	SMART	SM00292	BRCT_7	265	346	2.4e-06	T	2025-04-08	IPR001357	BRCT domain	-	MetaCyc: PWY-5381|MetaCyc: PWY-5397|MetaCyc: PWY-5800|MetaCyc: PWY-6148|MetaCyc: PWY-6322|MetaCyc: PWY-6626|MetaCyc: PWY-6720|MetaCyc: PWY-6749|MetaCyc: PWY-6955|MetaCyc: PWY-6998|MetaCyc: PWY-7018|MetaCyc: PWY-7025|MetaCyc: PWY-7127|MetaCyc: PWY-7250|MetaCyc: PWY-7419|MetaCyc: PWY-7450|MetaCyc: PWY-7511|MetaCyc: PWY-7529|MetaCyc: PWY-7706|MetaCyc: PWY-7719|MetaCyc: PWY-7735|MetaCyc: PWY-7737|Met…
jgi|Orpsp1_1|1174418|evm.model.c7180000050018.2	564dd425d563a6b720a3f016d8224a5f	242	Gene3D	G3DSA:3.40.50.10190	BRCT domain	146	242	2.2e-26	T	2025-04-08	IPR036420	BRCT domain superfamily	-	MetaCyc: PWY-5381|MetaCyc: PWY-5397|MetaCyc: PWY-5800|MetaCyc: PWY-6148|MetaCyc: PWY-6322|MetaCyc: PWY-6626|MetaCyc: PWY-6720|MetaCyc: PWY-6749|MetaCyc: PWY-6955|MetaCyc: PWY-6998|MetaCyc: PWY-7018|MetaCyc: PWY-7025|MetaCyc: PWY-7127|MetaCyc: PWY-7250|MetaCyc: PWY-7419|MetaCyc: PWY-7450|MetaCyc: PWY-7511|MetaCyc: PWY-7529|MetaCyc: PWY-7706|MetaCyc: PWY-7719|MetaCyc: PWY-7735|MetaCyc: PWY-7737|Met…
jgi|Cocim1|3167|CIMG_05776T0	f16d3c5a975aaf8c388b2f1d95b3825f	438	Gene3D	G3DSA:3.40.50.10190	BRCT domain	164	274	2.8e-30	T	2025-04-08	IPR036420	BRCT domain superfamily	-	MetaCyc: PWY-5381|MetaCyc: PWY-5397|MetaCyc: PWY-5800|MetaCyc: PWY-6148|MetaCyc: PWY-6322|MetaCyc: PWY-6626|MetaCyc: PWY-6720|MetaCyc: PWY-6749|MetaCyc: PWY-6955|MetaCyc: PWY-6998|MetaCyc: PWY-7018|MetaCyc: PWY-7025|MetaCyc: PWY-7127|MetaCyc: PWY-7250|MetaCyc: PWY-7419|MetaCyc: PWY-7450|MetaCyc: PWY-7511|MetaCyc: PWY-7529|MetaCyc: PWY-7706|MetaCyc: PWY-7719|MetaCyc: PWY-7735|MetaCyc: PWY-7737|Met…
tr|Q9W147|Q9W147_DROME	516b01d92aefa5fbe3955bb13ecfd9db	880	SUPERFAMILY	SSF52113	BRCT domain	576	674	2.76e-15	T	2025-04-08	IPR036420	BRCT domain superfamily	-	MetaCyc: PWY-5381|MetaCyc: PWY-5397|MetaCyc: PWY-5800|MetaCyc: PWY-6148|MetaCyc: PWY-6322|MetaCyc: PWY-6626|MetaCyc: PWY-6720|MetaCyc: PWY-6749|MetaCyc: PWY-6955|MetaCyc: PWY-6998|MetaCyc: PWY-7018|MetaCyc: PWY-7025|MetaCyc: PWY-7127|MetaCyc: PWY-7250|MetaCyc: PWY-7419|MetaCyc: PWY-7450|MetaCyc: PWY-7511|MetaCyc: PWY-7529|MetaCyc: PWY-7706|MetaCyc: PWY-7719|MetaCyc: PWY-7735|MetaCyc: PWY-7737|Met…
jgi|Rhimi59_2|1901783|fgenesh1_kg.6_#_2362_#_c2823_g1_i2	02badbf225c728e2fb0d195a548e23a6	465	SUPERFAMILY	SSF52113	BRCT domain	365	461	7.85e-05	T	2025-04-08	IPR036420	BRCT domain superfamily	-	MetaCyc: PWY-5381|MetaCyc: PWY-5397|MetaCyc: PWY-5800|MetaCyc: PWY-6148|MetaCyc: PWY-6322|MetaCyc: PWY-6626|MetaCyc: PWY-6720|MetaCyc: PWY-6749|MetaCyc: PWY-6955|MetaCyc: PWY-6998|MetaCyc: PWY-7018|MetaCyc: PWY-7025|MetaCyc: PWY-7127|MetaCyc: PWY-7250|MetaCyc: PWY-7419|MetaCyc: PWY-7450|MetaCyc: PWY-7511|MetaCyc: PWY-7529|MetaCyc: PWY-7706|MetaCyc: PWY-7719|MetaCyc: PWY-7735|MetaCyc: PWY-7737|Met…
jgi|Enthel1|441660|fgenesh1_kg.4_#_308_#_TRINITY_DN6585_c5_g1_i1	2bd61338c4d67f45a491dbe8d72a1113	1014	ProSiteProfiles	PS50172	BRCT domain profile.	605	705	13.0892	T	2025-04-08	IPR001357	BRCT domain	-	MetaCyc: PWY-5381|MetaCyc: PWY-5397|MetaCyc: PWY-5800|MetaCyc: PWY-6148|MetaCyc: PWY-6322|MetaCyc: PWY-6626|MetaCyc: PWY-6720|MetaCyc: PWY-6749|MetaCyc: PWY-6955|MetaCyc: PWY-6998|MetaCyc: PWY-7018|MetaCyc: PWY-7025|MetaCyc: PWY-7127|MetaCyc: PWY-7250|MetaCyc: PWY-7419|MetaCyc: PWY-7450|MetaCyc: PWY-7511|MetaCyc: PWY-7529|MetaCyc: PWY-7706|MetaCyc: PWY-7719|MetaCyc: PWY-7735|MetaCyc: PWY-7737|Met…
jgi|Pilumb1|776895|fgenesh1_kg.3_#_1683_#_TRINITY_DN3323_c1_g1_i5	41fffb105701496d04f89848300cbe60	446	PANTHER	PTHR13763	BREAST CANCER TYPE 1 SUSCEPTIBILITY PROTEIN BRCA1	220	441	9.1e-41	T	2025-04-08	IPR031099	BRCA1-associated	GO:0006281|GO:0006974	MetaCyc: PWY-7511|Reactome: R-HSA-1221632|Reactome: R-HSA-3108214|Reactome: R-HSA-5685938|Reactome: R-HSA-5685942|Reactome: R-HSA-5689901|Reactome: R-HSA-5693554|Reactome: R-HSA-5693565|Reactome: R-HSA-5693568|Reactome: R-HSA-5693571|Reactome: R-HSA-5693579|Reactome: R-HSA-5693607|Reactome: R-HSA-5693616|Reactome: R-HSA-6796648|Reactome: R-HSA-6804756|Reactome: R-HSA-69473|Reactome: R-HSA-8953750…
jgi|Suibr1|720069|e_gw1.17.27.1	47649e72d53ab05035af669fa29700a1	214	Gene3D	G3DSA:3.40.50.10190	BRCT domain	83	174	1.9e-20	T	2025-04-08	IPR036420	BRCT domain superfamily	-	MetaCyc: PWY-5381|MetaCyc: PWY-5397|MetaCyc: PWY-5800|MetaCyc: PWY-6148|MetaCyc: PWY-6322|MetaCyc: PWY-6626|MetaCyc: PWY-6720|MetaCyc: PWY-6749|MetaCyc: PWY-6955|MetaCyc: PWY-6998|MetaCyc: PWY-7018|MetaCyc: PWY-7025|MetaCyc: PWY-7127|MetaCyc: PWY-7250|MetaCyc: PWY-7419|MetaCyc: PWY-7450|MetaCyc: PWY-7511|MetaCyc: PWY-7529|MetaCyc: PWY-7706|MetaCyc: PWY-7719|MetaCyc: PWY-7735|MetaCyc: PWY-7737|Met…
sp|Q8R3P9|SLF1_MOUSE	90971a2d11d722a046d0589a9856e781	1054	SMART	SM00292	BRCT_7	2	80	0.024	T	2025-04-08	IPR001357	BRCT domain	-	MetaCyc: PWY-5381|MetaCyc: PWY-5397|MetaCyc: PWY-5800|MetaCyc: PWY-6148|MetaCyc: PWY-6322|MetaCyc: PWY-6626|MetaCyc: PWY-6720|MetaCyc: PWY-6749|MetaCyc: PWY-6955|MetaCyc: PWY-6998|MetaCyc: PWY-7018|MetaCyc: PWY-7025|MetaCyc: PWY-7127|MetaCyc: PWY-7250|MetaCyc: PWY-7419|MetaCyc: PWY-7450|MetaCyc: PWY-7511|MetaCyc: PWY-7529|MetaCyc: PWY-7706|MetaCyc: PWY-7719|MetaCyc: PWY-7735|MetaCyc: PWY-7737|Met…
sp|Q9W0P2|REV1_DROME	f8926bfb5fcb04d9cb5d7b914bb4f6b8	995	ProSiteProfiles	PS50172	BRCT domain profile.	35	121	19.8495	T	2025-04-08	IPR001357	BRCT domain	-	MetaCyc: PWY-5381|MetaCyc: PWY-5397|MetaCyc: PWY-5800|MetaCyc: PWY-6148|MetaCyc: PWY-6322|MetaCyc: PWY-6626|MetaCyc: PWY-6720|MetaCyc: PWY-6749|MetaCyc: PWY-6955|MetaCyc: PWY-6998|MetaCyc: PWY-7018|MetaCyc: PWY-7025|MetaCyc: PWY-7127|MetaCyc: PWY-7250|MetaCyc: PWY-7419|MetaCyc: PWY-7450|MetaCyc: PWY-7511|MetaCyc: PWY-7529|MetaCyc: PWY-7706|MetaCyc: PWY-7719|MetaCyc: PWY-7735|MetaCyc: PWY-7737|Met…
jgi|Sakvas1|7443|SVAS_02575-R0	205fd37774a9a466fb0481fcd4b716e9	260	ProSiteProfiles	PS50172	BRCT domain profile.	163	253	14.7306	T	2025-04-08	IPR001357	BRCT domain	-	MetaCyc: PWY-5381|MetaCyc: PWY-5397|MetaCyc: PWY-5800|MetaCyc: PWY-6148|MetaCyc: PWY-6322|MetaCyc: PWY-6626|MetaCyc: PWY-6720|MetaCyc: PWY-6749|MetaCyc: PWY-6955|MetaCyc: PWY-6998|MetaCyc: PWY-7018|MetaCyc: PWY-7025|MetaCyc: PWY-7127|MetaCyc: PWY-7250|MetaCyc: PWY-7419|MetaCyc: PWY-7450|MetaCyc: PWY-7511|MetaCyc: PWY-7529|MetaCyc: PWY-7706|MetaCyc: PWY-7719|MetaCyc: PWY-7735|MetaCyc: PWY-7737|Met…
sp|P38398|BRCA1_HUMAN	e40f752dedf675e2f7c99142ebb2607a	1863	PANTHER	PTHR13763	BREAST CANCER TYPE 1 SUSCEPTIBILITY PROTEIN BRCA1	564	1854	5.5e-197	T	2025-04-08	IPR031099	BRCA1-associated	GO:0006281|GO:0006974	MetaCyc: PWY-7511|Reactome: R-HSA-1221632|Reactome: R-HSA-3108214|Reactome: R-HSA-5685938|Reactome: R-HSA-5685942|Reactome: R-HSA-5689901|Reactome: R-HSA-5693554|Reactome: R-HSA-5693565|Reactome: R-HSA-5693568|Reactome: R-HSA-5693571|Reactome: R-HSA-5693579|Reactome: R-HSA-5693607|Reactome: R-HSA-5693616|Reactome: R-HSA-6796648|Reactome: R-HSA-6804756|Reactome: R-HSA-69473|Reactome: R-HSA-8953750…
jgi|Polagg1_1|498792|fgenesh1_kg.12_#_556_#_TRINITY_DN4937_c0_g1_i1	e6c608f9c8f27edd8a5db895b6f08376	917	SUPERFAMILY	SSF52113	BRCT domain	472	563	1.89e-19	T	2025-04-08	IPR036420	BRCT domain superfamily	-	MetaCyc: PWY-5381|MetaCyc: PWY-5397|MetaCyc: PWY-5800|MetaCyc: PWY-6148|MetaCyc: PWY-6322|MetaCyc: PWY-6626|MetaCyc: PWY-6720|MetaCyc: PWY-6749|MetaCyc: PWY-6955|MetaCyc: PWY-6998|MetaCyc: PWY-7018|MetaCyc: PWY-7025|MetaCyc: PWY-7127|MetaCyc: PWY-7250|MetaCyc: PWY-7419|MetaCyc: PWY-7450|MetaCyc: PWY-7511|MetaCyc: PWY-7529|MetaCyc: PWY-7706|MetaCyc: PWY-7719|MetaCyc: PWY-7735|MetaCyc: PWY-7737|Met…
jgi|Cocim1|9327|CIMG_03686T0	baeb8be208adc9928018ae3111680d7a	868	Gene3D	G3DSA:3.40.50.10190	BRCT domain	522	611	8.3e-27	T	2025-04-08	IPR036420	BRCT domain superfamily	-	MetaCyc: PWY-5381|MetaCyc: PWY-5397|MetaCyc: PWY-5800|MetaCyc: PWY-6148|MetaCyc: PWY-6322|MetaCyc: PWY-6626|MetaCyc: PWY-6720|MetaCyc: PWY-6749|MetaCyc: PWY-6955|MetaCyc: PWY-6998|MetaCyc: PWY-7018|MetaCyc: PWY-7025|MetaCyc: PWY-7127|MetaCyc: PWY-7250|MetaCyc: PWY-7419|MetaCyc: PWY-7450|MetaCyc: PWY-7511|MetaCyc: PWY-7529|MetaCyc: PWY-7706|MetaCyc: PWY-7719|MetaCyc: PWY-7735|MetaCyc: PWY-7737|Met…
jgi|Gervar1|434527|fgenesh1_kg.133_#_34_#_TRINITY_DN2264_c0_g1_i4	f90f83854527cbc4fe5c68d0dfee49b3	1075	ProSiteProfiles	PS50172	BRCT domain profile.	966	1048	12.1712	T	2025-04-08	IPR001357	BRCT domain	-	MetaCyc: PWY-5381|MetaCyc: PWY-5397|MetaCyc: PWY-5800|MetaCyc: PWY-6148|MetaCyc: PWY-6322|MetaCyc: PWY-6626|MetaCyc: PWY-6720|MetaCyc: PWY-6749|MetaCyc: PWY-6955|MetaCyc: PWY-6998|MetaCyc: PWY-7018|MetaCyc: PWY-7025|MetaCyc: PWY-7127|MetaCyc: PWY-7250|MetaCyc: PWY-7419|MetaCyc: PWY-7450|MetaCyc: PWY-7511|MetaCyc: PWY-7529|MetaCyc: PWY-7706|MetaCyc: PWY-7719|MetaCyc: PWY-7735|MetaCyc: PWY-7737|Met…
jgi|Schpo1|2490|brc1	441d074a1f01ac37d663d8045b83c57e	878	ProSiteProfiles	PS50172	BRCT domain profile.	14	104	8.16508	T	2025-04-08	IPR001357	BRCT domain	-	MetaCyc: PWY-5381|MetaCyc: PWY-5397|MetaCyc: PWY-5800|MetaCyc: PWY-6148|MetaCyc: PWY-6322|MetaCyc: PWY-6626|MetaCyc: PWY-6720|MetaCyc: PWY-6749|MetaCyc: PWY-6955|MetaCyc: PWY-6998|MetaCyc: PWY-7018|MetaCyc: PWY-7025|MetaCyc: PWY-7127|MetaCyc: PWY-7250|MetaCyc: PWY-7419|MetaCyc: PWY-7450|MetaCyc: PWY-7511|MetaCyc: PWY-7529|MetaCyc: PWY-7706|MetaCyc: PWY-7719|MetaCyc: PWY-7735|MetaCyc: PWY-7737|Met…
jgi|Suibr1|826462|fgenesh1_kg.10_#_62_#_Locus6759v1rpkm30.69	fab5241fdd9c908b3cf20a9465d58fd3	855	SMART	SM00292	BRCT_7	551	632	3.9e-05	T	2025-04-08	IPR001357	BRCT domain	-	MetaCyc: PWY-5381|MetaCyc: PWY-5397|MetaCyc: PWY-5800|MetaCyc: PWY-6148|MetaCyc: PWY-6322|MetaCyc: PWY-6626|MetaCyc: PWY-6720|MetaCyc: PWY-6749|MetaCyc: PWY-6955|MetaCyc: PWY-6998|MetaCyc: PWY-7018|MetaCyc: PWY-7025|MetaCyc: PWY-7127|MetaCyc: PWY-7250|MetaCyc: PWY-7419|MetaCyc: PWY-7450|MetaCyc: PWY-7511|MetaCyc: PWY-7529|MetaCyc: PWY-7706|MetaCyc: PWY-7719|MetaCyc: PWY-7735|MetaCyc: PWY-7737|Met…
jgi|Enthel1|457355|fgenesh1_kg.51_#_55_#_TRINITY_DN5666_c0_g1_i3	fbf9f84dc0f15eea7a10cb8e60f3cbbb	928	SUPERFAMILY	SSF52113	BRCT domain	6	79	2.75e-13	T	2025-04-08	IPR036420	BRCT domain superfamily	-	MetaCyc: PWY-5381|MetaCyc: PWY-5397|MetaCyc: PWY-5800|MetaCyc: PWY-6148|MetaCyc: PWY-6322|MetaCyc: PWY-6626|MetaCyc: PWY-6720|MetaCyc: PWY-6749|MetaCyc: PWY-6955|MetaCyc: PWY-6998|MetaCyc: PWY-7018|MetaCyc: PWY-7025|MetaCyc: PWY-7127|MetaCyc: PWY-7250|MetaCyc: PWY-7419|MetaCyc: PWY-7450|MetaCyc: PWY-7511|MetaCyc: PWY-7529|MetaCyc: PWY-7706|MetaCyc: PWY-7719|MetaCyc: PWY-7735|MetaCyc: PWY-7737|Met…
jgi|Zoorad1|485607|fgenesh1_kg.1712_#_2_#_TRINITY_DN1102_c0_g1_i1	a415a2dd5c69af0d5a2c6005e1d1909e	264	Gene3D	G3DSA:3.40.50.10190	BRCT domain	166	264	5.9e-26	T	2025-04-08	IPR036420	BRCT domain superfamily	-	MetaCyc: PWY-5381|MetaCyc: PWY-5397|MetaCyc: PWY-5800|MetaCyc: PWY-6148|MetaCyc: PWY-6322|MetaCyc: PWY-6626|MetaCyc: PWY-6720|MetaCyc: PWY-6749|MetaCyc: PWY-6955|MetaCyc: PWY-6998|MetaCyc: PWY-7018|MetaCyc: PWY-7025|MetaCyc: PWY-7127|MetaCyc: PWY-7250|MetaCyc: PWY-7419|MetaCyc: PWY-7450|MetaCyc: PWY-7511|MetaCyc: PWY-7529|MetaCyc: PWY-7706|MetaCyc: PWY-7719|MetaCyc: PWY-7735|MetaCyc: PWY-7737|Met…
tr|A0A0M3HEQ6|A0A0M3HEQ6_MOUSE	c08d8cd81dd48e4e3b7f650394ac6c8f	266	SMART	SM00292	BRCT_7	127	205	37	T	2025-04-08	IPR001357	BRCT domain	-	MetaCyc: PWY-5381|MetaCyc: PWY-5397|MetaCyc: PWY-5800|MetaCyc: PWY-6148|MetaCyc: PWY-6322|MetaCyc: PWY-6626|MetaCyc: PWY-6720|MetaCyc: PWY-6749|MetaCyc: PWY-6955|MetaCyc: PWY-6998|MetaCyc: PWY-7018|MetaCyc: PWY-7025|MetaCyc: PWY-7127|MetaCyc: PWY-7250|MetaCyc: PWY-7419|MetaCyc: PWY-7450|MetaCyc: PWY-7511|MetaCyc: PWY-7529|MetaCyc: PWY-7706|MetaCyc: PWY-7719|MetaCyc: PWY-7735|MetaCyc: PWY-7737|Met…
jgi|Rhimi59_2|1897364|fgenesh1_kg.5_#_2669_#_TRINITY_DN721_c0_g3_i3	b30ce7383e30d9689171555db405d279	565	Gene3D	G3DSA:3.40.50.10190	BRCT domain	497	563	5.9e-12	T	2025-04-08	IPR036420	BRCT domain superfamily	-	MetaCyc: PWY-5381|MetaCyc: PWY-5397|MetaCyc: PWY-5800|MetaCyc: PWY-6148|MetaCyc: PWY-6322|MetaCyc: PWY-6626|MetaCyc: PWY-6720|MetaCyc: PWY-6749|MetaCyc: PWY-6955|MetaCyc: PWY-6998|MetaCyc: PWY-7018|MetaCyc: PWY-7025|MetaCyc: PWY-7127|MetaCyc: PWY-7250|MetaCyc: PWY-7419|MetaCyc: PWY-7450|MetaCyc: PWY-7511|MetaCyc: PWY-7529|MetaCyc: PWY-7706|MetaCyc: PWY-7719|MetaCyc: PWY-7735|MetaCyc: PWY-7737|Met…
sp|Q07139|ECT2_MOUSE	c1d46f688a379fdeb1b549bc84426c35	913	Gene3D	G3DSA:3.40.50.10190	BRCT domain	75	175	1e-27	T	2025-04-08	IPR036420	BRCT domain superfamily	-	MetaCyc: PWY-5381|MetaCyc: PWY-5397|MetaCyc: PWY-5800|MetaCyc: PWY-6148|MetaCyc: PWY-6322|MetaCyc: PWY-6626|MetaCyc: PWY-6720|MetaCyc: PWY-6749|MetaCyc: PWY-6955|MetaCyc: PWY-6998|MetaCyc: PWY-7018|MetaCyc: PWY-7025|MetaCyc: PWY-7127|MetaCyc: PWY-7250|MetaCyc: PWY-7419|MetaCyc: PWY-7450|MetaCyc: PWY-7511|MetaCyc: PWY-7529|MetaCyc: PWY-7706|MetaCyc: PWY-7719|MetaCyc: PWY-7735|MetaCyc: PWY-7737|Met…
jgi|Cryne_JEC21_1|1382|CNK02520.t01	825a3513eae467f496cd1e0fdb46b32c	925	SUPERFAMILY	SSF52113	BRCT domain	765	857	1.05e-14	T	2025-04-08	IPR036420	BRCT domain superfamily	-	MetaCyc: PWY-5381|MetaCyc: PWY-5397|MetaCyc: PWY-5800|MetaCyc: PWY-6148|MetaCyc: PWY-6322|MetaCyc: PWY-6626|MetaCyc: PWY-6720|MetaCyc: PWY-6749|MetaCyc: PWY-6955|MetaCyc: PWY-6998|MetaCyc: PWY-7018|MetaCyc: PWY-7025|MetaCyc: PWY-7127|MetaCyc: PWY-7250|MetaCyc: PWY-7419|MetaCyc: PWY-7450|MetaCyc: PWY-7511|MetaCyc: PWY-7529|MetaCyc: PWY-7706|MetaCyc: PWY-7719|MetaCyc: PWY-7735|MetaCyc: PWY-7737|Met…
jgi|Sakvas1|4992|SVAS_02635-R0	047d2b0518274fc06326c8342533f6d8	712	ProSiteProfiles	PS50172	BRCT domain profile.	267	348	12.6441	T	2025-04-08	IPR001357	BRCT domain	-	MetaCyc: PWY-5381|MetaCyc: PWY-5397|MetaCyc: PWY-5800|MetaCyc: PWY-6148|MetaCyc: PWY-6322|MetaCyc: PWY-6626|MetaCyc: PWY-6720|MetaCyc: PWY-6749|MetaCyc: PWY-6955|MetaCyc: PWY-6998|MetaCyc: PWY-7018|MetaCyc: PWY-7025|MetaCyc: PWY-7127|MetaCyc: PWY-7250|MetaCyc: PWY-7419|MetaCyc: PWY-7450|MetaCyc: PWY-7511|MetaCyc: PWY-7529|MetaCyc: PWY-7706|MetaCyc: PWY-7719|MetaCyc: PWY-7735|MetaCyc: PWY-7737|Met…
jgi|Pirfi3|358258|estExt_Genewise1Plus.C_400037	9437c7e50dc141deea9e62e292970f08	264	Gene3D	G3DSA:3.40.50.10190	BRCT domain	168	264	1.3e-26	T	2025-04-08	IPR036420	BRCT domain superfamily	-	MetaCyc: PWY-5381|MetaCyc: PWY-5397|MetaCyc: PWY-5800|MetaCyc: PWY-6148|MetaCyc: PWY-6322|MetaCyc: PWY-6626|MetaCyc: PWY-6720|MetaCyc: PWY-6749|MetaCyc: PWY-6955|MetaCyc: PWY-6998|MetaCyc: PWY-7018|MetaCyc: PWY-7025|MetaCyc: PWY-7127|MetaCyc: PWY-7250|MetaCyc: PWY-7419|MetaCyc: PWY-7450|MetaCyc: PWY-7511|MetaCyc: PWY-7529|MetaCyc: PWY-7706|MetaCyc: PWY-7719|MetaCyc: PWY-7735|MetaCyc: PWY-7737|Met…
jgi|Sakvas1|6183|SVAS_04665-R0	c28c7acd58be3835008cadeed37de373	521	Gene3D	G3DSA:3.40.50.10190	BRCT domain	309	424	6.3e-24	T	2025-04-08	IPR036420	BRCT domain superfamily	-	MetaCyc: PWY-5381|MetaCyc: PWY-5397|MetaCyc: PWY-5800|MetaCyc: PWY-6148|MetaCyc: PWY-6322|MetaCyc: PWY-6626|MetaCyc: PWY-6720|MetaCyc: PWY-6749|MetaCyc: PWY-6955|MetaCyc: PWY-6998|MetaCyc: PWY-7018|MetaCyc: PWY-7025|MetaCyc: PWY-7127|MetaCyc: PWY-7250|MetaCyc: PWY-7419|MetaCyc: PWY-7450|MetaCyc: PWY-7511|MetaCyc: PWY-7529|MetaCyc: PWY-7706|MetaCyc: PWY-7719|MetaCyc: PWY-7735|MetaCyc: PWY-7737|Met…
jgi|Cryne_JEC21_1|1383|CNK02520.t02	9ef91e6b038b8b6bdb54eb2c79b251f1	929	Gene3D	G3DSA:3.40.50.10190	BRCT domain	764	865	3.1e-21	T	2025-04-08	IPR036420	BRCT domain superfamily	-	MetaCyc: PWY-5381|MetaCyc: PWY-5397|MetaCyc: PWY-5800|MetaCyc: PWY-6148|MetaCyc: PWY-6322|MetaCyc: PWY-6626|MetaCyc: PWY-6720|MetaCyc: PWY-6749|MetaCyc: PWY-6955|MetaCyc: PWY-6998|MetaCyc: PWY-7018|MetaCyc: PWY-7025|MetaCyc: PWY-7127|MetaCyc: PWY-7250|MetaCyc: PWY-7419|MetaCyc: PWY-7450|MetaCyc: PWY-7511|MetaCyc: PWY-7529|MetaCyc: PWY-7706|MetaCyc: PWY-7719|MetaCyc: PWY-7735|MetaCyc: PWY-7737|Met…
jgi|Spoumb1|589924|estExt_Genemark1.C_990031	2881036a796384d6052fd219bbfa9c17	856	Gene3D	G3DSA:3.40.50.10190	BRCT domain	40	127	1.4e-25	T	2025-04-08	IPR036420	BRCT domain superfamily	-	MetaCyc: PWY-5381|MetaCyc: PWY-5397|MetaCyc: PWY-5800|MetaCyc: PWY-6148|MetaCyc: PWY-6322|MetaCyc: PWY-6626|MetaCyc: PWY-6720|MetaCyc: PWY-6749|MetaCyc: PWY-6955|MetaCyc: PWY-6998|MetaCyc: PWY-7018|MetaCyc: PWY-7025|MetaCyc: PWY-7127|MetaCyc: PWY-7250|MetaCyc: PWY-7419|MetaCyc: PWY-7450|MetaCyc: PWY-7511|MetaCyc: PWY-7529|MetaCyc: PWY-7706|MetaCyc: PWY-7719|MetaCyc: PWY-7735|MetaCyc: PWY-7737|Met…
jgi|Spipu1|1827|SPPG_06523T0	94c5dd5b74b430bf46516bd173494137	712	SUPERFAMILY	SSF52113	BRCT domain	168	261	1.23e-09	T	2025-04-08	IPR036420	BRCT domain superfamily	-	MetaCyc: PWY-5381|MetaCyc: PWY-5397|MetaCyc: PWY-5800|MetaCyc: PWY-6148|MetaCyc: PWY-6322|MetaCyc: PWY-6626|MetaCyc: PWY-6720|MetaCyc: PWY-6749|MetaCyc: PWY-6955|MetaCyc: PWY-6998|MetaCyc: PWY-7018|MetaCyc: PWY-7025|MetaCyc: PWY-7127|MetaCyc: PWY-7250|MetaCyc: PWY-7419|MetaCyc: PWY-7450|MetaCyc: PWY-7511|MetaCyc: PWY-7529|MetaCyc: PWY-7706|MetaCyc: PWY-7719|MetaCyc: PWY-7735|MetaCyc: PWY-7737|Met…
jgi|Cormi1|3602|CCM_03611m.01	e6f6e44d187efebe74e6c9b6503cd5cf	455	ProSiteProfiles	PS50172	BRCT domain profile.	221	309	16.0938	T	2025-04-08	IPR001357	BRCT domain	-	MetaCyc: PWY-5381|MetaCyc: PWY-5397|MetaCyc: PWY-5800|MetaCyc: PWY-6148|MetaCyc: PWY-6322|MetaCyc: PWY-6626|MetaCyc: PWY-6720|MetaCyc: PWY-6749|MetaCyc: PWY-6955|MetaCyc: PWY-6998|MetaCyc: PWY-7018|MetaCyc: PWY-7025|MetaCyc: PWY-7127|MetaCyc: PWY-7250|MetaCyc: PWY-7419|MetaCyc: PWY-7450|MetaCyc: PWY-7511|MetaCyc: PWY-7529|MetaCyc: PWY-7706|MetaCyc: PWY-7719|MetaCyc: PWY-7735|MetaCyc: PWY-7737|Met…
tr|Q8IQ95|Q8IQ95_DROME	2b9f4786d029727ae6e782def2786010	1240	SUPERFAMILY	SSF52113	BRCT domain	7	116	7.56e-19	T	2025-04-08	IPR036420	BRCT domain superfamily	-	MetaCyc: PWY-5381|MetaCyc: PWY-5397|MetaCyc: PWY-5800|MetaCyc: PWY-6148|MetaCyc: PWY-6322|MetaCyc: PWY-6626|MetaCyc: PWY-6720|MetaCyc: PWY-6749|MetaCyc: PWY-6955|MetaCyc: PWY-6998|MetaCyc: PWY-7018|MetaCyc: PWY-7025|MetaCyc: PWY-7127|MetaCyc: PWY-7250|MetaCyc: PWY-7419|MetaCyc: PWY-7450|MetaCyc: PWY-7511|MetaCyc: PWY-7529|MetaCyc: PWY-7706|MetaCyc: PWY-7719|MetaCyc: PWY-7735|MetaCyc: PWY-7737|Met…
jgi|Basme2finSC|79321|CE79320_2066	153682b2ed17bde14276d40114508ff8	877	SMART	SM00292	BRCT_7	749	841	0.44	T	2025-04-08	IPR001357	BRCT domain	-	MetaCyc: PWY-5381|MetaCyc: PWY-5397|MetaCyc: PWY-5800|MetaCyc: PWY-6148|MetaCyc: PWY-6322|MetaCyc: PWY-6626|MetaCyc: PWY-6720|MetaCyc: PWY-6749|MetaCyc: PWY-6955|MetaCyc: PWY-6998|MetaCyc: PWY-7018|MetaCyc: PWY-7025|MetaCyc: PWY-7127|MetaCyc: PWY-7250|MetaCyc: PWY-7419|MetaCyc: PWY-7450|MetaCyc: PWY-7511|MetaCyc: PWY-7529|MetaCyc: PWY-7706|MetaCyc: PWY-7719|MetaCyc: PWY-7735|MetaCyc: PWY-7737|Met…
jgi|Rhimi59_2|1912456|fgenesh1_kg.9_#_2104_#_TRINITY_DN6681_c0_g2_i11	5f9db327e65493d6ad00b61db139e739	499	SMART	SM00292	BRCT_7	18	88	1.9	T	2025-04-08	IPR001357	BRCT domain	-	MetaCyc: PWY-5381|MetaCyc: PWY-5397|MetaCyc: PWY-5800|MetaCyc: PWY-6148|MetaCyc: PWY-6322|MetaCyc: PWY-6626|MetaCyc: PWY-6720|MetaCyc: PWY-6749|MetaCyc: PWY-6955|MetaCyc: PWY-6998|MetaCyc: PWY-7018|MetaCyc: PWY-7025|MetaCyc: PWY-7127|MetaCyc: PWY-7250|MetaCyc: PWY-7419|MetaCyc: PWY-7450|MetaCyc: PWY-7511|MetaCyc: PWY-7529|MetaCyc: PWY-7706|MetaCyc: PWY-7719|MetaCyc: PWY-7735|MetaCyc: PWY-7737|Met…
tr|D6RED9|D6RED9_HUMAN	9aedff0f3338c756618e1c5019eda1c4	130	SUPERFAMILY	SSF52113	BRCT domain	8	106	1.02e-20	T	2025-04-08	IPR036420	BRCT domain superfamily	-	MetaCyc: PWY-5381|MetaCyc: PWY-5397|MetaCyc: PWY-5800|MetaCyc: PWY-6148|MetaCyc: PWY-6322|MetaCyc: PWY-6626|MetaCyc: PWY-6720|MetaCyc: PWY-6749|MetaCyc: PWY-6955|MetaCyc: PWY-6998|MetaCyc: PWY-7018|MetaCyc: PWY-7025|MetaCyc: PWY-7127|MetaCyc: PWY-7250|MetaCyc: PWY-7419|MetaCyc: PWY-7450|MetaCyc: PWY-7511|MetaCyc: PWY-7529|MetaCyc: PWY-7706|MetaCyc: PWY-7719|MetaCyc: PWY-7735|MetaCyc: PWY-7737|Met…
sp|Q9UKK3|PARP4_HUMAN	cb7029a5ccc86c637bc480be8bd6850e	1724	SMART	SM00292	BRCT_7	3	84	3.6e-14	T	2025-04-08	IPR001357	BRCT domain	-	MetaCyc: PWY-5381|MetaCyc: PWY-5397|MetaCyc: PWY-5800|MetaCyc: PWY-6148|MetaCyc: PWY-6322|MetaCyc: PWY-6626|MetaCyc: PWY-6720|MetaCyc: PWY-6749|MetaCyc: PWY-6955|MetaCyc: PWY-6998|MetaCyc: PWY-7018|MetaCyc: PWY-7025|MetaCyc: PWY-7127|MetaCyc: PWY-7250|MetaCyc: PWY-7419|MetaCyc: PWY-7450|MetaCyc: PWY-7511|MetaCyc: PWY-7529|MetaCyc: PWY-7706|MetaCyc: PWY-7719|MetaCyc: PWY-7735|MetaCyc: PWY-7737|Met…
jgi|Spoumb1|509542|fgenesh1_kg.31_#_24_#_TRINITY_DN5215_c0_g1_i2	97ad412c72fe400c56dac2177c28ff4b	456	SUPERFAMILY	SSF52113	BRCT domain	361	453	3.93e-05	T	2025-04-08	IPR036420	BRCT domain superfamily	-	MetaCyc: PWY-5381|MetaCyc: PWY-5397|MetaCyc: PWY-5800|MetaCyc: PWY-6148|MetaCyc: PWY-6322|MetaCyc: PWY-6626|MetaCyc: PWY-6720|MetaCyc: PWY-6749|MetaCyc: PWY-6955|MetaCyc: PWY-6998|MetaCyc: PWY-7018|MetaCyc: PWY-7025|MetaCyc: PWY-7127|MetaCyc: PWY-7250|MetaCyc: PWY-7419|MetaCyc: PWY-7450|MetaCyc: PWY-7511|MetaCyc: PWY-7529|MetaCyc: PWY-7706|MetaCyc: PWY-7719|MetaCyc: PWY-7735|MetaCyc: PWY-7737|Met…
jgi|Liccor1|12163|LCOR_11146.1	9c8a9f55b6fa35017e45f0ed98911776	363	Gene3D	G3DSA:3.40.50.10190	BRCT domain	62	169	1.2e-18	T	2025-04-08	IPR036420	BRCT domain superfamily	-	MetaCyc: PWY-5381|MetaCyc: PWY-5397|MetaCyc: PWY-5800|MetaCyc: PWY-6148|MetaCyc: PWY-6322|MetaCyc: PWY-6626|MetaCyc: PWY-6720|MetaCyc: PWY-6749|MetaCyc: PWY-6955|MetaCyc: PWY-6998|MetaCyc: PWY-7018|MetaCyc: PWY-7025|MetaCyc: PWY-7127|MetaCyc: PWY-7250|MetaCyc: PWY-7419|MetaCyc: PWY-7450|MetaCyc: PWY-7511|MetaCyc: PWY-7529|MetaCyc: PWY-7706|MetaCyc: PWY-7719|MetaCyc: PWY-7735|MetaCyc: PWY-7737|Met…
tr|K7EPC7|K7EPC7_HUMAN	4fa5578e187ef9350e22e1b88c381e4a	354	SUPERFAMILY	SSF52113	BRCT domain	250	348	1.7e-24	T	2025-04-08	IPR036420	BRCT domain superfamily	-	MetaCyc: PWY-5381|MetaCyc: PWY-5397|MetaCyc: PWY-5800|MetaCyc: PWY-6148|MetaCyc: PWY-6322|MetaCyc: PWY-6626|MetaCyc: PWY-6720|MetaCyc: PWY-6749|MetaCyc: PWY-6955|MetaCyc: PWY-6998|MetaCyc: PWY-7018|MetaCyc: PWY-7025|MetaCyc: PWY-7127|MetaCyc: PWY-7250|MetaCyc: PWY-7419|MetaCyc: PWY-7450|MetaCyc: PWY-7511|MetaCyc: PWY-7529|MetaCyc: PWY-7706|MetaCyc: PWY-7719|MetaCyc: PWY-7735|MetaCyc: PWY-7737|Met…
sp|P49917|DNLI4_HUMAN	00afcde800026581661b6cbe2d08c898	911	SUPERFAMILY	SSF52113	BRCT domain	844	911	4.36e-12	T	2025-04-08	IPR036420	BRCT domain superfamily	-	MetaCyc: PWY-5381|MetaCyc: PWY-5397|MetaCyc: PWY-5800|MetaCyc: PWY-6148|MetaCyc: PWY-6322|MetaCyc: PWY-6626|MetaCyc: PWY-6720|MetaCyc: PWY-6749|MetaCyc: PWY-6955|MetaCyc: PWY-6998|MetaCyc: PWY-7018|MetaCyc: PWY-7025|MetaCyc: PWY-7127|MetaCyc: PWY-7250|MetaCyc: PWY-7419|MetaCyc: PWY-7450|MetaCyc: PWY-7511|MetaCyc: PWY-7529|MetaCyc: PWY-7706|MetaCyc: PWY-7719|MetaCyc: PWY-7735|MetaCyc: PWY-7737|Met…
jgi|Spoumb1|536143|fgenesh1_pm.102_#_17	5e23856d7db0227d66d353af388b30ce	210	SUPERFAMILY	SSF52113	BRCT domain	1	64	9.81e-11	T	2025-04-08	IPR036420	BRCT domain superfamily	-	MetaCyc: PWY-5381|MetaCyc: PWY-5397|MetaCyc: PWY-5800|MetaCyc: PWY-6148|MetaCyc: PWY-6322|MetaCyc: PWY-6626|MetaCyc: PWY-6720|MetaCyc: PWY-6749|MetaCyc: PWY-6955|MetaCyc: PWY-6998|MetaCyc: PWY-7018|MetaCyc: PWY-7025|MetaCyc: PWY-7127|MetaCyc: PWY-7250|MetaCyc: PWY-7419|MetaCyc: PWY-7450|MetaCyc: PWY-7511|MetaCyc: PWY-7529|MetaCyc: PWY-7706|MetaCyc: PWY-7719|MetaCyc: PWY-7735|MetaCyc: PWY-7737|Met…
jgi|Liccor1|3031|LCOR_02871.1	be67d58b1ae268790424934c23b5b799	265	Gene3D	G3DSA:3.40.50.10190	BRCT domain	164	265	2.4e-28	T	2025-04-08	IPR036420	BRCT domain superfamily	-	MetaCyc: PWY-5381|MetaCyc: PWY-5397|MetaCyc: PWY-5800|MetaCyc: PWY-6148|MetaCyc: PWY-6322|MetaCyc: PWY-6626|MetaCyc: PWY-6720|MetaCyc: PWY-6749|MetaCyc: PWY-6955|MetaCyc: PWY-6998|MetaCyc: PWY-7018|MetaCyc: PWY-7025|MetaCyc: PWY-7127|MetaCyc: PWY-7250|MetaCyc: PWY-7419|MetaCyc: PWY-7450|MetaCyc: PWY-7511|MetaCyc: PWY-7529|MetaCyc: PWY-7706|MetaCyc: PWY-7719|MetaCyc: PWY-7735|MetaCyc: PWY-7737|Met…
jgi|Fusfu1|5463|FFUJ_13061m.01	542382ccbad785ac561e908b781adc9d	747	ProSiteProfiles	PS50172	BRCT domain profile.	12	107	17.7073	T	2025-04-08	IPR001357	BRCT domain	-	MetaCyc: PWY-5381|MetaCyc: PWY-5397|MetaCyc: PWY-5800|MetaCyc: PWY-6148|MetaCyc: PWY-6322|MetaCyc: PWY-6626|MetaCyc: PWY-6720|MetaCyc: PWY-6749|MetaCyc: PWY-6955|MetaCyc: PWY-6998|MetaCyc: PWY-7018|MetaCyc: PWY-7025|MetaCyc: PWY-7127|MetaCyc: PWY-7250|MetaCyc: PWY-7419|MetaCyc: PWY-7450|MetaCyc: PWY-7511|MetaCyc: PWY-7529|MetaCyc: PWY-7706|MetaCyc: PWY-7719|MetaCyc: PWY-7735|MetaCyc: PWY-7737|Met…
jgi|Spipu1|4079|SPPG_01296T0	a79c82091f2bd8ff2f25d185d40542b3	1017	SUPERFAMILY	SSF52113	BRCT domain	385	484	2.22e-13	T	2025-04-08	IPR036420	BRCT domain superfamily	-	MetaCyc: PWY-5381|MetaCyc: PWY-5397|MetaCyc: PWY-5800|MetaCyc: PWY-6148|MetaCyc: PWY-6322|MetaCyc: PWY-6626|MetaCyc: PWY-6720|MetaCyc: PWY-6749|MetaCyc: PWY-6955|MetaCyc: PWY-6998|MetaCyc: PWY-7018|MetaCyc: PWY-7025|MetaCyc: PWY-7127|MetaCyc: PWY-7250|MetaCyc: PWY-7419|MetaCyc: PWY-7450|MetaCyc: PWY-7511|MetaCyc: PWY-7529|MetaCyc: PWY-7706|MetaCyc: PWY-7719|MetaCyc: PWY-7735|MetaCyc: PWY-7737|Met…
tr|C6YB45|C6YB45_HUMAN	403bd8b90fa6ea6b7a062d0963f2d8cd	173	Gene3D	G3DSA:3.40.50.10190	BRCT domain	1	65	1.1e-21	T	2025-04-08	IPR036420	BRCT domain superfamily	-	MetaCyc: PWY-5381|MetaCyc: PWY-5397|MetaCyc: PWY-5800|MetaCyc: PWY-6148|MetaCyc: PWY-6322|MetaCyc: PWY-6626|MetaCyc: PWY-6720|MetaCyc: PWY-6749|MetaCyc: PWY-6955|MetaCyc: PWY-6998|MetaCyc: PWY-7018|MetaCyc: PWY-7025|MetaCyc: PWY-7127|MetaCyc: PWY-7250|MetaCyc: PWY-7419|MetaCyc: PWY-7450|MetaCyc: PWY-7511|MetaCyc: PWY-7529|MetaCyc: PWY-7706|MetaCyc: PWY-7719|MetaCyc: PWY-7735|MetaCyc: PWY-7737|Met…
tr|H7BZI8|H7BZI8_HUMAN	7f0ec8fb66fba1e9248d5cb6d9c383a5	173	SMART	SM00292	BRCT_7	57	131	1.4e-09	T	2025-04-08	IPR001357	BRCT domain	-	MetaCyc: PWY-5381|MetaCyc: PWY-5397|MetaCyc: PWY-5800|MetaCyc: PWY-6148|MetaCyc: PWY-6322|MetaCyc: PWY-6626|MetaCyc: PWY-6720|MetaCyc: PWY-6749|MetaCyc: PWY-6955|MetaCyc: PWY-6998|MetaCyc: PWY-7018|MetaCyc: PWY-7025|MetaCyc: PWY-7127|MetaCyc: PWY-7250|MetaCyc: PWY-7419|MetaCyc: PWY-7450|MetaCyc: PWY-7511|MetaCyc: PWY-7529|MetaCyc: PWY-7706|MetaCyc: PWY-7719|MetaCyc: PWY-7735|MetaCyc: PWY-7737|Met…
jgi|Cormi1|4606|CCM_04618m.01	f02e644bc57bfd4531217b8b4949ee27	859	ProSiteProfiles	PS50172	BRCT domain profile.	99	189	12.2546	T	2025-04-08	IPR001357	BRCT domain	-	MetaCyc: PWY-5381|MetaCyc: PWY-5397|MetaCyc: PWY-5800|MetaCyc: PWY-6148|MetaCyc: PWY-6322|MetaCyc: PWY-6626|MetaCyc: PWY-6720|MetaCyc: PWY-6749|MetaCyc: PWY-6955|MetaCyc: PWY-6998|MetaCyc: PWY-7018|MetaCyc: PWY-7025|MetaCyc: PWY-7127|MetaCyc: PWY-7250|MetaCyc: PWY-7419|MetaCyc: PWY-7450|MetaCyc: PWY-7511|MetaCyc: PWY-7529|MetaCyc: PWY-7706|MetaCyc: PWY-7719|MetaCyc: PWY-7735|MetaCyc: PWY-7737|Met…
jgi|Liccor1|2408|LCOR_02318.1	2889535ba378147f0c02ab751a03f359	678	Gene3D	G3DSA:3.40.50.10190	BRCT domain	414	503	6.6e-26	T	2025-04-08	IPR036420	BRCT domain superfamily	-	MetaCyc: PWY-5381|MetaCyc: PWY-5397|MetaCyc: PWY-5800|MetaCyc: PWY-6148|MetaCyc: PWY-6322|MetaCyc: PWY-6626|MetaCyc: PWY-6720|MetaCyc: PWY-6749|MetaCyc: PWY-6955|MetaCyc: PWY-6998|MetaCyc: PWY-7018|MetaCyc: PWY-7025|MetaCyc: PWY-7127|MetaCyc: PWY-7250|MetaCyc: PWY-7419|MetaCyc: PWY-7450|MetaCyc: PWY-7511|MetaCyc: PWY-7529|MetaCyc: PWY-7706|MetaCyc: PWY-7719|MetaCyc: PWY-7735|MetaCyc: PWY-7737|Met…
tr|A0A087X2H0|A0A087X2H0_HUMAN	60f967f317c8da16703ae22e25f213be	641	Gene3D	G3DSA:3.40.50.10190	BRCT domain	432	531	1.1e-28	T	2025-04-08	IPR036420	BRCT domain superfamily	-	MetaCyc: PWY-5381|MetaCyc: PWY-5397|MetaCyc: PWY-5800|MetaCyc: PWY-6148|MetaCyc: PWY-6322|MetaCyc: PWY-6626|MetaCyc: PWY-6720|MetaCyc: PWY-6749|MetaCyc: PWY-6955|MetaCyc: PWY-6998|MetaCyc: PWY-7018|MetaCyc: PWY-7025|MetaCyc: PWY-7127|MetaCyc: PWY-7250|MetaCyc: PWY-7419|MetaCyc: PWY-7450|MetaCyc: PWY-7511|MetaCyc: PWY-7529|MetaCyc: PWY-7706|MetaCyc: PWY-7719|MetaCyc: PWY-7735|MetaCyc: PWY-7737|Met…
jgi|Anasp1|269922|estExt_fgenesh1_pg.C_2000009	5f753b488493a0d97a52aaac39ce1cba	973	ProSiteProfiles	PS50172	BRCT domain profile.	889	960	14.9532	T	2025-04-08	IPR001357	BRCT domain	-	MetaCyc: PWY-5381|MetaCyc: PWY-5397|MetaCyc: PWY-5800|MetaCyc: PWY-6148|MetaCyc: PWY-6322|MetaCyc: PWY-6626|MetaCyc: PWY-6720|MetaCyc: PWY-6749|MetaCyc: PWY-6955|MetaCyc: PWY-6998|MetaCyc: PWY-7018|MetaCyc: PWY-7025|MetaCyc: PWY-7127|MetaCyc: PWY-7250|MetaCyc: PWY-7419|MetaCyc: PWY-7450|MetaCyc: PWY-7511|MetaCyc: PWY-7529|MetaCyc: PWY-7706|MetaCyc: PWY-7719|MetaCyc: PWY-7735|MetaCyc: PWY-7737|Met…
jgi|Amamu1|158621|fgenesh1_kg.8_#_102_#_Locus13004v1rpkm6.85	cf84b623f82db48319f133d388b37553	212	SMART	SM00292	BRCT_7	115	196	1.7e-05	T	2025-04-08	IPR001357	BRCT domain	-	MetaCyc: PWY-5381|MetaCyc: PWY-5397|MetaCyc: PWY-5800|MetaCyc: PWY-6148|MetaCyc: PWY-6322|MetaCyc: PWY-6626|MetaCyc: PWY-6720|MetaCyc: PWY-6749|MetaCyc: PWY-6955|MetaCyc: PWY-6998|MetaCyc: PWY-7018|MetaCyc: PWY-7025|MetaCyc: PWY-7127|MetaCyc: PWY-7250|MetaCyc: PWY-7419|MetaCyc: PWY-7450|MetaCyc: PWY-7511|MetaCyc: PWY-7529|MetaCyc: PWY-7706|MetaCyc: PWY-7719|MetaCyc: PWY-7735|MetaCyc: PWY-7737|Met…
jgi|Mucci3|1364873|estExt_Genewise1.C_6_t20487	783e9d9491785d0fed4f93a52b9ff74f	697	SUPERFAMILY	SSF52113	BRCT domain	531	583	1.96e-05	T	2025-04-08	IPR036420	BRCT domain superfamily	-	MetaCyc: PWY-5381|MetaCyc: PWY-5397|MetaCyc: PWY-5800|MetaCyc: PWY-6148|MetaCyc: PWY-6322|MetaCyc: PWY-6626|MetaCyc: PWY-6720|MetaCyc: PWY-6749|MetaCyc: PWY-6955|MetaCyc: PWY-6998|MetaCyc: PWY-7018|MetaCyc: PWY-7025|MetaCyc: PWY-7127|MetaCyc: PWY-7250|MetaCyc: PWY-7419|MetaCyc: PWY-7450|MetaCyc: PWY-7511|MetaCyc: PWY-7529|MetaCyc: PWY-7706|MetaCyc: PWY-7719|MetaCyc: PWY-7735|MetaCyc: PWY-7737|Met…
jgi|Enthel1|515070|gm1.6656_g	7004e94f15f074240aded4d23c03baaf	2453	SUPERFAMILY	SSF52113	BRCT domain	2245	2290	5.38e-07	T	2025-04-08	IPR036420	BRCT domain superfamily	-	MetaCyc: PWY-5381|MetaCyc: PWY-5397|MetaCyc: PWY-5800|MetaCyc: PWY-6148|MetaCyc: PWY-6322|MetaCyc: PWY-6626|MetaCyc: PWY-6720|MetaCyc: PWY-6749|MetaCyc: PWY-6955|MetaCyc: PWY-6998|MetaCyc: PWY-7018|MetaCyc: PWY-7025|MetaCyc: PWY-7127|MetaCyc: PWY-7250|MetaCyc: PWY-7419|MetaCyc: PWY-7450|MetaCyc: PWY-7511|MetaCyc: PWY-7529|MetaCyc: PWY-7706|MetaCyc: PWY-7719|MetaCyc: PWY-7735|MetaCyc: PWY-7737|Met…
jgi|Spoumb1|506157|fgenesh1_kg.20_#_181_#_TRINITY_DN4681_c0_g3_i1	6954062278529fa7254d6331e9c6dfe1	304	Gene3D	G3DSA:3.40.50.10190	BRCT domain	51	169	3.2e-26	T	2025-04-08	IPR036420	BRCT domain superfamily	-	MetaCyc: PWY-5381|MetaCyc: PWY-5397|MetaCyc: PWY-5800|MetaCyc: PWY-6148|MetaCyc: PWY-6322|MetaCyc: PWY-6626|MetaCyc: PWY-6720|MetaCyc: PWY-6749|MetaCyc: PWY-6955|MetaCyc: PWY-6998|MetaCyc: PWY-7018|MetaCyc: PWY-7025|MetaCyc: PWY-7127|MetaCyc: PWY-7250|MetaCyc: PWY-7419|MetaCyc: PWY-7450|MetaCyc: PWY-7511|MetaCyc: PWY-7529|MetaCyc: PWY-7706|MetaCyc: PWY-7719|MetaCyc: PWY-7735|MetaCyc: PWY-7737|Met…
tr|A8JNN0|A8JNN0_DROME	13d7b8c17e15c78b2846d83b4c266e09	900	SUPERFAMILY	SSF52113	BRCT domain	253	337	1.19e-13	T	2025-04-08	IPR036420	BRCT domain superfamily	-	MetaCyc: PWY-5381|MetaCyc: PWY-5397|MetaCyc: PWY-5800|MetaCyc: PWY-6148|MetaCyc: PWY-6322|MetaCyc: PWY-6626|MetaCyc: PWY-6720|MetaCyc: PWY-6749|MetaCyc: PWY-6955|MetaCyc: PWY-6998|MetaCyc: PWY-7018|MetaCyc: PWY-7025|MetaCyc: PWY-7127|MetaCyc: PWY-7250|MetaCyc: PWY-7419|MetaCyc: PWY-7450|MetaCyc: PWY-7511|MetaCyc: PWY-7529|MetaCyc: PWY-7706|MetaCyc: PWY-7719|MetaCyc: PWY-7735|MetaCyc: PWY-7737|Met…

## Sheet: HDA10
Column 1	Column 2	Column 3	Column 4	Column 5	Column 6	Column 7	Column 8	Column 9	Column 10	Column 11	Column 12	Column 13	Column 14	Column 15
jgi|Geopyr1|5831|FUN_005867-T1	213609fc58b8e38f5297aab75f066aff	652	PRINTS	PR01270	Histone deacetylase superfamily signature	283	293	8.9e-17	T	45755	IPR000286	Histone deacetylase family	-	MetaCyc: PWY-1822|MetaCyc: PWY-5497|MetaCyc: PWY-5784|MetaCyc: PWY-5846|MetaCyc: PWY-6409|MetaCyc: PWY-6899|MetaCyc: PWY-6984|MetaCyc: PWY-7018|MetaCyc: PWY-7403|MetaCyc: PWY-7430|MetaCyc: PWY-7496|MetaCyc: PWY-7571|MetaCyc: PWY-7652|MetaCyc: PWY-7771|MetaCyc: PWY-7821|MetaCyc: PWY-7850|MetaCyc: PWY-8229|MetaCyc: PWY-8293|Reactome: R-BTA-1538133|Reactome: R-BTA-201722|Reactome: R-BTA-2173795|Reac…
jgi|Enthel1|397962|e_gw1.25.5.1	6043115fb7baa3ae100caabbfd4e98b8	357	PRINTS	PR01270	Histone deacetylase superfamily signature	194	209	1.8e-14	T	45755	IPR000286	Histone deacetylase family	-	MetaCyc: PWY-1822|MetaCyc: PWY-5497|MetaCyc: PWY-5784|MetaCyc: PWY-5846|MetaCyc: PWY-6409|MetaCyc: PWY-6899|MetaCyc: PWY-6984|MetaCyc: PWY-7018|MetaCyc: PWY-7403|MetaCyc: PWY-7430|MetaCyc: PWY-7496|MetaCyc: PWY-7571|MetaCyc: PWY-7652|MetaCyc: PWY-7771|MetaCyc: PWY-7821|MetaCyc: PWY-7850|MetaCyc: PWY-8229|MetaCyc: PWY-8293|Reactome: R-BTA-1538133|Reactome: R-BTA-201722|Reactome: R-BTA-2173795|Reac…
jgi|Rhiir2_1|1791485|gm1.30371_g	aa5a7ad37c4ac8f670bc66faf0205aee	197	Gene3D	G3DSA:3.40.800.20	Histone deacetylase domain	112	191	1.3e-10	T	45755	IPR037138	Histone deacetylase domain superfamily	-	MetaCyc: PWY-1822|MetaCyc: PWY-5497|MetaCyc: PWY-5784|MetaCyc: PWY-5846|MetaCyc: PWY-6409|MetaCyc: PWY-6899|MetaCyc: PWY-6984|MetaCyc: PWY-7018|MetaCyc: PWY-7403|MetaCyc: PWY-7430|MetaCyc: PWY-7496|MetaCyc: PWY-7571|MetaCyc: PWY-7652|MetaCyc: PWY-7771|MetaCyc: PWY-7821|MetaCyc: PWY-7850|MetaCyc: PWY-8229|MetaCyc: PWY-8293|Reactome: R-BTA-1538133|Reactome: R-BTA-201722|Reactome: R-BTA-2173795|Reac…
jgi|Anasp1|205307|e_gw1.166.17.1	1d38e26e7388ad37cf0a479e6116d2da	466	PIRSF	PIRSF037913	HDAC_I_euk	2	463	1.5e-188	T	45755	IPR003084	Histone deacetylase	GO:0004407|GO:0016575	MetaCyc: PWY-1822|MetaCyc: PWY-5497|MetaCyc: PWY-5784|MetaCyc: PWY-5846|MetaCyc: PWY-6409|MetaCyc: PWY-6899|MetaCyc: PWY-6984|MetaCyc: PWY-7018|MetaCyc: PWY-7403|MetaCyc: PWY-7430|MetaCyc: PWY-7496|MetaCyc: PWY-7571|MetaCyc: PWY-7652|MetaCyc: PWY-7771|MetaCyc: PWY-7821|MetaCyc: PWY-7850|MetaCyc: PWY-8229|MetaCyc: PWY-8293|Reactome: R-BTA-1538133|Reactome: R-BTA-201722|Reactome: R-BTA-2173795|Reac…
jgi|Kicala1|188675|fgenesh1_kg.32_#_86_#_TRINITY_DN4751_c2_g1_i2	62cf16f80954508de4f3e12dd38d76d4	392	PRINTS	PR01270	Histone deacetylase superfamily signature	229	239	4.2e-23	T	45755	IPR000286	Histone deacetylase family	-	MetaCyc: PWY-1822|MetaCyc: PWY-5497|MetaCyc: PWY-5784|MetaCyc: PWY-5846|MetaCyc: PWY-6409|MetaCyc: PWY-6899|MetaCyc: PWY-6984|MetaCyc: PWY-7018|MetaCyc: PWY-7403|MetaCyc: PWY-7430|MetaCyc: PWY-7496|MetaCyc: PWY-7571|MetaCyc: PWY-7652|MetaCyc: PWY-7771|MetaCyc: PWY-7821|MetaCyc: PWY-7850|MetaCyc: PWY-8229|MetaCyc: PWY-8293|Reactome: R-BTA-1538133|Reactome: R-BTA-201722|Reactome: R-BTA-2173795|Reac…
jgi|Antlo1|716|1946	705caf46aace044acc280cf7865624c3	257	Gene3D	G3DSA:3.40.800.20	Histone deacetylase domain	1	250	3.1e-103	T	45755	IPR037138	Histone deacetylase domain superfamily	-	MetaCyc: PWY-1822|MetaCyc: PWY-5497|MetaCyc: PWY-5784|MetaCyc: PWY-5846|MetaCyc: PWY-6409|MetaCyc: PWY-6899|MetaCyc: PWY-6984|MetaCyc: PWY-7018|MetaCyc: PWY-7403|MetaCyc: PWY-7430|MetaCyc: PWY-7496|MetaCyc: PWY-7571|MetaCyc: PWY-7652|MetaCyc: PWY-7771|MetaCyc: PWY-7821|MetaCyc: PWY-7850|MetaCyc: PWY-8229|MetaCyc: PWY-8293|Reactome: R-BTA-1538133|Reactome: R-BTA-201722|Reactome: R-BTA-2173795|Reac…
jgi|Morel2|116556|Morel1.estExt_Genewise1Plus.C_680082	83bd19e415b7b0107bdc466ba4df1677	377	PRINTS	PR01270	Histone deacetylase superfamily signature	306	316	6.3e-05	T	45755	IPR000286	Histone deacetylase family	-	MetaCyc: PWY-1822|MetaCyc: PWY-5497|MetaCyc: PWY-5784|MetaCyc: PWY-5846|MetaCyc: PWY-6409|MetaCyc: PWY-6899|MetaCyc: PWY-6984|MetaCyc: PWY-7018|MetaCyc: PWY-7403|MetaCyc: PWY-7430|MetaCyc: PWY-7496|MetaCyc: PWY-7571|MetaCyc: PWY-7652|MetaCyc: PWY-7771|MetaCyc: PWY-7821|MetaCyc: PWY-7850|MetaCyc: PWY-8229|MetaCyc: PWY-8293|Reactome: R-BTA-1538133|Reactome: R-BTA-201722|Reactome: R-BTA-2173795|Reac…
jgi|Gonbut1|295772|fgenesh1_kg.10_#_493_#_TRINITY_DN1109_c0_g1_i1	2431bdaa3d944b5cdc49182a3f7b8865	471	PRINTS	PR01270	Histone deacetylase superfamily signature	198	213	6.4e-24	T	45755	IPR000286	Histone deacetylase family	-	MetaCyc: PWY-1822|MetaCyc: PWY-5497|MetaCyc: PWY-5784|MetaCyc: PWY-5846|MetaCyc: PWY-6409|MetaCyc: PWY-6899|MetaCyc: PWY-6984|MetaCyc: PWY-7018|MetaCyc: PWY-7403|MetaCyc: PWY-7430|MetaCyc: PWY-7496|MetaCyc: PWY-7571|MetaCyc: PWY-7652|MetaCyc: PWY-7771|MetaCyc: PWY-7821|MetaCyc: PWY-7850|MetaCyc: PWY-8229|MetaCyc: PWY-8293|Reactome: R-BTA-1538133|Reactome: R-BTA-201722|Reactome: R-BTA-2173795|Reac…
tr|M9PHQ2|M9PHQ2_DROME	b2d08febdb984d766f4bb2df5d6a74b7	1269	PANTHER	PTHR45364	HISTONE DEACETYLASE 9-RELATED	44	1268	6.5e-280	T	45755	IPR017320	Histone deacetylase class II, eukaryotic-type	GO:0000118|GO:0004407|GO:0006325|GO:0016575	MetaCyc: PWY-1822|MetaCyc: PWY-5497|MetaCyc: PWY-5784|MetaCyc: PWY-5846|MetaCyc: PWY-6409|MetaCyc: PWY-6899|MetaCyc: PWY-6984|MetaCyc: PWY-7018|MetaCyc: PWY-7403|MetaCyc: PWY-7430|MetaCyc: PWY-7496|MetaCyc: PWY-7571|MetaCyc: PWY-7652|MetaCyc: PWY-7771|MetaCyc: PWY-7821|MetaCyc: PWY-7850|MetaCyc: PWY-8229|MetaCyc: PWY-8293|Reactome: R-CEL-3108214|Reactome: R-CEL-4551638|Reactome: R-CEL-8951936|Rea…
jgi|Cryne_JEC21_1|4997|CNF02840.t01	c4001aa19bf66e0437015698bf24574d	466	PRINTS	PR01271	Histone deacetylase signature	67	85	4.9e-59	T	45755	IPR003084	Histone deacetylase	GO:0004407|GO:0016575	MetaCyc: PWY-1822|MetaCyc: PWY-5497|MetaCyc: PWY-5784|MetaCyc: PWY-5846|MetaCyc: PWY-6409|MetaCyc: PWY-6899|MetaCyc: PWY-6984|MetaCyc: PWY-7018|MetaCyc: PWY-7403|MetaCyc: PWY-7430|MetaCyc: PWY-7496|MetaCyc: PWY-7571|MetaCyc: PWY-7652|MetaCyc: PWY-7771|MetaCyc: PWY-7821|MetaCyc: PWY-7850|MetaCyc: PWY-8229|MetaCyc: PWY-8293|Reactome: R-BTA-1538133|Reactome: R-BTA-201722|Reactome: R-BTA-2173795|Reac…
jgi|Polagg1_1|486111|fgenesh1_kg.2_#_498_#_TRINITY_DN3020_c0_g1_i2	eb737da4eab6e332724912aafb60f0d0	634	PRINTS	PR01270	Histone deacetylase superfamily signature	181	196	1.3e-23	T	45755	IPR000286	Histone deacetylase family	-	MetaCyc: PWY-1822|MetaCyc: PWY-5497|MetaCyc: PWY-5784|MetaCyc: PWY-5846|MetaCyc: PWY-6409|MetaCyc: PWY-6899|MetaCyc: PWY-6984|MetaCyc: PWY-7018|MetaCyc: PWY-7403|MetaCyc: PWY-7430|MetaCyc: PWY-7496|MetaCyc: PWY-7571|MetaCyc: PWY-7652|MetaCyc: PWY-7771|MetaCyc: PWY-7821|MetaCyc: PWY-7850|MetaCyc: PWY-8229|MetaCyc: PWY-8293|Reactome: R-BTA-1538133|Reactome: R-BTA-201722|Reactome: R-BTA-2173795|Reac…
jgi|Synrac1|281152|CE281151_2201	48ff7e7071102424513ed260f2dd0e5b	398	Gene3D	G3DSA:3.40.800.20	Histone deacetylase domain	1	397	1.7e-93	T	45755	IPR037138	Histone deacetylase domain superfamily	-	MetaCyc: PWY-1822|MetaCyc: PWY-5497|MetaCyc: PWY-5784|MetaCyc: PWY-5846|MetaCyc: PWY-6409|MetaCyc: PWY-6899|MetaCyc: PWY-6984|MetaCyc: PWY-7018|MetaCyc: PWY-7403|MetaCyc: PWY-7430|MetaCyc: PWY-7496|MetaCyc: PWY-7571|MetaCyc: PWY-7652|MetaCyc: PWY-7771|MetaCyc: PWY-7821|MetaCyc: PWY-7850|MetaCyc: PWY-8229|MetaCyc: PWY-8293|Reactome: R-BTA-1538133|Reactome: R-BTA-201722|Reactome: R-BTA-2173795|Reac…
sp|Q8C2B3|HDAC7_MOUSE	8eaabdb703f00b7a7836dc33e132ba13	938	PRINTS	PR01270	Histone deacetylase superfamily signature	653	676	3.5e-16	T	45755	IPR000286	Histone deacetylase family	-	MetaCyc: PWY-1822|MetaCyc: PWY-5497|MetaCyc: PWY-5784|MetaCyc: PWY-5846|MetaCyc: PWY-6409|MetaCyc: PWY-6899|MetaCyc: PWY-6984|MetaCyc: PWY-7018|MetaCyc: PWY-7403|MetaCyc: PWY-7430|MetaCyc: PWY-7496|MetaCyc: PWY-7571|MetaCyc: PWY-7652|MetaCyc: PWY-7771|MetaCyc: PWY-7821|MetaCyc: PWY-7850|MetaCyc: PWY-8229|MetaCyc: PWY-8293|Reactome: R-BTA-1538133|Reactome: R-BTA-201722|Reactome: R-BTA-2173795|Reac…
jgi|Conco1|80207|fgenesh1_kg.226_#_5_#_Locus7082v1rpkm3.55	9001dbbe44ef3479bb2edbe57e52c79c	450	Gene3D	G3DSA:3.40.800.20	Histone deacetylase domain	3	372	3.6e-123	T	45755	IPR037138	Histone deacetylase domain superfamily	-	MetaCyc: PWY-1822|MetaCyc: PWY-5497|MetaCyc: PWY-5784|MetaCyc: PWY-5846|MetaCyc: PWY-6409|MetaCyc: PWY-6899|MetaCyc: PWY-6984|MetaCyc: PWY-7018|MetaCyc: PWY-7403|MetaCyc: PWY-7430|MetaCyc: PWY-7496|MetaCyc: PWY-7571|MetaCyc: PWY-7652|MetaCyc: PWY-7771|MetaCyc: PWY-7821|MetaCyc: PWY-7850|MetaCyc: PWY-8229|MetaCyc: PWY-8293|Reactome: R-BTA-1538133|Reactome: R-BTA-201722|Reactome: R-BTA-2173795|Reac…
jgi|Copci_AmutBmut1|364572|e_gw1.41.20.1	811539ec44b16aad2b9b60f54d45165b	549	Gene3D	G3DSA:3.40.800.20	Histone deacetylase domain	2	378	1.6e-130	T	45755	IPR037138	Histone deacetylase domain superfamily	-	MetaCyc: PWY-1822|MetaCyc: PWY-5497|MetaCyc: PWY-5784|MetaCyc: PWY-5846|MetaCyc: PWY-6409|MetaCyc: PWY-6899|MetaCyc: PWY-6984|MetaCyc: PWY-7018|MetaCyc: PWY-7403|MetaCyc: PWY-7430|MetaCyc: PWY-7496|MetaCyc: PWY-7571|MetaCyc: PWY-7652|MetaCyc: PWY-7771|MetaCyc: PWY-7821|MetaCyc: PWY-7850|MetaCyc: PWY-8229|MetaCyc: PWY-8293|Reactome: R-BTA-1538133|Reactome: R-BTA-201722|Reactome: R-BTA-2173795|Reac…
jgi|Rhiir2_1|1772289|gm1.11175_g	3c4af1c19ce941adcf018eda83d7934e	188	PRINTS	PR01271	Histone deacetylase signature	95	108	9.4e-06	T	45755	IPR003084	Histone deacetylase	GO:0004407|GO:0016575	MetaCyc: PWY-1822|MetaCyc: PWY-5497|MetaCyc: PWY-5784|MetaCyc: PWY-5846|MetaCyc: PWY-6409|MetaCyc: PWY-6899|MetaCyc: PWY-6984|MetaCyc: PWY-7018|MetaCyc: PWY-7403|MetaCyc: PWY-7430|MetaCyc: PWY-7496|MetaCyc: PWY-7571|MetaCyc: PWY-7652|MetaCyc: PWY-7771|MetaCyc: PWY-7821|MetaCyc: PWY-7850|MetaCyc: PWY-8229|MetaCyc: PWY-8293|Reactome: R-BTA-1538133|Reactome: R-BTA-201722|Reactome: R-BTA-2173795|Reac…
jgi|Basme2finSC|251021|estExt_Genewise1.C_70031	717f2ae72e6bae47e19528647250459f	511	Gene3D	G3DSA:3.40.800.20	Histone deacetylase domain	1	384	2.5e-136	T	45755	IPR037138	Histone deacetylase domain superfamily	-	MetaCyc: PWY-1822|MetaCyc: PWY-5497|MetaCyc: PWY-5784|MetaCyc: PWY-5846|MetaCyc: PWY-6409|MetaCyc: PWY-6899|MetaCyc: PWY-6984|MetaCyc: PWY-7018|MetaCyc: PWY-7403|MetaCyc: PWY-7430|MetaCyc: PWY-7496|MetaCyc: PWY-7571|MetaCyc: PWY-7652|MetaCyc: PWY-7771|MetaCyc: PWY-7821|MetaCyc: PWY-7850|MetaCyc: PWY-8229|MetaCyc: PWY-8293|Reactome: R-BTA-1538133|Reactome: R-BTA-201722|Reactome: R-BTA-2173795|Reac…
jgi|Malsy1_1|1803|MSY001_3367m.01	afae46de590b810702f477ca6a22c1c7	492	Gene3D	G3DSA:3.40.800.20	Histone deacetylase domain	9	389	6.3e-133	T	45755	IPR037138	Histone deacetylase domain superfamily	-	MetaCyc: PWY-1822|MetaCyc: PWY-5497|MetaCyc: PWY-5784|MetaCyc: PWY-5846|MetaCyc: PWY-6409|MetaCyc: PWY-6899|MetaCyc: PWY-6984|MetaCyc: PWY-7018|MetaCyc: PWY-7403|MetaCyc: PWY-7430|MetaCyc: PWY-7496|MetaCyc: PWY-7571|MetaCyc: PWY-7652|MetaCyc: PWY-7771|MetaCyc: PWY-7821|MetaCyc: PWY-7850|MetaCyc: PWY-8229|MetaCyc: PWY-8293|Reactome: R-BTA-1538133|Reactome: R-BTA-201722|Reactome: R-BTA-2173795|Reac…
tr|A0A3B3IRZ0|A0A3B3IRZ0_HUMAN	e107ef126736e4ac5dc27c28d58fdabc	163	Gene3D	G3DSA:3.40.800.20	Histone deacetylase domain	2	79	7.5e-26	T	45755	IPR037138	Histone deacetylase domain superfamily	-	MetaCyc: PWY-1822|MetaCyc: PWY-5497|MetaCyc: PWY-5784|MetaCyc: PWY-5846|MetaCyc: PWY-6409|MetaCyc: PWY-6899|MetaCyc: PWY-6984|MetaCyc: PWY-7018|MetaCyc: PWY-7403|MetaCyc: PWY-7430|MetaCyc: PWY-7496|MetaCyc: PWY-7571|MetaCyc: PWY-7652|MetaCyc: PWY-7771|MetaCyc: PWY-7821|MetaCyc: PWY-7850|MetaCyc: PWY-8229|MetaCyc: PWY-8293|Reactome: R-BTA-1538133|Reactome: R-BTA-201722|Reactome: R-BTA-2173795|Reac…
tr|A0A3B3IU01|A0A3B3IU01_HUMAN	522fe7c1d5f373349c6971099efb7fe4	230	PRINTS	PR01271	Histone deacetylase signature	96	113	2.9e-19	T	45755	IPR003084	Histone deacetylase	GO:0004407|GO:0016575	MetaCyc: PWY-1822|MetaCyc: PWY-5497|MetaCyc: PWY-5784|MetaCyc: PWY-5846|MetaCyc: PWY-6409|MetaCyc: PWY-6899|MetaCyc: PWY-6984|MetaCyc: PWY-7018|MetaCyc: PWY-7403|MetaCyc: PWY-7430|MetaCyc: PWY-7496|MetaCyc: PWY-7571|MetaCyc: PWY-7652|MetaCyc: PWY-7771|MetaCyc: PWY-7821|MetaCyc: PWY-7850|MetaCyc: PWY-8229|MetaCyc: PWY-8293|Reactome: R-BTA-1538133|Reactome: R-BTA-201722|Reactome: R-BTA-2173795|Reac…
tr|A0A0R4J008|A0A0R4J008_MOUSE	41b1fcf80f539d5ea84837e3ffb65886	488	PRINTS	PR01271	Histone deacetylase signature	95	112	2.4e-72	T	45755	IPR003084	Histone deacetylase	GO:0004407|GO:0016575	MetaCyc: PWY-1822|MetaCyc: PWY-5497|MetaCyc: PWY-5784|MetaCyc: PWY-5846|MetaCyc: PWY-6409|MetaCyc: PWY-6899|MetaCyc: PWY-6984|MetaCyc: PWY-7018|MetaCyc: PWY-7403|MetaCyc: PWY-7430|MetaCyc: PWY-7496|MetaCyc: PWY-7571|MetaCyc: PWY-7652|MetaCyc: PWY-7771|MetaCyc: PWY-7821|MetaCyc: PWY-7850|MetaCyc: PWY-8229|MetaCyc: PWY-8293|Reactome: R-BTA-1538133|Reactome: R-BTA-201722|Reactome: R-BTA-2173795|Reac…
jgi|Kicala1|33788|CE33787_1201	303bff8ff3e9e7a41546bc429edbd3da	299	Gene3D	G3DSA:3.40.800.20	Histone deacetylase domain	13	268	2.1e-87	T	45755	IPR037138	Histone deacetylase domain superfamily	-	MetaCyc: PWY-1822|MetaCyc: PWY-5497|MetaCyc: PWY-5784|MetaCyc: PWY-5846|MetaCyc: PWY-6409|MetaCyc: PWY-6899|MetaCyc: PWY-6984|MetaCyc: PWY-7018|MetaCyc: PWY-7403|MetaCyc: PWY-7430|MetaCyc: PWY-7496|MetaCyc: PWY-7571|MetaCyc: PWY-7652|MetaCyc: PWY-7771|MetaCyc: PWY-7821|MetaCyc: PWY-7850|MetaCyc: PWY-8229|MetaCyc: PWY-8293|Reactome: R-BTA-1538133|Reactome: R-BTA-201722|Reactome: R-BTA-2173795|Reac…
jgi|Rozal1_1|3857|O9G_001637	2f31ba2de4a5fe80f9f32a1bf12771e8	592	PRINTS	PR01270	Histone deacetylase superfamily signature	286	296	4.1e-09	T	45755	IPR000286	Histone deacetylase family	-	MetaCyc: PWY-1822|MetaCyc: PWY-5497|MetaCyc: PWY-5784|MetaCyc: PWY-5846|MetaCyc: PWY-6409|MetaCyc: PWY-6899|MetaCyc: PWY-6984|MetaCyc: PWY-7018|MetaCyc: PWY-7403|MetaCyc: PWY-7430|MetaCyc: PWY-7496|MetaCyc: PWY-7571|MetaCyc: PWY-7652|MetaCyc: PWY-7771|MetaCyc: PWY-7821|MetaCyc: PWY-7850|MetaCyc: PWY-8229|MetaCyc: PWY-8293|Reactome: R-BTA-1538133|Reactome: R-BTA-201722|Reactome: R-BTA-2173795|Reac…
jgi|Hesve2finisherSC|1282724|e_gw1.6.200.1	3a2ef180f7d33b95e9fbd9a577ba1674	281	PRINTS	PR01270	Histone deacetylase superfamily signature	88	103	1.2e-15	T	45755	IPR000286	Histone deacetylase family	-	MetaCyc: PWY-1822|MetaCyc: PWY-5497|MetaCyc: PWY-5784|MetaCyc: PWY-5846|MetaCyc: PWY-6409|MetaCyc: PWY-6899|MetaCyc: PWY-6984|MetaCyc: PWY-7018|MetaCyc: PWY-7403|MetaCyc: PWY-7430|MetaCyc: PWY-7496|MetaCyc: PWY-7571|MetaCyc: PWY-7652|MetaCyc: PWY-7771|MetaCyc: PWY-7821|MetaCyc: PWY-7850|MetaCyc: PWY-8229|MetaCyc: PWY-8293|Reactome: R-BTA-1538133|Reactome: R-BTA-201722|Reactome: R-BTA-2173795|Reac…
tr|Q8BQ10|Q8BQ10_MOUSE	c2e26e8ecc22f79392bddb1c28e491eb	304	PIRSF	PIRSF037913	HDAC_I_euk	1	297	1.2e-172	T	45755	IPR003084	Histone deacetylase	GO:0004407|GO:0016575	MetaCyc: PWY-1822|MetaCyc: PWY-5497|MetaCyc: PWY-5784|MetaCyc: PWY-5846|MetaCyc: PWY-6409|MetaCyc: PWY-6899|MetaCyc: PWY-6984|MetaCyc: PWY-7018|MetaCyc: PWY-7403|MetaCyc: PWY-7430|MetaCyc: PWY-7496|MetaCyc: PWY-7571|MetaCyc: PWY-7652|MetaCyc: PWY-7771|MetaCyc: PWY-7821|MetaCyc: PWY-7850|MetaCyc: PWY-8229|MetaCyc: PWY-8293|Reactome: R-BTA-1538133|Reactome: R-BTA-201722|Reactome: R-BTA-2173795|Reac…
tr|C9J8B8|C9J8B8_HUMAN	4dcfe5333a87b10f6d5b8ba2c66bdc7f	619	Gene3D	G3DSA:3.40.800.20	Histone deacetylase domain	251	312	6e-11	T	45755	IPR037138	Histone deacetylase domain superfamily	-	MetaCyc: PWY-1822|MetaCyc: PWY-5497|MetaCyc: PWY-5784|MetaCyc: PWY-5846|MetaCyc: PWY-6409|MetaCyc: PWY-6899|MetaCyc: PWY-6984|MetaCyc: PWY-7018|MetaCyc: PWY-7403|MetaCyc: PWY-7430|MetaCyc: PWY-7496|MetaCyc: PWY-7571|MetaCyc: PWY-7652|MetaCyc: PWY-7771|MetaCyc: PWY-7821|MetaCyc: PWY-7850|MetaCyc: PWY-8229|MetaCyc: PWY-8293|Reactome: R-BTA-1538133|Reactome: R-BTA-201722|Reactome: R-BTA-2173795|Reac…
jgi|Cormi1|6694|CCM_06710m.01	91b7a1aa58084980000d8e5b953b911d	729	Gene3D	G3DSA:3.40.800.20	Histone deacetylase domain	56	444	6.5e-132	T	45755	IPR037138	Histone deacetylase domain superfamily	-	MetaCyc: PWY-1822|MetaCyc: PWY-5497|MetaCyc: PWY-5784|MetaCyc: PWY-5846|MetaCyc: PWY-6409|MetaCyc: PWY-6899|MetaCyc: PWY-6984|MetaCyc: PWY-7018|MetaCyc: PWY-7403|MetaCyc: PWY-7430|MetaCyc: PWY-7496|MetaCyc: PWY-7571|MetaCyc: PWY-7652|MetaCyc: PWY-7771|MetaCyc: PWY-7821|MetaCyc: PWY-7850|MetaCyc: PWY-8229|MetaCyc: PWY-8293|Reactome: R-BTA-1538133|Reactome: R-BTA-201722|Reactome: R-BTA-2173795|Reac…
jgi|Kicala1|209306|estExt_fgenesh1_pm.C_30116	b0a59290cab572676afaa33b22f49474	418	PRINTS	PR01270	Histone deacetylase superfamily signature	165	180	1.2e-22	T	45755	IPR000286	Histone deacetylase family	-	MetaCyc: PWY-1822|MetaCyc: PWY-5497|MetaCyc: PWY-5784|MetaCyc: PWY-5846|MetaCyc: PWY-6409|MetaCyc: PWY-6899|MetaCyc: PWY-6984|MetaCyc: PWY-7018|MetaCyc: PWY-7403|MetaCyc: PWY-7430|MetaCyc: PWY-7496|MetaCyc: PWY-7571|MetaCyc: PWY-7652|MetaCyc: PWY-7771|MetaCyc: PWY-7821|MetaCyc: PWY-7850|MetaCyc: PWY-8229|MetaCyc: PWY-8293|Reactome: R-BTA-1538133|Reactome: R-BTA-201722|Reactome: R-BTA-2173795|Reac…
jgi|Enthel1|281757|CE281756_3829	26413184a18578ad48d911bb958944e5	1093	Gene3D	G3DSA:3.40.800.20	Histone deacetylase domain	184	541	5.2e-126	T	45755	IPR037138	Histone deacetylase domain superfamily	-	MetaCyc: PWY-1822|MetaCyc: PWY-5497|MetaCyc: PWY-5784|MetaCyc: PWY-5846|MetaCyc: PWY-6409|MetaCyc: PWY-6899|MetaCyc: PWY-6984|MetaCyc: PWY-7018|MetaCyc: PWY-7403|MetaCyc: PWY-7430|MetaCyc: PWY-7496|MetaCyc: PWY-7571|MetaCyc: PWY-7652|MetaCyc: PWY-7771|MetaCyc: PWY-7821|MetaCyc: PWY-7850|MetaCyc: PWY-8229|MetaCyc: PWY-8293|Reactome: R-BTA-1538133|Reactome: R-BTA-201722|Reactome: R-BTA-2173795|Reac…
jgi|Rhimi59_2|1923652|fgenesh1_kg.14_#_863_#_TRINITY_DN56_c2_g2_i8	8891a1f46a490923955c5ba01550a7b1	432	Gene3D	G3DSA:3.40.800.20	Histone deacetylase domain	4	398	4.4e-135	T	45755	IPR037138	Histone deacetylase domain superfamily	-	MetaCyc: PWY-1822|MetaCyc: PWY-5497|MetaCyc: PWY-5784|MetaCyc: PWY-5846|MetaCyc: PWY-6409|MetaCyc: PWY-6899|MetaCyc: PWY-6984|MetaCyc: PWY-7018|MetaCyc: PWY-7403|MetaCyc: PWY-7430|MetaCyc: PWY-7496|MetaCyc: PWY-7571|MetaCyc: PWY-7652|MetaCyc: PWY-7771|MetaCyc: PWY-7821|MetaCyc: PWY-7850|MetaCyc: PWY-8229|MetaCyc: PWY-8293|Reactome: R-BTA-1538133|Reactome: R-BTA-201722|Reactome: R-BTA-2173795|Reac…
tr|E9PX62|E9PX62_MOUSE	cb3eba0b621f8ae16b6a6714acc95271	851	PRINTS	PR01270	Histone deacetylase superfamily signature	600	615	2.7e-16	T	45755	IPR000286	Histone deacetylase family	-	MetaCyc: PWY-1822|MetaCyc: PWY-5497|MetaCyc: PWY-5784|MetaCyc: PWY-5846|MetaCyc: PWY-6409|MetaCyc: PWY-6899|MetaCyc: PWY-6984|MetaCyc: PWY-7018|MetaCyc: PWY-7403|MetaCyc: PWY-7430|MetaCyc: PWY-7496|MetaCyc: PWY-7571|MetaCyc: PWY-7652|MetaCyc: PWY-7771|MetaCyc: PWY-7821|MetaCyc: PWY-7850|MetaCyc: PWY-8229|MetaCyc: PWY-8293|Reactome: R-BTA-1538133|Reactome: R-BTA-201722|Reactome: R-BTA-2173795|Reac…
jgi|Pirfi3|321878|estExt_Genewise1.C_10_t10127	45779d392229ac95a25fd55a7c74da70	405	Gene3D	G3DSA:3.40.800.20	Histone deacetylase domain	1	386	5.3e-106	T	45755	IPR037138	Histone deacetylase domain superfamily	-	MetaCyc: PWY-1822|MetaCyc: PWY-5497|MetaCyc: PWY-5784|MetaCyc: PWY-5846|MetaCyc: PWY-6409|MetaCyc: PWY-6899|MetaCyc: PWY-6984|MetaCyc: PWY-7018|MetaCyc: PWY-7403|MetaCyc: PWY-7430|MetaCyc: PWY-7496|MetaCyc: PWY-7571|MetaCyc: PWY-7652|MetaCyc: PWY-7771|MetaCyc: PWY-7821|MetaCyc: PWY-7850|MetaCyc: PWY-8229|MetaCyc: PWY-8293|Reactome: R-BTA-1538133|Reactome: R-BTA-201722|Reactome: R-BTA-2173795|Reac…
jgi|Aspnid1|686|AN4493	401dd9880a4a5a89d48092cf0d50f1d4	687	PRINTS	PR01270	Histone deacetylase superfamily signature	154	177	2.2e-23	T	45755	IPR000286	Histone deacetylase family	-	MetaCyc: PWY-1822|MetaCyc: PWY-5497|MetaCyc: PWY-5784|MetaCyc: PWY-5846|MetaCyc: PWY-6409|MetaCyc: PWY-6899|MetaCyc: PWY-6984|MetaCyc: PWY-7018|MetaCyc: PWY-7403|MetaCyc: PWY-7430|MetaCyc: PWY-7496|MetaCyc: PWY-7571|MetaCyc: PWY-7652|MetaCyc: PWY-7771|MetaCyc: PWY-7821|MetaCyc: PWY-7850|MetaCyc: PWY-8229|MetaCyc: PWY-8293|Reactome: R-BTA-1538133|Reactome: R-BTA-201722|Reactome: R-BTA-2173795|Reac…
sp|Q6P3E7|HDA10_MOUSE	71ab4acfe76953551484b117f3324acc	666	PRINTS	PR01270	Histone deacetylase superfamily signature	165	180	4.3e-16	T	45755	IPR000286	Histone deacetylase family	-	MetaCyc: PWY-1822|MetaCyc: PWY-5497|MetaCyc: PWY-5784|MetaCyc: PWY-5846|MetaCyc: PWY-6409|MetaCyc: PWY-6899|MetaCyc: PWY-6984|MetaCyc: PWY-7018|MetaCyc: PWY-7403|MetaCyc: PWY-7430|MetaCyc: PWY-7496|MetaCyc: PWY-7571|MetaCyc: PWY-7652|MetaCyc: PWY-7771|MetaCyc: PWY-7821|MetaCyc: PWY-7850|MetaCyc: PWY-8229|MetaCyc: PWY-8293|Reactome: R-BTA-1538133|Reactome: R-BTA-201722|Reactome: R-BTA-2173795|Reac…
sp|Q94517|HDAC1_DROME	90e70ca4897cfa7ff87284e91e5425cd	521	PRINTS	PR01270	Histone deacetylase superfamily signature	167	182	7.6e-24	T	45755	IPR000286	Histone deacetylase family	-	MetaCyc: PWY-1822|MetaCyc: PWY-5497|MetaCyc: PWY-5784|MetaCyc: PWY-5846|MetaCyc: PWY-6409|MetaCyc: PWY-6899|MetaCyc: PWY-6984|MetaCyc: PWY-7018|MetaCyc: PWY-7403|MetaCyc: PWY-7430|MetaCyc: PWY-7496|MetaCyc: PWY-7571|MetaCyc: PWY-7652|MetaCyc: PWY-7771|MetaCyc: PWY-7821|MetaCyc: PWY-7850|MetaCyc: PWY-8229|MetaCyc: PWY-8293|Reactome: R-BTA-1538133|Reactome: R-BTA-201722|Reactome: R-BTA-2173795|Reac…
jgi|Linpe1|64508|CE64507_1802	dd23932364c2b762eab6a01fee66b485	452	PRINTS	PR01271	Histone deacetylase signature	58	76	3.5e-53	T	45755	IPR003084	Histone deacetylase	GO:0004407|GO:0016575	MetaCyc: PWY-1822|MetaCyc: PWY-5497|MetaCyc: PWY-5784|MetaCyc: PWY-5846|MetaCyc: PWY-6409|MetaCyc: PWY-6899|MetaCyc: PWY-6984|MetaCyc: PWY-7018|MetaCyc: PWY-7403|MetaCyc: PWY-7430|MetaCyc: PWY-7496|MetaCyc: PWY-7571|MetaCyc: PWY-7652|MetaCyc: PWY-7771|MetaCyc: PWY-7821|MetaCyc: PWY-7850|MetaCyc: PWY-8229|MetaCyc: PWY-8293|Reactome: R-BTA-1538133|Reactome: R-BTA-201722|Reactome: R-BTA-2173795|Reac…
jgi|Synrac1|438174|e_gw1.4.936.1	4eeffe421fa2f63afaebeb882a933c46	386	PIRSF	PIRSF037913	HDAC_I_euk	1	385	2.6e-217	T	45755	IPR003084	Histone deacetylase	GO:0004407|GO:0016575	MetaCyc: PWY-1822|MetaCyc: PWY-5497|MetaCyc: PWY-5784|MetaCyc: PWY-5846|MetaCyc: PWY-6409|MetaCyc: PWY-6899|MetaCyc: PWY-6984|MetaCyc: PWY-7018|MetaCyc: PWY-7403|MetaCyc: PWY-7430|MetaCyc: PWY-7496|MetaCyc: PWY-7571|MetaCyc: PWY-7652|MetaCyc: PWY-7771|MetaCyc: PWY-7821|MetaCyc: PWY-7850|MetaCyc: PWY-8229|MetaCyc: PWY-8293|Reactome: R-BTA-1538133|Reactome: R-BTA-201722|Reactome: R-BTA-2173795|Reac…
jgi|Ganpr1|100710|e_gw1.50.5.1	5a09ef49b1e9119fc332806acdf158b3	222	PRINTS	PR01270	Histone deacetylase superfamily signature	166	176	1e-18	T	45755	IPR000286	Histone deacetylase family	-	MetaCyc: PWY-1822|MetaCyc: PWY-5497|MetaCyc: PWY-5784|MetaCyc: PWY-5846|MetaCyc: PWY-6409|MetaCyc: PWY-6899|MetaCyc: PWY-6984|MetaCyc: PWY-7018|MetaCyc: PWY-7403|MetaCyc: PWY-7430|MetaCyc: PWY-7496|MetaCyc: PWY-7571|MetaCyc: PWY-7652|MetaCyc: PWY-7771|MetaCyc: PWY-7821|MetaCyc: PWY-7850|MetaCyc: PWY-8229|MetaCyc: PWY-8293|Reactome: R-BTA-1538133|Reactome: R-BTA-201722|Reactome: R-BTA-2173795|Reac…
tr|A0A3B3IRJ8|A0A3B3IRJ8_HUMAN	9ddca426debc7b3546aa79b0ecbe40a9	193	Gene3D	G3DSA:3.40.800.20	Histone deacetylase domain	1	188	5.2e-63	T	45755	IPR037138	Histone deacetylase domain superfamily	-	MetaCyc: PWY-1822|MetaCyc: PWY-5497|MetaCyc: PWY-5784|MetaCyc: PWY-5846|MetaCyc: PWY-6409|MetaCyc: PWY-6899|MetaCyc: PWY-6984|MetaCyc: PWY-7018|MetaCyc: PWY-7403|MetaCyc: PWY-7430|MetaCyc: PWY-7496|MetaCyc: PWY-7571|MetaCyc: PWY-7652|MetaCyc: PWY-7771|MetaCyc: PWY-7821|MetaCyc: PWY-7850|MetaCyc: PWY-8229|MetaCyc: PWY-8293|Reactome: R-BTA-1538133|Reactome: R-BTA-201722|Reactome: R-BTA-2173795|Reac…
tr|B5MCV5|B5MCV5_HUMAN	52a70de0a72df49ea0884c3bd241ef80	204	CDD	cd09993	HDAC_classIV	7	204	6.57897e-94	T	45755	IPR044150	Histone deacetylase 11	GO:0004407|GO:0016575	Reactome: R-HSA-2122947|Reactome: R-HSA-2644606|Reactome: R-HSA-2894862|Reactome: R-HSA-350054|Reactome: R-MMU-350054
jgi|Sacce1|6429|YPR068C	21ea1669d2b5d212a2a375b2aa4c3c05	470	PRINTS	PR01270	Histone deacetylase superfamily signature	207	230	2e-19	T	45755	IPR000286	Histone deacetylase family	-	MetaCyc: PWY-1822|MetaCyc: PWY-5497|MetaCyc: PWY-5784|MetaCyc: PWY-5846|MetaCyc: PWY-6409|MetaCyc: PWY-6899|MetaCyc: PWY-6984|MetaCyc: PWY-7018|MetaCyc: PWY-7403|MetaCyc: PWY-7430|MetaCyc: PWY-7496|MetaCyc: PWY-7571|MetaCyc: PWY-7652|MetaCyc: PWY-7771|MetaCyc: PWY-7821|MetaCyc: PWY-7850|MetaCyc: PWY-8229|MetaCyc: PWY-8293|Reactome: R-BTA-1538133|Reactome: R-BTA-201722|Reactome: R-BTA-2173795|Reac…
jgi|Morel2|134669|Morel1.fgenesh1_kg.12_#_41_#_Locus6669v1rpkm22.60	5b776b194cfec510923005cf9ab26b44	560	PRINTS	PR01270	Histone deacetylase superfamily signature	158	181	2.7e-23	T	45755	IPR000286	Histone deacetylase family	-	MetaCyc: PWY-1822|MetaCyc: PWY-5497|MetaCyc: PWY-5784|MetaCyc: PWY-5846|MetaCyc: PWY-6409|MetaCyc: PWY-6899|MetaCyc: PWY-6984|MetaCyc: PWY-7018|MetaCyc: PWY-7403|MetaCyc: PWY-7430|MetaCyc: PWY-7496|MetaCyc: PWY-7571|MetaCyc: PWY-7652|MetaCyc: PWY-7771|MetaCyc: PWY-7821|MetaCyc: PWY-7850|MetaCyc: PWY-8229|MetaCyc: PWY-8293|Reactome: R-BTA-1538133|Reactome: R-BTA-201722|Reactome: R-BTA-2173795|Reac…
jgi|Entmai1|665172|fgenesh1_kg.Chr_14_#_996_#_TRINITY_DN1607_c0_g1_i1	479641b03e6f6d7c0c38116379d13308	475	Gene3D	G3DSA:3.40.800.20	Histone deacetylase domain	1	382	1.8e-134	T	45755	IPR037138	Histone deacetylase domain superfamily	-	MetaCyc: PWY-1822|MetaCyc: PWY-5497|MetaCyc: PWY-5784|MetaCyc: PWY-5846|MetaCyc: PWY-6409|MetaCyc: PWY-6899|MetaCyc: PWY-6984|MetaCyc: PWY-7018|MetaCyc: PWY-7403|MetaCyc: PWY-7430|MetaCyc: PWY-7496|MetaCyc: PWY-7571|MetaCyc: PWY-7652|MetaCyc: PWY-7771|MetaCyc: PWY-7821|MetaCyc: PWY-7850|MetaCyc: PWY-8229|MetaCyc: PWY-8293|Reactome: R-BTA-1538133|Reactome: R-BTA-201722|Reactome: R-BTA-2173795|Reac…
jgi|Schpo1|2422|clr3	5e1da8b061d212359e34a91deab568c7	687	PIRSF	PIRSF037919	HDAC_II_yeast	1	687	1.5e-291	T	45755	IPR017321	Histone deacetylase class II, yeast	-	Reactome: R-SCE-3371511|Reactome: R-SCE-5617833|Reactome: R-SPO-3371511|Reactome: R-SPO-5617833
jgi|Caupr1|8464|e_gw1.1.79.1	777eae92655c97110480fed8f59fb137	388	PRINTS	PR01270	Histone deacetylase superfamily signature	263	273	1.5e-21	T	45755	IPR000286	Histone deacetylase family	-	MetaCyc: PWY-1822|MetaCyc: PWY-5497|MetaCyc: PWY-5784|MetaCyc: PWY-5846|MetaCyc: PWY-6409|MetaCyc: PWY-6899|MetaCyc: PWY-6984|MetaCyc: PWY-7018|MetaCyc: PWY-7403|MetaCyc: PWY-7430|MetaCyc: PWY-7496|MetaCyc: PWY-7571|MetaCyc: PWY-7652|MetaCyc: PWY-7771|MetaCyc: PWY-7821|MetaCyc: PWY-7850|MetaCyc: PWY-8229|MetaCyc: PWY-8293|Reactome: R-BTA-1538133|Reactome: R-BTA-201722|Reactome: R-BTA-2173795|Reac…
jgi|Copci_AmutBmut1|52602|CE52601_3593	29970b421857b0719b9061e35f41c1af	585	Gene3D	G3DSA:3.40.800.20	Histone deacetylase domain	2	465	5.4e-73	T	45755	IPR037138	Histone deacetylase domain superfamily	-	MetaCyc: PWY-1822|MetaCyc: PWY-5497|MetaCyc: PWY-5784|MetaCyc: PWY-5846|MetaCyc: PWY-6409|MetaCyc: PWY-6899|MetaCyc: PWY-6984|MetaCyc: PWY-7018|MetaCyc: PWY-7403|MetaCyc: PWY-7430|MetaCyc: PWY-7496|MetaCyc: PWY-7571|MetaCyc: PWY-7652|MetaCyc: PWY-7771|MetaCyc: PWY-7821|MetaCyc: PWY-7850|MetaCyc: PWY-8229|MetaCyc: PWY-8293|Reactome: R-BTA-1538133|Reactome: R-BTA-201722|Reactome: R-BTA-2173795|Reac…
jgi|Blatri_F986_2|373248|estExt_Genewise1.C_640049	54c6ff65af66137c476e0d0742530e3e	448	Gene3D	G3DSA:3.40.800.20	Histone deacetylase domain	43	157	2e-29	T	45755	IPR037138	Histone deacetylase domain superfamily	-	MetaCyc: PWY-1822|MetaCyc: PWY-5497|MetaCyc: PWY-5784|MetaCyc: PWY-5846|MetaCyc: PWY-6409|MetaCyc: PWY-6899|MetaCyc: PWY-6984|MetaCyc: PWY-7018|MetaCyc: PWY-7403|MetaCyc: PWY-7430|MetaCyc: PWY-7496|MetaCyc: PWY-7571|MetaCyc: PWY-7652|MetaCyc: PWY-7771|MetaCyc: PWY-7821|MetaCyc: PWY-7850|MetaCyc: PWY-8229|MetaCyc: PWY-8293|Reactome: R-BTA-1538133|Reactome: R-BTA-201722|Reactome: R-BTA-2173795|Reac…
tr|Q9VYF3|Q9VYF3_DROME	3784e05074f8e247b10b6d0b8f51e880	1252	PRINTS	PR01270	Histone deacetylase superfamily signature	964	987	7.5e-16	T	45755	IPR000286	Histone deacetylase family	-	MetaCyc: PWY-1822|MetaCyc: PWY-5497|MetaCyc: PWY-5784|MetaCyc: PWY-5846|MetaCyc: PWY-6409|MetaCyc: PWY-6899|MetaCyc: PWY-6984|MetaCyc: PWY-7018|MetaCyc: PWY-7403|MetaCyc: PWY-7430|MetaCyc: PWY-7496|MetaCyc: PWY-7571|MetaCyc: PWY-7652|MetaCyc: PWY-7771|MetaCyc: PWY-7821|MetaCyc: PWY-7850|MetaCyc: PWY-8229|MetaCyc: PWY-8293|Reactome: R-BTA-1538133|Reactome: R-BTA-201722|Reactome: R-BTA-2173795|Reac…
tr|A0A3B3ITV2|A0A3B3ITV2_HUMAN	d51aca747791d9d6c26035ab9107d940	167	PRINTS	PR01271	Histone deacetylase signature	40	58	8.9e-20	T	45755	IPR003084	Histone deacetylase	GO:0004407|GO:0016575	MetaCyc: PWY-1822|MetaCyc: PWY-5497|MetaCyc: PWY-5784|MetaCyc: PWY-5846|MetaCyc: PWY-6409|MetaCyc: PWY-6899|MetaCyc: PWY-6984|MetaCyc: PWY-7018|MetaCyc: PWY-7403|MetaCyc: PWY-7430|MetaCyc: PWY-7496|MetaCyc: PWY-7571|MetaCyc: PWY-7652|MetaCyc: PWY-7771|MetaCyc: PWY-7821|MetaCyc: PWY-7850|MetaCyc: PWY-8229|MetaCyc: PWY-8293|Reactome: R-BTA-1538133|Reactome: R-BTA-201722|Reactome: R-BTA-2173795|Reac…
jgi|Spoumb1|427817|e_gw1.1.382.1	6a1cd9ceb22a337b6e927ddc32b5b24b	399	Gene3D	G3DSA:3.40.800.20	Histone deacetylase domain	1	364	9.4e-131	T	45755	IPR037138	Histone deacetylase domain superfamily	-	MetaCyc: PWY-1822|MetaCyc: PWY-5497|MetaCyc: PWY-5784|MetaCyc: PWY-5846|MetaCyc: PWY-6409|MetaCyc: PWY-6899|MetaCyc: PWY-6984|MetaCyc: PWY-7018|MetaCyc: PWY-7403|MetaCyc: PWY-7430|MetaCyc: PWY-7496|MetaCyc: PWY-7571|MetaCyc: PWY-7652|MetaCyc: PWY-7771|MetaCyc: PWY-7821|MetaCyc: PWY-7850|MetaCyc: PWY-8229|MetaCyc: PWY-8293|Reactome: R-BTA-1538133|Reactome: R-BTA-201722|Reactome: R-BTA-2173795|Reac…
jgi|Basme2finSC|299623|fgenesh1_pg.104_#_21	4c55302f62e8071ca726c40bd3535051	442	PRINTS	PR01270	Histone deacetylase superfamily signature	165	188	1.7e-12	T	45755	IPR000286	Histone deacetylase family	-	MetaCyc: PWY-1822|MetaCyc: PWY-5497|MetaCyc: PWY-5784|MetaCyc: PWY-5846|MetaCyc: PWY-6409|MetaCyc: PWY-6899|MetaCyc: PWY-6984|MetaCyc: PWY-7018|MetaCyc: PWY-7403|MetaCyc: PWY-7430|MetaCyc: PWY-7496|MetaCyc: PWY-7571|MetaCyc: PWY-7652|MetaCyc: PWY-7771|MetaCyc: PWY-7821|MetaCyc: PWY-7850|MetaCyc: PWY-8229|MetaCyc: PWY-8293|Reactome: R-BTA-1538133|Reactome: R-BTA-201722|Reactome: R-BTA-2173795|Reac…
jgi|Rhiir2_1|1776416|gm1.15302_g	99a9fc218ab37def0507d69a190377bc	659	PANTHER	PTHR45364	HISTONE DEACETYLASE 9-RELATED	37	406	6.3e-157	T	45755	IPR017320	Histone deacetylase class II, eukaryotic-type	GO:0000118|GO:0004407|GO:0006325|GO:0016575	MetaCyc: PWY-1822|MetaCyc: PWY-5497|MetaCyc: PWY-5784|MetaCyc: PWY-5846|MetaCyc: PWY-6409|MetaCyc: PWY-6899|MetaCyc: PWY-6984|MetaCyc: PWY-7018|MetaCyc: PWY-7403|MetaCyc: PWY-7430|MetaCyc: PWY-7496|MetaCyc: PWY-7571|MetaCyc: PWY-7652|MetaCyc: PWY-7771|MetaCyc: PWY-7821|MetaCyc: PWY-7850|MetaCyc: PWY-8229|MetaCyc: PWY-8293|Reactome: R-CEL-3108214|Reactome: R-CEL-4551638|Reactome: R-CEL-8951936|Rea…
jgi|Coere1|83763|fgenesh1_kg.66_#_2_#_isotig04143	d769f7f8e7e3baceebf5b312adf7e62d	451	Gene3D	G3DSA:3.40.800.20	Histone deacetylase domain	1	382	5.1e-133	T	45755	IPR037138	Histone deacetylase domain superfamily	-	MetaCyc: PWY-1822|MetaCyc: PWY-5497|MetaCyc: PWY-5784|MetaCyc: PWY-5846|MetaCyc: PWY-6409|MetaCyc: PWY-6899|MetaCyc: PWY-6984|MetaCyc: PWY-7018|MetaCyc: PWY-7403|MetaCyc: PWY-7430|MetaCyc: PWY-7496|MetaCyc: PWY-7571|MetaCyc: PWY-7652|MetaCyc: PWY-7771|MetaCyc: PWY-7821|MetaCyc: PWY-7850|MetaCyc: PWY-8229|MetaCyc: PWY-8293|Reactome: R-BTA-1538133|Reactome: R-BTA-201722|Reactome: R-BTA-2173795|Reac…
jgi|Polagg1_1|180927|CE180926_1326	6e3cbf9a999954cd085e7468cd5abcf6	683	Gene3D	G3DSA:3.40.800.20	Histone deacetylase domain	56	416	1.1e-119	T	45755	IPR037138	Histone deacetylase domain superfamily	-	MetaCyc: PWY-1822|MetaCyc: PWY-5497|MetaCyc: PWY-5784|MetaCyc: PWY-5846|MetaCyc: PWY-6409|MetaCyc: PWY-6899|MetaCyc: PWY-6984|MetaCyc: PWY-7018|MetaCyc: PWY-7403|MetaCyc: PWY-7430|MetaCyc: PWY-7496|MetaCyc: PWY-7571|MetaCyc: PWY-7652|MetaCyc: PWY-7771|MetaCyc: PWY-7821|MetaCyc: PWY-7850|MetaCyc: PWY-8229|MetaCyc: PWY-8293|Reactome: R-BTA-1538133|Reactome: R-BTA-201722|Reactome: R-BTA-2173795|Reac…
jgi|Rhimi59_2|1898728|fgenesh1_kg.5_#_4033_#_TRINITY_DN925_c0_g1_i11	5688ea74a8cdb4e134919e1d4480cf4d	685	PRINTS	PR01270	Histone deacetylase superfamily signature	527	537	1.1e-16	T	45755	IPR000286	Histone deacetylase family	-	MetaCyc: PWY-1822|MetaCyc: PWY-5497|MetaCyc: PWY-5784|MetaCyc: PWY-5846|MetaCyc: PWY-6409|MetaCyc: PWY-6899|MetaCyc: PWY-6984|MetaCyc: PWY-7018|MetaCyc: PWY-7403|MetaCyc: PWY-7430|MetaCyc: PWY-7496|MetaCyc: PWY-7571|MetaCyc: PWY-7652|MetaCyc: PWY-7771|MetaCyc: PWY-7821|MetaCyc: PWY-7850|MetaCyc: PWY-8229|MetaCyc: PWY-8293|Reactome: R-BTA-1538133|Reactome: R-BTA-201722|Reactome: R-BTA-2173795|Reac…
tr|A0A3B3IU52|A0A3B3IU52_HUMAN	d5fbc6a5c6180d79ad2d348b6519299a	176	Gene3D	G3DSA:3.40.800.20	Histone deacetylase domain	1	45	1e-08	T	45755	IPR037138	Histone deacetylase domain superfamily	-	MetaCyc: PWY-1822|MetaCyc: PWY-5497|MetaCyc: PWY-5784|MetaCyc: PWY-5846|MetaCyc: PWY-6409|MetaCyc: PWY-6899|MetaCyc: PWY-6984|MetaCyc: PWY-7018|MetaCyc: PWY-7403|MetaCyc: PWY-7430|MetaCyc: PWY-7496|MetaCyc: PWY-7571|MetaCyc: PWY-7652|MetaCyc: PWY-7771|MetaCyc: PWY-7821|MetaCyc: PWY-7850|MetaCyc: PWY-8229|MetaCyc: PWY-8293|Reactome: R-BTA-1538133|Reactome: R-BTA-201722|Reactome: R-BTA-2173795|Reac…
sp|Q91WA3|HDA11_MOUSE	92de6acebb54ab4c8a983630b24c1a3e	347	Gene3D	G3DSA:3.40.800.20	Histone deacetylase domain	14	329	3.2e-63	T	45755	IPR037138	Histone deacetylase domain superfamily	-	MetaCyc: PWY-1822|MetaCyc: PWY-5497|MetaCyc: PWY-5784|MetaCyc: PWY-5846|MetaCyc: PWY-6409|MetaCyc: PWY-6899|MetaCyc: PWY-6984|MetaCyc: PWY-7018|MetaCyc: PWY-7403|MetaCyc: PWY-7430|MetaCyc: PWY-7496|MetaCyc: PWY-7571|MetaCyc: PWY-7652|MetaCyc: PWY-7771|MetaCyc: PWY-7821|MetaCyc: PWY-7850|MetaCyc: PWY-8229|MetaCyc: PWY-8293|Reactome: R-BTA-1538133|Reactome: R-BTA-201722|Reactome: R-BTA-2173795|Reac…
jgi|Phybl2|15006|Phybl1.e_gw1.1.208.1	a485e18fd1be686805c266c033876a0b	457	PRINTS	PR01271	Histone deacetylase signature	120	140	5.5e-52	T	45755	IPR003084	Histone deacetylase	GO:0004407|GO:0016575	MetaCyc: PWY-1822|MetaCyc: PWY-5497|MetaCyc: PWY-5784|MetaCyc: PWY-5846|MetaCyc: PWY-6409|MetaCyc: PWY-6899|MetaCyc: PWY-6984|MetaCyc: PWY-7018|MetaCyc: PWY-7403|MetaCyc: PWY-7430|MetaCyc: PWY-7496|MetaCyc: PWY-7571|MetaCyc: PWY-7652|MetaCyc: PWY-7771|MetaCyc: PWY-7821|MetaCyc: PWY-7850|MetaCyc: PWY-8229|MetaCyc: PWY-8293|Reactome: R-BTA-1538133|Reactome: R-BTA-201722|Reactome: R-BTA-2173795|Reac…
tr|E9PXW8|E9PXW8_MOUSE	c33d898af92232941ca5c5bc4f5b247e	868	PANTHER	PTHR45364	HISTONE DEACETYLASE 9-RELATED	16	623	1.6e-270	T	45755	IPR017320	Histone deacetylase class II, eukaryotic-type	GO:0000118|GO:0004407|GO:0006325|GO:0016575	MetaCyc: PWY-1822|MetaCyc: PWY-5497|MetaCyc: PWY-5784|MetaCyc: PWY-5846|MetaCyc: PWY-6409|MetaCyc: PWY-6899|MetaCyc: PWY-6984|MetaCyc: PWY-7018|MetaCyc: PWY-7403|MetaCyc: PWY-7430|MetaCyc: PWY-7496|MetaCyc: PWY-7571|MetaCyc: PWY-7652|MetaCyc: PWY-7771|MetaCyc: PWY-7821|MetaCyc: PWY-7850|MetaCyc: PWY-8229|MetaCyc: PWY-8293|Reactome: R-CEL-3108214|Reactome: R-CEL-4551638|Reactome: R-CEL-8951936|Rea…
jgi|Morel2|77239|Morel1.e_gw1.44.88.1	49d0e4da15e3752863aed06afa045f51	710	PRINTS	PR01270	Histone deacetylase superfamily signature	254	269	2.7e-16	T	45755	IPR000286	Histone deacetylase family	-	MetaCyc: PWY-1822|MetaCyc: PWY-5497|MetaCyc: PWY-5784|MetaCyc: PWY-5846|MetaCyc: PWY-6409|MetaCyc: PWY-6899|MetaCyc: PWY-6984|MetaCyc: PWY-7018|MetaCyc: PWY-7403|MetaCyc: PWY-7430|MetaCyc: PWY-7496|MetaCyc: PWY-7571|MetaCyc: PWY-7652|MetaCyc: PWY-7771|MetaCyc: PWY-7821|MetaCyc: PWY-7850|MetaCyc: PWY-8229|MetaCyc: PWY-8293|Reactome: R-BTA-1538133|Reactome: R-BTA-201722|Reactome: R-BTA-2173795|Reac…
tr|A0A7I2SVS4|A0A7I2SVS4_HUMAN	7059a13a0a1866295d1b9c1edef3c4ba	1089	Gene3D	G3DSA:3.40.800.20	Histone deacetylase domain	656	1041	3e-174	T	45755	IPR037138	Histone deacetylase domain superfamily	-	MetaCyc: PWY-1822|MetaCyc: PWY-5497|MetaCyc: PWY-5784|MetaCyc: PWY-5846|MetaCyc: PWY-6409|MetaCyc: PWY-6899|MetaCyc: PWY-6984|MetaCyc: PWY-7018|MetaCyc: PWY-7403|MetaCyc: PWY-7430|MetaCyc: PWY-7496|MetaCyc: PWY-7571|MetaCyc: PWY-7652|MetaCyc: PWY-7771|MetaCyc: PWY-7821|MetaCyc: PWY-7850|MetaCyc: PWY-8229|MetaCyc: PWY-8293|Reactome: R-BTA-1538133|Reactome: R-BTA-201722|Reactome: R-BTA-2173795|Reac…
jgi|Basme2finSC|310624|fgenesh1_kg.17_#_25_#_Locus8685v1rpkm12.42	dca3ee5f7df8b3a8442bf22c9c5f5c1d	629	Gene3D	G3DSA:3.40.800.20	Histone deacetylase domain	41	386	1.7e-119	T	45755	IPR037138	Histone deacetylase domain superfamily	-	MetaCyc: PWY-1822|MetaCyc: PWY-5497|MetaCyc: PWY-5784|MetaCyc: PWY-5846|MetaCyc: PWY-6409|MetaCyc: PWY-6899|MetaCyc: PWY-6984|MetaCyc: PWY-7018|MetaCyc: PWY-7403|MetaCyc: PWY-7430|MetaCyc: PWY-7496|MetaCyc: PWY-7571|MetaCyc: PWY-7652|MetaCyc: PWY-7771|MetaCyc: PWY-7821|MetaCyc: PWY-7850|MetaCyc: PWY-8229|MetaCyc: PWY-8293|Reactome: R-BTA-1538133|Reactome: R-BTA-201722|Reactome: R-BTA-2173795|Reac…
jgi|Caupr1|3696|gw1.152.5.1	0d23c2c1d8a55147fceb1fa6366992a8	298	PRINTS	PR01271	Histone deacetylase signature	136	152	6.3e-12	T	45755	IPR003084	Histone deacetylase	GO:0004407|GO:0016575	MetaCyc: PWY-1822|MetaCyc: PWY-5497|MetaCyc: PWY-5784|MetaCyc: PWY-5846|MetaCyc: PWY-6409|MetaCyc: PWY-6899|MetaCyc: PWY-6984|MetaCyc: PWY-7018|MetaCyc: PWY-7403|MetaCyc: PWY-7430|MetaCyc: PWY-7496|MetaCyc: PWY-7571|MetaCyc: PWY-7652|MetaCyc: PWY-7771|MetaCyc: PWY-7821|MetaCyc: PWY-7850|MetaCyc: PWY-8229|MetaCyc: PWY-8293|Reactome: R-BTA-1538133|Reactome: R-BTA-201722|Reactome: R-BTA-2173795|Reac…
jgi|Spipu1|6637|SPPG_03077T1	575800ee626c5f3a7b76a6bb50e9837b	1029	PRINTS	PR01270	Histone deacetylase superfamily signature	284	299	2.6e-15	T	45755	IPR000286	Histone deacetylase family	-	MetaCyc: PWY-1822|MetaCyc: PWY-5497|MetaCyc: PWY-5784|MetaCyc: PWY-5846|MetaCyc: PWY-6409|MetaCyc: PWY-6899|MetaCyc: PWY-6984|MetaCyc: PWY-7018|MetaCyc: PWY-7403|MetaCyc: PWY-7430|MetaCyc: PWY-7496|MetaCyc: PWY-7571|MetaCyc: PWY-7652|MetaCyc: PWY-7771|MetaCyc: PWY-7821|MetaCyc: PWY-7850|MetaCyc: PWY-8229|MetaCyc: PWY-8293|Reactome: R-BTA-1538133|Reactome: R-BTA-201722|Reactome: R-BTA-2173795|Reac…
jgi|Phybl2|112735|e_gw1.11.403.1	94833c597d62d20c8a9e7601359c7565	230	Gene3D	G3DSA:3.40.800.20	Histone deacetylase domain	96	230	2.2e-48	T	45755	IPR037138	Histone deacetylase domain superfamily	-	MetaCyc: PWY-1822|MetaCyc: PWY-5497|MetaCyc: PWY-5784|MetaCyc: PWY-5846|MetaCyc: PWY-6409|MetaCyc: PWY-6899|MetaCyc: PWY-6984|MetaCyc: PWY-7018|MetaCyc: PWY-7403|MetaCyc: PWY-7430|MetaCyc: PWY-7496|MetaCyc: PWY-7571|MetaCyc: PWY-7652|MetaCyc: PWY-7771|MetaCyc: PWY-7821|MetaCyc: PWY-7850|MetaCyc: PWY-8229|MetaCyc: PWY-8293|Reactome: R-BTA-1538133|Reactome: R-BTA-201722|Reactome: R-BTA-2173795|Reac…
tr|Q59E49|Q59E49_DROME	d429f72c03bb60eefc4256be0826c9aa	1203	PANTHER	PTHR45364	HISTONE DEACETYLASE 9-RELATED	237	1202	1.3e-262	T	45755	IPR017320	Histone deacetylase class II, eukaryotic-type	GO:0000118|GO:0004407|GO:0006325|GO:0016575	MetaCyc: PWY-1822|MetaCyc: PWY-5497|MetaCyc: PWY-5784|MetaCyc: PWY-5846|MetaCyc: PWY-6409|MetaCyc: PWY-6899|MetaCyc: PWY-6984|MetaCyc: PWY-7018|MetaCyc: PWY-7403|MetaCyc: PWY-7430|MetaCyc: PWY-7496|MetaCyc: PWY-7571|MetaCyc: PWY-7652|MetaCyc: PWY-7771|MetaCyc: PWY-7821|MetaCyc: PWY-7850|MetaCyc: PWY-8229|MetaCyc: PWY-8293|Reactome: R-CEL-3108214|Reactome: R-CEL-4551638|Reactome: R-CEL-8951936|Rea…
jgi|Absrep1|479598|estExt_fgenesh1_pm.C_1_t10069	7ffcb5792cc494d477715d388e95a746	477	PIRSF	PIRSF037913	HDAC_I_euk	15	475	2.2e-203	T	45755	IPR003084	Histone deacetylase	GO:0004407|GO:0016575	MetaCyc: PWY-1822|MetaCyc: PWY-5497|MetaCyc: PWY-5784|MetaCyc: PWY-5846|MetaCyc: PWY-6409|MetaCyc: PWY-6899|MetaCyc: PWY-6984|MetaCyc: PWY-7018|MetaCyc: PWY-7403|MetaCyc: PWY-7430|MetaCyc: PWY-7496|MetaCyc: PWY-7571|MetaCyc: PWY-7652|MetaCyc: PWY-7771|MetaCyc: PWY-7821|MetaCyc: PWY-7850|MetaCyc: PWY-8229|MetaCyc: PWY-8293|Reactome: R-BTA-1538133|Reactome: R-BTA-201722|Reactome: R-BTA-2173795|Reac…
jgi|Orpsp1_1|1178965|evm.model.c7180000067398.1	9544d979fb4a3c8affd5ccd662d58d71	229	PANTHER	PTHR45364	HISTONE DEACETYLASE 9-RELATED	10	229	4.9e-82	T	45755	IPR017320	Histone deacetylase class II, eukaryotic-type	GO:0000118|GO:0004407|GO:0006325|GO:0016575	MetaCyc: PWY-1822|MetaCyc: PWY-5497|MetaCyc: PWY-5784|MetaCyc: PWY-5846|MetaCyc: PWY-6409|MetaCyc: PWY-6899|MetaCyc: PWY-6984|MetaCyc: PWY-7018|MetaCyc: PWY-7403|MetaCyc: PWY-7430|MetaCyc: PWY-7496|MetaCyc: PWY-7571|MetaCyc: PWY-7652|MetaCyc: PWY-7771|MetaCyc: PWY-7821|MetaCyc: PWY-7850|MetaCyc: PWY-8229|MetaCyc: PWY-8293|Reactome: R-CEL-3108214|Reactome: R-CEL-4551638|Reactome: R-CEL-8951936|Rea…
jgi|Malsy1_1|2126|MSY001_0816m.01	aab8423398878ae453008b56fb7f59e9	493	Gene3D	G3DSA:3.40.800.20	Histone deacetylase domain	39	411	5.8e-137	T	45755	IPR037138	Histone deacetylase domain superfamily	-	MetaCyc: PWY-1822|MetaCyc: PWY-5497|MetaCyc: PWY-5784|MetaCyc: PWY-5846|MetaCyc: PWY-6409|MetaCyc: PWY-6899|MetaCyc: PWY-6984|MetaCyc: PWY-7018|MetaCyc: PWY-7403|MetaCyc: PWY-7430|MetaCyc: PWY-7496|MetaCyc: PWY-7571|MetaCyc: PWY-7652|MetaCyc: PWY-7771|MetaCyc: PWY-7821|MetaCyc: PWY-7850|MetaCyc: PWY-8229|MetaCyc: PWY-8293|Reactome: R-BTA-1538133|Reactome: R-BTA-201722|Reactome: R-BTA-2173795|Reac…
jgi|Gervar1|447592|gm1.9_g	521dc01b4cd9a15a6ae871ba132d40e7	727	PRINTS	PR01270	Histone deacetylase superfamily signature	194	217	3.6e-16	T	45755	IPR000286	Histone deacetylase family	-	MetaCyc: PWY-1822|MetaCyc: PWY-5497|MetaCyc: PWY-5784|MetaCyc: PWY-5846|MetaCyc: PWY-6409|MetaCyc: PWY-6899|MetaCyc: PWY-6984|MetaCyc: PWY-7018|MetaCyc: PWY-7403|MetaCyc: PWY-7430|MetaCyc: PWY-7496|MetaCyc: PWY-7571|MetaCyc: PWY-7652|MetaCyc: PWY-7771|MetaCyc: PWY-7821|MetaCyc: PWY-7850|MetaCyc: PWY-8229|MetaCyc: PWY-8293|Reactome: R-BTA-1538133|Reactome: R-BTA-201722|Reactome: R-BTA-2173795|Reac…
jgi|Moramoe1|283631|e_gw1.26.66.1	7002df726997aff282bf7fa7c9a52691	601	PANTHER	PTHR45364	HISTONE DEACETYLASE 9-RELATED	3	350	1e-146	T	45755	IPR017320	Histone deacetylase class II, eukaryotic-type	GO:0000118|GO:0004407|GO:0006325|GO:0016575	MetaCyc: PWY-1822|MetaCyc: PWY-5497|MetaCyc: PWY-5784|MetaCyc: PWY-5846|MetaCyc: PWY-6409|MetaCyc: PWY-6899|MetaCyc: PWY-6984|MetaCyc: PWY-7018|MetaCyc: PWY-7403|MetaCyc: PWY-7430|MetaCyc: PWY-7496|MetaCyc: PWY-7571|MetaCyc: PWY-7652|MetaCyc: PWY-7771|MetaCyc: PWY-7821|MetaCyc: PWY-7850|MetaCyc: PWY-8229|MetaCyc: PWY-8293|Reactome: R-CEL-3108214|Reactome: R-CEL-4551638|Reactome: R-CEL-8951936|Rea…
jgi|Coere1|93942|fgenesh1_pm.32_#_61	c857484c36c3cc9a67707d55ee75749b	383	PRINTS	PR01270	Histone deacetylase superfamily signature	178	193	3.4e-15	T	45755	IPR000286	Histone deacetylase family	-	MetaCyc: PWY-1822|MetaCyc: PWY-5497|MetaCyc: PWY-5784|MetaCyc: PWY-5846|MetaCyc: PWY-6409|MetaCyc: PWY-6899|MetaCyc: PWY-6984|MetaCyc: PWY-7018|MetaCyc: PWY-7403|MetaCyc: PWY-7430|MetaCyc: PWY-7496|MetaCyc: PWY-7571|MetaCyc: PWY-7652|MetaCyc: PWY-7771|MetaCyc: PWY-7821|MetaCyc: PWY-7850|MetaCyc: PWY-8229|MetaCyc: PWY-8293|Reactome: R-BTA-1538133|Reactome: R-BTA-201722|Reactome: R-BTA-2173795|Reac…
jgi|Synrac1|531734|fgenesh1_pm.7_#_66	e8d34e98aa24db84bf80e310710b9c1b	399	Gene3D	G3DSA:3.40.800.20	Histone deacetylase domain	1	365	2.1e-128	T	45755	IPR037138	Histone deacetylase domain superfamily	-	MetaCyc: PWY-1822|MetaCyc: PWY-5497|MetaCyc: PWY-5784|MetaCyc: PWY-5846|MetaCyc: PWY-6409|MetaCyc: PWY-6899|MetaCyc: PWY-6984|MetaCyc: PWY-7018|MetaCyc: PWY-7403|MetaCyc: PWY-7430|MetaCyc: PWY-7496|MetaCyc: PWY-7571|MetaCyc: PWY-7652|MetaCyc: PWY-7771|MetaCyc: PWY-7821|MetaCyc: PWY-7850|MetaCyc: PWY-8229|MetaCyc: PWY-8293|Reactome: R-BTA-1538133|Reactome: R-BTA-201722|Reactome: R-BTA-2173795|Reac…
jgi|Gonbut1|301785|fgenesh1_kg.23_#_286_#_TRINITY_DN3042_c0_g2_i1	826a005f773cbcc86f91955e92864a13	432	PRINTS	PR01271	Histone deacetylase signature	34	51	1.8e-50	T	45755	IPR003084	Histone deacetylase	GO:0004407|GO:0016575	MetaCyc: PWY-1822|MetaCyc: PWY-5497|MetaCyc: PWY-5784|MetaCyc: PWY-5846|MetaCyc: PWY-6409|MetaCyc: PWY-6899|MetaCyc: PWY-6984|MetaCyc: PWY-7018|MetaCyc: PWY-7403|MetaCyc: PWY-7430|MetaCyc: PWY-7496|MetaCyc: PWY-7571|MetaCyc: PWY-7652|MetaCyc: PWY-7771|MetaCyc: PWY-7821|MetaCyc: PWY-7850|MetaCyc: PWY-8229|MetaCyc: PWY-8293|Reactome: R-BTA-1538133|Reactome: R-BTA-201722|Reactome: R-BTA-2173795|Reac…
jgi|Neucr2|3461|NCU01525T0	af25afb8c4976322e393b6632961c345	744	Gene3D	G3DSA:3.40.800.20	Histone deacetylase domain	66	476	6.8e-128	T	45755	IPR037138	Histone deacetylase domain superfamily	-	MetaCyc: PWY-1822|MetaCyc: PWY-5497|MetaCyc: PWY-5784|MetaCyc: PWY-5846|MetaCyc: PWY-6409|MetaCyc: PWY-6899|MetaCyc: PWY-6984|MetaCyc: PWY-7018|MetaCyc: PWY-7403|MetaCyc: PWY-7430|MetaCyc: PWY-7496|MetaCyc: PWY-7571|MetaCyc: PWY-7652|MetaCyc: PWY-7771|MetaCyc: PWY-7821|MetaCyc: PWY-7850|MetaCyc: PWY-8229|MetaCyc: PWY-8293|Reactome: R-BTA-1538133|Reactome: R-BTA-201722|Reactome: R-BTA-2173795|Reac…
jgi|Rhimi59_2|1925050|fgenesh1_kg.16_#_329_#_c4873_g2_i1	705ab96cfc63ee41e2f012335f43868c	581	PRINTS	PR01270	Histone deacetylase superfamily signature	252	262	2.7e-23	T	45755	IPR000286	Histone deacetylase family	-	MetaCyc: PWY-1822|MetaCyc: PWY-5497|MetaCyc: PWY-5784|MetaCyc: PWY-5846|MetaCyc: PWY-6409|MetaCyc: PWY-6899|MetaCyc: PWY-6984|MetaCyc: PWY-7018|MetaCyc: PWY-7403|MetaCyc: PWY-7430|MetaCyc: PWY-7496|MetaCyc: PWY-7571|MetaCyc: PWY-7652|MetaCyc: PWY-7771|MetaCyc: PWY-7821|MetaCyc: PWY-7850|MetaCyc: PWY-8229|MetaCyc: PWY-8293|Reactome: R-BTA-1538133|Reactome: R-BTA-201722|Reactome: R-BTA-2173795|Reac…
sp|Q9Z2V5|HDAC6_MOUSE	92e6139ea4fe0fedf9bca1497d787092	1149	PRINTS	PR01270	Histone deacetylase superfamily signature	641	656	2.4e-16	T	45755	IPR000286	Histone deacetylase family	-	MetaCyc: PWY-1822|MetaCyc: PWY-5497|MetaCyc: PWY-5784|MetaCyc: PWY-5846|MetaCyc: PWY-6409|MetaCyc: PWY-6899|MetaCyc: PWY-6984|MetaCyc: PWY-7018|MetaCyc: PWY-7403|MetaCyc: PWY-7430|MetaCyc: PWY-7496|MetaCyc: PWY-7571|MetaCyc: PWY-7652|MetaCyc: PWY-7771|MetaCyc: PWY-7821|MetaCyc: PWY-7850|MetaCyc: PWY-8229|MetaCyc: PWY-8293|Reactome: R-BTA-1538133|Reactome: R-BTA-201722|Reactome: R-BTA-2173795|Reac…
jgi|Ganpr1|319394|CE158074_10021	8307e4a78a5cfca01c5d114ef30d928a	394	PRINTS	PR01270	Histone deacetylase superfamily signature	314	324	2.7e-14	T	45755	IPR000286	Histone deacetylase family	-	MetaCyc: PWY-1822|MetaCyc: PWY-5497|MetaCyc: PWY-5784|MetaCyc: PWY-5846|MetaCyc: PWY-6409|MetaCyc: PWY-6899|MetaCyc: PWY-6984|MetaCyc: PWY-7018|MetaCyc: PWY-7403|MetaCyc: PWY-7430|MetaCyc: PWY-7496|MetaCyc: PWY-7571|MetaCyc: PWY-7652|MetaCyc: PWY-7771|MetaCyc: PWY-7821|MetaCyc: PWY-7850|MetaCyc: PWY-8229|MetaCyc: PWY-8293|Reactome: R-BTA-1538133|Reactome: R-BTA-201722|Reactome: R-BTA-2173795|Reac…
tr|E7ESJ6|E7ESJ6_HUMAN	d0a6ab55a05e58150bee778e0e74a94a	218	Gene3D	G3DSA:3.40.800.20	Histone deacetylase domain	47	218	4.3e-77	T	45755	IPR037138	Histone deacetylase domain superfamily	-	MetaCyc: PWY-1822|MetaCyc: PWY-5497|MetaCyc: PWY-5784|MetaCyc: PWY-5846|MetaCyc: PWY-6409|MetaCyc: PWY-6899|MetaCyc: PWY-6984|MetaCyc: PWY-7018|MetaCyc: PWY-7403|MetaCyc: PWY-7430|MetaCyc: PWY-7496|MetaCyc: PWY-7571|MetaCyc: PWY-7652|MetaCyc: PWY-7771|MetaCyc: PWY-7821|MetaCyc: PWY-7850|MetaCyc: PWY-8229|MetaCyc: PWY-8293|Reactome: R-BTA-1538133|Reactome: R-BTA-201722|Reactome: R-BTA-2173795|Reac…
jgi|Pipcy3_1|9889|e_gw1.265.3.1	3b5855a5445138cec1ac9897eade7153	222	PANTHER	PTHR45364	HISTONE DEACETYLASE 9-RELATED	14	220	4.2e-100	T	45755	IPR017320	Histone deacetylase class II, eukaryotic-type	GO:0000118|GO:0004407|GO:0006325|GO:0016575	MetaCyc: PWY-1822|MetaCyc: PWY-5497|MetaCyc: PWY-5784|MetaCyc: PWY-5846|MetaCyc: PWY-6409|MetaCyc: PWY-6899|MetaCyc: PWY-6984|MetaCyc: PWY-7018|MetaCyc: PWY-7403|MetaCyc: PWY-7430|MetaCyc: PWY-7496|MetaCyc: PWY-7571|MetaCyc: PWY-7652|MetaCyc: PWY-7771|MetaCyc: PWY-7821|MetaCyc: PWY-7850|MetaCyc: PWY-8229|MetaCyc: PWY-8293|Reactome: R-CEL-3108214|Reactome: R-CEL-4551638|Reactome: R-CEL-8951936|Rea…
jgi|Canalb1|54606|CAALFM_CR02760CAT0	1ce7f75aa888ebe2230d3456f17a4251	480	Gene3D	G3DSA:3.40.800.20	Histone deacetylase domain	15	388	1.7e-129	T	45755	IPR037138	Histone deacetylase domain superfamily	-	MetaCyc: PWY-1822|MetaCyc: PWY-5497|MetaCyc: PWY-5784|MetaCyc: PWY-5846|MetaCyc: PWY-6409|MetaCyc: PWY-6899|MetaCyc: PWY-6984|MetaCyc: PWY-7018|MetaCyc: PWY-7403|MetaCyc: PWY-7430|MetaCyc: PWY-7496|MetaCyc: PWY-7571|MetaCyc: PWY-7652|MetaCyc: PWY-7771|MetaCyc: PWY-7821|MetaCyc: PWY-7850|MetaCyc: PWY-8229|MetaCyc: PWY-8293|Reactome: R-BTA-1538133|Reactome: R-BTA-201722|Reactome: R-BTA-2173795|Reac…
tr|H7C397|H7C397_HUMAN	404c8db1b7b6283f38016dd3fabdac11	175	Gene3D	G3DSA:3.40.800.20	Histone deacetylase domain	31	148	7.5e-30	T	45755	IPR037138	Histone deacetylase domain superfamily	-	MetaCyc: PWY-1822|MetaCyc: PWY-5497|MetaCyc: PWY-5784|MetaCyc: PWY-5846|MetaCyc: PWY-6409|MetaCyc: PWY-6899|MetaCyc: PWY-6984|MetaCyc: PWY-7018|MetaCyc: PWY-7403|MetaCyc: PWY-7430|MetaCyc: PWY-7496|MetaCyc: PWY-7571|MetaCyc: PWY-7652|MetaCyc: PWY-7771|MetaCyc: PWY-7821|MetaCyc: PWY-7850|MetaCyc: PWY-8229|MetaCyc: PWY-8293|Reactome: R-BTA-1538133|Reactome: R-BTA-201722|Reactome: R-BTA-2173795|Reac…
jgi|Absrep1|410896|fgenesh1_kg.8_#_71_#_TRINITY_DN6546_c0_g2_i1	7baec1beac60ff68ed15555f83edf5df	869	PRINTS	PR01270	Histone deacetylase superfamily signature	581	604	2.7e-16	T	45755	IPR000286	Histone deacetylase family	-	MetaCyc: PWY-1822|MetaCyc: PWY-5497|MetaCyc: PWY-5784|MetaCyc: PWY-5846|MetaCyc: PWY-6409|MetaCyc: PWY-6899|MetaCyc: PWY-6984|MetaCyc: PWY-7018|MetaCyc: PWY-7403|MetaCyc: PWY-7430|MetaCyc: PWY-7496|MetaCyc: PWY-7571|MetaCyc: PWY-7652|MetaCyc: PWY-7771|MetaCyc: PWY-7821|MetaCyc: PWY-7850|MetaCyc: PWY-8229|MetaCyc: PWY-8293|Reactome: R-BTA-1538133|Reactome: R-BTA-201722|Reactome: R-BTA-2173795|Reac…
jgi|Synfus1|439295|fgenesh1_kg.12_#_198_#_TRINITY_DN5804_c1_g1_i7	06cfaa50f927b7faf9f8b7c63f647a81	771	PANTHER	PTHR45364	HISTONE DEACETYLASE 9-RELATED	262	511	3.2e-95	T	45755	IPR017320	Histone deacetylase class II, eukaryotic-type	GO:0000118|GO:0004407|GO:0006325|GO:0016575	MetaCyc: PWY-1822|MetaCyc: PWY-5497|MetaCyc: PWY-5784|MetaCyc: PWY-5846|MetaCyc: PWY-6409|MetaCyc: PWY-6899|MetaCyc: PWY-6984|MetaCyc: PWY-7018|MetaCyc: PWY-7403|MetaCyc: PWY-7430|MetaCyc: PWY-7496|MetaCyc: PWY-7571|MetaCyc: PWY-7652|MetaCyc: PWY-7771|MetaCyc: PWY-7821|MetaCyc: PWY-7850|MetaCyc: PWY-8229|MetaCyc: PWY-8293|Reactome: R-CEL-3108214|Reactome: R-CEL-4551638|Reactome: R-CEL-8951936|Rea…
tr|E7ETT9|E7ETT9_HUMAN	7064415535ffaa1f6d122e0325fa236a	319	Gene3D	G3DSA:3.40.800.20	Histone deacetylase domain	1	309	1.2e-63	T	45755	IPR037138	Histone deacetylase domain superfamily	-	MetaCyc: PWY-1822|MetaCyc: PWY-5497|MetaCyc: PWY-5784|MetaCyc: PWY-5846|MetaCyc: PWY-6409|MetaCyc: PWY-6899|MetaCyc: PWY-6984|MetaCyc: PWY-7018|MetaCyc: PWY-7403|MetaCyc: PWY-7430|MetaCyc: PWY-7496|MetaCyc: PWY-7571|MetaCyc: PWY-7652|MetaCyc: PWY-7771|MetaCyc: PWY-7821|MetaCyc: PWY-7850|MetaCyc: PWY-8229|MetaCyc: PWY-8293|Reactome: R-BTA-1538133|Reactome: R-BTA-201722|Reactome: R-BTA-2173795|Reac…
tr|A0A3B3IRP8|A0A3B3IRP8_HUMAN	dfda590d71cee9c4201f99eabb994618	350	PIRSF	PIRSF037913	HDAC_I_euk	1	347	4e-146	T	45755	IPR003084	Histone deacetylase	GO:0004407|GO:0016575	MetaCyc: PWY-1822|MetaCyc: PWY-5497|MetaCyc: PWY-5784|MetaCyc: PWY-5846|MetaCyc: PWY-6409|MetaCyc: PWY-6899|MetaCyc: PWY-6984|MetaCyc: PWY-7018|MetaCyc: PWY-7403|MetaCyc: PWY-7430|MetaCyc: PWY-7496|MetaCyc: PWY-7571|MetaCyc: PWY-7652|MetaCyc: PWY-7771|MetaCyc: PWY-7821|MetaCyc: PWY-7850|MetaCyc: PWY-8229|MetaCyc: PWY-8293|Reactome: R-BTA-1538133|Reactome: R-BTA-201722|Reactome: R-BTA-2173795|Reac…
jgi|Pirfi3|285905|e_gw1.14.807.1	0c2f88180797512c76ba0f94ca3ef654	290	Gene3D	G3DSA:3.40.800.20	Histone deacetylase domain	2	282	5.1e-110	T	45755	IPR037138	Histone deacetylase domain superfamily	-	MetaCyc: PWY-1822|MetaCyc: PWY-5497|MetaCyc: PWY-5784|MetaCyc: PWY-5846|MetaCyc: PWY-6409|MetaCyc: PWY-6899|MetaCyc: PWY-6984|MetaCyc: PWY-7018|MetaCyc: PWY-7403|MetaCyc: PWY-7430|MetaCyc: PWY-7496|MetaCyc: PWY-7571|MetaCyc: PWY-7652|MetaCyc: PWY-7771|MetaCyc: PWY-7821|MetaCyc: PWY-7850|MetaCyc: PWY-8229|MetaCyc: PWY-8293|Reactome: R-BTA-1538133|Reactome: R-BTA-201722|Reactome: R-BTA-2173795|Reac…
tr|A0A2R8YGC5|A0A2R8YGC5_HUMAN	9f75f8814d0f00efb270a176dbbbccbc	89	Gene3D	G3DSA:3.40.800.20	Histone deacetylase domain	1	69	1.4e-07	T	45755	IPR037138	Histone deacetylase domain superfamily	-	MetaCyc: PWY-1822|MetaCyc: PWY-5497|MetaCyc: PWY-5784|MetaCyc: PWY-5846|MetaCyc: PWY-6409|MetaCyc: PWY-6899|MetaCyc: PWY-6984|MetaCyc: PWY-7018|MetaCyc: PWY-7403|MetaCyc: PWY-7430|MetaCyc: PWY-7496|MetaCyc: PWY-7571|MetaCyc: PWY-7652|MetaCyc: PWY-7771|MetaCyc: PWY-7821|MetaCyc: PWY-7850|MetaCyc: PWY-8229|MetaCyc: PWY-8293|Reactome: R-BTA-1538133|Reactome: R-BTA-201722|Reactome: R-BTA-2173795|Reac…
jgi|Ashgo1|3005|AGOS_AFR172Cm.01	5dc5140104d7d727195ae546a1b5a6ea	449	Gene3D	G3DSA:3.40.800.20	Histone deacetylase domain	25	401	2.8e-127	T	45755	IPR037138	Histone deacetylase domain superfamily	-	MetaCyc: PWY-1822|MetaCyc: PWY-5497|MetaCyc: PWY-5784|MetaCyc: PWY-5846|MetaCyc: PWY-6409|MetaCyc: PWY-6899|MetaCyc: PWY-6984|MetaCyc: PWY-7018|MetaCyc: PWY-7403|MetaCyc: PWY-7430|MetaCyc: PWY-7496|MetaCyc: PWY-7571|MetaCyc: PWY-7652|MetaCyc: PWY-7771|MetaCyc: PWY-7821|MetaCyc: PWY-7850|MetaCyc: PWY-8229|MetaCyc: PWY-8293|Reactome: R-BTA-1538133|Reactome: R-BTA-201722|Reactome: R-BTA-2173795|Reac…
jgi|Botci1|14129|BC1T_10553	ebbb642a596af3a572e5f09704ecfc6d	477	PIRSF	PIRSF037913	HDAC_I_euk	25	471	3.6e-170	T	45755	IPR003084	Histone deacetylase	GO:0004407|GO:0016575	MetaCyc: PWY-1822|MetaCyc: PWY-5497|MetaCyc: PWY-5784|MetaCyc: PWY-5846|MetaCyc: PWY-6409|MetaCyc: PWY-6899|MetaCyc: PWY-6984|MetaCyc: PWY-7018|MetaCyc: PWY-7403|MetaCyc: PWY-7430|MetaCyc: PWY-7496|MetaCyc: PWY-7571|MetaCyc: PWY-7652|MetaCyc: PWY-7771|MetaCyc: PWY-7821|MetaCyc: PWY-7850|MetaCyc: PWY-8229|MetaCyc: PWY-8293|Reactome: R-BTA-1538133|Reactome: R-BTA-201722|Reactome: R-BTA-2173795|Reac…
jgi|Aspnid1|3174|AN7019	769cf36969e39347fd02c1884215fd5d	1125	Gene3D	G3DSA:3.40.800.20	Histone deacetylase domain	176	632	3e-81	T	45755	IPR037138	Histone deacetylase domain superfamily	-	MetaCyc: PWY-1822|MetaCyc: PWY-5497|MetaCyc: PWY-5784|MetaCyc: PWY-5846|MetaCyc: PWY-6409|MetaCyc: PWY-6899|MetaCyc: PWY-6984|MetaCyc: PWY-7018|MetaCyc: PWY-7403|MetaCyc: PWY-7430|MetaCyc: PWY-7496|MetaCyc: PWY-7571|MetaCyc: PWY-7652|MetaCyc: PWY-7771|MetaCyc: PWY-7821|MetaCyc: PWY-7850|MetaCyc: PWY-8229|MetaCyc: PWY-8293|Reactome: R-BTA-1538133|Reactome: R-BTA-201722|Reactome: R-BTA-2173795|Reac…
jgi|Gigmar1|25939|rna-F8M41_023370	c47daab82a52e053109af68eb5a58c47	332	PRINTS	PR01270	Histone deacetylase superfamily signature	165	180	7.9e-12	T	45755	IPR000286	Histone deacetylase family	-	MetaCyc: PWY-1822|MetaCyc: PWY-5497|MetaCyc: PWY-5784|MetaCyc: PWY-5846|MetaCyc: PWY-6409|MetaCyc: PWY-6899|MetaCyc: PWY-6984|MetaCyc: PWY-7018|MetaCyc: PWY-7403|MetaCyc: PWY-7430|MetaCyc: PWY-7496|MetaCyc: PWY-7571|MetaCyc: PWY-7652|MetaCyc: PWY-7771|MetaCyc: PWY-7821|MetaCyc: PWY-7850|MetaCyc: PWY-8229|MetaCyc: PWY-8293|Reactome: R-BTA-1538133|Reactome: R-BTA-201722|Reactome: R-BTA-2173795|Reac…
jgi|Sacce1|2371|YGL194C	c7970b38dbb73f5d05390d309f4b1e05	452	PRINTS	PR01271	Histone deacetylase signature	112	129	2.4e-48	T	45755	IPR003084	Histone deacetylase	GO:0004407|GO:0016575	MetaCyc: PWY-1822|MetaCyc: PWY-5497|MetaCyc: PWY-5784|MetaCyc: PWY-5846|MetaCyc: PWY-6409|MetaCyc: PWY-6899|MetaCyc: PWY-6984|MetaCyc: PWY-7018|MetaCyc: PWY-7403|MetaCyc: PWY-7430|MetaCyc: PWY-7496|MetaCyc: PWY-7571|MetaCyc: PWY-7652|MetaCyc: PWY-7771|MetaCyc: PWY-7821|MetaCyc: PWY-7850|MetaCyc: PWY-8229|MetaCyc: PWY-8293|Reactome: R-BTA-1538133|Reactome: R-BTA-201722|Reactome: R-BTA-2173795|Reac…
jgi|Ganpr1|102501|e_gw1.73.50.1	5e887248a4b7a96b80c70266e20fd0f8	385	PIRSF	PIRSF037913	HDAC_I_euk	50	385	1e-116	T	45755	IPR003084	Histone deacetylase	GO:0004407|GO:0016575	MetaCyc: PWY-1822|MetaCyc: PWY-5497|MetaCyc: PWY-5784|MetaCyc: PWY-5846|MetaCyc: PWY-6409|MetaCyc: PWY-6899|MetaCyc: PWY-6984|MetaCyc: PWY-7018|MetaCyc: PWY-7403|MetaCyc: PWY-7430|MetaCyc: PWY-7496|MetaCyc: PWY-7571|MetaCyc: PWY-7652|MetaCyc: PWY-7771|MetaCyc: PWY-7821|MetaCyc: PWY-7850|MetaCyc: PWY-8229|MetaCyc: PWY-8293|Reactome: R-BTA-1538133|Reactome: R-BTA-201722|Reactome: R-BTA-2173795|Reac…
jgi|Ganpr1|52043|fgenesh1_kg.5_#_52_#_Locus4828v1rpkm39.54	20a275b2d5d9c3a881d461f5b0ad4210	654	Gene3D	G3DSA:3.40.800.20	Histone deacetylase domain	76	452	1.9e-130	T	45755	IPR037138	Histone deacetylase domain superfamily	-	MetaCyc: PWY-1822|MetaCyc: PWY-5497|MetaCyc: PWY-5784|MetaCyc: PWY-5846|MetaCyc: PWY-6409|MetaCyc: PWY-6899|MetaCyc: PWY-6984|MetaCyc: PWY-7018|MetaCyc: PWY-7403|MetaCyc: PWY-7430|MetaCyc: PWY-7496|MetaCyc: PWY-7571|MetaCyc: PWY-7652|MetaCyc: PWY-7771|MetaCyc: PWY-7821|MetaCyc: PWY-7850|MetaCyc: PWY-8229|MetaCyc: PWY-8293|Reactome: R-BTA-1538133|Reactome: R-BTA-201722|Reactome: R-BTA-2173795|Reac…
sp|Q96DB2|HDA11_HUMAN	6e943db0755f145eb0d01f08776d23c5	347	Gene3D	G3DSA:3.40.800.20	Histone deacetylase domain	16	337	3.1e-64	T	45755	IPR037138	Histone deacetylase domain superfamily	-	MetaCyc: PWY-1822|MetaCyc: PWY-5497|MetaCyc: PWY-5784|MetaCyc: PWY-5846|MetaCyc: PWY-6409|MetaCyc: PWY-6899|MetaCyc: PWY-6984|MetaCyc: PWY-7018|MetaCyc: PWY-7403|MetaCyc: PWY-7430|MetaCyc: PWY-7496|MetaCyc: PWY-7571|MetaCyc: PWY-7652|MetaCyc: PWY-7771|MetaCyc: PWY-7821|MetaCyc: PWY-7850|MetaCyc: PWY-8229|MetaCyc: PWY-8293|Reactome: R-BTA-1538133|Reactome: R-BTA-201722|Reactome: R-BTA-2173795|Reac…
jgi|Copci_AmutBmut1|415916|estExt_Genewise1Plus.C_140112	374250ed540fae3f5c76f3cd416b90c7	692	PRINTS	PR01270	Histone deacetylase superfamily signature	222	237	6.8e-17	T	45755	IPR000286	Histone deacetylase family	-	MetaCyc: PWY-1822|MetaCyc: PWY-5497|MetaCyc: PWY-5784|MetaCyc: PWY-5846|MetaCyc: PWY-6409|MetaCyc: PWY-6899|MetaCyc: PWY-6984|MetaCyc: PWY-7018|MetaCyc: PWY-7403|MetaCyc: PWY-7430|MetaCyc: PWY-7496|MetaCyc: PWY-7571|MetaCyc: PWY-7652|MetaCyc: PWY-7771|MetaCyc: PWY-7821|MetaCyc: PWY-7850|MetaCyc: PWY-8229|MetaCyc: PWY-8293|Reactome: R-BTA-1538133|Reactome: R-BTA-201722|Reactome: R-BTA-2173795|Reac…
jgi|Liccor1|12079|LCOR_11066.1	26258d24f684cc251bc64ced77510bd8	733	PANTHER	PTHR45364	HISTONE DEACETYLASE 9-RELATED	208	308	4.6e-131	T	45755	IPR017320	Histone deacetylase class II, eukaryotic-type	GO:0000118|GO:0004407|GO:0006325|GO:0016575	MetaCyc: PWY-1822|MetaCyc: PWY-5497|MetaCyc: PWY-5784|MetaCyc: PWY-5846|MetaCyc: PWY-6409|MetaCyc: PWY-6899|MetaCyc: PWY-6984|MetaCyc: PWY-7018|MetaCyc: PWY-7403|MetaCyc: PWY-7430|MetaCyc: PWY-7496|MetaCyc: PWY-7571|MetaCyc: PWY-7652|MetaCyc: PWY-7771|MetaCyc: PWY-7821|MetaCyc: PWY-7850|MetaCyc: PWY-8229|MetaCyc: PWY-8293|Reactome: R-CEL-3108214|Reactome: R-CEL-4551638|Reactome: R-CEL-8951936|Rea…
jgi|Linpe1|202634|gw1.1.118.1	4e234992f89615482dd4162b800eee66	203	PANTHER	PTHR45364	HISTONE DEACETYLASE 9-RELATED	2	203	2.1e-97	T	45755	IPR017320	Histone deacetylase class II, eukaryotic-type	GO:0000118|GO:0004407|GO:0006325|GO:0016575	MetaCyc: PWY-1822|MetaCyc: PWY-5497|MetaCyc: PWY-5784|MetaCyc: PWY-5846|MetaCyc: PWY-6409|MetaCyc: PWY-6899|MetaCyc: PWY-6984|MetaCyc: PWY-7018|MetaCyc: PWY-7403|MetaCyc: PWY-7430|MetaCyc: PWY-7496|MetaCyc: PWY-7571|MetaCyc: PWY-7652|MetaCyc: PWY-7771|MetaCyc: PWY-7821|MetaCyc: PWY-7850|MetaCyc: PWY-8229|MetaCyc: PWY-8293|Reactome: R-CEL-3108214|Reactome: R-CEL-4551638|Reactome: R-CEL-8951936|Rea…
jgi|MoepN5512_1|4654|BGZ94_004690-T1	3ce6f6adeffdbe0e9cea77656cb4deb1	371	PRINTS	PR01270	Histone deacetylase superfamily signature	175	198	2.2e-07	T	45755	IPR000286	Histone deacetylase family	-	MetaCyc: PWY-1822|MetaCyc: PWY-5497|MetaCyc: PWY-5784|MetaCyc: PWY-5846|MetaCyc: PWY-6409|MetaCyc: PWY-6899|MetaCyc: PWY-6984|MetaCyc: PWY-7018|MetaCyc: PWY-7403|MetaCyc: PWY-7430|MetaCyc: PWY-7496|MetaCyc: PWY-7571|MetaCyc: PWY-7652|MetaCyc: PWY-7771|MetaCyc: PWY-7821|MetaCyc: PWY-7850|MetaCyc: PWY-8229|MetaCyc: PWY-8293|Reactome: R-BTA-1538133|Reactome: R-BTA-201722|Reactome: R-BTA-2173795|Reac…
jgi|Sacce1|5043|YNL330C	882edf80eefb49d03bffac1111e6856d	433	Gene3D	G3DSA:3.40.800.20	Histone deacetylase domain	10	396	1.8e-136	T	45755	IPR037138	Histone deacetylase domain superfamily	-	MetaCyc: PWY-1822|MetaCyc: PWY-5497|MetaCyc: PWY-5784|MetaCyc: PWY-5846|MetaCyc: PWY-6409|MetaCyc: PWY-6899|MetaCyc: PWY-6984|MetaCyc: PWY-7018|MetaCyc: PWY-7403|MetaCyc: PWY-7430|MetaCyc: PWY-7496|MetaCyc: PWY-7571|MetaCyc: PWY-7652|MetaCyc: PWY-7771|MetaCyc: PWY-7821|MetaCyc: PWY-7850|MetaCyc: PWY-8229|MetaCyc: PWY-8293|Reactome: R-BTA-1538133|Reactome: R-BTA-201722|Reactome: R-BTA-2173795|Reac…
jgi|Conco1|43222|e_gw1.240.19.1	a5710cfa50337d0fee2395b79a4a7dfb	184	PANTHER	PTHR45364	HISTONE DEACETYLASE 9-RELATED	6	184	1.8e-85	T	45755	IPR017320	Histone deacetylase class II, eukaryotic-type	GO:0000118|GO:0004407|GO:0006325|GO:0016575	MetaCyc: PWY-1822|MetaCyc: PWY-5497|MetaCyc: PWY-5784|MetaCyc: PWY-5846|MetaCyc: PWY-6409|MetaCyc: PWY-6899|MetaCyc: PWY-6984|MetaCyc: PWY-7018|MetaCyc: PWY-7403|MetaCyc: PWY-7430|MetaCyc: PWY-7496|MetaCyc: PWY-7571|MetaCyc: PWY-7652|MetaCyc: PWY-7771|MetaCyc: PWY-7821|MetaCyc: PWY-7850|MetaCyc: PWY-8229|MetaCyc: PWY-8293|Reactome: R-CEL-3108214|Reactome: R-CEL-4551638|Reactome: R-CEL-8951936|Rea…
jgi|Spipu1|7856|SPPG_04238T0	2eadd39d120b01eeedf22a7e3bb6c806	431	PRINTS	PR01270	Histone deacetylase superfamily signature	205	220	7.7e-24	T	45755	IPR000286	Histone deacetylase family	-	MetaCyc: PWY-1822|MetaCyc: PWY-5497|MetaCyc: PWY-5784|MetaCyc: PWY-5846|MetaCyc: PWY-6409|MetaCyc: PWY-6899|MetaCyc: PWY-6984|MetaCyc: PWY-7018|MetaCyc: PWY-7403|MetaCyc: PWY-7430|MetaCyc: PWY-7496|MetaCyc: PWY-7571|MetaCyc: PWY-7652|MetaCyc: PWY-7771|MetaCyc: PWY-7821|MetaCyc: PWY-7850|MetaCyc: PWY-8229|MetaCyc: PWY-8293|Reactome: R-BTA-1538133|Reactome: R-BTA-201722|Reactome: R-BTA-2173795|Reac…
tr|A6NMT1|A6NMT1_HUMAN	5610988a235421329d358f7b94c4eafc	253	PRINTS	PR01270	Histone deacetylase superfamily signature	139	162	1e-16	T	45755	IPR000286	Histone deacetylase family	-	MetaCyc: PWY-1822|MetaCyc: PWY-5497|MetaCyc: PWY-5784|MetaCyc: PWY-5846|MetaCyc: PWY-6409|MetaCyc: PWY-6899|MetaCyc: PWY-6984|MetaCyc: PWY-7018|MetaCyc: PWY-7403|MetaCyc: PWY-7430|MetaCyc: PWY-7496|MetaCyc: PWY-7571|MetaCyc: PWY-7652|MetaCyc: PWY-7771|MetaCyc: PWY-7821|MetaCyc: PWY-7850|MetaCyc: PWY-8229|MetaCyc: PWY-8293|Reactome: R-BTA-1538133|Reactome: R-BTA-201722|Reactome: R-BTA-2173795|Reac…
tr|A0A3B3IT98|A0A3B3IT98_HUMAN	3b5e37f48381954a89454d272a977a78	167	Gene3D	G3DSA:3.40.800.20	Histone deacetylase domain	1	120	6.5e-27	T	45755	IPR037138	Histone deacetylase domain superfamily	-	MetaCyc: PWY-1822|MetaCyc: PWY-5497|MetaCyc: PWY-5784|MetaCyc: PWY-5846|MetaCyc: PWY-6409|MetaCyc: PWY-6899|MetaCyc: PWY-6984|MetaCyc: PWY-7018|MetaCyc: PWY-7403|MetaCyc: PWY-7430|MetaCyc: PWY-7496|MetaCyc: PWY-7571|MetaCyc: PWY-7652|MetaCyc: PWY-7771|MetaCyc: PWY-7821|MetaCyc: PWY-7850|MetaCyc: PWY-8229|MetaCyc: PWY-8293|Reactome: R-BTA-1538133|Reactome: R-BTA-201722|Reactome: R-BTA-2173795|Reac…
jgi|Batde5|24371|fgenesh1_pg.C_scaffold_5000087	ab109d1d41b60c78fce8bf11fdbbba8b	560	PRINTS	PR01270	Histone deacetylase superfamily signature	143	166	1.4e-22	T	45755	IPR000286	Histone deacetylase family	-	MetaCyc: PWY-1822|MetaCyc: PWY-5497|MetaCyc: PWY-5784|MetaCyc: PWY-5846|MetaCyc: PWY-6409|MetaCyc: PWY-6899|MetaCyc: PWY-6984|MetaCyc: PWY-7018|MetaCyc: PWY-7403|MetaCyc: PWY-7430|MetaCyc: PWY-7496|MetaCyc: PWY-7571|MetaCyc: PWY-7652|MetaCyc: PWY-7771|MetaCyc: PWY-7821|MetaCyc: PWY-7850|MetaCyc: PWY-8229|MetaCyc: PWY-8293|Reactome: R-BTA-1538133|Reactome: R-BTA-201722|Reactome: R-BTA-2173795|Reac…
sp|Q9Z2V6|HDAC5_MOUSE	05843eeea63705c4030e07e99344bf86	1113	Gene3D	G3DSA:3.40.800.20	Histone deacetylase domain	671	1057	1.3e-170	T	45755	IPR037138	Histone deacetylase domain superfamily	-	MetaCyc: PWY-1822|MetaCyc: PWY-5497|MetaCyc: PWY-5784|MetaCyc: PWY-5846|MetaCyc: PWY-6409|MetaCyc: PWY-6899|MetaCyc: PWY-6984|MetaCyc: PWY-7018|MetaCyc: PWY-7403|MetaCyc: PWY-7430|MetaCyc: PWY-7496|MetaCyc: PWY-7571|MetaCyc: PWY-7652|MetaCyc: PWY-7771|MetaCyc: PWY-7821|MetaCyc: PWY-7850|MetaCyc: PWY-8229|MetaCyc: PWY-8293|Reactome: R-BTA-1538133|Reactome: R-BTA-201722|Reactome: R-BTA-2173795|Reac…
tr|M9PJN5|M9PJN5_DROME	779e50c8da3e4648ac6af03798662783	1179	PRINTS	PR01270	Histone deacetylase superfamily signature	233	256	1.2e-15	T	45755	IPR000286	Histone deacetylase family	-	MetaCyc: PWY-1822|MetaCyc: PWY-5497|MetaCyc: PWY-5784|MetaCyc: PWY-5846|MetaCyc: PWY-6409|MetaCyc: PWY-6899|MetaCyc: PWY-6984|MetaCyc: PWY-7018|MetaCyc: PWY-7403|MetaCyc: PWY-7430|MetaCyc: PWY-7496|MetaCyc: PWY-7571|MetaCyc: PWY-7652|MetaCyc: PWY-7771|MetaCyc: PWY-7821|MetaCyc: PWY-7850|MetaCyc: PWY-8229|MetaCyc: PWY-8293|Reactome: R-BTA-1538133|Reactome: R-BTA-201722|Reactome: R-BTA-2173795|Reac…
jgi|Suibr1|950431|estExt_Genemark1.C_160046	c81241de3a535777572ef20175cfccdf	558	PRINTS	PR01270	Histone deacetylase superfamily signature	175	190	1e-23	T	45755	IPR000286	Histone deacetylase family	-	MetaCyc: PWY-1822|MetaCyc: PWY-5497|MetaCyc: PWY-5784|MetaCyc: PWY-5846|MetaCyc: PWY-6409|MetaCyc: PWY-6899|MetaCyc: PWY-6984|MetaCyc: PWY-7018|MetaCyc: PWY-7403|MetaCyc: PWY-7430|MetaCyc: PWY-7496|MetaCyc: PWY-7571|MetaCyc: PWY-7652|MetaCyc: PWY-7771|MetaCyc: PWY-7821|MetaCyc: PWY-7850|MetaCyc: PWY-8229|MetaCyc: PWY-8293|Reactome: R-BTA-1538133|Reactome: R-BTA-201722|Reactome: R-BTA-2173795|Reac…
jgi|Phybl2|177642|estExt_fgenesh1_pm.C_120049	71952f615b957c1252734978db141d9d	640	Gene3D	G3DSA:3.40.800.20	Histone deacetylase domain	1	383	1.1e-138	T	45755	IPR037138	Histone deacetylase domain superfamily	-	MetaCyc: PWY-1822|MetaCyc: PWY-5497|MetaCyc: PWY-5784|MetaCyc: PWY-5846|MetaCyc: PWY-6409|MetaCyc: PWY-6899|MetaCyc: PWY-6984|MetaCyc: PWY-7018|MetaCyc: PWY-7403|MetaCyc: PWY-7430|MetaCyc: PWY-7496|MetaCyc: PWY-7571|MetaCyc: PWY-7652|MetaCyc: PWY-7771|MetaCyc: PWY-7821|MetaCyc: PWY-7850|MetaCyc: PWY-8229|MetaCyc: PWY-8293|Reactome: R-BTA-1538133|Reactome: R-BTA-201722|Reactome: R-BTA-2173795|Reac…
sp|Q6NZM9|HDAC4_MOUSE	5ea38232e0cbc1b73a27badbd1ab3432	1076	PANTHER	PTHR45364	HISTONE DEACETYLASE 9-RELATED	70	1075	0	T	45755	IPR017320	Histone deacetylase class II, eukaryotic-type	GO:0000118|GO:0004407|GO:0006325|GO:0016575	MetaCyc: PWY-1822|MetaCyc: PWY-5497|MetaCyc: PWY-5784|MetaCyc: PWY-5846|MetaCyc: PWY-6409|MetaCyc: PWY-6899|MetaCyc: PWY-6984|MetaCyc: PWY-7018|MetaCyc: PWY-7403|MetaCyc: PWY-7430|MetaCyc: PWY-7496|MetaCyc: PWY-7571|MetaCyc: PWY-7652|MetaCyc: PWY-7771|MetaCyc: PWY-7821|MetaCyc: PWY-7850|MetaCyc: PWY-8229|MetaCyc: PWY-8293|Reactome: R-CEL-3108214|Reactome: R-CEL-4551638|Reactome: R-CEL-8951936|Rea…
jgi|Rhiir2_1|1777253|gm1.16139_g	4f67cdce6684c612d0c8f5ffb42ad949	230	Gene3D	G3DSA:3.40.800.20	Histone deacetylase domain	54	135	1.1e-08	T	45755	IPR037138	Histone deacetylase domain superfamily	-	MetaCyc: PWY-1822|MetaCyc: PWY-5497|MetaCyc: PWY-5784|MetaCyc: PWY-5846|MetaCyc: PWY-6409|MetaCyc: PWY-6899|MetaCyc: PWY-6984|MetaCyc: PWY-7018|MetaCyc: PWY-7403|MetaCyc: PWY-7430|MetaCyc: PWY-7496|MetaCyc: PWY-7571|MetaCyc: PWY-7652|MetaCyc: PWY-7771|MetaCyc: PWY-7821|MetaCyc: PWY-7850|MetaCyc: PWY-8229|MetaCyc: PWY-8293|Reactome: R-BTA-1538133|Reactome: R-BTA-201722|Reactome: R-BTA-2173795|Reac…
jgi|Pilumb1|842131|fgenesh1_pm.6_#_87	94c040f36e681ddf25296e42c25361f5	399	PIRSF	PIRSF037913	HDAC_I_euk	1	397	5.2e-194	T	45755	IPR003084	Histone deacetylase	GO:0004407|GO:0016575	MetaCyc: PWY-1822|MetaCyc: PWY-5497|MetaCyc: PWY-5784|MetaCyc: PWY-5846|MetaCyc: PWY-6409|MetaCyc: PWY-6899|MetaCyc: PWY-6984|MetaCyc: PWY-7018|MetaCyc: PWY-7403|MetaCyc: PWY-7430|MetaCyc: PWY-7496|MetaCyc: PWY-7571|MetaCyc: PWY-7652|MetaCyc: PWY-7771|MetaCyc: PWY-7821|MetaCyc: PWY-7850|MetaCyc: PWY-8229|MetaCyc: PWY-8293|Reactome: R-BTA-1538133|Reactome: R-BTA-201722|Reactome: R-BTA-2173795|Reac…
jgi|Rhimi59_2|1870091|fgenesh1_pg.11_#_45	1db313850c1ddb4ab1fd4a88409bfcc3	456	PRINTS	PR01270	Histone deacetylase superfamily signature	234	257	1.7e-06	T	45755	IPR000286	Histone deacetylase family	-	MetaCyc: PWY-1822|MetaCyc: PWY-5497|MetaCyc: PWY-5784|MetaCyc: PWY-5846|MetaCyc: PWY-6409|MetaCyc: PWY-6899|MetaCyc: PWY-6984|MetaCyc: PWY-7018|MetaCyc: PWY-7403|MetaCyc: PWY-7430|MetaCyc: PWY-7496|MetaCyc: PWY-7571|MetaCyc: PWY-7652|MetaCyc: PWY-7771|MetaCyc: PWY-7821|MetaCyc: PWY-7850|MetaCyc: PWY-8229|MetaCyc: PWY-8293|Reactome: R-BTA-1538133|Reactome: R-BTA-201722|Reactome: R-BTA-2173795|Reac…
jgi|Hesve2finisherSC|1297843|estExt_Genewise1.C_1_t20304	e9dd2ef1a8dac9004ac9d10fda72e76e	472	PRINTS	PR01271	Histone deacetylase signature	143	163	4e-52	T	45755	IPR003084	Histone deacetylase	GO:0004407|GO:0016575	MetaCyc: PWY-1822|MetaCyc: PWY-5497|MetaCyc: PWY-5784|MetaCyc: PWY-5846|MetaCyc: PWY-6409|MetaCyc: PWY-6899|MetaCyc: PWY-6984|MetaCyc: PWY-7018|MetaCyc: PWY-7403|MetaCyc: PWY-7430|MetaCyc: PWY-7496|MetaCyc: PWY-7571|MetaCyc: PWY-7652|MetaCyc: PWY-7771|MetaCyc: PWY-7821|MetaCyc: PWY-7850|MetaCyc: PWY-8229|MetaCyc: PWY-8293|Reactome: R-BTA-1538133|Reactome: R-BTA-201722|Reactome: R-BTA-2173795|Reac…
jgi|Triarc1|617736|fgenesh1_kg.10_#_969_#_TRINITY_DN2715_c1_g2_i2	26703eab7a87f6ecad6e7a52615048e4	554	PRINTS	PR01271	Histone deacetylase signature	35	52	9.3e-57	T	45755	IPR003084	Histone deacetylase	GO:0004407|GO:0016575	MetaCyc: PWY-1822|MetaCyc: PWY-5497|MetaCyc: PWY-5784|MetaCyc: PWY-5846|MetaCyc: PWY-6409|MetaCyc: PWY-6899|MetaCyc: PWY-6984|MetaCyc: PWY-7018|MetaCyc: PWY-7403|MetaCyc: PWY-7430|MetaCyc: PWY-7496|MetaCyc: PWY-7571|MetaCyc: PWY-7652|MetaCyc: PWY-7771|MetaCyc: PWY-7821|MetaCyc: PWY-7850|MetaCyc: PWY-8229|MetaCyc: PWY-8293|Reactome: R-BTA-1538133|Reactome: R-BTA-201722|Reactome: R-BTA-2173795|Reac…
jgi|Malsy1_1|912|MSY001_2743m.01	28e674edaac40f2869280b357706393a	639	Gene3D	G3DSA:3.40.800.20	Histone deacetylase domain	1	352	1.8e-126	T	45755	IPR037138	Histone deacetylase domain superfamily	-	MetaCyc: PWY-1822|MetaCyc: PWY-5497|MetaCyc: PWY-5784|MetaCyc: PWY-5846|MetaCyc: PWY-6409|MetaCyc: PWY-6899|MetaCyc: PWY-6984|MetaCyc: PWY-7018|MetaCyc: PWY-7403|MetaCyc: PWY-7430|MetaCyc: PWY-7496|MetaCyc: PWY-7571|MetaCyc: PWY-7652|MetaCyc: PWY-7771|MetaCyc: PWY-7821|MetaCyc: PWY-7850|MetaCyc: PWY-8229|MetaCyc: PWY-8293|Reactome: R-BTA-1538133|Reactome: R-BTA-201722|Reactome: R-BTA-2173795|Reac…
jgi|Moramoe1|331806|fgenesh1_kg.12_#_306_#_TRINITY_DN6627_c0_g2_i1	b89926df451cc4fd252780c40c98734c	383	Gene3D	G3DSA:3.40.800.20	Histone deacetylase domain	8	382	2.8e-101	T	45755	IPR037138	Histone deacetylase domain superfamily	-	MetaCyc: PWY-1822|MetaCyc: PWY-5497|MetaCyc: PWY-5784|MetaCyc: PWY-5846|MetaCyc: PWY-6409|MetaCyc: PWY-6899|MetaCyc: PWY-6984|MetaCyc: PWY-7018|MetaCyc: PWY-7403|MetaCyc: PWY-7430|MetaCyc: PWY-7496|MetaCyc: PWY-7571|MetaCyc: PWY-7652|MetaCyc: PWY-7771|MetaCyc: PWY-7821|MetaCyc: PWY-7850|MetaCyc: PWY-8229|MetaCyc: PWY-8293|Reactome: R-BTA-1538133|Reactome: R-BTA-201722|Reactome: R-BTA-2173795|Reac…
jgi|Anasp1|229838|estExt_Genewise1Plus.C_380027	e310479af5145f97644647afa5d51b68	457	PRINTS	PR01271	Histone deacetylase signature	190	206	3e-20	T	45755	IPR003084	Histone deacetylase	GO:0004407|GO:0016575	MetaCyc: PWY-1822|MetaCyc: PWY-5497|MetaCyc: PWY-5784|MetaCyc: PWY-5846|MetaCyc: PWY-6409|MetaCyc: PWY-6899|MetaCyc: PWY-6984|MetaCyc: PWY-7018|MetaCyc: PWY-7403|MetaCyc: PWY-7430|MetaCyc: PWY-7496|MetaCyc: PWY-7571|MetaCyc: PWY-7652|MetaCyc: PWY-7771|MetaCyc: PWY-7821|MetaCyc: PWY-7850|MetaCyc: PWY-8229|MetaCyc: PWY-8293|Reactome: R-BTA-1538133|Reactome: R-BTA-201722|Reactome: R-BTA-2173795|Reac…
jgi|Antlo1|810|218	9bc894439beca48d0f8ffc5035e4b38b	348	Gene3D	G3DSA:3.40.800.20	Histone deacetylase domain	1	348	2.8e-107	T	45755	IPR037138	Histone deacetylase domain superfamily	-	MetaCyc: PWY-1822|MetaCyc: PWY-5497|MetaCyc: PWY-5784|MetaCyc: PWY-5846|MetaCyc: PWY-6409|MetaCyc: PWY-6899|MetaCyc: PWY-6984|MetaCyc: PWY-7018|MetaCyc: PWY-7403|MetaCyc: PWY-7430|MetaCyc: PWY-7496|MetaCyc: PWY-7571|MetaCyc: PWY-7652|MetaCyc: PWY-7771|MetaCyc: PWY-7821|MetaCyc: PWY-7850|MetaCyc: PWY-8229|MetaCyc: PWY-8293|Reactome: R-BTA-1538133|Reactome: R-BTA-201722|Reactome: R-BTA-2173795|Reac…
jgi|Gervar1|450309|gm1.2726_g	7fc4fc0948a9abaa1b45d40d9e289b4a	71	Gene3D	G3DSA:3.40.800.20	Histone deacetylase domain	2	68	8.1e-19	T	45755	IPR037138	Histone deacetylase domain superfamily	-	MetaCyc: PWY-1822|MetaCyc: PWY-5497|MetaCyc: PWY-5784|MetaCyc: PWY-5846|MetaCyc: PWY-6409|MetaCyc: PWY-6899|MetaCyc: PWY-6984|MetaCyc: PWY-7018|MetaCyc: PWY-7403|MetaCyc: PWY-7430|MetaCyc: PWY-7496|MetaCyc: PWY-7571|MetaCyc: PWY-7652|MetaCyc: PWY-7771|MetaCyc: PWY-7821|MetaCyc: PWY-7850|MetaCyc: PWY-8229|MetaCyc: PWY-8293|Reactome: R-BTA-1538133|Reactome: R-BTA-201722|Reactome: R-BTA-2173795|Reac…
tr|C9J8F0|C9J8F0_HUMAN	b4d9de69e2ac5e9332a5fa1eede20cc2	129	Gene3D	G3DSA:3.40.800.20	Histone deacetylase domain	1	129	8.8e-49	T	45755	IPR037138	Histone deacetylase domain superfamily	-	MetaCyc: PWY-1822|MetaCyc: PWY-5497|MetaCyc: PWY-5784|MetaCyc: PWY-5846|MetaCyc: PWY-6409|MetaCyc: PWY-6899|MetaCyc: PWY-6984|MetaCyc: PWY-7018|MetaCyc: PWY-7403|MetaCyc: PWY-7430|MetaCyc: PWY-7496|MetaCyc: PWY-7571|MetaCyc: PWY-7652|MetaCyc: PWY-7771|MetaCyc: PWY-7821|MetaCyc: PWY-7850|MetaCyc: PWY-8229|MetaCyc: PWY-8293|Reactome: R-BTA-1538133|Reactome: R-BTA-201722|Reactome: R-BTA-2173795|Reac…
jgi|Copci_AmutBmut1|354601|e_gw1.2.69.1	29a6dd6c87decfdf76813b823ba2fd73	590	PRINTS	PR01271	Histone deacetylase signature	36	53	5.7e-59	T	45755	IPR003084	Histone deacetylase	GO:0004407|GO:0016575	MetaCyc: PWY-1822|MetaCyc: PWY-5497|MetaCyc: PWY-5784|MetaCyc: PWY-5846|MetaCyc: PWY-6409|MetaCyc: PWY-6899|MetaCyc: PWY-6984|MetaCyc: PWY-7018|MetaCyc: PWY-7403|MetaCyc: PWY-7430|MetaCyc: PWY-7496|MetaCyc: PWY-7571|MetaCyc: PWY-7652|MetaCyc: PWY-7771|MetaCyc: PWY-7821|MetaCyc: PWY-7850|MetaCyc: PWY-8229|MetaCyc: PWY-8293|Reactome: R-BTA-1538133|Reactome: R-BTA-201722|Reactome: R-BTA-2173795|Reac…
jgi|Rozal1_1|6273|O9G_003085	b3eedfb7c94c911405e73455f10a94da	481	Gene3D	G3DSA:3.40.800.20	Histone deacetylase domain	5	391	9.7e-130	T	45755	IPR037138	Histone deacetylase domain superfamily	-	MetaCyc: PWY-1822|MetaCyc: PWY-5497|MetaCyc: PWY-5784|MetaCyc: PWY-5846|MetaCyc: PWY-6409|MetaCyc: PWY-6899|MetaCyc: PWY-6984|MetaCyc: PWY-7018|MetaCyc: PWY-7403|MetaCyc: PWY-7430|MetaCyc: PWY-7496|MetaCyc: PWY-7571|MetaCyc: PWY-7652|MetaCyc: PWY-7771|MetaCyc: PWY-7821|MetaCyc: PWY-7850|MetaCyc: PWY-8229|MetaCyc: PWY-8293|Reactome: R-BTA-1538133|Reactome: R-BTA-201722|Reactome: R-BTA-2173795|Reac…
tr|A0A3B3ISJ4|A0A3B3ISJ4_HUMAN	163e3711b7208fa192cc82522cc2ddd7	414	PRINTS	PR01271	Histone deacetylase signature	235	253	4e-30	T	45755	IPR003084	Histone deacetylase	GO:0004407|GO:0016575	MetaCyc: PWY-1822|MetaCyc: PWY-5497|MetaCyc: PWY-5784|MetaCyc: PWY-5846|MetaCyc: PWY-6409|MetaCyc: PWY-6899|MetaCyc: PWY-6984|MetaCyc: PWY-7018|MetaCyc: PWY-7403|MetaCyc: PWY-7430|MetaCyc: PWY-7496|MetaCyc: PWY-7571|MetaCyc: PWY-7652|MetaCyc: PWY-7771|MetaCyc: PWY-7821|MetaCyc: PWY-7850|MetaCyc: PWY-8229|MetaCyc: PWY-8293|Reactome: R-BTA-1538133|Reactome: R-BTA-201722|Reactome: R-BTA-2173795|Reac…
tr|A0A2R8Y559|A0A2R8Y559_HUMAN	8fb5592b5afbeb010886277d00d77c47	172	Gene3D	G3DSA:3.40.800.20	Histone deacetylase domain	69	172	1.8e-36	T	45755	IPR037138	Histone deacetylase domain superfamily	-	MetaCyc: PWY-1822|MetaCyc: PWY-5497|MetaCyc: PWY-5784|MetaCyc: PWY-5846|MetaCyc: PWY-6409|MetaCyc: PWY-6899|MetaCyc: PWY-6984|MetaCyc: PWY-7018|MetaCyc: PWY-7403|MetaCyc: PWY-7430|MetaCyc: PWY-7496|MetaCyc: PWY-7571|MetaCyc: PWY-7652|MetaCyc: PWY-7771|MetaCyc: PWY-7821|MetaCyc: PWY-7850|MetaCyc: PWY-8229|MetaCyc: PWY-8293|Reactome: R-BTA-1538133|Reactome: R-BTA-201722|Reactome: R-BTA-2173795|Reac…
jgi|Synrac1|471913|estExt_Genewise1Plus.C_3_t40067	e6b7700436444de7cfb740a8ca2c6a04	482	PRINTS	PR01270	Histone deacetylase superfamily signature	162	185	1.2e-23	T	45755	IPR000286	Histone deacetylase family	-	MetaCyc: PWY-1822|MetaCyc: PWY-5497|MetaCyc: PWY-5784|MetaCyc: PWY-5846|MetaCyc: PWY-6409|MetaCyc: PWY-6899|MetaCyc: PWY-6984|MetaCyc: PWY-7018|MetaCyc: PWY-7403|MetaCyc: PWY-7430|MetaCyc: PWY-7496|MetaCyc: PWY-7571|MetaCyc: PWY-7652|MetaCyc: PWY-7771|MetaCyc: PWY-7821|MetaCyc: PWY-7850|MetaCyc: PWY-8229|MetaCyc: PWY-8293|Reactome: R-BTA-1538133|Reactome: R-BTA-201722|Reactome: R-BTA-2173795|Reac…
jgi|Batde5|34619|estExt_fgenesh1_pg.C_30318	2570064a746e2b906cd8a3c538281a09	476	PRINTS	PR01271	Histone deacetylase signature	82	100	1.1e-52	T	45755	IPR003084	Histone deacetylase	GO:0004407|GO:0016575	MetaCyc: PWY-1822|MetaCyc: PWY-5497|MetaCyc: PWY-5784|MetaCyc: PWY-5846|MetaCyc: PWY-6409|MetaCyc: PWY-6899|MetaCyc: PWY-6984|MetaCyc: PWY-7018|MetaCyc: PWY-7403|MetaCyc: PWY-7430|MetaCyc: PWY-7496|MetaCyc: PWY-7571|MetaCyc: PWY-7652|MetaCyc: PWY-7771|MetaCyc: PWY-7821|MetaCyc: PWY-7850|MetaCyc: PWY-8229|MetaCyc: PWY-8293|Reactome: R-BTA-1538133|Reactome: R-BTA-201722|Reactome: R-BTA-2173795|Reac…
jgi|Pipcy3_1|12199|e_gw1.835.1.1	2025e38be237b2150997db61d9b5dded	301	Gene3D	G3DSA:3.40.800.20	Histone deacetylase domain	48	301	4.9e-95	T	45755	IPR037138	Histone deacetylase domain superfamily	-	MetaCyc: PWY-1822|MetaCyc: PWY-5497|MetaCyc: PWY-5784|MetaCyc: PWY-5846|MetaCyc: PWY-6409|MetaCyc: PWY-6899|MetaCyc: PWY-6984|MetaCyc: PWY-7018|MetaCyc: PWY-7403|MetaCyc: PWY-7430|MetaCyc: PWY-7496|MetaCyc: PWY-7571|MetaCyc: PWY-7652|MetaCyc: PWY-7771|MetaCyc: PWY-7821|MetaCyc: PWY-7850|MetaCyc: PWY-8229|MetaCyc: PWY-8293|Reactome: R-BTA-1538133|Reactome: R-BTA-201722|Reactome: R-BTA-2173795|Reac…
jgi|Rozal1_1|5749|O9G_000899	c181806772455c6bec0ae8c190a353f8	570	PRINTS	PR01270	Histone deacetylase superfamily signature	95	118	9e-15	T	45755	IPR000286	Histone deacetylase family	-	MetaCyc: PWY-1822|MetaCyc: PWY-5497|MetaCyc: PWY-5784|MetaCyc: PWY-5846|MetaCyc: PWY-6409|MetaCyc: PWY-6899|MetaCyc: PWY-6984|MetaCyc: PWY-7018|MetaCyc: PWY-7403|MetaCyc: PWY-7430|MetaCyc: PWY-7496|MetaCyc: PWY-7571|MetaCyc: PWY-7652|MetaCyc: PWY-7771|MetaCyc: PWY-7821|MetaCyc: PWY-7850|MetaCyc: PWY-8229|MetaCyc: PWY-8293|Reactome: R-BTA-1538133|Reactome: R-BTA-201722|Reactome: R-BTA-2173795|Reac…
tr|Q9VC26|Q9VC26_DROME	9d41772e1dff96cd40b646f061683b03	343	PRINTS	PR01270	Histone deacetylase superfamily signature	155	178	1.1e-10	T	45755	IPR000286	Histone deacetylase family	-	MetaCyc: PWY-1822|MetaCyc: PWY-5497|MetaCyc: PWY-5784|MetaCyc: PWY-5846|MetaCyc: PWY-6409|MetaCyc: PWY-6899|MetaCyc: PWY-6984|MetaCyc: PWY-7018|MetaCyc: PWY-7403|MetaCyc: PWY-7430|MetaCyc: PWY-7496|MetaCyc: PWY-7571|MetaCyc: PWY-7652|MetaCyc: PWY-7771|MetaCyc: PWY-7821|MetaCyc: PWY-7850|MetaCyc: PWY-8229|MetaCyc: PWY-8293|Reactome: R-BTA-1538133|Reactome: R-BTA-201722|Reactome: R-BTA-2173795|Reac…
jgi|Pucst_PST78_1|10553|PSTG_05578T0	dbd8b0188761670cd9ee58f0018703da	716	Gene3D	G3DSA:3.40.800.20	Histone deacetylase domain	29	559	3.4e-64	T	45755	IPR037138	Histone deacetylase domain superfamily	-	MetaCyc: PWY-1822|MetaCyc: PWY-5497|MetaCyc: PWY-5784|MetaCyc: PWY-5846|MetaCyc: PWY-6409|MetaCyc: PWY-6899|MetaCyc: PWY-6984|MetaCyc: PWY-7018|MetaCyc: PWY-7403|MetaCyc: PWY-7430|MetaCyc: PWY-7496|MetaCyc: PWY-7571|MetaCyc: PWY-7652|MetaCyc: PWY-7771|MetaCyc: PWY-7821|MetaCyc: PWY-7850|MetaCyc: PWY-8229|MetaCyc: PWY-8293|Reactome: R-BTA-1538133|Reactome: R-BTA-201722|Reactome: R-BTA-2173795|Reac…
jgi|Ustma2_2|2513|mRNA_UMAG_02102_UMAG_02102	a2277ee2264f3b3a60a16bc17a1f838e	727	PRINTS	PR01270	Histone deacetylase superfamily signature	213	236	6.1e-17	T	45755	IPR000286	Histone deacetylase family	-	MetaCyc: PWY-1822|MetaCyc: PWY-5497|MetaCyc: PWY-5784|MetaCyc: PWY-5846|MetaCyc: PWY-6409|MetaCyc: PWY-6899|MetaCyc: PWY-6984|MetaCyc: PWY-7018|MetaCyc: PWY-7403|MetaCyc: PWY-7430|MetaCyc: PWY-7496|MetaCyc: PWY-7571|MetaCyc: PWY-7652|MetaCyc: PWY-7771|MetaCyc: PWY-7821|MetaCyc: PWY-7850|MetaCyc: PWY-8229|MetaCyc: PWY-8293|Reactome: R-BTA-1538133|Reactome: R-BTA-201722|Reactome: R-BTA-2173795|Reac…
tr|Q3UJF1|Q3UJF1_MOUSE	6f411ebb099ea4c8af4ebef2e9320e18	1115	PRINTS	PR01270	Histone deacetylase superfamily signature	822	845	2.9e-16	T	45755	IPR000286	Histone deacetylase family	-	MetaCyc: PWY-1822|MetaCyc: PWY-5497|MetaCyc: PWY-5784|MetaCyc: PWY-5846|MetaCyc: PWY-6409|MetaCyc: PWY-6899|MetaCyc: PWY-6984|MetaCyc: PWY-7018|MetaCyc: PWY-7403|MetaCyc: PWY-7430|MetaCyc: PWY-7496|MetaCyc: PWY-7571|MetaCyc: PWY-7652|MetaCyc: PWY-7771|MetaCyc: PWY-7821|MetaCyc: PWY-7850|MetaCyc: PWY-8229|MetaCyc: PWY-8293|Reactome: R-BTA-1538133|Reactome: R-BTA-201722|Reactome: R-BTA-2173795|Reac…
jgi|Klula1|2868|KLLA0E01981g	57d77c6adc69b07156e1cc79bfcea752	432	PRINTS	PR01270	Histone deacetylase superfamily signature	179	194	8.1e-24	T	45755	IPR000286	Histone deacetylase family	-	MetaCyc: PWY-1822|MetaCyc: PWY-5497|MetaCyc: PWY-5784|MetaCyc: PWY-5846|MetaCyc: PWY-6409|MetaCyc: PWY-6899|MetaCyc: PWY-6984|MetaCyc: PWY-7018|MetaCyc: PWY-7403|MetaCyc: PWY-7430|MetaCyc: PWY-7496|MetaCyc: PWY-7571|MetaCyc: PWY-7652|MetaCyc: PWY-7771|MetaCyc: PWY-7821|MetaCyc: PWY-7850|MetaCyc: PWY-8229|MetaCyc: PWY-8293|Reactome: R-BTA-1538133|Reactome: R-BTA-201722|Reactome: R-BTA-2173795|Reac…
jgi|Moramoe1|270103|e_gw1.1.659.1	7fe49c05d12e219642a065aae66560d9	430	Gene3D	G3DSA:3.40.800.20	Histone deacetylase domain	10	396	1.7e-137	T	45755	IPR037138	Histone deacetylase domain superfamily	-	MetaCyc: PWY-1822|MetaCyc: PWY-5497|MetaCyc: PWY-5784|MetaCyc: PWY-5846|MetaCyc: PWY-6409|MetaCyc: PWY-6899|MetaCyc: PWY-6984|MetaCyc: PWY-7018|MetaCyc: PWY-7403|MetaCyc: PWY-7430|MetaCyc: PWY-7496|MetaCyc: PWY-7571|MetaCyc: PWY-7652|MetaCyc: PWY-7771|MetaCyc: PWY-7821|MetaCyc: PWY-7850|MetaCyc: PWY-8229|MetaCyc: PWY-8293|Reactome: R-BTA-1538133|Reactome: R-BTA-201722|Reactome: R-BTA-2173795|Reac…
jgi|Coere1|60586|estExt_Genewise1.C_80076	c64626ecc334360bf57433675359c321	726	Gene3D	G3DSA:3.40.800.20	Histone deacetylase domain	4	377	1.6e-135	T	45755	IPR037138	Histone deacetylase domain superfamily	-	MetaCyc: PWY-1822|MetaCyc: PWY-5497|MetaCyc: PWY-5784|MetaCyc: PWY-5846|MetaCyc: PWY-6409|MetaCyc: PWY-6899|MetaCyc: PWY-6984|MetaCyc: PWY-7018|MetaCyc: PWY-7403|MetaCyc: PWY-7430|MetaCyc: PWY-7496|MetaCyc: PWY-7571|MetaCyc: PWY-7652|MetaCyc: PWY-7771|MetaCyc: PWY-7821|MetaCyc: PWY-7850|MetaCyc: PWY-8229|MetaCyc: PWY-8293|Reactome: R-BTA-1538133|Reactome: R-BTA-201722|Reactome: R-BTA-2173795|Reac…
jgi|Ustma2_2|4760|mRNA_UMAG_04234_UMAG_04234	6a0f27036ab161fd3735d63889a66c6c	568	Gene3D	G3DSA:3.40.800.20	Histone deacetylase domain	9	568	6.5e-104	T	45755	IPR037138	Histone deacetylase domain superfamily	-	MetaCyc: PWY-1822|MetaCyc: PWY-5497|MetaCyc: PWY-5784|MetaCyc: PWY-5846|MetaCyc: PWY-6409|MetaCyc: PWY-6899|MetaCyc: PWY-6984|MetaCyc: PWY-7018|MetaCyc: PWY-7403|MetaCyc: PWY-7430|MetaCyc: PWY-7496|MetaCyc: PWY-7571|MetaCyc: PWY-7652|MetaCyc: PWY-7771|MetaCyc: PWY-7821|MetaCyc: PWY-7850|MetaCyc: PWY-8229|MetaCyc: PWY-8293|Reactome: R-BTA-1538133|Reactome: R-BTA-201722|Reactome: R-BTA-2173795|Reac…
tr|A2AWS5|A2AWS5_MOUSE	a8cddecc10d2af742e7e2342f94fa916	1030	PANTHER	PTHR45364	HISTONE DEACETYLASE 9-RELATED	676	1029	1.1e-286	T	45755	IPR017320	Histone deacetylase class II, eukaryotic-type	GO:0000118|GO:0004407|GO:0006325|GO:0016575	MetaCyc: PWY-1822|MetaCyc: PWY-5497|MetaCyc: PWY-5784|MetaCyc: PWY-5846|MetaCyc: PWY-6409|MetaCyc: PWY-6899|MetaCyc: PWY-6984|MetaCyc: PWY-7018|MetaCyc: PWY-7403|MetaCyc: PWY-7430|MetaCyc: PWY-7496|MetaCyc: PWY-7571|MetaCyc: PWY-7652|MetaCyc: PWY-7771|MetaCyc: PWY-7821|MetaCyc: PWY-7850|MetaCyc: PWY-8229|MetaCyc: PWY-8293|Reactome: R-CEL-3108214|Reactome: R-CEL-4551638|Reactome: R-CEL-8951936|Rea…
jgi|Gervar1|448065|gm1.482_g	3c0898c76a8989297b7943b7efad9336	369	PRINTS	PR01270	Histone deacetylase superfamily signature	175	198	2e-13	T	45755	IPR000286	Histone deacetylase family	-	MetaCyc: PWY-1822|MetaCyc: PWY-5497|MetaCyc: PWY-5784|MetaCyc: PWY-5846|MetaCyc: PWY-6409|MetaCyc: PWY-6899|MetaCyc: PWY-6984|MetaCyc: PWY-7018|MetaCyc: PWY-7403|MetaCyc: PWY-7430|MetaCyc: PWY-7496|MetaCyc: PWY-7571|MetaCyc: PWY-7652|MetaCyc: PWY-7771|MetaCyc: PWY-7821|MetaCyc: PWY-7850|MetaCyc: PWY-8229|MetaCyc: PWY-8293|Reactome: R-BTA-1538133|Reactome: R-BTA-201722|Reactome: R-BTA-2173795|Reac…
jgi|Orpsp1_1|1183538|evm.model.c7180000085653.2	9e39785b519ceb561fdc201936fc9c76	183	Gene3D	G3DSA:3.40.800.20	Histone deacetylase domain	22	183	6.8e-50	T	45755	IPR037138	Histone deacetylase domain superfamily	-	MetaCyc: PWY-1822|MetaCyc: PWY-5497|MetaCyc: PWY-5784|MetaCyc: PWY-5846|MetaCyc: PWY-6409|MetaCyc: PWY-6899|MetaCyc: PWY-6984|MetaCyc: PWY-7018|MetaCyc: PWY-7403|MetaCyc: PWY-7430|MetaCyc: PWY-7496|MetaCyc: PWY-7571|MetaCyc: PWY-7652|MetaCyc: PWY-7771|MetaCyc: PWY-7821|MetaCyc: PWY-7850|MetaCyc: PWY-8229|MetaCyc: PWY-8293|Reactome: R-BTA-1538133|Reactome: R-BTA-201722|Reactome: R-BTA-2173795|Reac…
tr|M9NGF7|M9NGF7_DROME	7044e04a607432da25e1d29004659c1c	1108	Gene3D	G3DSA:3.40.800.20	Histone deacetylase domain	507	889	8.9e-135	T	45755	IPR037138	Histone deacetylase domain superfamily	-	MetaCyc: PWY-1822|MetaCyc: PWY-5497|MetaCyc: PWY-5784|MetaCyc: PWY-5846|MetaCyc: PWY-6409|MetaCyc: PWY-6899|MetaCyc: PWY-6984|MetaCyc: PWY-7018|MetaCyc: PWY-7403|MetaCyc: PWY-7430|MetaCyc: PWY-7496|MetaCyc: PWY-7571|MetaCyc: PWY-7652|MetaCyc: PWY-7771|MetaCyc: PWY-7821|MetaCyc: PWY-7850|MetaCyc: PWY-8229|MetaCyc: PWY-8293|Reactome: R-BTA-1538133|Reactome: R-BTA-201722|Reactome: R-BTA-2173795|Reac…
tr|A0A3B3IRJ3|A0A3B3IRJ3_HUMAN	4e31f789e74161adb00dcfe1051f78d6	317	Gene3D	G3DSA:3.40.800.20	Histone deacetylase domain	1	145	2.1e-37	T	45755	IPR037138	Histone deacetylase domain superfamily	-	MetaCyc: PWY-1822|MetaCyc: PWY-5497|MetaCyc: PWY-5784|MetaCyc: PWY-5846|MetaCyc: PWY-6409|MetaCyc: PWY-6899|MetaCyc: PWY-6984|MetaCyc: PWY-7018|MetaCyc: PWY-7403|MetaCyc: PWY-7430|MetaCyc: PWY-7496|MetaCyc: PWY-7571|MetaCyc: PWY-7652|MetaCyc: PWY-7771|MetaCyc: PWY-7821|MetaCyc: PWY-7850|MetaCyc: PWY-8229|MetaCyc: PWY-8293|Reactome: R-BTA-1538133|Reactome: R-BTA-201722|Reactome: R-BTA-2173795|Reac…
jgi|Cryne_JEC21_1|1635|CNL05260.t01	263f93ab4ca6bf79b5bb3dd3da3ae148	555	PRINTS	PR01270	Histone deacetylase superfamily signature	268	291	1e-09	T	45755	IPR000286	Histone deacetylase family	-	MetaCyc: PWY-1822|MetaCyc: PWY-5497|MetaCyc: PWY-5784|MetaCyc: PWY-5846|MetaCyc: PWY-6409|MetaCyc: PWY-6899|MetaCyc: PWY-6984|MetaCyc: PWY-7018|MetaCyc: PWY-7403|MetaCyc: PWY-7430|MetaCyc: PWY-7496|MetaCyc: PWY-7571|MetaCyc: PWY-7652|MetaCyc: PWY-7771|MetaCyc: PWY-7821|MetaCyc: PWY-7850|MetaCyc: PWY-8229|MetaCyc: PWY-8293|Reactome: R-BTA-1538133|Reactome: R-BTA-201722|Reactome: R-BTA-2173795|Reac…
jgi|Absrep1|386836|fgenesh1_pg.2_#_43	a5734a46088ef84263941c2a1c57572e	651	PANTHER	PTHR45364	HISTONE DEACETYLASE 9-RELATED	79	224	2.9e-141	T	45755	IPR017320	Histone deacetylase class II, eukaryotic-type	GO:0000118|GO:0004407|GO:0006325|GO:0016575	MetaCyc: PWY-1822|MetaCyc: PWY-5497|MetaCyc: PWY-5784|MetaCyc: PWY-5846|MetaCyc: PWY-6409|MetaCyc: PWY-6899|MetaCyc: PWY-6984|MetaCyc: PWY-7018|MetaCyc: PWY-7403|MetaCyc: PWY-7430|MetaCyc: PWY-7496|MetaCyc: PWY-7571|MetaCyc: PWY-7652|MetaCyc: PWY-7771|MetaCyc: PWY-7821|MetaCyc: PWY-7850|MetaCyc: PWY-8229|MetaCyc: PWY-8293|Reactome: R-CEL-3108214|Reactome: R-CEL-4551638|Reactome: R-CEL-8951936|Rea…
jgi|Caupr1|16007|e_gw1.357.5.1	1f117d464097e5ce6ad8b46d99477f47	446	PRINTS	PR01271	Histone deacetylase signature	68	86	4.2e-41	T	45755	IPR003084	Histone deacetylase	GO:0004407|GO:0016575	MetaCyc: PWY-1822|MetaCyc: PWY-5497|MetaCyc: PWY-5784|MetaCyc: PWY-5846|MetaCyc: PWY-6409|MetaCyc: PWY-6899|MetaCyc: PWY-6984|MetaCyc: PWY-7018|MetaCyc: PWY-7403|MetaCyc: PWY-7430|MetaCyc: PWY-7496|MetaCyc: PWY-7571|MetaCyc: PWY-7652|MetaCyc: PWY-7771|MetaCyc: PWY-7821|MetaCyc: PWY-7850|MetaCyc: PWY-8229|MetaCyc: PWY-8293|Reactome: R-BTA-1538133|Reactome: R-BTA-201722|Reactome: R-BTA-2173795|Reac…
tr|Q8IR37|Q8IR37_DROME	ae81cddd11690434834904d16b699767	1138	Gene3D	G3DSA:3.40.800.20	Histone deacetylase domain	109	493	3.2e-125	T	45755	IPR037138	Histone deacetylase domain superfamily	-	MetaCyc: PWY-1822|MetaCyc: PWY-5497|MetaCyc: PWY-5784|MetaCyc: PWY-5846|MetaCyc: PWY-6409|MetaCyc: PWY-6899|MetaCyc: PWY-6984|MetaCyc: PWY-7018|MetaCyc: PWY-7403|MetaCyc: PWY-7430|MetaCyc: PWY-7496|MetaCyc: PWY-7571|MetaCyc: PWY-7652|MetaCyc: PWY-7771|MetaCyc: PWY-7821|MetaCyc: PWY-7850|MetaCyc: PWY-8229|MetaCyc: PWY-8293|Reactome: R-BTA-1538133|Reactome: R-BTA-201722|Reactome: R-BTA-2173795|Reac…
jgi|Catan2|55334|Catan1.gm1.8551_g	3759e35f3d25ba25e3c090c24b410338	469	PRINTS	PR01271	Histone deacetylase signature	245	263	7.3e-61	T	45755	IPR003084	Histone deacetylase	GO:0004407|GO:0016575	MetaCyc: PWY-1822|MetaCyc: PWY-5497|MetaCyc: PWY-5784|MetaCyc: PWY-5846|MetaCyc: PWY-6409|MetaCyc: PWY-6899|MetaCyc: PWY-6984|MetaCyc: PWY-7018|MetaCyc: PWY-7403|MetaCyc: PWY-7430|MetaCyc: PWY-7496|MetaCyc: PWY-7571|MetaCyc: PWY-7652|MetaCyc: PWY-7771|MetaCyc: PWY-7821|MetaCyc: PWY-7850|MetaCyc: PWY-8229|MetaCyc: PWY-8293|Reactome: R-BTA-1538133|Reactome: R-BTA-201722|Reactome: R-BTA-2173795|Reac…
jgi|Morel2|72027|Morel1.e_gw1.20.211.1	dee6766cf4c9083d0b74c4978c5a4609	436	PRINTS	PR01270	Histone deacetylase superfamily signature	149	172	5.5e-24	T	45755	IPR000286	Histone deacetylase family	-	MetaCyc: PWY-1822|MetaCyc: PWY-5497|MetaCyc: PWY-5784|MetaCyc: PWY-5846|MetaCyc: PWY-6409|MetaCyc: PWY-6899|MetaCyc: PWY-6984|MetaCyc: PWY-7018|MetaCyc: PWY-7403|MetaCyc: PWY-7430|MetaCyc: PWY-7496|MetaCyc: PWY-7571|MetaCyc: PWY-7652|MetaCyc: PWY-7771|MetaCyc: PWY-7821|MetaCyc: PWY-7850|MetaCyc: PWY-8229|MetaCyc: PWY-8293|Reactome: R-BTA-1538133|Reactome: R-BTA-201722|Reactome: R-BTA-2173795|Reac…
jgi|Schpo1|2653|clr6	ec9d673423284538e1a227da6f11b597	405	Gene3D	G3DSA:3.40.800.20	Histone deacetylase domain	3	383	2.8e-140	T	45755	IPR037138	Histone deacetylase domain superfamily	-	MetaCyc: PWY-1822|MetaCyc: PWY-5497|MetaCyc: PWY-5784|MetaCyc: PWY-5846|MetaCyc: PWY-6409|MetaCyc: PWY-6899|MetaCyc: PWY-6984|MetaCyc: PWY-7018|MetaCyc: PWY-7403|MetaCyc: PWY-7430|MetaCyc: PWY-7496|MetaCyc: PWY-7571|MetaCyc: PWY-7652|MetaCyc: PWY-7771|MetaCyc: PWY-7821|MetaCyc: PWY-7850|MetaCyc: PWY-8229|MetaCyc: PWY-8293|Reactome: R-BTA-1538133|Reactome: R-BTA-201722|Reactome: R-BTA-2173795|Reac…
jgi|Cormi1|6647|CCM_06665m.01	99c37d071c6d04db264e4483d914c672	542	PRINTS	PR01271	Histone deacetylase signature	131	148	1e-35	T	45755	IPR003084	Histone deacetylase	GO:0004407|GO:0016575	MetaCyc: PWY-1822|MetaCyc: PWY-5497|MetaCyc: PWY-5784|MetaCyc: PWY-5846|MetaCyc: PWY-6409|MetaCyc: PWY-6899|MetaCyc: PWY-6984|MetaCyc: PWY-7018|MetaCyc: PWY-7403|MetaCyc: PWY-7430|MetaCyc: PWY-7496|MetaCyc: PWY-7571|MetaCyc: PWY-7652|MetaCyc: PWY-7771|MetaCyc: PWY-7821|MetaCyc: PWY-7850|MetaCyc: PWY-8229|MetaCyc: PWY-8293|Reactome: R-BTA-1538133|Reactome: R-BTA-201722|Reactome: R-BTA-2173795|Reac…
jgi|Fusfu1|9774|FFUJ_08772m.01	a4477c6216c4fd33bdf5171521233b02	1161	PRINTS	PR01270	Histone deacetylase superfamily signature	505	515	3.2e-10	T	45755	IPR000286	Histone deacetylase family	-	MetaCyc: PWY-1822|MetaCyc: PWY-5497|MetaCyc: PWY-5784|MetaCyc: PWY-5846|MetaCyc: PWY-6409|MetaCyc: PWY-6899|MetaCyc: PWY-6984|MetaCyc: PWY-7018|MetaCyc: PWY-7403|MetaCyc: PWY-7430|MetaCyc: PWY-7496|MetaCyc: PWY-7571|MetaCyc: PWY-7652|MetaCyc: PWY-7771|MetaCyc: PWY-7821|MetaCyc: PWY-7850|MetaCyc: PWY-8229|MetaCyc: PWY-8293|Reactome: R-BTA-1538133|Reactome: R-BTA-201722|Reactome: R-BTA-2173795|Reac…
jgi|Entmai1|589814|fgenesh1_kg.Chr_02_#_4259_#_TRINITY_DN1831_c0_g1_i3	b16919431eb3ff0e84f64db7e224a996	405	PANTHER	PTHR45364	HISTONE DEACETYLASE 9-RELATED	33	403	4.8e-142	T	45755	IPR017320	Histone deacetylase class II, eukaryotic-type	GO:0000118|GO:0004407|GO:0006325|GO:0016575	MetaCyc: PWY-1822|MetaCyc: PWY-5497|MetaCyc: PWY-5784|MetaCyc: PWY-5846|MetaCyc: PWY-6409|MetaCyc: PWY-6899|MetaCyc: PWY-6984|MetaCyc: PWY-7018|MetaCyc: PWY-7403|MetaCyc: PWY-7430|MetaCyc: PWY-7496|MetaCyc: PWY-7571|MetaCyc: PWY-7652|MetaCyc: PWY-7771|MetaCyc: PWY-7821|MetaCyc: PWY-7850|MetaCyc: PWY-8229|MetaCyc: PWY-8293|Reactome: R-CEL-3108214|Reactome: R-CEL-4551638|Reactome: R-CEL-8951936|Rea…
jgi|Gonbut1|325729|fgenesh1_pm.12_#_70	50dc5e7df67b3e6bbec44eda4d0ce8da	571	PRINTS	PR01270	Histone deacetylase superfamily signature	351	366	9.4e-13	T	45755	IPR000286	Histone deacetylase family	-	MetaCyc: PWY-1822|MetaCyc: PWY-5497|MetaCyc: PWY-5784|MetaCyc: PWY-5846|MetaCyc: PWY-6409|MetaCyc: PWY-6899|MetaCyc: PWY-6984|MetaCyc: PWY-7018|MetaCyc: PWY-7403|MetaCyc: PWY-7430|MetaCyc: PWY-7496|MetaCyc: PWY-7571|MetaCyc: PWY-7652|MetaCyc: PWY-7771|MetaCyc: PWY-7821|MetaCyc: PWY-7850|MetaCyc: PWY-8229|MetaCyc: PWY-8293|Reactome: R-BTA-1538133|Reactome: R-BTA-201722|Reactome: R-BTA-2173795|Reac…
jgi|Botci1|15983|BC1T_11969	0cbe7bd1e745165215b02d74ee4d0420	780	PANTHER	PTHR45364	HISTONE DEACETYLASE 9-RELATED	73	478	5.7e-138	T	45755	IPR017320	Histone deacetylase class II, eukaryotic-type	GO:0000118|GO:0004407|GO:0006325|GO:0016575	MetaCyc: PWY-1822|MetaCyc: PWY-5497|MetaCyc: PWY-5784|MetaCyc: PWY-5846|MetaCyc: PWY-6409|MetaCyc: PWY-6899|MetaCyc: PWY-6984|MetaCyc: PWY-7018|MetaCyc: PWY-7403|MetaCyc: PWY-7430|MetaCyc: PWY-7496|MetaCyc: PWY-7571|MetaCyc: PWY-7652|MetaCyc: PWY-7771|MetaCyc: PWY-7821|MetaCyc: PWY-7850|MetaCyc: PWY-8229|MetaCyc: PWY-8293|Reactome: R-CEL-3108214|Reactome: R-CEL-4551638|Reactome: R-CEL-8951936|Rea…
jgi|Caupr1|30286|fgenesh1_pm.204_#_6	184f598b2e93d4cda9166df8fc33a5db	465	PIRSF	PIRSF037913	HDAC_I_euk	1	446	8.3e-195	T	45755	IPR003084	Histone deacetylase	GO:0004407|GO:0016575	MetaCyc: PWY-1822|MetaCyc: PWY-5497|MetaCyc: PWY-5784|MetaCyc: PWY-5846|MetaCyc: PWY-6409|MetaCyc: PWY-6899|MetaCyc: PWY-6984|MetaCyc: PWY-7018|MetaCyc: PWY-7403|MetaCyc: PWY-7430|MetaCyc: PWY-7496|MetaCyc: PWY-7571|MetaCyc: PWY-7652|MetaCyc: PWY-7771|MetaCyc: PWY-7821|MetaCyc: PWY-7850|MetaCyc: PWY-8229|MetaCyc: PWY-8293|Reactome: R-BTA-1538133|Reactome: R-BTA-201722|Reactome: R-BTA-2173795|Reac…
jgi|Entmai1|706292|fgenesh1_kg.Chr_23_#_3759_#_TRINITY_DN6789_c0_g1_i4	264128fd6f5a4a3220d86ed3be67fa18	458	PRINTS	PR01270	Histone deacetylase superfamily signature	142	165	7.1e-24	T	45755	IPR000286	Histone deacetylase family	-	MetaCyc: PWY-1822|MetaCyc: PWY-5497|MetaCyc: PWY-5784|MetaCyc: PWY-5846|MetaCyc: PWY-6409|MetaCyc: PWY-6899|MetaCyc: PWY-6984|MetaCyc: PWY-7018|MetaCyc: PWY-7403|MetaCyc: PWY-7430|MetaCyc: PWY-7496|MetaCyc: PWY-7571|MetaCyc: PWY-7652|MetaCyc: PWY-7771|MetaCyc: PWY-7821|MetaCyc: PWY-7850|MetaCyc: PWY-8229|MetaCyc: PWY-8293|Reactome: R-BTA-1538133|Reactome: R-BTA-201722|Reactome: R-BTA-2173795|Reac…
sp|P56524|HDAC4_HUMAN	e11ef025efa68736c0b4007057240a65	1084	Gene3D	G3DSA:3.40.800.20	Histone deacetylase domain	651	1036	3e-174	T	45755	IPR037138	Histone deacetylase domain superfamily	-	MetaCyc: PWY-1822|MetaCyc: PWY-5497|MetaCyc: PWY-5784|MetaCyc: PWY-5846|MetaCyc: PWY-6409|MetaCyc: PWY-6899|MetaCyc: PWY-6984|MetaCyc: PWY-7018|MetaCyc: PWY-7403|MetaCyc: PWY-7430|MetaCyc: PWY-7496|MetaCyc: PWY-7571|MetaCyc: PWY-7652|MetaCyc: PWY-7771|MetaCyc: PWY-7821|MetaCyc: PWY-7850|MetaCyc: PWY-8229|MetaCyc: PWY-8293|Reactome: R-BTA-1538133|Reactome: R-BTA-201722|Reactome: R-BTA-2173795|Reac…
jgi|Cocim1|6355|CIMG_04528T0	141449a1a143a1ee1e8f4b8b68ac17fa	626	PRINTS	PR01270	Histone deacetylase superfamily signature	147	170	1.7e-23	T	45755	IPR000286	Histone deacetylase family	-	MetaCyc: PWY-1822|MetaCyc: PWY-5497|MetaCyc: PWY-5784|MetaCyc: PWY-5846|MetaCyc: PWY-6409|MetaCyc: PWY-6899|MetaCyc: PWY-6984|MetaCyc: PWY-7018|MetaCyc: PWY-7403|MetaCyc: PWY-7430|MetaCyc: PWY-7496|MetaCyc: PWY-7571|MetaCyc: PWY-7652|MetaCyc: PWY-7771|MetaCyc: PWY-7821|MetaCyc: PWY-7850|MetaCyc: PWY-8229|MetaCyc: PWY-8293|Reactome: R-BTA-1538133|Reactome: R-BTA-201722|Reactome: R-BTA-2173795|Reac…
tr|A0A3B3ISS7|A0A3B3ISS7_HUMAN	2fdebf5e273e64929e049809e47c9366	307	PRINTS	PR01270	Histone deacetylase superfamily signature	257	267	2.5e-21	T	45755	IPR000286	Histone deacetylase family	-	MetaCyc: PWY-1822|MetaCyc: PWY-5497|MetaCyc: PWY-5784|MetaCyc: PWY-5846|MetaCyc: PWY-6409|MetaCyc: PWY-6899|MetaCyc: PWY-6984|MetaCyc: PWY-7018|MetaCyc: PWY-7403|MetaCyc: PWY-7430|MetaCyc: PWY-7496|MetaCyc: PWY-7571|MetaCyc: PWY-7652|MetaCyc: PWY-7771|MetaCyc: PWY-7821|MetaCyc: PWY-7850|MetaCyc: PWY-8229|MetaCyc: PWY-8293|Reactome: R-BTA-1538133|Reactome: R-BTA-201722|Reactome: R-BTA-2173795|Reac…
jgi|Allma1|8282|AMAG_12182T0	1a58e8cae0a0f91245819c033f866091	405	Gene3D	G3DSA:3.40.800.20	Histone deacetylase domain	1	352	1.8e-85	T	45755	IPR037138	Histone deacetylase domain superfamily	-	MetaCyc: PWY-1822|MetaCyc: PWY-5497|MetaCyc: PWY-5784|MetaCyc: PWY-5846|MetaCyc: PWY-6409|MetaCyc: PWY-6899|MetaCyc: PWY-6984|MetaCyc: PWY-7018|MetaCyc: PWY-7403|MetaCyc: PWY-7430|MetaCyc: PWY-7496|MetaCyc: PWY-7571|MetaCyc: PWY-7652|MetaCyc: PWY-7771|MetaCyc: PWY-7821|MetaCyc: PWY-7850|MetaCyc: PWY-8229|MetaCyc: PWY-8293|Reactome: R-BTA-1538133|Reactome: R-BTA-201722|Reactome: R-BTA-2173795|Reac…
jgi|Klula1|3910|KLLA0F00858g	959212ba5819a29a790d0541d674588e	715	Gene3D	G3DSA:3.40.800.20	Histone deacetylase domain	33	485	1.5e-71	T	45755	IPR037138	Histone deacetylase domain superfamily	-	MetaCyc: PWY-1822|MetaCyc: PWY-5497|MetaCyc: PWY-5784|MetaCyc: PWY-5846|MetaCyc: PWY-6409|MetaCyc: PWY-6899|MetaCyc: PWY-6984|MetaCyc: PWY-7018|MetaCyc: PWY-7403|MetaCyc: PWY-7430|MetaCyc: PWY-7496|MetaCyc: PWY-7571|MetaCyc: PWY-7652|MetaCyc: PWY-7771|MetaCyc: PWY-7821|MetaCyc: PWY-7850|MetaCyc: PWY-8229|MetaCyc: PWY-8293|Reactome: R-BTA-1538133|Reactome: R-BTA-201722|Reactome: R-BTA-2173795|Reac…
tr|A0A1B0GSQ5|A0A1B0GSQ5_MOUSE	515abfaba698e10f3075534b74b88f91	1067	PANTHER	PTHR45364	HISTONE DEACETYLASE 9-RELATED	46	1065	0	T	45755	IPR017320	Histone deacetylase class II, eukaryotic-type	GO:0000118|GO:0004407|GO:0006325|GO:0016575	MetaCyc: PWY-1822|MetaCyc: PWY-5497|MetaCyc: PWY-5784|MetaCyc: PWY-5846|MetaCyc: PWY-6409|MetaCyc: PWY-6899|MetaCyc: PWY-6984|MetaCyc: PWY-7018|MetaCyc: PWY-7403|MetaCyc: PWY-7430|MetaCyc: PWY-7496|MetaCyc: PWY-7571|MetaCyc: PWY-7652|MetaCyc: PWY-7771|MetaCyc: PWY-7821|MetaCyc: PWY-7850|MetaCyc: PWY-8229|MetaCyc: PWY-8293|Reactome: R-CEL-3108214|Reactome: R-CEL-4551638|Reactome: R-CEL-8951936|Rea…
jgi|Ganpr1|61882|fgenesh1_kg.89_#_44_#_Locus4828v2rpkm0.60_PRE	6d9c330f000bdf97063fcb37b7137ee2	234	Gene3D	G3DSA:3.40.800.20	Histone deacetylase domain	77	234	2.4e-38	T	45755	IPR037138	Histone deacetylase domain superfamily	-	MetaCyc: PWY-1822|MetaCyc: PWY-5497|MetaCyc: PWY-5784|MetaCyc: PWY-5846|MetaCyc: PWY-6409|MetaCyc: PWY-6899|MetaCyc: PWY-6984|MetaCyc: PWY-7018|MetaCyc: PWY-7403|MetaCyc: PWY-7430|MetaCyc: PWY-7496|MetaCyc: PWY-7571|MetaCyc: PWY-7652|MetaCyc: PWY-7771|MetaCyc: PWY-7821|MetaCyc: PWY-7850|MetaCyc: PWY-8229|MetaCyc: PWY-8293|Reactome: R-BTA-1538133|Reactome: R-BTA-201722|Reactome: R-BTA-2173795|Reac…
jgi|Phybl2|164636|fgenesh1_pg.4_#_477	948ffcd157f16f9896b34c814c5fe451	638	PRINTS	PR01270	Histone deacetylase superfamily signature	356	379	1.3e-07	T	45755	IPR000286	Histone deacetylase family	-	MetaCyc: PWY-1822|MetaCyc: PWY-5497|MetaCyc: PWY-5784|MetaCyc: PWY-5846|MetaCyc: PWY-6409|MetaCyc: PWY-6899|MetaCyc: PWY-6984|MetaCyc: PWY-7018|MetaCyc: PWY-7403|MetaCyc: PWY-7430|MetaCyc: PWY-7496|MetaCyc: PWY-7571|MetaCyc: PWY-7652|MetaCyc: PWY-7771|MetaCyc: PWY-7821|MetaCyc: PWY-7850|MetaCyc: PWY-8229|MetaCyc: PWY-8293|Reactome: R-BTA-1538133|Reactome: R-BTA-201722|Reactome: R-BTA-2173795|Reac…
jgi|Rhimi59_2|1884243|fgenesh1_kg.3_#_348_#_TRINITY_DN1445_c0_g1_i3	9213d7c5110c0ad40d29b04198ebf07e	479	PRINTS	PR01271	Histone deacetylase signature	93	111	6.5e-50	T	45755	IPR003084	Histone deacetylase	GO:0004407|GO:0016575	MetaCyc: PWY-1822|MetaCyc: PWY-5497|MetaCyc: PWY-5784|MetaCyc: PWY-5846|MetaCyc: PWY-6409|MetaCyc: PWY-6899|MetaCyc: PWY-6984|MetaCyc: PWY-7018|MetaCyc: PWY-7403|MetaCyc: PWY-7430|MetaCyc: PWY-7496|MetaCyc: PWY-7571|MetaCyc: PWY-7652|MetaCyc: PWY-7771|MetaCyc: PWY-7821|MetaCyc: PWY-7850|MetaCyc: PWY-8229|MetaCyc: PWY-8293|Reactome: R-BTA-1538133|Reactome: R-BTA-201722|Reactome: R-BTA-2173795|Reac…
jgi|Kicala1|140486|e_gw1.4.620.1	6b73f09b4a62136bf47527bc01192d60	361	PIRSF	PIRSF037913	HDAC_I_euk	10	361	3.4e-97	T	45755	IPR003084	Histone deacetylase	GO:0004407|GO:0016575	MetaCyc: PWY-1822|MetaCyc: PWY-5497|MetaCyc: PWY-5784|MetaCyc: PWY-5846|MetaCyc: PWY-6409|MetaCyc: PWY-6899|MetaCyc: PWY-6984|MetaCyc: PWY-7018|MetaCyc: PWY-7403|MetaCyc: PWY-7430|MetaCyc: PWY-7496|MetaCyc: PWY-7571|MetaCyc: PWY-7652|MetaCyc: PWY-7771|MetaCyc: PWY-7821|MetaCyc: PWY-7850|MetaCyc: PWY-8229|MetaCyc: PWY-8293|Reactome: R-BTA-1538133|Reactome: R-BTA-201722|Reactome: R-BTA-2173795|Reac…
jgi|Basme2finSC|284750|estExt_Genewise1Plus.C_2370011	e0c37874e2615a61f7a900706e03f483	461	Gene3D	G3DSA:3.40.800.20	Histone deacetylase domain	31	405	1.9e-137	T	45755	IPR037138	Histone deacetylase domain superfamily	-	MetaCyc: PWY-1822|MetaCyc: PWY-5497|MetaCyc: PWY-5784|MetaCyc: PWY-5846|MetaCyc: PWY-6409|MetaCyc: PWY-6899|MetaCyc: PWY-6984|MetaCyc: PWY-7018|MetaCyc: PWY-7403|MetaCyc: PWY-7430|MetaCyc: PWY-7496|MetaCyc: PWY-7571|MetaCyc: PWY-7652|MetaCyc: PWY-7771|MetaCyc: PWY-7821|MetaCyc: PWY-7850|MetaCyc: PWY-8229|MetaCyc: PWY-8293|Reactome: R-BTA-1538133|Reactome: R-BTA-201722|Reactome: R-BTA-2173795|Reac…
jgi|Catan2|60190|Catan1.fgenesh1_pm.5_#_108	2b1decb69488f491676e1fd212757572	450	PRINTS	PR01270	Histone deacetylase superfamily signature	299	309	4.1e-20	T	45755	IPR000286	Histone deacetylase family	-	MetaCyc: PWY-1822|MetaCyc: PWY-5497|MetaCyc: PWY-5784|MetaCyc: PWY-5846|MetaCyc: PWY-6409|MetaCyc: PWY-6899|MetaCyc: PWY-6984|MetaCyc: PWY-7018|MetaCyc: PWY-7403|MetaCyc: PWY-7430|MetaCyc: PWY-7496|MetaCyc: PWY-7571|MetaCyc: PWY-7652|MetaCyc: PWY-7771|MetaCyc: PWY-7821|MetaCyc: PWY-7850|MetaCyc: PWY-8229|MetaCyc: PWY-8293|Reactome: R-BTA-1538133|Reactome: R-BTA-201722|Reactome: R-BTA-2173795|Reac…
jgi|Pucst_PST78_1|15778|PSTG_01360T0	2a40bd55cf7e03fc7b4474c663aff407	168	PRINTS	PR01271	Histone deacetylase signature	25	45	9.6e-29	T	45755	IPR003084	Histone deacetylase	GO:0004407|GO:0016575	MetaCyc: PWY-1822|MetaCyc: PWY-5497|MetaCyc: PWY-5784|MetaCyc: PWY-5846|MetaCyc: PWY-6409|MetaCyc: PWY-6899|MetaCyc: PWY-6984|MetaCyc: PWY-7018|MetaCyc: PWY-7403|MetaCyc: PWY-7430|MetaCyc: PWY-7496|MetaCyc: PWY-7571|MetaCyc: PWY-7652|MetaCyc: PWY-7771|MetaCyc: PWY-7821|MetaCyc: PWY-7850|MetaCyc: PWY-8229|MetaCyc: PWY-8293|Reactome: R-BTA-1538133|Reactome: R-BTA-201722|Reactome: R-BTA-2173795|Reac…
jgi|Rhiir2_1|1673330|fgenesh1_kg.235_#_386_#_MblContig2478	2a6e90df06eff20949d4514c934cd2bb	468	PRINTS	PR01270	Histone deacetylase superfamily signature	277	287	2.6e-23	T	45755	IPR000286	Histone deacetylase family	-	MetaCyc: PWY-1822|MetaCyc: PWY-5497|MetaCyc: PWY-5784|MetaCyc: PWY-5846|MetaCyc: PWY-6409|MetaCyc: PWY-6899|MetaCyc: PWY-6984|MetaCyc: PWY-7018|MetaCyc: PWY-7403|MetaCyc: PWY-7430|MetaCyc: PWY-7496|MetaCyc: PWY-7571|MetaCyc: PWY-7652|MetaCyc: PWY-7771|MetaCyc: PWY-7821|MetaCyc: PWY-7850|MetaCyc: PWY-8229|MetaCyc: PWY-8293|Reactome: R-BTA-1538133|Reactome: R-BTA-201722|Reactome: R-BTA-2173795|Reac…
jgi|Ustma2_2|1436|mRNA_UMAG_11308_UMAG_11308	de0fcb79caa652e779610fffddea3d04	585	PRINTS	PR01270	Histone deacetylase superfamily signature	257	267	1.7e-23	T	45755	IPR000286	Histone deacetylase family	-	MetaCyc: PWY-1822|MetaCyc: PWY-5497|MetaCyc: PWY-5784|MetaCyc: PWY-5846|MetaCyc: PWY-6409|MetaCyc: PWY-6899|MetaCyc: PWY-6984|MetaCyc: PWY-7018|MetaCyc: PWY-7403|MetaCyc: PWY-7430|MetaCyc: PWY-7496|MetaCyc: PWY-7571|MetaCyc: PWY-7652|MetaCyc: PWY-7771|MetaCyc: PWY-7821|MetaCyc: PWY-7850|MetaCyc: PWY-8229|MetaCyc: PWY-8293|Reactome: R-BTA-1538133|Reactome: R-BTA-201722|Reactome: R-BTA-2173795|Reac…
jgi|Spipu1|3492|SPPG_08089T0	894edcb561e19224760aac37deb5a49b	392	Gene3D	G3DSA:3.40.800.20	Histone deacetylase domain	28	389	1.7e-115	T	45755	IPR037138	Histone deacetylase domain superfamily	-	MetaCyc: PWY-1822|MetaCyc: PWY-5497|MetaCyc: PWY-5784|MetaCyc: PWY-5846|MetaCyc: PWY-6409|MetaCyc: PWY-6899|MetaCyc: PWY-6984|MetaCyc: PWY-7018|MetaCyc: PWY-7403|MetaCyc: PWY-7430|MetaCyc: PWY-7496|MetaCyc: PWY-7571|MetaCyc: PWY-7652|MetaCyc: PWY-7771|MetaCyc: PWY-7821|MetaCyc: PWY-7850|MetaCyc: PWY-8229|MetaCyc: PWY-8293|Reactome: R-BTA-1538133|Reactome: R-BTA-201722|Reactome: R-BTA-2173795|Reac…
tr|A0A2R8Y758|A0A2R8Y758_HUMAN	dbd0da1c96e3c681302b8a4d8470c855	49	Gene3D	G3DSA:3.40.800.20	Histone deacetylase domain	2	49	2.9e-08	T	45755	IPR037138	Histone deacetylase domain superfamily	-	MetaCyc: PWY-1822|MetaCyc: PWY-5497|MetaCyc: PWY-5784|MetaCyc: PWY-5846|MetaCyc: PWY-6409|MetaCyc: PWY-6899|MetaCyc: PWY-6984|MetaCyc: PWY-7018|MetaCyc: PWY-7403|MetaCyc: PWY-7430|MetaCyc: PWY-7496|MetaCyc: PWY-7571|MetaCyc: PWY-7652|MetaCyc: PWY-7771|MetaCyc: PWY-7821|MetaCyc: PWY-7850|MetaCyc: PWY-8229|MetaCyc: PWY-8293|Reactome: R-BTA-1538133|Reactome: R-BTA-201722|Reactome: R-BTA-2173795|Reac…
tr|B7ZDF5|B7ZDF5_MOUSE	84e6269c814bf5219a1f779b743be396	1121	Gene3D	G3DSA:3.40.800.20	Histone deacetylase domain	691	1077	1.3e-170	T	45755	IPR037138	Histone deacetylase domain superfamily	-	MetaCyc: PWY-1822|MetaCyc: PWY-5497|MetaCyc: PWY-5784|MetaCyc: PWY-5846|MetaCyc: PWY-6409|MetaCyc: PWY-6899|MetaCyc: PWY-6984|MetaCyc: PWY-7018|MetaCyc: PWY-7403|MetaCyc: PWY-7430|MetaCyc: PWY-7496|MetaCyc: PWY-7571|MetaCyc: PWY-7652|MetaCyc: PWY-7771|MetaCyc: PWY-7821|MetaCyc: PWY-7850|MetaCyc: PWY-8229|MetaCyc: PWY-8293|Reactome: R-BTA-1538133|Reactome: R-BTA-201722|Reactome: R-BTA-2173795|Reac…
jgi|Entmai1|708885|fgenesh1_kg.Chr_24_#_2335_#_TRINITY_DN3422_c0_g1_i4	231b931231c4d505a2dff561096c3108	461	PIRSF	PIRSF037913	HDAC_I_euk	1	460	6.8e-163	T	45755	IPR003084	Histone deacetylase	GO:0004407|GO:0016575	MetaCyc: PWY-1822|MetaCyc: PWY-5497|MetaCyc: PWY-5784|MetaCyc: PWY-5846|MetaCyc: PWY-6409|MetaCyc: PWY-6899|MetaCyc: PWY-6984|MetaCyc: PWY-7018|MetaCyc: PWY-7403|MetaCyc: PWY-7430|MetaCyc: PWY-7496|MetaCyc: PWY-7571|MetaCyc: PWY-7652|MetaCyc: PWY-7771|MetaCyc: PWY-7821|MetaCyc: PWY-7850|MetaCyc: PWY-8229|MetaCyc: PWY-8293|Reactome: R-BTA-1538133|Reactome: R-BTA-201722|Reactome: R-BTA-2173795|Reac…
jgi|Neucr2|2488|NCU02795T0	e7b3df07d4b72c24d9cd3f408e272947	499	PRINTS	PR01270	Histone deacetylase superfamily signature	322	332	1e-23	T	45755	IPR000286	Histone deacetylase family	-	MetaCyc: PWY-1822|MetaCyc: PWY-5497|MetaCyc: PWY-5784|MetaCyc: PWY-5846|MetaCyc: PWY-6409|MetaCyc: PWY-6899|MetaCyc: PWY-6984|MetaCyc: PWY-7018|MetaCyc: PWY-7403|MetaCyc: PWY-7430|MetaCyc: PWY-7496|MetaCyc: PWY-7571|MetaCyc: PWY-7652|MetaCyc: PWY-7771|MetaCyc: PWY-7821|MetaCyc: PWY-7850|MetaCyc: PWY-8229|MetaCyc: PWY-8293|Reactome: R-BTA-1538133|Reactome: R-BTA-201722|Reactome: R-BTA-2173795|Reac…
jgi|Aspnid1|2338|AN3806	db9c3c286e89b8d65ef7f1a317927fc6	482	PIRSF	PIRSF037913	HDAC_I_euk	18	477	1e-184	T	45755	IPR003084	Histone deacetylase	GO:0004407|GO:0016575	MetaCyc: PWY-1822|MetaCyc: PWY-5497|MetaCyc: PWY-5784|MetaCyc: PWY-5846|MetaCyc: PWY-6409|MetaCyc: PWY-6899|MetaCyc: PWY-6984|MetaCyc: PWY-7018|MetaCyc: PWY-7403|MetaCyc: PWY-7430|MetaCyc: PWY-7496|MetaCyc: PWY-7571|MetaCyc: PWY-7652|MetaCyc: PWY-7771|MetaCyc: PWY-7821|MetaCyc: PWY-7850|MetaCyc: PWY-8229|MetaCyc: PWY-8293|Reactome: R-BTA-1538133|Reactome: R-BTA-201722|Reactome: R-BTA-2173795|Reac…
jgi|Batde5|14326|e_gw1.15.127.1	aedc87d53f9711e2ae85e2c8b93bf726	210	Gene3D	G3DSA:3.40.800.20	Histone deacetylase domain	1	210	9.4e-99	T	45755	IPR037138	Histone deacetylase domain superfamily	-	MetaCyc: PWY-1822|MetaCyc: PWY-5497|MetaCyc: PWY-5784|MetaCyc: PWY-5846|MetaCyc: PWY-6409|MetaCyc: PWY-6899|MetaCyc: PWY-6984|MetaCyc: PWY-7018|MetaCyc: PWY-7403|MetaCyc: PWY-7430|MetaCyc: PWY-7496|MetaCyc: PWY-7571|MetaCyc: PWY-7652|MetaCyc: PWY-7771|MetaCyc: PWY-7821|MetaCyc: PWY-7850|MetaCyc: PWY-8229|MetaCyc: PWY-8293|Reactome: R-BTA-1538133|Reactome: R-BTA-201722|Reactome: R-BTA-2173795|Reac…
jgi|Olpbor1|3951|maker-k121_2304301-augustus-gene-0.0-mRNA-1	c88e26a144d800e66d9b2e458d81292e	138	Gene3D	G3DSA:3.40.800.20	Histone deacetylase domain	1	138	1.1e-40	T	45755	IPR037138	Histone deacetylase domain superfamily	-	MetaCyc: PWY-1822|MetaCyc: PWY-5497|MetaCyc: PWY-5784|MetaCyc: PWY-5846|MetaCyc: PWY-6409|MetaCyc: PWY-6899|MetaCyc: PWY-6984|MetaCyc: PWY-7018|MetaCyc: PWY-7403|MetaCyc: PWY-7430|MetaCyc: PWY-7496|MetaCyc: PWY-7571|MetaCyc: PWY-7652|MetaCyc: PWY-7771|MetaCyc: PWY-7821|MetaCyc: PWY-7850|MetaCyc: PWY-8229|MetaCyc: PWY-8293|Reactome: R-BTA-1538133|Reactome: R-BTA-201722|Reactome: R-BTA-2173795|Reac…
tr|F6RY11|F6RY11_MOUSE	d3bd626544ed419938c198865c8fea5e	213	PANTHER	PTHR45364	HISTONE DEACETYLASE 9-RELATED	184	213	3.3e-73	T	45755	IPR017320	Histone deacetylase class II, eukaryotic-type	GO:0000118|GO:0004407|GO:0006325|GO:0016575	MetaCyc: PWY-1822|MetaCyc: PWY-5497|MetaCyc: PWY-5784|MetaCyc: PWY-5846|MetaCyc: PWY-6409|MetaCyc: PWY-6899|MetaCyc: PWY-6984|MetaCyc: PWY-7018|MetaCyc: PWY-7403|MetaCyc: PWY-7430|MetaCyc: PWY-7496|MetaCyc: PWY-7571|MetaCyc: PWY-7652|MetaCyc: PWY-7771|MetaCyc: PWY-7821|MetaCyc: PWY-7850|MetaCyc: PWY-8229|MetaCyc: PWY-8293|Reactome: R-CEL-3108214|Reactome: R-CEL-4551638|Reactome: R-CEL-8951936|Rea…
jgi|Cocim1|6307|CIMG_04476T0	d46c89d20c5413c9c158bb67e2c13e59	492	PIRSF	PIRSF037913	HDAC_I_euk	24	484	2.1e-183	T	45755	IPR003084	Histone deacetylase	GO:0004407|GO:0016575	MetaCyc: PWY-1822|MetaCyc: PWY-5497|MetaCyc: PWY-5784|MetaCyc: PWY-5846|MetaCyc: PWY-6409|MetaCyc: PWY-6899|MetaCyc: PWY-6984|MetaCyc: PWY-7018|MetaCyc: PWY-7403|MetaCyc: PWY-7430|MetaCyc: PWY-7496|MetaCyc: PWY-7571|MetaCyc: PWY-7652|MetaCyc: PWY-7771|MetaCyc: PWY-7821|MetaCyc: PWY-7850|MetaCyc: PWY-8229|MetaCyc: PWY-8293|Reactome: R-BTA-1538133|Reactome: R-BTA-201722|Reactome: R-BTA-2173795|Reac…
jgi|Enthel1|467490|fgenesh1_kg.101_#_77_#_TRINITY_DN6593_c7_g2_i4	1ca6f498d12be60af8772d4be6985e5e	528	PRINTS	PR01271	Histone deacetylase signature	143	160	2.5e-52	T	45755	IPR003084	Histone deacetylase	GO:0004407|GO:0016575	MetaCyc: PWY-1822|MetaCyc: PWY-5497|MetaCyc: PWY-5784|MetaCyc: PWY-5846|MetaCyc: PWY-6409|MetaCyc: PWY-6899|MetaCyc: PWY-6984|MetaCyc: PWY-7018|MetaCyc: PWY-7403|MetaCyc: PWY-7430|MetaCyc: PWY-7496|MetaCyc: PWY-7571|MetaCyc: PWY-7652|MetaCyc: PWY-7771|MetaCyc: PWY-7821|MetaCyc: PWY-7850|MetaCyc: PWY-8229|MetaCyc: PWY-8293|Reactome: R-BTA-1538133|Reactome: R-BTA-201722|Reactome: R-BTA-2173795|Reac…
tr|A0A087WQ92|A0A087WQ92_MOUSE	89f879f9abc70b8db3cadd85afdc8e9d	312	PANTHER	PTHR45364	HISTONE DEACETYLASE 9-RELATED	33	312	7e-156	T	45755	IPR017320	Histone deacetylase class II, eukaryotic-type	GO:0000118|GO:0004407|GO:0006325|GO:0016575	MetaCyc: PWY-1822|MetaCyc: PWY-5497|MetaCyc: PWY-5784|MetaCyc: PWY-5846|MetaCyc: PWY-6409|MetaCyc: PWY-6899|MetaCyc: PWY-6984|MetaCyc: PWY-7018|MetaCyc: PWY-7403|MetaCyc: PWY-7430|MetaCyc: PWY-7496|MetaCyc: PWY-7571|MetaCyc: PWY-7652|MetaCyc: PWY-7771|MetaCyc: PWY-7821|MetaCyc: PWY-7850|MetaCyc: PWY-8229|MetaCyc: PWY-8293|Reactome: R-CEL-3108214|Reactome: R-CEL-4551638|Reactome: R-CEL-8951936|Rea…
jgi|Rozal1_1|3599|O9G_001248	1eed975da5ce8cc52bb380859bf09161	420	PIRSF	PIRSF037913	HDAC_I_euk	1	419	2.6e-204	T	45755	IPR003084	Histone deacetylase	GO:0004407|GO:0016575	MetaCyc: PWY-1822|MetaCyc: PWY-5497|MetaCyc: PWY-5784|MetaCyc: PWY-5846|MetaCyc: PWY-6409|MetaCyc: PWY-6899|MetaCyc: PWY-6984|MetaCyc: PWY-7018|MetaCyc: PWY-7403|MetaCyc: PWY-7430|MetaCyc: PWY-7496|MetaCyc: PWY-7571|MetaCyc: PWY-7652|MetaCyc: PWY-7771|MetaCyc: PWY-7821|MetaCyc: PWY-7850|MetaCyc: PWY-8229|MetaCyc: PWY-8293|Reactome: R-BTA-1538133|Reactome: R-BTA-201722|Reactome: R-BTA-2173795|Reac…
jgi|Coere1|82477|fgenesh1_kg.27_#_51_#_isotig03955	e93db051c31e18d0c62205d3fc30a602	410	PIRSF	PIRSF037913	HDAC_I_euk	1	409	1.1e-191	T	45755	IPR003084	Histone deacetylase	GO:0004407|GO:0016575	MetaCyc: PWY-1822|MetaCyc: PWY-5497|MetaCyc: PWY-5784|MetaCyc: PWY-5846|MetaCyc: PWY-6409|MetaCyc: PWY-6899|MetaCyc: PWY-6984|MetaCyc: PWY-7018|MetaCyc: PWY-7403|MetaCyc: PWY-7430|MetaCyc: PWY-7496|MetaCyc: PWY-7571|MetaCyc: PWY-7652|MetaCyc: PWY-7771|MetaCyc: PWY-7821|MetaCyc: PWY-7850|MetaCyc: PWY-8229|MetaCyc: PWY-8293|Reactome: R-BTA-1538133|Reactome: R-BTA-201722|Reactome: R-BTA-2173795|Reac…
jgi|Polagg1_1|395255|gw1.1.31.1	d889aa3dff2d3bbfdd9f8d91270066a0	338	Gene3D	G3DSA:3.40.800.20	Histone deacetylase domain	1	338	3e-107	T	45755	IPR037138	Histone deacetylase domain superfamily	-	MetaCyc: PWY-1822|MetaCyc: PWY-5497|MetaCyc: PWY-5784|MetaCyc: PWY-5846|MetaCyc: PWY-6409|MetaCyc: PWY-6899|MetaCyc: PWY-6984|MetaCyc: PWY-7018|MetaCyc: PWY-7403|MetaCyc: PWY-7430|MetaCyc: PWY-7496|MetaCyc: PWY-7571|MetaCyc: PWY-7652|MetaCyc: PWY-7771|MetaCyc: PWY-7821|MetaCyc: PWY-7850|MetaCyc: PWY-8229|MetaCyc: PWY-8293|Reactome: R-BTA-1538133|Reactome: R-BTA-201722|Reactome: R-BTA-2173795|Reac…
sp|Q13547|HDAC1_HUMAN	41144d9d8ca8de2fe9e65c57cd7d61d9	482	PRINTS	PR01270	Histone deacetylase superfamily signature	169	184	2.6e-24	T	45755	IPR000286	Histone deacetylase family	-	MetaCyc: PWY-1822|MetaCyc: PWY-5497|MetaCyc: PWY-5784|MetaCyc: PWY-5846|MetaCyc: PWY-6409|MetaCyc: PWY-6899|MetaCyc: PWY-6984|MetaCyc: PWY-7018|MetaCyc: PWY-7403|MetaCyc: PWY-7430|MetaCyc: PWY-7496|MetaCyc: PWY-7571|MetaCyc: PWY-7652|MetaCyc: PWY-7771|MetaCyc: PWY-7821|MetaCyc: PWY-7850|MetaCyc: PWY-8229|MetaCyc: PWY-8293|Reactome: R-BTA-1538133|Reactome: R-BTA-201722|Reactome: R-BTA-2173795|Reac…
jgi|Malsy1_1|104|MSY001_0104m.01	3eaaa3f7f2a3ba5ca6776160ee8b8021	664	Gene3D	G3DSA:3.40.800.20	Histone deacetylase domain	103	504	1.9e-64	T	45755	IPR037138	Histone deacetylase domain superfamily	-	MetaCyc: PWY-1822|MetaCyc: PWY-5497|MetaCyc: PWY-5784|MetaCyc: PWY-5846|MetaCyc: PWY-6409|MetaCyc: PWY-6899|MetaCyc: PWY-6984|MetaCyc: PWY-7018|MetaCyc: PWY-7403|MetaCyc: PWY-7430|MetaCyc: PWY-7496|MetaCyc: PWY-7571|MetaCyc: PWY-7652|MetaCyc: PWY-7771|MetaCyc: PWY-7821|MetaCyc: PWY-7850|MetaCyc: PWY-8229|MetaCyc: PWY-8293|Reactome: R-BTA-1538133|Reactome: R-BTA-201722|Reactome: R-BTA-2173795|Reac…
jgi|Cormi1|128|CCM_00128m.01	c38957e39f01040c064b8a303638b246	638	Gene3D	G3DSA:3.40.800.20	Histone deacetylase domain	13	399	1.3e-135	T	45755	IPR037138	Histone deacetylase domain superfamily	-	MetaCyc: PWY-1822|MetaCyc: PWY-5497|MetaCyc: PWY-5784|MetaCyc: PWY-5846|MetaCyc: PWY-6409|MetaCyc: PWY-6899|MetaCyc: PWY-6984|MetaCyc: PWY-7018|MetaCyc: PWY-7403|MetaCyc: PWY-7430|MetaCyc: PWY-7496|MetaCyc: PWY-7571|MetaCyc: PWY-7652|MetaCyc: PWY-7771|MetaCyc: PWY-7821|MetaCyc: PWY-7850|MetaCyc: PWY-8229|MetaCyc: PWY-8293|Reactome: R-BTA-1538133|Reactome: R-BTA-201722|Reactome: R-BTA-2173795|Reac…
jgi|Sakvas1|8762|SVAS_05750-R0	57da91f563193d2c9bdda87382f177c8	385	Gene3D	G3DSA:3.40.800.20	Histone deacetylase domain	5	385	9.9e-100	T	45755	IPR037138	Histone deacetylase domain superfamily	-	MetaCyc: PWY-1822|MetaCyc: PWY-5497|MetaCyc: PWY-5784|MetaCyc: PWY-5846|MetaCyc: PWY-6409|MetaCyc: PWY-6899|MetaCyc: PWY-6984|MetaCyc: PWY-7018|MetaCyc: PWY-7403|MetaCyc: PWY-7430|MetaCyc: PWY-7496|MetaCyc: PWY-7571|MetaCyc: PWY-7652|MetaCyc: PWY-7771|MetaCyc: PWY-7821|MetaCyc: PWY-7850|MetaCyc: PWY-8229|MetaCyc: PWY-8293|Reactome: R-BTA-1538133|Reactome: R-BTA-201722|Reactome: R-BTA-2173795|Reac…
tr|A0A3B3IT04|A0A3B3IT04_HUMAN	789d53a6833918f1ec369b7e780aacc4	375	PRINTS	PR01270	Histone deacetylase superfamily signature	139	162	4.1e-21	T	45755	IPR000286	Histone deacetylase family	-	MetaCyc: PWY-1822|MetaCyc: PWY-5497|MetaCyc: PWY-5784|MetaCyc: PWY-5846|MetaCyc: PWY-6409|MetaCyc: PWY-6899|MetaCyc: PWY-6984|MetaCyc: PWY-7018|MetaCyc: PWY-7403|MetaCyc: PWY-7430|MetaCyc: PWY-7496|MetaCyc: PWY-7571|MetaCyc: PWY-7652|MetaCyc: PWY-7771|MetaCyc: PWY-7821|MetaCyc: PWY-7850|MetaCyc: PWY-8229|MetaCyc: PWY-8293|Reactome: R-BTA-1538133|Reactome: R-BTA-201722|Reactome: R-BTA-2173795|Reac…
jgi|Liccor1|6818|LCOR_06211.1m.02	d8a2eb097dadfaf9aa371d2f483ba9fa	407	Gene3D	G3DSA:3.40.800.20	Histone deacetylase domain	3	397	1.6e-136	T	45755	IPR037138	Histone deacetylase domain superfamily	-	MetaCyc: PWY-1822|MetaCyc: PWY-5497|MetaCyc: PWY-5784|MetaCyc: PWY-5846|MetaCyc: PWY-6409|MetaCyc: PWY-6899|MetaCyc: PWY-6984|MetaCyc: PWY-7018|MetaCyc: PWY-7403|MetaCyc: PWY-7430|MetaCyc: PWY-7496|MetaCyc: PWY-7571|MetaCyc: PWY-7652|MetaCyc: PWY-7771|MetaCyc: PWY-7821|MetaCyc: PWY-7850|MetaCyc: PWY-8229|MetaCyc: PWY-8293|Reactome: R-BTA-1538133|Reactome: R-BTA-201722|Reactome: R-BTA-2173795|Reac…
jgi|Ganpr1|103031|e_gw1.82.17.1	a36b3d5e38ab0ff479292e746b6bd0a3	497	PIRSF	PIRSF037913	HDAC_I_euk	4	454	1.5e-201	T	45755	IPR003084	Histone deacetylase	GO:0004407|GO:0016575	MetaCyc: PWY-1822|MetaCyc: PWY-5497|MetaCyc: PWY-5784|MetaCyc: PWY-5846|MetaCyc: PWY-6409|MetaCyc: PWY-6899|MetaCyc: PWY-6984|MetaCyc: PWY-7018|MetaCyc: PWY-7403|MetaCyc: PWY-7430|MetaCyc: PWY-7496|MetaCyc: PWY-7571|MetaCyc: PWY-7652|MetaCyc: PWY-7771|MetaCyc: PWY-7821|MetaCyc: PWY-7850|MetaCyc: PWY-8229|MetaCyc: PWY-8293|Reactome: R-BTA-1538133|Reactome: R-BTA-201722|Reactome: R-BTA-2173795|Reac…
jgi|Spoumb1|552637|gm1.752_g	0011dd933b00e33fc390bc6556081b1c	353	PRINTS	PR01270	Histone deacetylase superfamily signature	282	292	2.6e-15	T	45755	IPR000286	Histone deacetylase family	-	MetaCyc: PWY-1822|MetaCyc: PWY-5497|MetaCyc: PWY-5784|MetaCyc: PWY-5846|MetaCyc: PWY-6409|MetaCyc: PWY-6899|MetaCyc: PWY-6984|MetaCyc: PWY-7018|MetaCyc: PWY-7403|MetaCyc: PWY-7430|MetaCyc: PWY-7496|MetaCyc: PWY-7571|MetaCyc: PWY-7652|MetaCyc: PWY-7771|MetaCyc: PWY-7821|MetaCyc: PWY-7850|MetaCyc: PWY-8229|MetaCyc: PWY-8293|Reactome: R-BTA-1538133|Reactome: R-BTA-201722|Reactome: R-BTA-2173795|Reac…
jgi|Anasp1|198443|e_gw1.14.81.1	bc4ee062fc81f4efff652a85e7f679ec	290	Gene3D	G3DSA:3.40.800.20	Histone deacetylase domain	1	282	6.6e-118	T	45755	IPR037138	Histone deacetylase domain superfamily	-	MetaCyc: PWY-1822|MetaCyc: PWY-5497|MetaCyc: PWY-5784|MetaCyc: PWY-5846|MetaCyc: PWY-6409|MetaCyc: PWY-6899|MetaCyc: PWY-6984|MetaCyc: PWY-7018|MetaCyc: PWY-7403|MetaCyc: PWY-7430|MetaCyc: PWY-7496|MetaCyc: PWY-7571|MetaCyc: PWY-7652|MetaCyc: PWY-7771|MetaCyc: PWY-7821|MetaCyc: PWY-7850|MetaCyc: PWY-8229|MetaCyc: PWY-8293|Reactome: R-BTA-1538133|Reactome: R-BTA-201722|Reactome: R-BTA-2173795|Reac…
jgi|Malsy1_1|957|MSY001_2788m.01	93ab6822c7d02f7fe3daed44cc8dfd94	456	Gene3D	G3DSA:3.40.800.20	Histone deacetylase domain	57	429	9.9e-129	T	45755	IPR037138	Histone deacetylase domain superfamily	-	MetaCyc: PWY-1822|MetaCyc: PWY-5497|MetaCyc: PWY-5784|MetaCyc: PWY-5846|MetaCyc: PWY-6409|MetaCyc: PWY-6899|MetaCyc: PWY-6984|MetaCyc: PWY-7018|MetaCyc: PWY-7403|MetaCyc: PWY-7430|MetaCyc: PWY-7496|MetaCyc: PWY-7571|MetaCyc: PWY-7652|MetaCyc: PWY-7771|MetaCyc: PWY-7821|MetaCyc: PWY-7850|MetaCyc: PWY-8229|MetaCyc: PWY-8293|Reactome: R-BTA-1538133|Reactome: R-BTA-201722|Reactome: R-BTA-2173795|Reac…
jgi|Suibr1|956459|estExt_Genemark1.C_2540010	fe8484f9dfceb43914d29b67bfd47a5e	532	PRINTS	PR01270	Histone deacetylase superfamily signature	132	155	8.6e-23	T	45755	IPR000286	Histone deacetylase family	-	MetaCyc: PWY-1822|MetaCyc: PWY-5497|MetaCyc: PWY-5784|MetaCyc: PWY-5846|MetaCyc: PWY-6409|MetaCyc: PWY-6899|MetaCyc: PWY-6984|MetaCyc: PWY-7018|MetaCyc: PWY-7403|MetaCyc: PWY-7430|MetaCyc: PWY-7496|MetaCyc: PWY-7571|MetaCyc: PWY-7652|MetaCyc: PWY-7771|MetaCyc: PWY-7821|MetaCyc: PWY-7850|MetaCyc: PWY-8229|MetaCyc: PWY-8293|Reactome: R-BTA-1538133|Reactome: R-BTA-201722|Reactome: R-BTA-2173795|Reac…
tr|A0A3B3IS37|A0A3B3IS37_HUMAN	f45406c5427536f1c532d0e504f0eff3	186	Gene3D	G3DSA:3.40.800.20	Histone deacetylase domain	54	186	6.2e-38	T	45755	IPR037138	Histone deacetylase domain superfamily	-	MetaCyc: PWY-1822|MetaCyc: PWY-5497|MetaCyc: PWY-5784|MetaCyc: PWY-5846|MetaCyc: PWY-6409|MetaCyc: PWY-6899|MetaCyc: PWY-6984|MetaCyc: PWY-7018|MetaCyc: PWY-7403|MetaCyc: PWY-7430|MetaCyc: PWY-7496|MetaCyc: PWY-7571|MetaCyc: PWY-7652|MetaCyc: PWY-7771|MetaCyc: PWY-7821|MetaCyc: PWY-7850|MetaCyc: PWY-8229|MetaCyc: PWY-8293|Reactome: R-BTA-1538133|Reactome: R-BTA-201722|Reactome: R-BTA-2173795|Reac…
jgi|Canalb1|57955|CAALFM_C307000WAT0	20855e2c583fe5861767f0839dedd351	577	PIRSF	PIRSF037913	HDAC_I_euk	2	495	5.7e-221	T	45755	IPR003084	Histone deacetylase	GO:0004407|GO:0016575	MetaCyc: PWY-1822|MetaCyc: PWY-5497|MetaCyc: PWY-5784|MetaCyc: PWY-5846|MetaCyc: PWY-6409|MetaCyc: PWY-6899|MetaCyc: PWY-6984|MetaCyc: PWY-7018|MetaCyc: PWY-7403|MetaCyc: PWY-7430|MetaCyc: PWY-7496|MetaCyc: PWY-7571|MetaCyc: PWY-7652|MetaCyc: PWY-7771|MetaCyc: PWY-7821|MetaCyc: PWY-7850|MetaCyc: PWY-8229|MetaCyc: PWY-8293|Reactome: R-BTA-1538133|Reactome: R-BTA-201722|Reactome: R-BTA-2173795|Reac…
jgi|Cryne_JEC21_1|2914|CNC00780.t01	9bc9456876690187657562176a551046	737	PRINTS	PR01270	Histone deacetylase superfamily signature	200	223	8.2e-17	T	45755	IPR000286	Histone deacetylase family	-	MetaCyc: PWY-1822|MetaCyc: PWY-5497|MetaCyc: PWY-5784|MetaCyc: PWY-5846|MetaCyc: PWY-6409|MetaCyc: PWY-6899|MetaCyc: PWY-6984|MetaCyc: PWY-7018|MetaCyc: PWY-7403|MetaCyc: PWY-7430|MetaCyc: PWY-7496|MetaCyc: PWY-7571|MetaCyc: PWY-7652|MetaCyc: PWY-7771|MetaCyc: PWY-7821|MetaCyc: PWY-7850|MetaCyc: PWY-8229|MetaCyc: PWY-8293|Reactome: R-BTA-1538133|Reactome: R-BTA-201722|Reactome: R-BTA-2173795|Reac…
jgi|Moramoe1|270279|e_gw1.1.628.1	6180fe1e3f2ee7f5cc1358fdd7142994	626	PANTHER	PTHR45364	HISTONE DEACETYLASE 9-RELATED	125	225	1.4e-134	T	45755	IPR017320	Histone deacetylase class II, eukaryotic-type	GO:0000118|GO:0004407|GO:0006325|GO:0016575	MetaCyc: PWY-1822|MetaCyc: PWY-5497|MetaCyc: PWY-5784|MetaCyc: PWY-5846|MetaCyc: PWY-6409|MetaCyc: PWY-6899|MetaCyc: PWY-6984|MetaCyc: PWY-7018|MetaCyc: PWY-7403|MetaCyc: PWY-7430|MetaCyc: PWY-7496|MetaCyc: PWY-7571|MetaCyc: PWY-7652|MetaCyc: PWY-7771|MetaCyc: PWY-7821|MetaCyc: PWY-7850|MetaCyc: PWY-8229|MetaCyc: PWY-8293|Reactome: R-CEL-3108214|Reactome: R-CEL-4551638|Reactome: R-CEL-8951936|Rea…
jgi|Moramoe1|336938|fgenesh1_kg.18_#_394_#_TRINITY_DN4686_c0_g1_i3	f049915f45d20d493a64e76d7b4a9bc5	966	PRINTS	PR01270	Histone deacetylase superfamily signature	323	333	1.3e-15	T	45755	IPR000286	Histone deacetylase family	-	MetaCyc: PWY-1822|MetaCyc: PWY-5497|MetaCyc: PWY-5784|MetaCyc: PWY-5846|MetaCyc: PWY-6409|MetaCyc: PWY-6899|MetaCyc: PWY-6984|MetaCyc: PWY-7018|MetaCyc: PWY-7403|MetaCyc: PWY-7430|MetaCyc: PWY-7496|MetaCyc: PWY-7571|MetaCyc: PWY-7652|MetaCyc: PWY-7771|MetaCyc: PWY-7821|MetaCyc: PWY-7850|MetaCyc: PWY-8229|MetaCyc: PWY-8293|Reactome: R-BTA-1538133|Reactome: R-BTA-201722|Reactome: R-BTA-2173795|Reac…
jgi|Pucst_PST78_1|15779|PSTG_01361T0	844e949445303009c97d73d3e1c32d99	517	Gene3D	G3DSA:3.40.800.20	Histone deacetylase domain	5	304	2.1e-108	T	45755	IPR037138	Histone deacetylase domain superfamily	-	MetaCyc: PWY-1822|MetaCyc: PWY-5497|MetaCyc: PWY-5784|MetaCyc: PWY-5846|MetaCyc: PWY-6409|MetaCyc: PWY-6899|MetaCyc: PWY-6984|MetaCyc: PWY-7018|MetaCyc: PWY-7403|MetaCyc: PWY-7430|MetaCyc: PWY-7496|MetaCyc: PWY-7571|MetaCyc: PWY-7652|MetaCyc: PWY-7771|MetaCyc: PWY-7821|MetaCyc: PWY-7850|MetaCyc: PWY-8229|MetaCyc: PWY-8293|Reactome: R-BTA-1538133|Reactome: R-BTA-201722|Reactome: R-BTA-2173795|Reac…
jgi|Synrac1|444344|e_gw1.9.1008.1	b8cac752a4385abe45b787a0752c280b	632	PANTHER	PTHR45364	HISTONE DEACETYLASE 9-RELATED	123	228	7.3e-115	T	45755	IPR017320	Histone deacetylase class II, eukaryotic-type	GO:0000118|GO:0004407|GO:0006325|GO:0016575	MetaCyc: PWY-1822|MetaCyc: PWY-5497|MetaCyc: PWY-5784|MetaCyc: PWY-5846|MetaCyc: PWY-6409|MetaCyc: PWY-6899|MetaCyc: PWY-6984|MetaCyc: PWY-7018|MetaCyc: PWY-7403|MetaCyc: PWY-7430|MetaCyc: PWY-7496|MetaCyc: PWY-7571|MetaCyc: PWY-7652|MetaCyc: PWY-7771|MetaCyc: PWY-7821|MetaCyc: PWY-7850|MetaCyc: PWY-8229|MetaCyc: PWY-8293|Reactome: R-CEL-3108214|Reactome: R-CEL-4551638|Reactome: R-CEL-8951936|Rea…
jgi|Canalb1|57378|CAALFM_C300780WAT0	a96f3a5e058122390125952148c15067	454	PRINTS	PR01270	Histone deacetylase superfamily signature	282	292	1.9e-21	T	45755	IPR000286	Histone deacetylase family	-	MetaCyc: PWY-1822|MetaCyc: PWY-5497|MetaCyc: PWY-5784|MetaCyc: PWY-5846|MetaCyc: PWY-6409|MetaCyc: PWY-6899|MetaCyc: PWY-6984|MetaCyc: PWY-7018|MetaCyc: PWY-7403|MetaCyc: PWY-7430|MetaCyc: PWY-7496|MetaCyc: PWY-7571|MetaCyc: PWY-7652|MetaCyc: PWY-7771|MetaCyc: PWY-7821|MetaCyc: PWY-7850|MetaCyc: PWY-8229|MetaCyc: PWY-8293|Reactome: R-BTA-1538133|Reactome: R-BTA-201722|Reactome: R-BTA-2173795|Reac…
jgi|Amamu1|184929|fgenesh1_pm.7_#_93	4a14578bcedacd54d39beab464a1eb18	557	PRINTS	PR01271	Histone deacetylase signature	124	141	2.6e-48	T	45755	IPR003084	Histone deacetylase	GO:0004407|GO:0016575	MetaCyc: PWY-1822|MetaCyc: PWY-5497|MetaCyc: PWY-5784|MetaCyc: PWY-5846|MetaCyc: PWY-6409|MetaCyc: PWY-6899|MetaCyc: PWY-6984|MetaCyc: PWY-7018|MetaCyc: PWY-7403|MetaCyc: PWY-7430|MetaCyc: PWY-7496|MetaCyc: PWY-7571|MetaCyc: PWY-7652|MetaCyc: PWY-7771|MetaCyc: PWY-7821|MetaCyc: PWY-7850|MetaCyc: PWY-8229|MetaCyc: PWY-8293|Reactome: R-BTA-1538133|Reactome: R-BTA-201722|Reactome: R-BTA-2173795|Reac…
jgi|Linpe1|269340|fgenesh1_kg.12_#_140_#_Locus3664v1rpkm38.92	ee339abd73300fe1dfa6209b6000f287	617	PRINTS	PR01270	Histone deacetylase superfamily signature	108	131	2.6e-23	T	45755	IPR000286	Histone deacetylase family	-	MetaCyc: PWY-1822|MetaCyc: PWY-5497|MetaCyc: PWY-5784|MetaCyc: PWY-5846|MetaCyc: PWY-6409|MetaCyc: PWY-6899|MetaCyc: PWY-6984|MetaCyc: PWY-7018|MetaCyc: PWY-7403|MetaCyc: PWY-7430|MetaCyc: PWY-7496|MetaCyc: PWY-7571|MetaCyc: PWY-7652|MetaCyc: PWY-7771|MetaCyc: PWY-7821|MetaCyc: PWY-7850|MetaCyc: PWY-8229|MetaCyc: PWY-8293|Reactome: R-BTA-1538133|Reactome: R-BTA-201722|Reactome: R-BTA-2173795|Reac…
jgi|Allma1|7739|AMAG_11691T0	73cbfa7f22166e6026b6be7b4a7bf8ed	488	PRINTS	PR01270	Histone deacetylase superfamily signature	182	197	1.2e-22	T	45755	IPR000286	Histone deacetylase family	-	MetaCyc: PWY-1822|MetaCyc: PWY-5497|MetaCyc: PWY-5784|MetaCyc: PWY-5846|MetaCyc: PWY-6409|MetaCyc: PWY-6899|MetaCyc: PWY-6984|MetaCyc: PWY-7018|MetaCyc: PWY-7403|MetaCyc: PWY-7430|MetaCyc: PWY-7496|MetaCyc: PWY-7571|MetaCyc: PWY-7652|MetaCyc: PWY-7771|MetaCyc: PWY-7821|MetaCyc: PWY-7850|MetaCyc: PWY-8229|MetaCyc: PWY-8293|Reactome: R-BTA-1538133|Reactome: R-BTA-201722|Reactome: R-BTA-2173795|Reac…
jgi|Enthel1|485668|fgenesh1_kg.262_#_71_#_TRINITY_DN6593_c7_g2_i4	1f2ab8dd81006abe3842fbbb326f98c0	528	PRINTS	PR01271	Histone deacetylase signature	143	160	2.5e-52	T	45755	IPR003084	Histone deacetylase	GO:0004407|GO:0016575	MetaCyc: PWY-1822|MetaCyc: PWY-5497|MetaCyc: PWY-5784|MetaCyc: PWY-5846|MetaCyc: PWY-6409|MetaCyc: PWY-6899|MetaCyc: PWY-6984|MetaCyc: PWY-7018|MetaCyc: PWY-7403|MetaCyc: PWY-7430|MetaCyc: PWY-7496|MetaCyc: PWY-7571|MetaCyc: PWY-7652|MetaCyc: PWY-7771|MetaCyc: PWY-7821|MetaCyc: PWY-7850|MetaCyc: PWY-8229|MetaCyc: PWY-8293|Reactome: R-BTA-1538133|Reactome: R-BTA-201722|Reactome: R-BTA-2173795|Reac…
jgi|Moramoe1|293358|estExt_Genewise1.C_100375	36ce06cdbda867c4c2cc9a44e5740d6d	586	Gene3D	G3DSA:3.40.800.20	Histone deacetylase domain	19	406	3.6e-139	T	45755	IPR037138	Histone deacetylase domain superfamily	-	MetaCyc: PWY-1822|MetaCyc: PWY-5497|MetaCyc: PWY-5784|MetaCyc: PWY-5846|MetaCyc: PWY-6409|MetaCyc: PWY-6899|MetaCyc: PWY-6984|MetaCyc: PWY-7018|MetaCyc: PWY-7403|MetaCyc: PWY-7430|MetaCyc: PWY-7496|MetaCyc: PWY-7571|MetaCyc: PWY-7652|MetaCyc: PWY-7771|MetaCyc: PWY-7821|MetaCyc: PWY-7850|MetaCyc: PWY-8229|MetaCyc: PWY-8293|Reactome: R-BTA-1538133|Reactome: R-BTA-201722|Reactome: R-BTA-2173795|Reac…
jgi|Basme2finSC|315369|fgenesh1_kg.198_#_9_#_Locus8144v1rpkm14.08	f7a293447aca28801d7427836dea2f4a	461	PIRSF	PIRSF037913	HDAC_I_euk	17	460	9.7e-207	T	45755	IPR003084	Histone deacetylase	GO:0004407|GO:0016575	MetaCyc: PWY-1822|MetaCyc: PWY-5497|MetaCyc: PWY-5784|MetaCyc: PWY-5846|MetaCyc: PWY-6409|MetaCyc: PWY-6899|MetaCyc: PWY-6984|MetaCyc: PWY-7018|MetaCyc: PWY-7403|MetaCyc: PWY-7430|MetaCyc: PWY-7496|MetaCyc: PWY-7571|MetaCyc: PWY-7652|MetaCyc: PWY-7771|MetaCyc: PWY-7821|MetaCyc: PWY-7850|MetaCyc: PWY-8229|MetaCyc: PWY-8293|Reactome: R-BTA-1538133|Reactome: R-BTA-201722|Reactome: R-BTA-2173795|Reac…
jgi|Liccor1|3584|LCOR_03343.1	68a4852eec23a3372db959faa870a81f	794	PANTHER	PTHR45364	HISTONE DEACETYLASE 9-RELATED	10	309	6.2e-133	T	45755	IPR017320	Histone deacetylase class II, eukaryotic-type	GO:0000118|GO:0004407|GO:0006325|GO:0016575	MetaCyc: PWY-1822|MetaCyc: PWY-5497|MetaCyc: PWY-5784|MetaCyc: PWY-5846|MetaCyc: PWY-6409|MetaCyc: PWY-6899|MetaCyc: PWY-6984|MetaCyc: PWY-7018|MetaCyc: PWY-7403|MetaCyc: PWY-7430|MetaCyc: PWY-7496|MetaCyc: PWY-7571|MetaCyc: PWY-7652|MetaCyc: PWY-7771|MetaCyc: PWY-7821|MetaCyc: PWY-7850|MetaCyc: PWY-8229|MetaCyc: PWY-8293|Reactome: R-CEL-3108214|Reactome: R-CEL-4551638|Reactome: R-CEL-8951936|Rea…
jgi|Triarc1|643953|fgenesh1_pm.58_#_3	4e57bf9560c4ad2fdbbd2b0122e4eac0	532	PRINTS	PR01271	Histone deacetylase signature	155	171	3.2e-61	T	45755	IPR003084	Histone deacetylase	GO:0004407|GO:0016575	MetaCyc: PWY-1822|MetaCyc: PWY-5497|MetaCyc: PWY-5784|MetaCyc: PWY-5846|MetaCyc: PWY-6409|MetaCyc: PWY-6899|MetaCyc: PWY-6984|MetaCyc: PWY-7018|MetaCyc: PWY-7403|MetaCyc: PWY-7430|MetaCyc: PWY-7496|MetaCyc: PWY-7571|MetaCyc: PWY-7652|MetaCyc: PWY-7771|MetaCyc: PWY-7821|MetaCyc: PWY-7850|MetaCyc: PWY-8229|MetaCyc: PWY-8293|Reactome: R-BTA-1538133|Reactome: R-BTA-201722|Reactome: R-BTA-2173795|Reac…
tr|A6NGJ7|A6NGJ7_HUMAN	b363f2935fab3717d33f2d3cf2060883	417	PRINTS	PR01270	Histone deacetylase superfamily signature	171	186	5.4e-21	T	45755	IPR000286	Histone deacetylase family	-	MetaCyc: PWY-1822|MetaCyc: PWY-5497|MetaCyc: PWY-5784|MetaCyc: PWY-5846|MetaCyc: PWY-6409|MetaCyc: PWY-6899|MetaCyc: PWY-6984|MetaCyc: PWY-7018|MetaCyc: PWY-7403|MetaCyc: PWY-7430|MetaCyc: PWY-7496|MetaCyc: PWY-7571|MetaCyc: PWY-7652|MetaCyc: PWY-7771|MetaCyc: PWY-7821|MetaCyc: PWY-7850|MetaCyc: PWY-8229|MetaCyc: PWY-8293|Reactome: R-BTA-1538133|Reactome: R-BTA-201722|Reactome: R-BTA-2173795|Reac…
tr|Q9XYX1|Q9XYX1_DROME	212c50c84817050a7d11690943437d38	883	Gene3D	G3DSA:3.40.800.20	Histone deacetylase domain	452	834	5.5e-135	T	45755	IPR037138	Histone deacetylase domain superfamily	-	MetaCyc: PWY-1822|MetaCyc: PWY-5497|MetaCyc: PWY-5784|MetaCyc: PWY-5846|MetaCyc: PWY-6409|MetaCyc: PWY-6899|MetaCyc: PWY-6984|MetaCyc: PWY-7018|MetaCyc: PWY-7403|MetaCyc: PWY-7430|MetaCyc: PWY-7496|MetaCyc: PWY-7571|MetaCyc: PWY-7652|MetaCyc: PWY-7771|MetaCyc: PWY-7821|MetaCyc: PWY-7850|MetaCyc: PWY-8229|MetaCyc: PWY-8293|Reactome: R-BTA-1538133|Reactome: R-BTA-201722|Reactome: R-BTA-2173795|Reac…
jgi|Gonbut1|313343|fgenesh1_kg.84_#_46_#_TRINITY_DN5396_c0_g1_i1	cc4ac81ca35abb7ee93141c998b7eeb4	568	PANTHER	PTHR45364	HISTONE DEACETYLASE 9-RELATED	96	566	1.8e-145	T	45755	IPR017320	Histone deacetylase class II, eukaryotic-type	GO:0000118|GO:0004407|GO:0006325|GO:0016575	MetaCyc: PWY-1822|MetaCyc: PWY-5497|MetaCyc: PWY-5784|MetaCyc: PWY-5846|MetaCyc: PWY-6409|MetaCyc: PWY-6899|MetaCyc: PWY-6984|MetaCyc: PWY-7018|MetaCyc: PWY-7403|MetaCyc: PWY-7430|MetaCyc: PWY-7496|MetaCyc: PWY-7571|MetaCyc: PWY-7652|MetaCyc: PWY-7771|MetaCyc: PWY-7821|MetaCyc: PWY-7850|MetaCyc: PWY-8229|MetaCyc: PWY-8293|Reactome: R-CEL-3108214|Reactome: R-CEL-4551638|Reactome: R-CEL-8951936|Rea…
jgi|Spoumb1|510627|fgenesh1_kg.34_#_224_#_TRINITY_DN2695_c0_g1_i1	2cd9008d2c34be3b14522ac7cb593408	481	PRINTS	PR01271	Histone deacetylase signature	62	79	6.7e-51	T	45755	IPR003084	Histone deacetylase	GO:0004407|GO:0016575	MetaCyc: PWY-1822|MetaCyc: PWY-5497|MetaCyc: PWY-5784|MetaCyc: PWY-5846|MetaCyc: PWY-6409|MetaCyc: PWY-6899|MetaCyc: PWY-6984|MetaCyc: PWY-7018|MetaCyc: PWY-7403|MetaCyc: PWY-7430|MetaCyc: PWY-7496|MetaCyc: PWY-7571|MetaCyc: PWY-7652|MetaCyc: PWY-7771|MetaCyc: PWY-7821|MetaCyc: PWY-7850|MetaCyc: PWY-8229|MetaCyc: PWY-8293|Reactome: R-BTA-1538133|Reactome: R-BTA-201722|Reactome: R-BTA-2173795|Reac…
jgi|Fusfu1|540|FFUJ_01551m.01	6a73c83113c1b516b2fdc0317db1356f	499	Gene3D	G3DSA:3.40.800.20	Histone deacetylase domain	66	455	2.5e-115	T	45755	IPR037138	Histone deacetylase domain superfamily	-	MetaCyc: PWY-1822|MetaCyc: PWY-5497|MetaCyc: PWY-5784|MetaCyc: PWY-5846|MetaCyc: PWY-6409|MetaCyc: PWY-6899|MetaCyc: PWY-6984|MetaCyc: PWY-7018|MetaCyc: PWY-7403|MetaCyc: PWY-7430|MetaCyc: PWY-7496|MetaCyc: PWY-7571|MetaCyc: PWY-7652|MetaCyc: PWY-7771|MetaCyc: PWY-7821|MetaCyc: PWY-7850|MetaCyc: PWY-8229|MetaCyc: PWY-8293|Reactome: R-BTA-1538133|Reactome: R-BTA-201722|Reactome: R-BTA-2173795|Reac…
tr|M9NEF2|M9NEF2_DROME	93c87b8ae52c8beaea4a0a4d7bc4b550	1242	PRINTS	PR01270	Histone deacetylase superfamily signature	989	1004	7.3e-16	T	45755	IPR000286	Histone deacetylase family	-	MetaCyc: PWY-1822|MetaCyc: PWY-5497|MetaCyc: PWY-5784|MetaCyc: PWY-5846|MetaCyc: PWY-6409|MetaCyc: PWY-6899|MetaCyc: PWY-6984|MetaCyc: PWY-7018|MetaCyc: PWY-7403|MetaCyc: PWY-7430|MetaCyc: PWY-7496|MetaCyc: PWY-7571|MetaCyc: PWY-7652|MetaCyc: PWY-7771|MetaCyc: PWY-7821|MetaCyc: PWY-7850|MetaCyc: PWY-8229|MetaCyc: PWY-8293|Reactome: R-BTA-1538133|Reactome: R-BTA-201722|Reactome: R-BTA-2173795|Reac…
jgi|Sacce1|6240|YPL116W	351e767ff0424d2ad4e03267e27caad1	697	PRINTS	PR01270	Histone deacetylase superfamily signature	192	215	6.6e-12	T	45755	IPR000286	Histone deacetylase family	-	MetaCyc: PWY-1822|MetaCyc: PWY-5497|MetaCyc: PWY-5784|MetaCyc: PWY-5846|MetaCyc: PWY-6409|MetaCyc: PWY-6899|MetaCyc: PWY-6984|MetaCyc: PWY-7018|MetaCyc: PWY-7403|MetaCyc: PWY-7430|MetaCyc: PWY-7496|MetaCyc: PWY-7571|MetaCyc: PWY-7652|MetaCyc: PWY-7771|MetaCyc: PWY-7821|MetaCyc: PWY-7850|MetaCyc: PWY-8229|MetaCyc: PWY-8293|Reactome: R-BTA-1538133|Reactome: R-BTA-201722|Reactome: R-BTA-2173795|Reac…
jgi|Polagg1_1|490830|fgenesh1_kg.5_#_763_#_TRINITY_DN3949_c0_g1_i2	5f87a8f607734501df6089234908b085	476	PIRSF	PIRSF037913	HDAC_I_euk	17	475	1.2e-198	T	45755	IPR003084	Histone deacetylase	GO:0004407|GO:0016575	MetaCyc: PWY-1822|MetaCyc: PWY-5497|MetaCyc: PWY-5784|MetaCyc: PWY-5846|MetaCyc: PWY-6409|MetaCyc: PWY-6899|MetaCyc: PWY-6984|MetaCyc: PWY-7018|MetaCyc: PWY-7403|MetaCyc: PWY-7430|MetaCyc: PWY-7496|MetaCyc: PWY-7571|MetaCyc: PWY-7652|MetaCyc: PWY-7771|MetaCyc: PWY-7821|MetaCyc: PWY-7850|MetaCyc: PWY-8229|MetaCyc: PWY-8293|Reactome: R-BTA-1538133|Reactome: R-BTA-201722|Reactome: R-BTA-2173795|Reac…
jgi|Zoorad1|481598|fgenesh1_kg.1135_#_5_#_TRINITY_DN7545_c0_g1_i5	8a3db861af231243fc1bc223c4bac9e1	463	PRINTS	PR01270	Histone deacetylase superfamily signature	132	155	2.1e-20	T	45755	IPR000286	Histone deacetylase family	-	MetaCyc: PWY-1822|MetaCyc: PWY-5497|MetaCyc: PWY-5784|MetaCyc: PWY-5846|MetaCyc: PWY-6409|MetaCyc: PWY-6899|MetaCyc: PWY-6984|MetaCyc: PWY-7018|MetaCyc: PWY-7403|MetaCyc: PWY-7430|MetaCyc: PWY-7496|MetaCyc: PWY-7571|MetaCyc: PWY-7652|MetaCyc: PWY-7771|MetaCyc: PWY-7821|MetaCyc: PWY-7850|MetaCyc: PWY-8229|MetaCyc: PWY-8293|Reactome: R-BTA-1538133|Reactome: R-BTA-201722|Reactome: R-BTA-2173795|Reac…
jgi|Orpsp1_1|1180688|evm.model.c7180000074320.1	3f6cce81f1d07bb52edfd1fadaa4c886	153	Gene3D	G3DSA:3.40.800.20	Histone deacetylase domain	1	153	5.7e-55	T	45755	IPR037138	Histone deacetylase domain superfamily	-	MetaCyc: PWY-1822|MetaCyc: PWY-5497|MetaCyc: PWY-5784|MetaCyc: PWY-5846|MetaCyc: PWY-6409|MetaCyc: PWY-6899|MetaCyc: PWY-6984|MetaCyc: PWY-7018|MetaCyc: PWY-7403|MetaCyc: PWY-7430|MetaCyc: PWY-7496|MetaCyc: PWY-7571|MetaCyc: PWY-7652|MetaCyc: PWY-7771|MetaCyc: PWY-7821|MetaCyc: PWY-7850|MetaCyc: PWY-8229|MetaCyc: PWY-8293|Reactome: R-BTA-1538133|Reactome: R-BTA-201722|Reactome: R-BTA-2173795|Reac…
jgi|Allma1|8281|AMAG_12182T2	e77f4c6781ae57924edbe23787dec1db	496	Gene3D	G3DSA:3.40.800.20	Histone deacetylase domain	56	442	6.8e-91	T	45755	IPR037138	Histone deacetylase domain superfamily	-	MetaCyc: PWY-1822|MetaCyc: PWY-5497|MetaCyc: PWY-5784|MetaCyc: PWY-5846|MetaCyc: PWY-6409|MetaCyc: PWY-6899|MetaCyc: PWY-6984|MetaCyc: PWY-7018|MetaCyc: PWY-7403|MetaCyc: PWY-7430|MetaCyc: PWY-7496|MetaCyc: PWY-7571|MetaCyc: PWY-7652|MetaCyc: PWY-7771|MetaCyc: PWY-7821|MetaCyc: PWY-7850|MetaCyc: PWY-8229|MetaCyc: PWY-8293|Reactome: R-BTA-1538133|Reactome: R-BTA-201722|Reactome: R-BTA-2173795|Reac…
jgi|Fusfu1|1640|FFUJ_00456m.01	31f085ce2ebc35335e66253276c257fc	649	PRINTS	PR01271	Histone deacetylase signature	74	92	2.7e-57	T	45755	IPR003084	Histone deacetylase	GO:0004407|GO:0016575	MetaCyc: PWY-1822|MetaCyc: PWY-5497|MetaCyc: PWY-5784|MetaCyc: PWY-5846|MetaCyc: PWY-6409|MetaCyc: PWY-6899|MetaCyc: PWY-6984|MetaCyc: PWY-7018|MetaCyc: PWY-7403|MetaCyc: PWY-7430|MetaCyc: PWY-7496|MetaCyc: PWY-7571|MetaCyc: PWY-7652|MetaCyc: PWY-7771|MetaCyc: PWY-7821|MetaCyc: PWY-7850|MetaCyc: PWY-8229|MetaCyc: PWY-8293|Reactome: R-BTA-1538133|Reactome: R-BTA-201722|Reactome: R-BTA-2173795|Reac…
jgi|Canalb1|57186|CAALFM_C406010CAT0	4ea2e136f6a19751ae7bc41bd4140d56	436	Gene3D	G3DSA:3.40.800.20	Histone deacetylase domain	38	436	2.3e-90	T	45755	IPR037138	Histone deacetylase domain superfamily	-	MetaCyc: PWY-1822|MetaCyc: PWY-5497|MetaCyc: PWY-5784|MetaCyc: PWY-5846|MetaCyc: PWY-6409|MetaCyc: PWY-6899|MetaCyc: PWY-6984|MetaCyc: PWY-7018|MetaCyc: PWY-7403|MetaCyc: PWY-7430|MetaCyc: PWY-7496|MetaCyc: PWY-7571|MetaCyc: PWY-7652|MetaCyc: PWY-7771|MetaCyc: PWY-7821|MetaCyc: PWY-7850|MetaCyc: PWY-8229|MetaCyc: PWY-8293|Reactome: R-BTA-1538133|Reactome: R-BTA-201722|Reactome: R-BTA-2173795|Reac…
jgi|Blatri_F986_2|503563|MIX7868_500_32	8c5b9485ecad8747634194684fd96b59	554	PRINTS	PR01270	Histone deacetylase superfamily signature	360	375	6.1e-15	T	45755	IPR000286	Histone deacetylase family	-	MetaCyc: PWY-1822|MetaCyc: PWY-5497|MetaCyc: PWY-5784|MetaCyc: PWY-5846|MetaCyc: PWY-6409|MetaCyc: PWY-6899|MetaCyc: PWY-6984|MetaCyc: PWY-7018|MetaCyc: PWY-7403|MetaCyc: PWY-7430|MetaCyc: PWY-7496|MetaCyc: PWY-7571|MetaCyc: PWY-7652|MetaCyc: PWY-7771|MetaCyc: PWY-7821|MetaCyc: PWY-7850|MetaCyc: PWY-8229|MetaCyc: PWY-8293|Reactome: R-BTA-1538133|Reactome: R-BTA-201722|Reactome: R-BTA-2173795|Reac…
jgi|Moramoe1|339554|fgenesh1_kg.24_#_277_#_TRINITY_DN5713_c0_g1_i4	ac07d3bf5c86b195eadb41effaebb78f	395	PIRSF	PIRSF037913	HDAC_I_euk	3	394	1.5e-109	T	45755	IPR003084	Histone deacetylase	GO:0004407|GO:0016575	MetaCyc: PWY-1822|MetaCyc: PWY-5497|MetaCyc: PWY-5784|MetaCyc: PWY-5846|MetaCyc: PWY-6409|MetaCyc: PWY-6899|MetaCyc: PWY-6984|MetaCyc: PWY-7018|MetaCyc: PWY-7403|MetaCyc: PWY-7430|MetaCyc: PWY-7496|MetaCyc: PWY-7571|MetaCyc: PWY-7652|MetaCyc: PWY-7771|MetaCyc: PWY-7821|MetaCyc: PWY-7850|MetaCyc: PWY-8229|MetaCyc: PWY-8293|Reactome: R-BTA-1538133|Reactome: R-BTA-201722|Reactome: R-BTA-2173795|Reac…
jgi|Morel2|113922|Morel1.estExt_Genewise1Plus.C_450026	f7d02d137f09bb690a6289d3438b0db9	473	Gene3D	G3DSA:3.40.800.20	Histone deacetylase domain	43	416	2.9e-138	T	45755	IPR037138	Histone deacetylase domain superfamily	-	MetaCyc: PWY-1822|MetaCyc: PWY-5497|MetaCyc: PWY-5784|MetaCyc: PWY-5846|MetaCyc: PWY-6409|MetaCyc: PWY-6899|MetaCyc: PWY-6984|MetaCyc: PWY-7018|MetaCyc: PWY-7403|MetaCyc: PWY-7430|MetaCyc: PWY-7496|MetaCyc: PWY-7571|MetaCyc: PWY-7652|MetaCyc: PWY-7771|MetaCyc: PWY-7821|MetaCyc: PWY-7850|MetaCyc: PWY-8229|MetaCyc: PWY-8293|Reactome: R-BTA-1538133|Reactome: R-BTA-201722|Reactome: R-BTA-2173795|Reac…
sp|Q9UQL6|HDAC5_HUMAN	100986a1219586e83bdad62dee279d7b	1122	PRINTS	PR01270	Histone deacetylase superfamily signature	954	964	3e-16	T	45755	IPR000286	Histone deacetylase family	-	MetaCyc: PWY-1822|MetaCyc: PWY-5497|MetaCyc: PWY-5784|MetaCyc: PWY-5846|MetaCyc: PWY-6409|MetaCyc: PWY-6899|MetaCyc: PWY-6984|MetaCyc: PWY-7018|MetaCyc: PWY-7403|MetaCyc: PWY-7430|MetaCyc: PWY-7496|MetaCyc: PWY-7571|MetaCyc: PWY-7652|MetaCyc: PWY-7771|MetaCyc: PWY-7821|MetaCyc: PWY-7850|MetaCyc: PWY-8229|MetaCyc: PWY-8293|Reactome: R-BTA-1538133|Reactome: R-BTA-201722|Reactome: R-BTA-2173795|Reac…
jgi|Zoorad1|452353|fgenesh1_kg.174_#_43_#_TRINITY_DN6722_c0_g1_i1	b127602d5ddf215b3e2aa59352cf56b7	406	PANTHER	PTHR45364	HISTONE DEACETYLASE 9-RELATED	26	403	5.4e-141	T	45755	IPR017320	Histone deacetylase class II, eukaryotic-type	GO:0000118|GO:0004407|GO:0006325|GO:0016575	MetaCyc: PWY-1822|MetaCyc: PWY-5497|MetaCyc: PWY-5784|MetaCyc: PWY-5846|MetaCyc: PWY-6409|MetaCyc: PWY-6899|MetaCyc: PWY-6984|MetaCyc: PWY-7018|MetaCyc: PWY-7403|MetaCyc: PWY-7430|MetaCyc: PWY-7496|MetaCyc: PWY-7571|MetaCyc: PWY-7652|MetaCyc: PWY-7771|MetaCyc: PWY-7821|MetaCyc: PWY-7850|MetaCyc: PWY-8229|MetaCyc: PWY-8293|Reactome: R-CEL-3108214|Reactome: R-CEL-4551638|Reactome: R-CEL-8951936|Rea…
sp|Q9UKV0|HDAC9_HUMAN	0b93f24881c6105dedd7c59bf38d61e8	1011	PRINTS	PR01270	Histone deacetylase superfamily signature	779	802	3.1e-16	T	45755	IPR000286	Histone deacetylase family	-	MetaCyc: PWY-1822|MetaCyc: PWY-5497|MetaCyc: PWY-5784|MetaCyc: PWY-5846|MetaCyc: PWY-6409|MetaCyc: PWY-6899|MetaCyc: PWY-6984|MetaCyc: PWY-7018|MetaCyc: PWY-7403|MetaCyc: PWY-7430|MetaCyc: PWY-7496|MetaCyc: PWY-7571|MetaCyc: PWY-7652|MetaCyc: PWY-7771|MetaCyc: PWY-7821|MetaCyc: PWY-7850|MetaCyc: PWY-8229|MetaCyc: PWY-8293|Reactome: R-BTA-1538133|Reactome: R-BTA-201722|Reactome: R-BTA-2173795|Reac…
jgi|Rhimi59_2|1908993|fgenesh1_kg.8_#_1678_#_TRINITY_DN2022_c1_g1_i4	7b5e08f1482b860c37a524daf3c6e448	648	PANTHER	PTHR45364	HISTONE DEACETYLASE 9-RELATED	76	648	1e-149	T	45755	IPR017320	Histone deacetylase class II, eukaryotic-type	GO:0000118|GO:0004407|GO:0006325|GO:0016575	MetaCyc: PWY-1822|MetaCyc: PWY-5497|MetaCyc: PWY-5784|MetaCyc: PWY-5846|MetaCyc: PWY-6409|MetaCyc: PWY-6899|MetaCyc: PWY-6984|MetaCyc: PWY-7018|MetaCyc: PWY-7403|MetaCyc: PWY-7430|MetaCyc: PWY-7496|MetaCyc: PWY-7571|MetaCyc: PWY-7652|MetaCyc: PWY-7771|MetaCyc: PWY-7821|MetaCyc: PWY-7850|MetaCyc: PWY-8229|MetaCyc: PWY-8293|Reactome: R-CEL-3108214|Reactome: R-CEL-4551638|Reactome: R-CEL-8951936|Rea…
jgi|Allma1|19085|AMAG_18539T0	d3776256d59be2c6b7660769aae04305	155	Gene3D	G3DSA:3.40.800.20	Histone deacetylase domain	1	155	1.5e-28	T	45755	IPR037138	Histone deacetylase domain superfamily	-	MetaCyc: PWY-1822|MetaCyc: PWY-5497|MetaCyc: PWY-5784|MetaCyc: PWY-5846|MetaCyc: PWY-6409|MetaCyc: PWY-6899|MetaCyc: PWY-6984|MetaCyc: PWY-7018|MetaCyc: PWY-7403|MetaCyc: PWY-7430|MetaCyc: PWY-7496|MetaCyc: PWY-7571|MetaCyc: PWY-7652|MetaCyc: PWY-7771|MetaCyc: PWY-7821|MetaCyc: PWY-7850|MetaCyc: PWY-8229|MetaCyc: PWY-8293|Reactome: R-BTA-1538133|Reactome: R-BTA-201722|Reactome: R-BTA-2173795|Reac…
jgi|Amamu1|160323|fgenesh1_kg.13_#_134_#_Locus8593v1rpkm19.10	d0623cfb244346d3e053b26db487e91f	609	PRINTS	PR01270	Histone deacetylase superfamily signature	376	386	5.1e-13	T	45755	IPR000286	Histone deacetylase family	-	MetaCyc: PWY-1822|MetaCyc: PWY-5497|MetaCyc: PWY-5784|MetaCyc: PWY-5846|MetaCyc: PWY-6409|MetaCyc: PWY-6899|MetaCyc: PWY-6984|MetaCyc: PWY-7018|MetaCyc: PWY-7403|MetaCyc: PWY-7430|MetaCyc: PWY-7496|MetaCyc: PWY-7571|MetaCyc: PWY-7652|MetaCyc: PWY-7771|MetaCyc: PWY-7821|MetaCyc: PWY-7850|MetaCyc: PWY-8229|MetaCyc: PWY-8293|Reactome: R-BTA-1538133|Reactome: R-BTA-201722|Reactome: R-BTA-2173795|Reac…
jgi|Liccor1|5838|LCOR_05326.1	24f8a4dd0cd1c737a4ac77ef7db0fbbb	679	PRINTS	PR01271	Histone deacetylase signature	91	108	1.8e-61	T	45755	IPR003084	Histone deacetylase	GO:0004407|GO:0016575	MetaCyc: PWY-1822|MetaCyc: PWY-5497|MetaCyc: PWY-5784|MetaCyc: PWY-5846|MetaCyc: PWY-6409|MetaCyc: PWY-6899|MetaCyc: PWY-6984|MetaCyc: PWY-7018|MetaCyc: PWY-7403|MetaCyc: PWY-7430|MetaCyc: PWY-7496|MetaCyc: PWY-7571|MetaCyc: PWY-7652|MetaCyc: PWY-7771|MetaCyc: PWY-7821|MetaCyc: PWY-7850|MetaCyc: PWY-8229|MetaCyc: PWY-8293|Reactome: R-BTA-1538133|Reactome: R-BTA-201722|Reactome: R-BTA-2173795|Reac…
jgi|Blatri_F986_2|252578|CE252577_5741	819a1f21d134781c807e4f533c73a2fc	630	PRINTS	PR01271	Histone deacetylase signature	28	45	1.5e-59	T	45755	IPR003084	Histone deacetylase	GO:0004407|GO:0016575	MetaCyc: PWY-1822|MetaCyc: PWY-5497|MetaCyc: PWY-5784|MetaCyc: PWY-5846|MetaCyc: PWY-6409|MetaCyc: PWY-6899|MetaCyc: PWY-6984|MetaCyc: PWY-7018|MetaCyc: PWY-7403|MetaCyc: PWY-7430|MetaCyc: PWY-7496|MetaCyc: PWY-7571|MetaCyc: PWY-7652|MetaCyc: PWY-7771|MetaCyc: PWY-7821|MetaCyc: PWY-7850|MetaCyc: PWY-8229|MetaCyc: PWY-8293|Reactome: R-BTA-1538133|Reactome: R-BTA-201722|Reactome: R-BTA-2173795|Reac…
jgi|Rhiir2_1|1729747|fgenesh1_kg.523_#_1_#_TRINITY_DN9064_c0_g1_i3	f33d47c36efb7bdd31580a8233732072	532	Gene3D	G3DSA:3.40.800.20	Histone deacetylase domain	1	384	1.1e-132	T	45755	IPR037138	Histone deacetylase domain superfamily	-	MetaCyc: PWY-1822|MetaCyc: PWY-5497|MetaCyc: PWY-5784|MetaCyc: PWY-5846|MetaCyc: PWY-6409|MetaCyc: PWY-6899|MetaCyc: PWY-6984|MetaCyc: PWY-7018|MetaCyc: PWY-7403|MetaCyc: PWY-7430|MetaCyc: PWY-7496|MetaCyc: PWY-7571|MetaCyc: PWY-7652|MetaCyc: PWY-7771|MetaCyc: PWY-7821|MetaCyc: PWY-7850|MetaCyc: PWY-8229|MetaCyc: PWY-8293|Reactome: R-BTA-1538133|Reactome: R-BTA-201722|Reactome: R-BTA-2173795|Reac…
tr|A0A3B3IRV1|A0A3B3IRV1_HUMAN	618c0bc4b8b372e8d0fba9f23151356f	556	PRINTS	PR01271	Histone deacetylase signature	117	137	2.4e-29	T	45755	IPR003084	Histone deacetylase	GO:0004407|GO:0016575	MetaCyc: PWY-1822|MetaCyc: PWY-5497|MetaCyc: PWY-5784|MetaCyc: PWY-5846|MetaCyc: PWY-6409|MetaCyc: PWY-6899|MetaCyc: PWY-6984|MetaCyc: PWY-7018|MetaCyc: PWY-7403|MetaCyc: PWY-7430|MetaCyc: PWY-7496|MetaCyc: PWY-7571|MetaCyc: PWY-7652|MetaCyc: PWY-7771|MetaCyc: PWY-7821|MetaCyc: PWY-7850|MetaCyc: PWY-8229|MetaCyc: PWY-8293|Reactome: R-BTA-1538133|Reactome: R-BTA-201722|Reactome: R-BTA-2173795|Reac…
sp|Q969S8|HDA10_HUMAN	116bf182d3720a7bf5b5d746aeb1b45b	669	PRINTS	PR01270	Histone deacetylase superfamily signature	131	154	7.2e-16	T	45755	IPR000286	Histone deacetylase family	-	MetaCyc: PWY-1822|MetaCyc: PWY-5497|MetaCyc: PWY-5784|MetaCyc: PWY-5846|MetaCyc: PWY-6409|MetaCyc: PWY-6899|MetaCyc: PWY-6984|MetaCyc: PWY-7018|MetaCyc: PWY-7403|MetaCyc: PWY-7430|MetaCyc: PWY-7496|MetaCyc: PWY-7571|MetaCyc: PWY-7652|MetaCyc: PWY-7771|MetaCyc: PWY-7821|MetaCyc: PWY-7850|MetaCyc: PWY-8229|MetaCyc: PWY-8293|Reactome: R-BTA-1538133|Reactome: R-BTA-201722|Reactome: R-BTA-2173795|Reac…
jgi|Absrep1|412599|fgenesh1_kg.9_#_490_#_TRINITY_DN8447_c0_g2_i1	e4543b913b3a7e730a727e0213575a03	432	Gene3D	G3DSA:3.40.800.20	Histone deacetylase domain	4	397	5e-134	T	45755	IPR037138	Histone deacetylase domain superfamily	-	MetaCyc: PWY-1822|MetaCyc: PWY-5497|MetaCyc: PWY-5784|MetaCyc: PWY-5846|MetaCyc: PWY-6409|MetaCyc: PWY-6899|MetaCyc: PWY-6984|MetaCyc: PWY-7018|MetaCyc: PWY-7403|MetaCyc: PWY-7430|MetaCyc: PWY-7496|MetaCyc: PWY-7571|MetaCyc: PWY-7652|MetaCyc: PWY-7771|MetaCyc: PWY-7821|MetaCyc: PWY-7850|MetaCyc: PWY-8229|MetaCyc: PWY-8293|Reactome: R-BTA-1538133|Reactome: R-BTA-201722|Reactome: R-BTA-2173795|Reac…
tr|A0A3B3ISY0|A0A3B3ISY0_HUMAN	b61f3277156a101b6416fae53eaad603	206	PRINTS	PR01271	Histone deacetylase signature	33	50	1.9e-19	T	45755	IPR003084	Histone deacetylase	GO:0004407|GO:0016575	MetaCyc: PWY-1822|MetaCyc: PWY-5497|MetaCyc: PWY-5784|MetaCyc: PWY-5846|MetaCyc: PWY-6409|MetaCyc: PWY-6899|MetaCyc: PWY-6984|MetaCyc: PWY-7018|MetaCyc: PWY-7403|MetaCyc: PWY-7430|MetaCyc: PWY-7496|MetaCyc: PWY-7571|MetaCyc: PWY-7652|MetaCyc: PWY-7771|MetaCyc: PWY-7821|MetaCyc: PWY-7850|MetaCyc: PWY-8229|MetaCyc: PWY-8293|Reactome: R-BTA-1538133|Reactome: R-BTA-201722|Reactome: R-BTA-2173795|Reac…
jgi|Coere1|16455|estExt_Genemark1.C_260014	9966f36b11109d447cac8169b63f6696	385	Gene3D	G3DSA:3.40.800.20	Histone deacetylase domain	1	385	2e-111	T	45755	IPR037138	Histone deacetylase domain superfamily	-	MetaCyc: PWY-1822|MetaCyc: PWY-5497|MetaCyc: PWY-5784|MetaCyc: PWY-5846|MetaCyc: PWY-6409|MetaCyc: PWY-6899|MetaCyc: PWY-6984|MetaCyc: PWY-7018|MetaCyc: PWY-7403|MetaCyc: PWY-7430|MetaCyc: PWY-7496|MetaCyc: PWY-7571|MetaCyc: PWY-7652|MetaCyc: PWY-7771|MetaCyc: PWY-7821|MetaCyc: PWY-7850|MetaCyc: PWY-8229|MetaCyc: PWY-8293|Reactome: R-BTA-1538133|Reactome: R-BTA-201722|Reactome: R-BTA-2173795|Reac…
jgi|Morel2|88521|Morel1.estExt_Genewise1.C_80148	09be202d465e6ff3342d4d9a39275b79	384	Gene3D	G3DSA:3.40.800.20	Histone deacetylase domain	6	380	7.3e-100	T	45755	IPR037138	Histone deacetylase domain superfamily	-	MetaCyc: PWY-1822|MetaCyc: PWY-5497|MetaCyc: PWY-5784|MetaCyc: PWY-5846|MetaCyc: PWY-6409|MetaCyc: PWY-6899|MetaCyc: PWY-6984|MetaCyc: PWY-7018|MetaCyc: PWY-7403|MetaCyc: PWY-7430|MetaCyc: PWY-7496|MetaCyc: PWY-7571|MetaCyc: PWY-7652|MetaCyc: PWY-7771|MetaCyc: PWY-7821|MetaCyc: PWY-7850|MetaCyc: PWY-8229|MetaCyc: PWY-8293|Reactome: R-BTA-1538133|Reactome: R-BTA-201722|Reactome: R-BTA-2173795|Reac…
jgi|Pucst_PST78_1|12955|PSTG_06959T0	292ba64e3897eb775a47cc7af792e5c8	742	Gene3D	G3DSA:3.40.800.20	Histone deacetylase domain	25	417	9e-135	T	45755	IPR037138	Histone deacetylase domain superfamily	-	MetaCyc: PWY-1822|MetaCyc: PWY-5497|MetaCyc: PWY-5784|MetaCyc: PWY-5846|MetaCyc: PWY-6409|MetaCyc: PWY-6899|MetaCyc: PWY-6984|MetaCyc: PWY-7018|MetaCyc: PWY-7403|MetaCyc: PWY-7430|MetaCyc: PWY-7496|MetaCyc: PWY-7571|MetaCyc: PWY-7652|MetaCyc: PWY-7771|MetaCyc: PWY-7821|MetaCyc: PWY-7850|MetaCyc: PWY-8229|MetaCyc: PWY-8293|Reactome: R-BTA-1538133|Reactome: R-BTA-201722|Reactome: R-BTA-2173795|Reac…
jgi|Spoumb1|493743|fgenesh1_pg.105_#_20	6127a6d617850d63f879117905b7d7ad	683	PRINTS	PR01270	Histone deacetylase superfamily signature	525	535	7.9e-10	T	45755	IPR000286	Histone deacetylase family	-	MetaCyc: PWY-1822|MetaCyc: PWY-5497|MetaCyc: PWY-5784|MetaCyc: PWY-5846|MetaCyc: PWY-6409|MetaCyc: PWY-6899|MetaCyc: PWY-6984|MetaCyc: PWY-7018|MetaCyc: PWY-7403|MetaCyc: PWY-7430|MetaCyc: PWY-7496|MetaCyc: PWY-7571|MetaCyc: PWY-7652|MetaCyc: PWY-7771|MetaCyc: PWY-7821|MetaCyc: PWY-7850|MetaCyc: PWY-8229|MetaCyc: PWY-8293|Reactome: R-BTA-1538133|Reactome: R-BTA-201722|Reactome: R-BTA-2173795|Reac…
jgi|Gigmar1|26773|rna-F8M41_024087	e0af8369f593f2bb4514ce6a7a4c9351	366	Gene3D	G3DSA:3.40.800.20	Histone deacetylase domain	1	366	1.1e-105	T	45755	IPR037138	Histone deacetylase domain superfamily	-	MetaCyc: PWY-1822|MetaCyc: PWY-5497|MetaCyc: PWY-5784|MetaCyc: PWY-5846|MetaCyc: PWY-6409|MetaCyc: PWY-6899|MetaCyc: PWY-6984|MetaCyc: PWY-7018|MetaCyc: PWY-7403|MetaCyc: PWY-7430|MetaCyc: PWY-7496|MetaCyc: PWY-7571|MetaCyc: PWY-7652|MetaCyc: PWY-7771|MetaCyc: PWY-7821|MetaCyc: PWY-7850|MetaCyc: PWY-8229|MetaCyc: PWY-8293|Reactome: R-BTA-1538133|Reactome: R-BTA-201722|Reactome: R-BTA-2173795|Reac…
tr|A0A3B3IS93|A0A3B3IS93_HUMAN	a28f9e63750a8bd31e41ab0a8b106de2	150	Gene3D	G3DSA:3.40.800.20	Histone deacetylase domain	1	150	4.6e-39	T	45755	IPR037138	Histone deacetylase domain superfamily	-	MetaCyc: PWY-1822|MetaCyc: PWY-5497|MetaCyc: PWY-5784|MetaCyc: PWY-5846|MetaCyc: PWY-6409|MetaCyc: PWY-6899|MetaCyc: PWY-6984|MetaCyc: PWY-7018|MetaCyc: PWY-7403|MetaCyc: PWY-7430|MetaCyc: PWY-7496|MetaCyc: PWY-7571|MetaCyc: PWY-7652|MetaCyc: PWY-7771|MetaCyc: PWY-7821|MetaCyc: PWY-7850|MetaCyc: PWY-8229|MetaCyc: PWY-8293|Reactome: R-BTA-1538133|Reactome: R-BTA-201722|Reactome: R-BTA-2173795|Reac…
jgi|Allma1|6624|AMAG_11074T0	f63f4dde0aa0d463f5206ed27ea38973	491	PIRSF	PIRSF037913	HDAC_I_euk	4	460	2e-196	T	45755	IPR003084	Histone deacetylase	GO:0004407|GO:0016575	MetaCyc: PWY-1822|MetaCyc: PWY-5497|MetaCyc: PWY-5784|MetaCyc: PWY-5846|MetaCyc: PWY-6409|MetaCyc: PWY-6899|MetaCyc: PWY-6984|MetaCyc: PWY-7018|MetaCyc: PWY-7403|MetaCyc: PWY-7430|MetaCyc: PWY-7496|MetaCyc: PWY-7571|MetaCyc: PWY-7652|MetaCyc: PWY-7771|MetaCyc: PWY-7821|MetaCyc: PWY-7850|MetaCyc: PWY-8229|MetaCyc: PWY-8293|Reactome: R-BTA-1538133|Reactome: R-BTA-201722|Reactome: R-BTA-2173795|Reac…
sp|O15379|HDAC3_HUMAN	de823732d2e756f3935bd7a5d19bdba8	428	PRINTS	PR01271	Histone deacetylase signature	24	41	4.1e-64	T	45755	IPR003084	Histone deacetylase	GO:0004407|GO:0016575	MetaCyc: PWY-1822|MetaCyc: PWY-5497|MetaCyc: PWY-5784|MetaCyc: PWY-5846|MetaCyc: PWY-6409|MetaCyc: PWY-6899|MetaCyc: PWY-6984|MetaCyc: PWY-7018|MetaCyc: PWY-7403|MetaCyc: PWY-7430|MetaCyc: PWY-7496|MetaCyc: PWY-7571|MetaCyc: PWY-7652|MetaCyc: PWY-7771|MetaCyc: PWY-7821|MetaCyc: PWY-7850|MetaCyc: PWY-8229|MetaCyc: PWY-8293|Reactome: R-BTA-1538133|Reactome: R-BTA-201722|Reactome: R-BTA-2173795|Reac…
jgi|Phybl2|188669|estExt_fgenesh1_pg.C_240228	4a5ac9065146f1611e834ac98cf23683	435	PRINTS	PR01270	Histone deacetylase superfamily signature	148	171	3.6e-23	T	45755	IPR000286	Histone deacetylase family	-	MetaCyc: PWY-1822|MetaCyc: PWY-5497|MetaCyc: PWY-5784|MetaCyc: PWY-5846|MetaCyc: PWY-6409|MetaCyc: PWY-6899|MetaCyc: PWY-6984|MetaCyc: PWY-7018|MetaCyc: PWY-7403|MetaCyc: PWY-7430|MetaCyc: PWY-7496|MetaCyc: PWY-7571|MetaCyc: PWY-7652|MetaCyc: PWY-7771|MetaCyc: PWY-7821|MetaCyc: PWY-7850|MetaCyc: PWY-8229|MetaCyc: PWY-8293|Reactome: R-BTA-1538133|Reactome: R-BTA-201722|Reactome: R-BTA-2173795|Reac…
jgi|Schpo1|1345|hos2	aaa5a22fcac53fe8d9201693ea8047a2	434	Gene3D	G3DSA:3.40.800.20	Histone deacetylase domain	24	400	5.3e-132	T	45755	IPR037138	Histone deacetylase domain superfamily	-	MetaCyc: PWY-1822|MetaCyc: PWY-5497|MetaCyc: PWY-5784|MetaCyc: PWY-5846|MetaCyc: PWY-6409|MetaCyc: PWY-6899|MetaCyc: PWY-6984|MetaCyc: PWY-7018|MetaCyc: PWY-7403|MetaCyc: PWY-7430|MetaCyc: PWY-7496|MetaCyc: PWY-7571|MetaCyc: PWY-7652|MetaCyc: PWY-7771|MetaCyc: PWY-7821|MetaCyc: PWY-7850|MetaCyc: PWY-8229|MetaCyc: PWY-8293|Reactome: R-BTA-1538133|Reactome: R-BTA-201722|Reactome: R-BTA-2173795|Reac…
jgi|Ganpr1|498812|MIX13137_1400_63	b34a081d43a10f8f43465cc43d46677d	362	PRINTS	PR01270	Histone deacetylase superfamily signature	207	217	3e-18	T	45755	IPR000286	Histone deacetylase family	-	MetaCyc: PWY-1822|MetaCyc: PWY-5497|MetaCyc: PWY-5784|MetaCyc: PWY-5846|MetaCyc: PWY-6409|MetaCyc: PWY-6899|MetaCyc: PWY-6984|MetaCyc: PWY-7018|MetaCyc: PWY-7403|MetaCyc: PWY-7430|MetaCyc: PWY-7496|MetaCyc: PWY-7571|MetaCyc: PWY-7652|MetaCyc: PWY-7771|MetaCyc: PWY-7821|MetaCyc: PWY-7850|MetaCyc: PWY-8229|MetaCyc: PWY-8293|Reactome: R-BTA-1538133|Reactome: R-BTA-201722|Reactome: R-BTA-2173795|Reac…
jgi|Conco1|38862|e_gw1.71.1.1	c7ece66f562528b1a21111e7d4d9cdef	378	Gene3D	G3DSA:3.40.800.20	Histone deacetylase domain	2	378	7.4e-132	T	45755	IPR037138	Histone deacetylase domain superfamily	-	MetaCyc: PWY-1822|MetaCyc: PWY-5497|MetaCyc: PWY-5784|MetaCyc: PWY-5846|MetaCyc: PWY-6409|MetaCyc: PWY-6899|MetaCyc: PWY-6984|MetaCyc: PWY-7018|MetaCyc: PWY-7403|MetaCyc: PWY-7430|MetaCyc: PWY-7496|MetaCyc: PWY-7571|MetaCyc: PWY-7652|MetaCyc: PWY-7771|MetaCyc: PWY-7821|MetaCyc: PWY-7850|MetaCyc: PWY-8229|MetaCyc: PWY-8293|Reactome: R-BTA-1538133|Reactome: R-BTA-201722|Reactome: R-BTA-2173795|Reac…
jgi|Botci1|2625|BC1T_03436	f5aac5b4b4b427830ba1fd5f4a253877	1193	Gene3D	G3DSA:3.40.800.20	Histone deacetylase domain	181	626	7.4e-83	T	45755	IPR037138	Histone deacetylase domain superfamily	-	MetaCyc: PWY-1822|MetaCyc: PWY-5497|MetaCyc: PWY-5784|MetaCyc: PWY-5846|MetaCyc: PWY-6409|MetaCyc: PWY-6899|MetaCyc: PWY-6984|MetaCyc: PWY-7018|MetaCyc: PWY-7403|MetaCyc: PWY-7430|MetaCyc: PWY-7496|MetaCyc: PWY-7571|MetaCyc: PWY-7652|MetaCyc: PWY-7771|MetaCyc: PWY-7821|MetaCyc: PWY-7850|MetaCyc: PWY-8229|MetaCyc: PWY-8293|Reactome: R-BTA-1538133|Reactome: R-BTA-201722|Reactome: R-BTA-2173795|Reac…
jgi|Anasp1|213389|e_gw1.593.4.1	fd56a4e36c2c00f7c35f8b310e3e2796	408	PRINTS	PR01270	Histone deacetylase superfamily signature	167	190	4.4e-18	T	45755	IPR000286	Histone deacetylase family	-	MetaCyc: PWY-1822|MetaCyc: PWY-5497|MetaCyc: PWY-5784|MetaCyc: PWY-5846|MetaCyc: PWY-6409|MetaCyc: PWY-6899|MetaCyc: PWY-6984|MetaCyc: PWY-7018|MetaCyc: PWY-7403|MetaCyc: PWY-7430|MetaCyc: PWY-7496|MetaCyc: PWY-7571|MetaCyc: PWY-7652|MetaCyc: PWY-7771|MetaCyc: PWY-7821|MetaCyc: PWY-7850|MetaCyc: PWY-8229|MetaCyc: PWY-8293|Reactome: R-BTA-1538133|Reactome: R-BTA-201722|Reactome: R-BTA-2173795|Reac…
tr|D3Z7T4|D3Z7T4_MOUSE	16bad8f8c37ffad90247f00691859f9e	470	Gene3D	G3DSA:3.40.800.20	Histone deacetylase domain	1	250	6.9e-95	T	45755	IPR037138	Histone deacetylase domain superfamily	-	MetaCyc: PWY-1822|MetaCyc: PWY-5497|MetaCyc: PWY-5784|MetaCyc: PWY-5846|MetaCyc: PWY-6409|MetaCyc: PWY-6899|MetaCyc: PWY-6984|MetaCyc: PWY-7018|MetaCyc: PWY-7403|MetaCyc: PWY-7430|MetaCyc: PWY-7496|MetaCyc: PWY-7571|MetaCyc: PWY-7652|MetaCyc: PWY-7771|MetaCyc: PWY-7821|MetaCyc: PWY-7850|MetaCyc: PWY-8229|MetaCyc: PWY-8293|Reactome: R-BTA-1538133|Reactome: R-BTA-201722|Reactome: R-BTA-2173795|Reac…
jgi|Basme2finSC|256290|estExt_Genewise1.C_800051	ed2e0b974a68dad0fe58395d4669416c	430	Gene3D	G3DSA:3.40.800.20	Histone deacetylase domain	1	381	9.2e-139	T	45755	IPR037138	Histone deacetylase domain superfamily	-	MetaCyc: PWY-1822|MetaCyc: PWY-5497|MetaCyc: PWY-5784|MetaCyc: PWY-5846|MetaCyc: PWY-6409|MetaCyc: PWY-6899|MetaCyc: PWY-6984|MetaCyc: PWY-7018|MetaCyc: PWY-7403|MetaCyc: PWY-7430|MetaCyc: PWY-7496|MetaCyc: PWY-7571|MetaCyc: PWY-7652|MetaCyc: PWY-7771|MetaCyc: PWY-7821|MetaCyc: PWY-7850|MetaCyc: PWY-8229|MetaCyc: PWY-8293|Reactome: R-BTA-1538133|Reactome: R-BTA-201722|Reactome: R-BTA-2173795|Reac…
tr|A6NFW1|A6NFW1_HUMAN	afb387798e166583a37138d1c7d05201	351	Gene3D	G3DSA:3.40.800.20	Histone deacetylase domain	187	351	1.7e-51	T	45755	IPR037138	Histone deacetylase domain superfamily	-	MetaCyc: PWY-1822|MetaCyc: PWY-5497|MetaCyc: PWY-5784|MetaCyc: PWY-5846|MetaCyc: PWY-6409|MetaCyc: PWY-6899|MetaCyc: PWY-6984|MetaCyc: PWY-7018|MetaCyc: PWY-7403|MetaCyc: PWY-7430|MetaCyc: PWY-7496|MetaCyc: PWY-7571|MetaCyc: PWY-7652|MetaCyc: PWY-7771|MetaCyc: PWY-7821|MetaCyc: PWY-7850|MetaCyc: PWY-8229|MetaCyc: PWY-8293|Reactome: R-BTA-1538133|Reactome: R-BTA-201722|Reactome: R-BTA-2173795|Reac…
jgi|Basme2finSC|237210|e_gw1.545.9.1	d0e07dbce847dc391a515f33bed16dc9	384	PRINTS	PR01270	Histone deacetylase superfamily signature	252	262	2.1e-24	T	45755	IPR000286	Histone deacetylase family	-	MetaCyc: PWY-1822|MetaCyc: PWY-5497|MetaCyc: PWY-5784|MetaCyc: PWY-5846|MetaCyc: PWY-6409|MetaCyc: PWY-6899|MetaCyc: PWY-6984|MetaCyc: PWY-7018|MetaCyc: PWY-7403|MetaCyc: PWY-7430|MetaCyc: PWY-7496|MetaCyc: PWY-7571|MetaCyc: PWY-7652|MetaCyc: PWY-7771|MetaCyc: PWY-7821|MetaCyc: PWY-7850|MetaCyc: PWY-8229|MetaCyc: PWY-8293|Reactome: R-BTA-1538133|Reactome: R-BTA-201722|Reactome: R-BTA-2173795|Reac…
jgi|MoepN5512_1|7488|BGZ94_007560-T1	4f5cbf8ab81d80f2846a44d699a27db0	384	PRINTS	PR01270	Histone deacetylase superfamily signature	181	196	2.5e-20	T	45755	IPR000286	Histone deacetylase family	-	MetaCyc: PWY-1822|MetaCyc: PWY-5497|MetaCyc: PWY-5784|MetaCyc: PWY-5846|MetaCyc: PWY-6409|MetaCyc: PWY-6899|MetaCyc: PWY-6984|MetaCyc: PWY-7018|MetaCyc: PWY-7403|MetaCyc: PWY-7430|MetaCyc: PWY-7496|MetaCyc: PWY-7571|MetaCyc: PWY-7652|MetaCyc: PWY-7771|MetaCyc: PWY-7821|MetaCyc: PWY-7850|MetaCyc: PWY-8229|MetaCyc: PWY-8293|Reactome: R-BTA-1538133|Reactome: R-BTA-201722|Reactome: R-BTA-2173795|Reac…
tr|E9PXW1|E9PXW1_MOUSE	ec240125c7488c296a7db9d36ebed2ba	892	PRINTS	PR01270	Histone deacetylase superfamily signature	641	656	3.1e-16	T	45755	IPR000286	Histone deacetylase family	-	MetaCyc: PWY-1822|MetaCyc: PWY-5497|MetaCyc: PWY-5784|MetaCyc: PWY-5846|MetaCyc: PWY-6409|MetaCyc: PWY-6899|MetaCyc: PWY-6984|MetaCyc: PWY-7018|MetaCyc: PWY-7403|MetaCyc: PWY-7430|MetaCyc: PWY-7496|MetaCyc: PWY-7571|MetaCyc: PWY-7652|MetaCyc: PWY-7771|MetaCyc: PWY-7821|MetaCyc: PWY-7850|MetaCyc: PWY-8229|MetaCyc: PWY-8293|Reactome: R-BTA-1538133|Reactome: R-BTA-201722|Reactome: R-BTA-2173795|Reac…
jgi|Blatri_F986_2|451447|fgenesh1_kg.74_#_32_#_TRINITY_DN6842_c0_g1_i6	3989b45109bf7fffb0d35672e03b356b	711	Gene3D	G3DSA:3.40.800.20	Histone deacetylase domain	189	302	2.5e-12	T	45755	IPR037138	Histone deacetylase domain superfamily	-	MetaCyc: PWY-1822|MetaCyc: PWY-5497|MetaCyc: PWY-5784|MetaCyc: PWY-5846|MetaCyc: PWY-6409|MetaCyc: PWY-6899|MetaCyc: PWY-6984|MetaCyc: PWY-7018|MetaCyc: PWY-7403|MetaCyc: PWY-7430|MetaCyc: PWY-7496|MetaCyc: PWY-7571|MetaCyc: PWY-7652|MetaCyc: PWY-7771|MetaCyc: PWY-7821|MetaCyc: PWY-7850|MetaCyc: PWY-8229|MetaCyc: PWY-8293|Reactome: R-BTA-1538133|Reactome: R-BTA-201722|Reactome: R-BTA-2173795|Reac…
jgi|Morel2|141346|Morel1.fgenesh1_kg.71_#_44_#_Locus11125v1rpkm4.89	569789f33c7644930324a1e4f6e6cb04	393	PRINTS	PR01270	Histone deacetylase superfamily signature	186	201	3.3e-20	T	45755	IPR000286	Histone deacetylase family	-	MetaCyc: PWY-1822|MetaCyc: PWY-5497|MetaCyc: PWY-5784|MetaCyc: PWY-5846|MetaCyc: PWY-6409|MetaCyc: PWY-6899|MetaCyc: PWY-6984|MetaCyc: PWY-7018|MetaCyc: PWY-7403|MetaCyc: PWY-7430|MetaCyc: PWY-7496|MetaCyc: PWY-7571|MetaCyc: PWY-7652|MetaCyc: PWY-7771|MetaCyc: PWY-7821|MetaCyc: PWY-7850|MetaCyc: PWY-8229|MetaCyc: PWY-8293|Reactome: R-BTA-1538133|Reactome: R-BTA-201722|Reactome: R-BTA-2173795|Reac…
tr|B5MCQ6|B5MCQ6_HUMAN	ceb886112bfdb8aa15e661351ba68fb4	268	Gene3D	G3DSA:3.40.800.20	Histone deacetylase domain	15	88	1.1e-07	T	45755	IPR037138	Histone deacetylase domain superfamily	-	MetaCyc: PWY-1822|MetaCyc: PWY-5497|MetaCyc: PWY-5784|MetaCyc: PWY-5846|MetaCyc: PWY-6409|MetaCyc: PWY-6899|MetaCyc: PWY-6984|MetaCyc: PWY-7018|MetaCyc: PWY-7403|MetaCyc: PWY-7430|MetaCyc: PWY-7496|MetaCyc: PWY-7571|MetaCyc: PWY-7652|MetaCyc: PWY-7771|MetaCyc: PWY-7821|MetaCyc: PWY-7850|MetaCyc: PWY-8229|MetaCyc: PWY-8293|Reactome: R-BTA-1538133|Reactome: R-BTA-201722|Reactome: R-BTA-2173795|Reac…
tr|M9NEH6|M9NEH6_DROME	ea6dedc13d815fd82cc69ee7a154cbc3	1022	PANTHER	PTHR45364	HISTONE DEACETYLASE 9-RELATED	531	903	8e-283	T	45755	IPR017320	Histone deacetylase class II, eukaryotic-type	GO:0000118|GO:0004407|GO:0006325|GO:0016575	MetaCyc: PWY-1822|MetaCyc: PWY-5497|MetaCyc: PWY-5784|MetaCyc: PWY-5846|MetaCyc: PWY-6409|MetaCyc: PWY-6899|MetaCyc: PWY-6984|MetaCyc: PWY-7018|MetaCyc: PWY-7403|MetaCyc: PWY-7430|MetaCyc: PWY-7496|MetaCyc: PWY-7571|MetaCyc: PWY-7652|MetaCyc: PWY-7771|MetaCyc: PWY-7821|MetaCyc: PWY-7850|MetaCyc: PWY-8229|MetaCyc: PWY-8293|Reactome: R-CEL-3108214|Reactome: R-CEL-4551638|Reactome: R-CEL-8951936|Rea…
jgi|Spipu1|690|SPPG_08862T0	005693a735ce833eb9d5788cb962f67f	1144	Gene3D	G3DSA:3.40.800.20	Histone deacetylase domain	2	386	8.3e-140	T	45755	IPR037138	Histone deacetylase domain superfamily	-	MetaCyc: PWY-1822|MetaCyc: PWY-5497|MetaCyc: PWY-5784|MetaCyc: PWY-5846|MetaCyc: PWY-6409|MetaCyc: PWY-6899|MetaCyc: PWY-6984|MetaCyc: PWY-7018|MetaCyc: PWY-7403|MetaCyc: PWY-7430|MetaCyc: PWY-7496|MetaCyc: PWY-7571|MetaCyc: PWY-7652|MetaCyc: PWY-7771|MetaCyc: PWY-7821|MetaCyc: PWY-7850|MetaCyc: PWY-8229|MetaCyc: PWY-8293|Reactome: R-BTA-1538133|Reactome: R-BTA-201722|Reactome: R-BTA-2173795|Reac…
jgi|Suibr1|779728|estExt_Genewise1.C_690045	94acf452cdc6ab4889385a857ad45c22	570	Gene3D	G3DSA:3.40.800.20	Histone deacetylase domain	38	413	8.9e-125	T	45755	IPR037138	Histone deacetylase domain superfamily	-	MetaCyc: PWY-1822|MetaCyc: PWY-5497|MetaCyc: PWY-5784|MetaCyc: PWY-5846|MetaCyc: PWY-6409|MetaCyc: PWY-6899|MetaCyc: PWY-6984|MetaCyc: PWY-7018|MetaCyc: PWY-7403|MetaCyc: PWY-7430|MetaCyc: PWY-7496|MetaCyc: PWY-7571|MetaCyc: PWY-7652|MetaCyc: PWY-7771|MetaCyc: PWY-7821|MetaCyc: PWY-7850|MetaCyc: PWY-8229|MetaCyc: PWY-8293|Reactome: R-BTA-1538133|Reactome: R-BTA-201722|Reactome: R-BTA-2173795|Reac…
jgi|Zoorad1|491968|fgenesh1_kg.4977_#_2_#_TRINITY_DN8579_c0_g1_i3	0bb1c98eb084eb2984b730f52bcff02f	483	PRINTS	PR01270	Histone deacetylase superfamily signature	248	258	1.6e-18	T	45755	IPR000286	Histone deacetylase family	-	MetaCyc: PWY-1822|MetaCyc: PWY-5497|MetaCyc: PWY-5784|MetaCyc: PWY-5846|MetaCyc: PWY-6409|MetaCyc: PWY-6899|MetaCyc: PWY-6984|MetaCyc: PWY-7018|MetaCyc: PWY-7403|MetaCyc: PWY-7430|MetaCyc: PWY-7496|MetaCyc: PWY-7571|MetaCyc: PWY-7652|MetaCyc: PWY-7771|MetaCyc: PWY-7821|MetaCyc: PWY-7850|MetaCyc: PWY-8229|MetaCyc: PWY-8293|Reactome: R-BTA-1538133|Reactome: R-BTA-201722|Reactome: R-BTA-2173795|Reac…
jgi|Gervar1|988|CE987_5615	69f3fbadae8de4b1f464347e0819a4fb	492	PRINTS	PR01270	Histone deacetylase superfamily signature	200	215	2.6e-23	T	45755	IPR000286	Histone deacetylase family	-	MetaCyc: PWY-1822|MetaCyc: PWY-5497|MetaCyc: PWY-5784|MetaCyc: PWY-5846|MetaCyc: PWY-6409|MetaCyc: PWY-6899|MetaCyc: PWY-6984|MetaCyc: PWY-7018|MetaCyc: PWY-7403|MetaCyc: PWY-7430|MetaCyc: PWY-7496|MetaCyc: PWY-7571|MetaCyc: PWY-7652|MetaCyc: PWY-7771|MetaCyc: PWY-7821|MetaCyc: PWY-7850|MetaCyc: PWY-8229|MetaCyc: PWY-8293|Reactome: R-BTA-1538133|Reactome: R-BTA-201722|Reactome: R-BTA-2173795|Reac…
jgi|Canalb1|54544|CAALFM_CR02050CAT0	3e4047f5b39fcf97e77dd8a20cac1ab5	833	PIRSF	PIRSF037919	HDAC_II_yeast	16	833	0	T	45755	IPR017321	Histone deacetylase class II, yeast	-	Reactome: R-SCE-3371511|Reactome: R-SCE-5617833|Reactome: R-SPO-3371511|Reactome: R-SPO-5617833
jgi|Mucci3|1385755|estExt_Genewise1Plus.C_4_t60418	564e6a9a2bc95e68222eb444dc2e2680	404	PRINTS	PR01270	Histone deacetylase superfamily signature	179	202	9.9e-05	T	45755	IPR000286	Histone deacetylase family	-	MetaCyc: PWY-1822|MetaCyc: PWY-5497|MetaCyc: PWY-5784|MetaCyc: PWY-5846|MetaCyc: PWY-6409|MetaCyc: PWY-6899|MetaCyc: PWY-6984|MetaCyc: PWY-7018|MetaCyc: PWY-7403|MetaCyc: PWY-7430|MetaCyc: PWY-7496|MetaCyc: PWY-7571|MetaCyc: PWY-7652|MetaCyc: PWY-7771|MetaCyc: PWY-7821|MetaCyc: PWY-7850|MetaCyc: PWY-8229|MetaCyc: PWY-8293|Reactome: R-BTA-1538133|Reactome: R-BTA-201722|Reactome: R-BTA-2173795|Reac…
jgi|Entmai1|619443|fgenesh1_kg.Chr_05_#_5146_#_TRINITY_DN4824_c0_g1_i2	b1633bfbfbd4b035b571a7e74a03dc2c	381	PRINTS	PR01270	Histone deacetylase superfamily signature	253	263	3.5e-21	T	45755	IPR000286	Histone deacetylase family	-	MetaCyc: PWY-1822|MetaCyc: PWY-5497|MetaCyc: PWY-5784|MetaCyc: PWY-5846|MetaCyc: PWY-6409|MetaCyc: PWY-6899|MetaCyc: PWY-6984|MetaCyc: PWY-7018|MetaCyc: PWY-7403|MetaCyc: PWY-7430|MetaCyc: PWY-7496|MetaCyc: PWY-7571|MetaCyc: PWY-7652|MetaCyc: PWY-7771|MetaCyc: PWY-7821|MetaCyc: PWY-7850|MetaCyc: PWY-8229|MetaCyc: PWY-8293|Reactome: R-BTA-1538133|Reactome: R-BTA-201722|Reactome: R-BTA-2173795|Reac…
jgi|Phybl2|181211|estExt_Genemark1.C_90336	92b5627a4dacb84f535a3f4dcdb09396	750	Gene3D	G3DSA:3.40.800.20	Histone deacetylase domain	343	711	2.6e-117	T	45755	IPR037138	Histone deacetylase domain superfamily	-	MetaCyc: PWY-1822|MetaCyc: PWY-5497|MetaCyc: PWY-5784|MetaCyc: PWY-5846|MetaCyc: PWY-6409|MetaCyc: PWY-6899|MetaCyc: PWY-6984|MetaCyc: PWY-7018|MetaCyc: PWY-7403|MetaCyc: PWY-7430|MetaCyc: PWY-7496|MetaCyc: PWY-7571|MetaCyc: PWY-7652|MetaCyc: PWY-7771|MetaCyc: PWY-7821|MetaCyc: PWY-7850|MetaCyc: PWY-8229|MetaCyc: PWY-8293|Reactome: R-BTA-1538133|Reactome: R-BTA-201722|Reactome: R-BTA-2173795|Reac…
jgi|Gigmar1|16099|rna-F8M41_014382	c726d47c3efd7ae59b50e91cd2d50cb7	589	PRINTS	PR01270	Histone deacetylase superfamily signature	257	267	4.1e-23	T	45755	IPR000286	Histone deacetylase family	-	MetaCyc: PWY-1822|MetaCyc: PWY-5497|MetaCyc: PWY-5784|MetaCyc: PWY-5846|MetaCyc: PWY-6409|MetaCyc: PWY-6899|MetaCyc: PWY-6984|MetaCyc: PWY-7018|MetaCyc: PWY-7403|MetaCyc: PWY-7430|MetaCyc: PWY-7496|MetaCyc: PWY-7571|MetaCyc: PWY-7652|MetaCyc: PWY-7771|MetaCyc: PWY-7821|MetaCyc: PWY-7850|MetaCyc: PWY-8229|MetaCyc: PWY-8293|Reactome: R-BTA-1538133|Reactome: R-BTA-201722|Reactome: R-BTA-2173795|Reac…
jgi|Rhiir2_1|1772324|gm1.11210_g	eadc70e1d61b20d47fd66914763c8d26	451	Gene3D	G3DSA:3.40.800.20	Histone deacetylase domain	28	404	2.8e-129	T	45755	IPR037138	Histone deacetylase domain superfamily	-	MetaCyc: PWY-1822|MetaCyc: PWY-5497|MetaCyc: PWY-5784|MetaCyc: PWY-5846|MetaCyc: PWY-6409|MetaCyc: PWY-6899|MetaCyc: PWY-6984|MetaCyc: PWY-7018|MetaCyc: PWY-7403|MetaCyc: PWY-7430|MetaCyc: PWY-7496|MetaCyc: PWY-7571|MetaCyc: PWY-7652|MetaCyc: PWY-7771|MetaCyc: PWY-7821|MetaCyc: PWY-7850|MetaCyc: PWY-8229|MetaCyc: PWY-8293|Reactome: R-BTA-1538133|Reactome: R-BTA-201722|Reactome: R-BTA-2173795|Reac…
jgi|Suibr1|856903|estExt_fgenesh1_pm.C_590027	8cb350ee4a119bd4571fced66965460f	620	Gene3D	G3DSA:3.40.800.20	Histone deacetylase domain	44	516	1.5e-78	T	45755	IPR037138	Histone deacetylase domain superfamily	-	MetaCyc: PWY-1822|MetaCyc: PWY-5497|MetaCyc: PWY-5784|MetaCyc: PWY-5846|MetaCyc: PWY-6409|MetaCyc: PWY-6899|MetaCyc: PWY-6984|MetaCyc: PWY-7018|MetaCyc: PWY-7403|MetaCyc: PWY-7430|MetaCyc: PWY-7496|MetaCyc: PWY-7571|MetaCyc: PWY-7652|MetaCyc: PWY-7771|MetaCyc: PWY-7821|MetaCyc: PWY-7850|MetaCyc: PWY-8229|MetaCyc: PWY-8293|Reactome: R-BTA-1538133|Reactome: R-BTA-201722|Reactome: R-BTA-2173795|Reac…
jgi|Spipu1|6589|SPPG_03036T0	e83c2321a9af66f57e39ffa5ee9e076b	639	PRINTS	PR01270	Histone deacetylase superfamily signature	177	192	8.4e-22	T	45755	IPR000286	Histone deacetylase family	-	MetaCyc: PWY-1822|MetaCyc: PWY-5497|MetaCyc: PWY-5784|MetaCyc: PWY-5846|MetaCyc: PWY-6409|MetaCyc: PWY-6899|MetaCyc: PWY-6984|MetaCyc: PWY-7018|MetaCyc: PWY-7403|MetaCyc: PWY-7430|MetaCyc: PWY-7496|MetaCyc: PWY-7571|MetaCyc: PWY-7652|MetaCyc: PWY-7771|MetaCyc: PWY-7821|MetaCyc: PWY-7850|MetaCyc: PWY-8229|MetaCyc: PWY-8293|Reactome: R-BTA-1538133|Reactome: R-BTA-201722|Reactome: R-BTA-2173795|Reac…
tr|A0A1B0GSE4|A0A1B0GSE4_MOUSE	42acc27e012cedcbed224f4e8559833b	936	PRINTS	PR01270	Histone deacetylase superfamily signature	690	713	2.6e-16	T	45755	IPR000286	Histone deacetylase family	-	MetaCyc: PWY-1822|MetaCyc: PWY-5497|MetaCyc: PWY-5784|MetaCyc: PWY-5846|MetaCyc: PWY-6409|MetaCyc: PWY-6899|MetaCyc: PWY-6984|MetaCyc: PWY-7018|MetaCyc: PWY-7403|MetaCyc: PWY-7430|MetaCyc: PWY-7496|MetaCyc: PWY-7571|MetaCyc: PWY-7652|MetaCyc: PWY-7771|MetaCyc: PWY-7821|MetaCyc: PWY-7850|MetaCyc: PWY-8229|MetaCyc: PWY-8293|Reactome: R-BTA-1538133|Reactome: R-BTA-201722|Reactome: R-BTA-2173795|Reac…
jgi|Liccor1|272|LCOR_00252.1	c3df559d183690c79eb851a51f58a3c9	561	PRINTS	PR01270	Histone deacetylase superfamily signature	430	453	2.8e-11	T	45755	IPR000286	Histone deacetylase family	-	MetaCyc: PWY-1822|MetaCyc: PWY-5497|MetaCyc: PWY-5784|MetaCyc: PWY-5846|MetaCyc: PWY-6409|MetaCyc: PWY-6899|MetaCyc: PWY-6984|MetaCyc: PWY-7018|MetaCyc: PWY-7403|MetaCyc: PWY-7430|MetaCyc: PWY-7496|MetaCyc: PWY-7571|MetaCyc: PWY-7652|MetaCyc: PWY-7771|MetaCyc: PWY-7821|MetaCyc: PWY-7850|MetaCyc: PWY-8229|MetaCyc: PWY-8293|Reactome: R-BTA-1538133|Reactome: R-BTA-201722|Reactome: R-BTA-2173795|Reac…
jgi|Spoumb1|534717|fgenesh1_pm.58_#_6	c59318f6a592a500907084d455c5adc0	510	Gene3D	G3DSA:3.40.800.20	Histone deacetylase domain	1	323	2.2e-120	T	45755	IPR037138	Histone deacetylase domain superfamily	-	MetaCyc: PWY-1822|MetaCyc: PWY-5497|MetaCyc: PWY-5784|MetaCyc: PWY-5846|MetaCyc: PWY-6409|MetaCyc: PWY-6899|MetaCyc: PWY-6984|MetaCyc: PWY-7018|MetaCyc: PWY-7403|MetaCyc: PWY-7430|MetaCyc: PWY-7496|MetaCyc: PWY-7571|MetaCyc: PWY-7652|MetaCyc: PWY-7771|MetaCyc: PWY-7821|MetaCyc: PWY-7850|MetaCyc: PWY-8229|MetaCyc: PWY-8293|Reactome: R-BTA-1538133|Reactome: R-BTA-201722|Reactome: R-BTA-2173795|Reac…
jgi|Gigmar1|3328|rna-F8M41_003007	232460c207baaf06330993374d51fbe1	674	PANTHER	PTHR45364	HISTONE DEACETYLASE 9-RELATED	176	634	2.2e-154	T	45755	IPR017320	Histone deacetylase class II, eukaryotic-type	GO:0000118|GO:0004407|GO:0006325|GO:0016575	MetaCyc: PWY-1822|MetaCyc: PWY-5497|MetaCyc: PWY-5784|MetaCyc: PWY-5846|MetaCyc: PWY-6409|MetaCyc: PWY-6899|MetaCyc: PWY-6984|MetaCyc: PWY-7018|MetaCyc: PWY-7403|MetaCyc: PWY-7430|MetaCyc: PWY-7496|MetaCyc: PWY-7571|MetaCyc: PWY-7652|MetaCyc: PWY-7771|MetaCyc: PWY-7821|MetaCyc: PWY-7850|MetaCyc: PWY-8229|MetaCyc: PWY-8293|Reactome: R-CEL-3108214|Reactome: R-CEL-4551638|Reactome: R-CEL-8951936|Rea…
jgi|Ustma2_2|5531|mRNA_UMAG_10914_UMAG_10914	7e39c34b62df05f99650ba9260a6fa4b	1132	Gene3D	G3DSA:3.40.800.20	Histone deacetylase domain	260	755	9.1e-66	T	45755	IPR037138	Histone deacetylase domain superfamily	-	MetaCyc: PWY-1822|MetaCyc: PWY-5497|MetaCyc: PWY-5784|MetaCyc: PWY-5846|MetaCyc: PWY-6409|MetaCyc: PWY-6899|MetaCyc: PWY-6984|MetaCyc: PWY-7018|MetaCyc: PWY-7403|MetaCyc: PWY-7430|MetaCyc: PWY-7496|MetaCyc: PWY-7571|MetaCyc: PWY-7652|MetaCyc: PWY-7771|MetaCyc: PWY-7821|MetaCyc: PWY-7850|MetaCyc: PWY-8229|MetaCyc: PWY-8293|Reactome: R-BTA-1538133|Reactome: R-BTA-201722|Reactome: R-BTA-2173795|Reac…
sp|O88895|HDAC3_MOUSE	558a6fa87bc78b35ae1bc324d0557f03	424	PRINTS	PR01271	Histone deacetylase signature	57	75	2.5e-64	T	45755	IPR003084	Histone deacetylase	GO:0004407|GO:0016575	MetaCyc: PWY-1822|MetaCyc: PWY-5497|MetaCyc: PWY-5784|MetaCyc: PWY-5846|MetaCyc: PWY-6409|MetaCyc: PWY-6899|MetaCyc: PWY-6984|MetaCyc: PWY-7018|MetaCyc: PWY-7403|MetaCyc: PWY-7430|MetaCyc: PWY-7496|MetaCyc: PWY-7571|MetaCyc: PWY-7652|MetaCyc: PWY-7771|MetaCyc: PWY-7821|MetaCyc: PWY-7850|MetaCyc: PWY-8229|MetaCyc: PWY-8293|Reactome: R-BTA-1538133|Reactome: R-BTA-201722|Reactome: R-BTA-2173795|Reac…
tr|A0A2R8Y4G2|A0A2R8Y4G2_HUMAN	658dbc57ccee0987912ad7b76d863a1a	159	PANTHER	PTHR45364	HISTONE DEACETYLASE 9-RELATED	25	123	6.7e-47	T	45755	IPR017320	Histone deacetylase class II, eukaryotic-type	GO:0000118|GO:0004407|GO:0006325|GO:0016575	MetaCyc: PWY-1822|MetaCyc: PWY-5497|MetaCyc: PWY-5784|MetaCyc: PWY-5846|MetaCyc: PWY-6409|MetaCyc: PWY-6899|MetaCyc: PWY-6984|MetaCyc: PWY-7018|MetaCyc: PWY-7403|MetaCyc: PWY-7430|MetaCyc: PWY-7496|MetaCyc: PWY-7571|MetaCyc: PWY-7652|MetaCyc: PWY-7771|MetaCyc: PWY-7821|MetaCyc: PWY-7850|MetaCyc: PWY-8229|MetaCyc: PWY-8293|Reactome: R-CEL-3108214|Reactome: R-CEL-4551638|Reactome: R-CEL-8951936|Rea…
jgi|Spipu1|3248|SPPG_07860T0	409ab0841a515e86a6e7eb732dbb4573	364	PRINTS	PR01270	Histone deacetylase superfamily signature	224	234	2.9e-20	T	45755	IPR000286	Histone deacetylase family	-	MetaCyc: PWY-1822|MetaCyc: PWY-5497|MetaCyc: PWY-5784|MetaCyc: PWY-5846|MetaCyc: PWY-6409|MetaCyc: PWY-6899|MetaCyc: PWY-6984|MetaCyc: PWY-7018|MetaCyc: PWY-7403|MetaCyc: PWY-7430|MetaCyc: PWY-7496|MetaCyc: PWY-7571|MetaCyc: PWY-7652|MetaCyc: PWY-7771|MetaCyc: PWY-7821|MetaCyc: PWY-7850|MetaCyc: PWY-8229|MetaCyc: PWY-8293|Reactome: R-BTA-1538133|Reactome: R-BTA-201722|Reactome: R-BTA-2173795|Reac…
sp|P70288|HDAC2_MOUSE	6efd6174cafd82b24d9a33f75bb1c7ca	488	PRINTS	PR01271	Histone deacetylase signature	95	112	2.4e-72	T	45755	IPR003084	Histone deacetylase	GO:0004407|GO:0016575	MetaCyc: PWY-1822|MetaCyc: PWY-5497|MetaCyc: PWY-5784|MetaCyc: PWY-5846|MetaCyc: PWY-6409|MetaCyc: PWY-6899|MetaCyc: PWY-6984|MetaCyc: PWY-7018|MetaCyc: PWY-7403|MetaCyc: PWY-7430|MetaCyc: PWY-7496|MetaCyc: PWY-7571|MetaCyc: PWY-7652|MetaCyc: PWY-7771|MetaCyc: PWY-7821|MetaCyc: PWY-7850|MetaCyc: PWY-8229|MetaCyc: PWY-8293|Reactome: R-BTA-1538133|Reactome: R-BTA-201722|Reactome: R-BTA-2173795|Reac…
jgi|Pilumb1|855602|gm1.10147_g	95fa5520ab30697fd72766f9858a8472	813	Gene3D	G3DSA:3.40.800.20	Histone deacetylase domain	453	813	8.1e-129	T	45755	IPR037138	Histone deacetylase domain superfamily	-	MetaCyc: PWY-1822|MetaCyc: PWY-5497|MetaCyc: PWY-5784|MetaCyc: PWY-5846|MetaCyc: PWY-6409|MetaCyc: PWY-6899|MetaCyc: PWY-6984|MetaCyc: PWY-7018|MetaCyc: PWY-7403|MetaCyc: PWY-7430|MetaCyc: PWY-7496|MetaCyc: PWY-7571|MetaCyc: PWY-7652|MetaCyc: PWY-7771|MetaCyc: PWY-7821|MetaCyc: PWY-7850|MetaCyc: PWY-8229|MetaCyc: PWY-8293|Reactome: R-BTA-1538133|Reactome: R-BTA-201722|Reactome: R-BTA-2173795|Reac…
jgi|Rhiir2_1|1594174|fgenesh1_kg.93_#_864_#_V1MblContig1758	4f5a5b8b6e27df504adbaaaf4a177947	358	PRINTS	PR01270	Histone deacetylase superfamily signature	174	197	9.7e-13	T	45755	IPR000286	Histone deacetylase family	-	MetaCyc: PWY-1822|MetaCyc: PWY-5497|MetaCyc: PWY-5784|MetaCyc: PWY-5846|MetaCyc: PWY-6409|MetaCyc: PWY-6899|MetaCyc: PWY-6984|MetaCyc: PWY-7018|MetaCyc: PWY-7403|MetaCyc: PWY-7430|MetaCyc: PWY-7496|MetaCyc: PWY-7571|MetaCyc: PWY-7652|MetaCyc: PWY-7771|MetaCyc: PWY-7821|MetaCyc: PWY-7850|MetaCyc: PWY-8229|MetaCyc: PWY-8293|Reactome: R-BTA-1538133|Reactome: R-BTA-201722|Reactome: R-BTA-2173795|Reac…
jgi|Spoumb1|490985|fgenesh1_pg.47_#_50	7dae24efd7b3fe1eda62132537a74567	535	PANTHER	PTHR45364	HISTONE DEACETYLASE 9-RELATED	80	534	1e-146	T	45755	IPR017320	Histone deacetylase class II, eukaryotic-type	GO:0000118|GO:0004407|GO:0006325|GO:0016575	MetaCyc: PWY-1822|MetaCyc: PWY-5497|MetaCyc: PWY-5784|MetaCyc: PWY-5846|MetaCyc: PWY-6409|MetaCyc: PWY-6899|MetaCyc: PWY-6984|MetaCyc: PWY-7018|MetaCyc: PWY-7403|MetaCyc: PWY-7430|MetaCyc: PWY-7496|MetaCyc: PWY-7571|MetaCyc: PWY-7652|MetaCyc: PWY-7771|MetaCyc: PWY-7821|MetaCyc: PWY-7850|MetaCyc: PWY-8229|MetaCyc: PWY-8293|Reactome: R-CEL-3108214|Reactome: R-CEL-4551638|Reactome: R-CEL-8951936|Rea…
jgi|Geopyr1|6209|FUN_006246-T1	906db98d1ace8cf1094a65a5d762a95f	335	PRINTS	PR01270	Histone deacetylase superfamily signature	249	259	6.7e-12	T	45755	IPR000286	Histone deacetylase family	-	MetaCyc: PWY-1822|MetaCyc: PWY-5497|MetaCyc: PWY-5784|MetaCyc: PWY-5846|MetaCyc: PWY-6409|MetaCyc: PWY-6899|MetaCyc: PWY-6984|MetaCyc: PWY-7018|MetaCyc: PWY-7403|MetaCyc: PWY-7430|MetaCyc: PWY-7496|MetaCyc: PWY-7571|MetaCyc: PWY-7652|MetaCyc: PWY-7771|MetaCyc: PWY-7821|MetaCyc: PWY-7850|MetaCyc: PWY-8229|MetaCyc: PWY-8293|Reactome: R-BTA-1538133|Reactome: R-BTA-201722|Reactome: R-BTA-2173795|Reac…
jgi|Geopyr1|1243|FUN_001254-T1	906db98d1ace8cf1094a65a5d762a95f	335	PRINTS	PR01270	Histone deacetylase superfamily signature	249	259	6.7e-12	T	45755	IPR000286	Histone deacetylase family	-	MetaCyc: PWY-1822|MetaCyc: PWY-5497|MetaCyc: PWY-5784|MetaCyc: PWY-5846|MetaCyc: PWY-6409|MetaCyc: PWY-6899|MetaCyc: PWY-6984|MetaCyc: PWY-7018|MetaCyc: PWY-7403|MetaCyc: PWY-7430|MetaCyc: PWY-7496|MetaCyc: PWY-7571|MetaCyc: PWY-7652|MetaCyc: PWY-7771|MetaCyc: PWY-7821|MetaCyc: PWY-7850|MetaCyc: PWY-8229|MetaCyc: PWY-8293|Reactome: R-BTA-1538133|Reactome: R-BTA-201722|Reactome: R-BTA-2173795|Reac…
jgi|Blatri_F986_2|419670|fgenesh1_kg.5_#_989_#_TRINITY_DN6203_c0_g1_i1	14e6f55532961e105cc1f3063fcc99ab	393	PRINTS	PR01270	Histone deacetylase superfamily signature	319	329	3e-05	T	45755	IPR000286	Histone deacetylase family	-	MetaCyc: PWY-1822|MetaCyc: PWY-5497|MetaCyc: PWY-5784|MetaCyc: PWY-5846|MetaCyc: PWY-6409|MetaCyc: PWY-6899|MetaCyc: PWY-6984|MetaCyc: PWY-7018|MetaCyc: PWY-7403|MetaCyc: PWY-7430|MetaCyc: PWY-7496|MetaCyc: PWY-7571|MetaCyc: PWY-7652|MetaCyc: PWY-7771|MetaCyc: PWY-7821|MetaCyc: PWY-7850|MetaCyc: PWY-8229|MetaCyc: PWY-8293|Reactome: R-BTA-1538133|Reactome: R-BTA-201722|Reactome: R-BTA-2173795|Reac…
jgi|Hesve2finisherSC|1030696|CE30696_4487	6a76d10e44f700f3bd29bae8c21018c5	390	PIRSF	PIRSF037913	HDAC_I_euk	1	389	3.2e-214	T	45755	IPR003084	Histone deacetylase	GO:0004407|GO:0016575	MetaCyc: PWY-1822|MetaCyc: PWY-5497|MetaCyc: PWY-5784|MetaCyc: PWY-5846|MetaCyc: PWY-6409|MetaCyc: PWY-6899|MetaCyc: PWY-6984|MetaCyc: PWY-7018|MetaCyc: PWY-7403|MetaCyc: PWY-7430|MetaCyc: PWY-7496|MetaCyc: PWY-7571|MetaCyc: PWY-7652|MetaCyc: PWY-7771|MetaCyc: PWY-7821|MetaCyc: PWY-7850|MetaCyc: PWY-8229|MetaCyc: PWY-8293|Reactome: R-BTA-1538133|Reactome: R-BTA-201722|Reactome: R-BTA-2173795|Reac…
jgi|Liccor1|6817|LCOR_06211.1	70bb9da0935d5289d8268a3a45daf1f6	431	Gene3D	G3DSA:3.40.800.20	Histone deacetylase domain	3	398	1.5e-136	T	45755	IPR037138	Histone deacetylase domain superfamily	-	MetaCyc: PWY-1822|MetaCyc: PWY-5497|MetaCyc: PWY-5784|MetaCyc: PWY-5846|MetaCyc: PWY-6409|MetaCyc: PWY-6899|MetaCyc: PWY-6984|MetaCyc: PWY-7018|MetaCyc: PWY-7403|MetaCyc: PWY-7430|MetaCyc: PWY-7496|MetaCyc: PWY-7571|MetaCyc: PWY-7652|MetaCyc: PWY-7771|MetaCyc: PWY-7821|MetaCyc: PWY-7850|MetaCyc: PWY-8229|MetaCyc: PWY-8293|Reactome: R-BTA-1538133|Reactome: R-BTA-201722|Reactome: R-BTA-2173795|Reac…
sp|Q8VH37|HDAC8_MOUSE	84671ab4621ee8093b91151835d759bf	377	Gene3D	G3DSA:3.40.800.20	Histone deacetylase domain	1	377	1.5e-135	T	45755	IPR037138	Histone deacetylase domain superfamily	-	MetaCyc: PWY-1822|MetaCyc: PWY-5497|MetaCyc: PWY-5784|MetaCyc: PWY-5846|MetaCyc: PWY-6409|MetaCyc: PWY-6899|MetaCyc: PWY-6984|MetaCyc: PWY-7018|MetaCyc: PWY-7403|MetaCyc: PWY-7430|MetaCyc: PWY-7496|MetaCyc: PWY-7571|MetaCyc: PWY-7652|MetaCyc: PWY-7771|MetaCyc: PWY-7821|MetaCyc: PWY-7850|MetaCyc: PWY-8229|MetaCyc: PWY-8293|Reactome: R-BTA-1538133|Reactome: R-BTA-201722|Reactome: R-BTA-2173795|Reac…
tr|A0A2R8YDE6|A0A2R8YDE6_HUMAN	e93d83ce8ed1c196a949b92074c98a90	1160	Gene3D	G3DSA:3.40.800.20	Histone deacetylase domain	24	408	4.4e-129	T	45755	IPR037138	Histone deacetylase domain superfamily	-	MetaCyc: PWY-1822|MetaCyc: PWY-5497|MetaCyc: PWY-5784|MetaCyc: PWY-5846|MetaCyc: PWY-6409|MetaCyc: PWY-6899|MetaCyc: PWY-6984|MetaCyc: PWY-7018|MetaCyc: PWY-7403|MetaCyc: PWY-7430|MetaCyc: PWY-7496|MetaCyc: PWY-7571|MetaCyc: PWY-7652|MetaCyc: PWY-7771|MetaCyc: PWY-7821|MetaCyc: PWY-7850|MetaCyc: PWY-8229|MetaCyc: PWY-8293|Reactome: R-BTA-1538133|Reactome: R-BTA-201722|Reactome: R-BTA-2173795|Reac…
tr|B5MCS3|B5MCS3_HUMAN	1daf26b3109c4d89a55baad69475c441	181	Gene3D	G3DSA:3.40.800.20	Histone deacetylase domain	32	172	2.3e-19	T	45755	IPR037138	Histone deacetylase domain superfamily	-	MetaCyc: PWY-1822|MetaCyc: PWY-5497|MetaCyc: PWY-5784|MetaCyc: PWY-5846|MetaCyc: PWY-6409|MetaCyc: PWY-6899|MetaCyc: PWY-6984|MetaCyc: PWY-7018|MetaCyc: PWY-7403|MetaCyc: PWY-7430|MetaCyc: PWY-7496|MetaCyc: PWY-7571|MetaCyc: PWY-7652|MetaCyc: PWY-7771|MetaCyc: PWY-7821|MetaCyc: PWY-7850|MetaCyc: PWY-8229|MetaCyc: PWY-8293|Reactome: R-BTA-1538133|Reactome: R-BTA-201722|Reactome: R-BTA-2173795|Reac…
jgi|Allma1|6467|AMAG_10933T0	43213e5746c50e623df245a20c335123	460	PRINTS	PR01271	Histone deacetylase signature	58	76	3e-62	T	45755	IPR003084	Histone deacetylase	GO:0004407|GO:0016575	MetaCyc: PWY-1822|MetaCyc: PWY-5497|MetaCyc: PWY-5784|MetaCyc: PWY-5846|MetaCyc: PWY-6409|MetaCyc: PWY-6899|MetaCyc: PWY-6984|MetaCyc: PWY-7018|MetaCyc: PWY-7403|MetaCyc: PWY-7430|MetaCyc: PWY-7496|MetaCyc: PWY-7571|MetaCyc: PWY-7652|MetaCyc: PWY-7771|MetaCyc: PWY-7821|MetaCyc: PWY-7850|MetaCyc: PWY-8229|MetaCyc: PWY-8293|Reactome: R-BTA-1538133|Reactome: R-BTA-201722|Reactome: R-BTA-2173795|Reac…
jgi|Zoorad1|477129|fgenesh1_kg.821_#_3_#_TRINITY_DN2077_c0_g2_i1	f93b57a6a5c94da21ab57dffed26c3f8	536	PRINTS	PR01270	Histone deacetylase superfamily signature	142	165	4.6e-24	T	45755	IPR000286	Histone deacetylase family	-	MetaCyc: PWY-1822|MetaCyc: PWY-5497|MetaCyc: PWY-5784|MetaCyc: PWY-5846|MetaCyc: PWY-6409|MetaCyc: PWY-6899|MetaCyc: PWY-6984|MetaCyc: PWY-7018|MetaCyc: PWY-7403|MetaCyc: PWY-7430|MetaCyc: PWY-7496|MetaCyc: PWY-7571|MetaCyc: PWY-7652|MetaCyc: PWY-7771|MetaCyc: PWY-7821|MetaCyc: PWY-7850|MetaCyc: PWY-8229|MetaCyc: PWY-8293|Reactome: R-BTA-1538133|Reactome: R-BTA-201722|Reactome: R-BTA-2173795|Reac…
tr|Q5TEE2|Q5TEE2_HUMAN	5f78a1b0a96de02f781563309195dc35	211	Gene3D	G3DSA:3.40.800.20	Histone deacetylase domain	8	211	1.2e-76	T	45755	IPR037138	Histone deacetylase domain superfamily	-	MetaCyc: PWY-1822|MetaCyc: PWY-5497|MetaCyc: PWY-5784|MetaCyc: PWY-5846|MetaCyc: PWY-6409|MetaCyc: PWY-6899|MetaCyc: PWY-6984|MetaCyc: PWY-7018|MetaCyc: PWY-7403|MetaCyc: PWY-7430|MetaCyc: PWY-7496|MetaCyc: PWY-7571|MetaCyc: PWY-7652|MetaCyc: PWY-7771|MetaCyc: PWY-7821|MetaCyc: PWY-7850|MetaCyc: PWY-8229|MetaCyc: PWY-8293|Reactome: R-BTA-1538133|Reactome: R-BTA-201722|Reactome: R-BTA-2173795|Reac…
jgi|Allma1|7564|AMAG_11530T0	fe66167a95526055e298c2a120ca3d7c	464	Gene3D	G3DSA:3.40.800.20	Histone deacetylase domain	4	375	5e-140	T	45755	IPR037138	Histone deacetylase domain superfamily	-	MetaCyc: PWY-1822|MetaCyc: PWY-5497|MetaCyc: PWY-5784|MetaCyc: PWY-5846|MetaCyc: PWY-6409|MetaCyc: PWY-6899|MetaCyc: PWY-6984|MetaCyc: PWY-7018|MetaCyc: PWY-7403|MetaCyc: PWY-7430|MetaCyc: PWY-7496|MetaCyc: PWY-7571|MetaCyc: PWY-7652|MetaCyc: PWY-7771|MetaCyc: PWY-7821|MetaCyc: PWY-7850|MetaCyc: PWY-8229|MetaCyc: PWY-8293|Reactome: R-BTA-1538133|Reactome: R-BTA-201722|Reactome: R-BTA-2173795|Reac…
jgi|MoepN5512_1|6777|BGZ94_006838-T1	00644e06fe73bc3c2939e55882986c12	1067	Gene3D	G3DSA:3.40.800.20	Histone deacetylase domain	11	397	2.5e-137	T	45755	IPR037138	Histone deacetylase domain superfamily	-	MetaCyc: PWY-1822|MetaCyc: PWY-5497|MetaCyc: PWY-5784|MetaCyc: PWY-5846|MetaCyc: PWY-6409|MetaCyc: PWY-6899|MetaCyc: PWY-6984|MetaCyc: PWY-7018|MetaCyc: PWY-7403|MetaCyc: PWY-7430|MetaCyc: PWY-7496|MetaCyc: PWY-7571|MetaCyc: PWY-7652|MetaCyc: PWY-7771|MetaCyc: PWY-7821|MetaCyc: PWY-7850|MetaCyc: PWY-8229|MetaCyc: PWY-8293|Reactome: R-BTA-1538133|Reactome: R-BTA-201722|Reactome: R-BTA-2173795|Reac…
jgi|Synfus1|471263|fgenesh1_pm.13_#_22	e9e363d107201b576b5373ce8ac61229	604	Gene3D	G3DSA:3.40.800.20	Histone deacetylase domain	1	350	5.2e-128	T	45755	IPR037138	Histone deacetylase domain superfamily	-	MetaCyc: PWY-1822|MetaCyc: PWY-5497|MetaCyc: PWY-5784|MetaCyc: PWY-5846|MetaCyc: PWY-6409|MetaCyc: PWY-6899|MetaCyc: PWY-6984|MetaCyc: PWY-7018|MetaCyc: PWY-7403|MetaCyc: PWY-7430|MetaCyc: PWY-7496|MetaCyc: PWY-7571|MetaCyc: PWY-7652|MetaCyc: PWY-7771|MetaCyc: PWY-7821|MetaCyc: PWY-7850|MetaCyc: PWY-8229|MetaCyc: PWY-8293|Reactome: R-BTA-1538133|Reactome: R-BTA-201722|Reactome: R-BTA-2173795|Reac…
jgi|Allma1|12944|AMAG_02917T0	a4f23569c2b14660ca3414bcf9f59e2a	447	Gene3D	G3DSA:3.40.800.20	Histone deacetylase domain	31	410	1.5e-132	T	45755	IPR037138	Histone deacetylase domain superfamily	-	MetaCyc: PWY-1822|MetaCyc: PWY-5497|MetaCyc: PWY-5784|MetaCyc: PWY-5846|MetaCyc: PWY-6409|MetaCyc: PWY-6899|MetaCyc: PWY-6984|MetaCyc: PWY-7018|MetaCyc: PWY-7403|MetaCyc: PWY-7430|MetaCyc: PWY-7496|MetaCyc: PWY-7571|MetaCyc: PWY-7652|MetaCyc: PWY-7771|MetaCyc: PWY-7821|MetaCyc: PWY-7850|MetaCyc: PWY-8229|MetaCyc: PWY-8293|Reactome: R-BTA-1538133|Reactome: R-BTA-201722|Reactome: R-BTA-2173795|Reac…
jgi|Sakvas1|2837|SVAS_05793-R0	f4f3de3e9759f0df7910f9379e1a97bf	466	PRINTS	PR01271	Histone deacetylase signature	62	79	1.7e-29	T	45755	IPR003084	Histone deacetylase	GO:0004407|GO:0016575	MetaCyc: PWY-1822|MetaCyc: PWY-5497|MetaCyc: PWY-5784|MetaCyc: PWY-5846|MetaCyc: PWY-6409|MetaCyc: PWY-6899|MetaCyc: PWY-6984|MetaCyc: PWY-7018|MetaCyc: PWY-7403|MetaCyc: PWY-7430|MetaCyc: PWY-7496|MetaCyc: PWY-7571|MetaCyc: PWY-7652|MetaCyc: PWY-7771|MetaCyc: PWY-7821|MetaCyc: PWY-7850|MetaCyc: PWY-8229|MetaCyc: PWY-8293|Reactome: R-BTA-1538133|Reactome: R-BTA-201722|Reactome: R-BTA-2173795|Reac…
jgi|Triarc1|691050|estExt_Genemark1.C_2_t10398	8b4d7065425fbf9aef41747586c09dfe	1284	PRINTS	PR01270	Histone deacetylase superfamily signature	496	506	3.2e-16	T	45755	IPR000286	Histone deacetylase family	-	MetaCyc: PWY-1822|MetaCyc: PWY-5497|MetaCyc: PWY-5784|MetaCyc: PWY-5846|MetaCyc: PWY-6409|MetaCyc: PWY-6899|MetaCyc: PWY-6984|MetaCyc: PWY-7018|MetaCyc: PWY-7403|MetaCyc: PWY-7430|MetaCyc: PWY-7496|MetaCyc: PWY-7571|MetaCyc: PWY-7652|MetaCyc: PWY-7771|MetaCyc: PWY-7821|MetaCyc: PWY-7850|MetaCyc: PWY-8229|MetaCyc: PWY-8293|Reactome: R-BTA-1538133|Reactome: R-BTA-201722|Reactome: R-BTA-2173795|Reac…
tr|E7EVA8|E7EVA8_HUMAN	f027417da2340763149af89fa653b07e	344	PRINTS	PR01270	Histone deacetylase superfamily signature	139	162	3.3e-21	T	45755	IPR000286	Histone deacetylase family	-	MetaCyc: PWY-1822|MetaCyc: PWY-5497|MetaCyc: PWY-5784|MetaCyc: PWY-5846|MetaCyc: PWY-6409|MetaCyc: PWY-6899|MetaCyc: PWY-6984|MetaCyc: PWY-7018|MetaCyc: PWY-7403|MetaCyc: PWY-7430|MetaCyc: PWY-7496|MetaCyc: PWY-7571|MetaCyc: PWY-7652|MetaCyc: PWY-7771|MetaCyc: PWY-7821|MetaCyc: PWY-7850|MetaCyc: PWY-8229|MetaCyc: PWY-8293|Reactome: R-BTA-1538133|Reactome: R-BTA-201722|Reactome: R-BTA-2173795|Reac…
jgi|Neucr2|1886|NCU00824T0	82596e5ef947aa54bf1bda6961597635	658	PRINTS	PR01271	Histone deacetylase signature	47	64	3.2e-58	T	45755	IPR003084	Histone deacetylase	GO:0004407|GO:0016575	MetaCyc: PWY-1822|MetaCyc: PWY-5497|MetaCyc: PWY-5784|MetaCyc: PWY-5846|MetaCyc: PWY-6409|MetaCyc: PWY-6899|MetaCyc: PWY-6984|MetaCyc: PWY-7018|MetaCyc: PWY-7403|MetaCyc: PWY-7430|MetaCyc: PWY-7496|MetaCyc: PWY-7571|MetaCyc: PWY-7652|MetaCyc: PWY-7771|MetaCyc: PWY-7821|MetaCyc: PWY-7850|MetaCyc: PWY-8229|MetaCyc: PWY-8293|Reactome: R-BTA-1538133|Reactome: R-BTA-201722|Reactome: R-BTA-2173795|Reac…
tr|Q3UM33|Q3UM33_MOUSE	7e2a924c2cd99b000305c6776ad93dc8	428	Gene3D	G3DSA:3.40.800.20	Histone deacetylase domain	1	376	9.6e-143	T	45755	IPR037138	Histone deacetylase domain superfamily	-	MetaCyc: PWY-1822|MetaCyc: PWY-5497|MetaCyc: PWY-5784|MetaCyc: PWY-5846|MetaCyc: PWY-6409|MetaCyc: PWY-6899|MetaCyc: PWY-6984|MetaCyc: PWY-7018|MetaCyc: PWY-7403|MetaCyc: PWY-7430|MetaCyc: PWY-7496|MetaCyc: PWY-7571|MetaCyc: PWY-7652|MetaCyc: PWY-7771|MetaCyc: PWY-7821|MetaCyc: PWY-7850|MetaCyc: PWY-8229|MetaCyc: PWY-8293|Reactome: R-BTA-1538133|Reactome: R-BTA-201722|Reactome: R-BTA-2173795|Reac…
jgi|Orpsp1_1|1186329|evm.model.d7180000049828.1	a5e00ef3a44605345cf275e93ad20b32	331	PRINTS	PR01271	Histone deacetylase signature	9	27	1.9e-49	T	45755	IPR003084	Histone deacetylase	GO:0004407|GO:0016575	MetaCyc: PWY-1822|MetaCyc: PWY-5497|MetaCyc: PWY-5784|MetaCyc: PWY-5846|MetaCyc: PWY-6409|MetaCyc: PWY-6899|MetaCyc: PWY-6984|MetaCyc: PWY-7018|MetaCyc: PWY-7403|MetaCyc: PWY-7430|MetaCyc: PWY-7496|MetaCyc: PWY-7571|MetaCyc: PWY-7652|MetaCyc: PWY-7771|MetaCyc: PWY-7821|MetaCyc: PWY-7850|MetaCyc: PWY-8229|MetaCyc: PWY-8293|Reactome: R-BTA-1538133|Reactome: R-BTA-201722|Reactome: R-BTA-2173795|Reac…
jgi|Mucci3|1360731|estExt_Genewise1.C_4_t70282	ce6ac117438405089afd3f60391c16ca	720	PRINTS	PR01271	Histone deacetylase signature	61	79	5.4e-59	T	45755	IPR003084	Histone deacetylase	GO:0004407|GO:0016575	MetaCyc: PWY-1822|MetaCyc: PWY-5497|MetaCyc: PWY-5784|MetaCyc: PWY-5846|MetaCyc: PWY-6409|MetaCyc: PWY-6899|MetaCyc: PWY-6984|MetaCyc: PWY-7018|MetaCyc: PWY-7403|MetaCyc: PWY-7430|MetaCyc: PWY-7496|MetaCyc: PWY-7571|MetaCyc: PWY-7652|MetaCyc: PWY-7771|MetaCyc: PWY-7821|MetaCyc: PWY-7850|MetaCyc: PWY-8229|MetaCyc: PWY-8293|Reactome: R-BTA-1538133|Reactome: R-BTA-201722|Reactome: R-BTA-2173795|Reac…
tr|C9JEC8|C9JEC8_HUMAN	95e7b199a5b906a4a17df5df8889eb72	166	Gene3D	G3DSA:3.40.800.20	Histone deacetylase domain	1	166	8.2e-37	T	45755	IPR037138	Histone deacetylase domain superfamily	-	MetaCyc: PWY-1822|MetaCyc: PWY-5497|MetaCyc: PWY-5784|MetaCyc: PWY-5846|MetaCyc: PWY-6409|MetaCyc: PWY-6899|MetaCyc: PWY-6984|MetaCyc: PWY-7018|MetaCyc: PWY-7403|MetaCyc: PWY-7430|MetaCyc: PWY-7496|MetaCyc: PWY-7571|MetaCyc: PWY-7652|MetaCyc: PWY-7771|MetaCyc: PWY-7821|MetaCyc: PWY-7850|MetaCyc: PWY-8229|MetaCyc: PWY-8293|Reactome: R-BTA-1538133|Reactome: R-BTA-201722|Reactome: R-BTA-2173795|Reac…
jgi|Klula1|4273|KLLA0F09119g	5b851d01e11be5d2c995b2d0de6afa72	452	PIRSF	PIRSF037913	HDAC_I_euk	10	450	1.2e-187	T	45755	IPR003084	Histone deacetylase	GO:0004407|GO:0016575	MetaCyc: PWY-1822|MetaCyc: PWY-5497|MetaCyc: PWY-5784|MetaCyc: PWY-5846|MetaCyc: PWY-6409|MetaCyc: PWY-6899|MetaCyc: PWY-6984|MetaCyc: PWY-7018|MetaCyc: PWY-7403|MetaCyc: PWY-7430|MetaCyc: PWY-7496|MetaCyc: PWY-7571|MetaCyc: PWY-7652|MetaCyc: PWY-7771|MetaCyc: PWY-7821|MetaCyc: PWY-7850|MetaCyc: PWY-8229|MetaCyc: PWY-8293|Reactome: R-BTA-1538133|Reactome: R-BTA-201722|Reactome: R-BTA-2173795|Reac…
jgi|Mucci3|1376187|estExt_Genewise1Plus.C_2_t10409	014d6c4bc36bd5707406f4a877eb4ab2	480	PIRSF	PIRSF037913	HDAC_I_euk	20	479	1.2e-202	T	45755	IPR003084	Histone deacetylase	GO:0004407|GO:0016575	MetaCyc: PWY-1822|MetaCyc: PWY-5497|MetaCyc: PWY-5784|MetaCyc: PWY-5846|MetaCyc: PWY-6409|MetaCyc: PWY-6899|MetaCyc: PWY-6984|MetaCyc: PWY-7018|MetaCyc: PWY-7403|MetaCyc: PWY-7430|MetaCyc: PWY-7496|MetaCyc: PWY-7571|MetaCyc: PWY-7652|MetaCyc: PWY-7771|MetaCyc: PWY-7821|MetaCyc: PWY-7850|MetaCyc: PWY-8229|MetaCyc: PWY-8293|Reactome: R-BTA-1538133|Reactome: R-BTA-201722|Reactome: R-BTA-2173795|Reac…
jgi|Amamu1|109690|estExt_Genewise1.C_690003	bf912e9bb33dd24e7d46b62883603623	561	Gene3D	G3DSA:3.40.800.20	Histone deacetylase domain	1	377	3e-130	T	45755	IPR037138	Histone deacetylase domain superfamily	-	MetaCyc: PWY-1822|MetaCyc: PWY-5497|MetaCyc: PWY-5784|MetaCyc: PWY-5846|MetaCyc: PWY-6409|MetaCyc: PWY-6899|MetaCyc: PWY-6984|MetaCyc: PWY-7018|MetaCyc: PWY-7403|MetaCyc: PWY-7430|MetaCyc: PWY-7496|MetaCyc: PWY-7571|MetaCyc: PWY-7652|MetaCyc: PWY-7771|MetaCyc: PWY-7821|MetaCyc: PWY-7850|MetaCyc: PWY-8229|MetaCyc: PWY-8293|Reactome: R-BTA-1538133|Reactome: R-BTA-201722|Reactome: R-BTA-2173795|Reac…
jgi|Batde5|21145|fgenesh1_pg.C_scaffold_1000018	bf3fa6b3104cf74aa2a9fdd1b97d0b08	400	PRINTS	PR01270	Histone deacetylase superfamily signature	254	264	2.8e-21	T	45755	IPR000286	Histone deacetylase family	-	MetaCyc: PWY-1822|MetaCyc: PWY-5497|MetaCyc: PWY-5784|MetaCyc: PWY-5846|MetaCyc: PWY-6409|MetaCyc: PWY-6899|MetaCyc: PWY-6984|MetaCyc: PWY-7018|MetaCyc: PWY-7403|MetaCyc: PWY-7430|MetaCyc: PWY-7496|MetaCyc: PWY-7571|MetaCyc: PWY-7652|MetaCyc: PWY-7771|MetaCyc: PWY-7821|MetaCyc: PWY-7850|MetaCyc: PWY-8229|MetaCyc: PWY-8293|Reactome: R-BTA-1538133|Reactome: R-BTA-201722|Reactome: R-BTA-2173795|Reac…
tr|A0A3B3IRI9|A0A3B3IRI9_HUMAN	6eaba663fe7159772ed4b8b4a2c4fcf7	373	PIRSF	PIRSF037913	HDAC_I_euk	1	372	9.2e-155	T	45755	IPR003084	Histone deacetylase	GO:0004407|GO:0016575	MetaCyc: PWY-1822|MetaCyc: PWY-5497|MetaCyc: PWY-5784|MetaCyc: PWY-5846|MetaCyc: PWY-6409|MetaCyc: PWY-6899|MetaCyc: PWY-6984|MetaCyc: PWY-7018|MetaCyc: PWY-7403|MetaCyc: PWY-7430|MetaCyc: PWY-7496|MetaCyc: PWY-7571|MetaCyc: PWY-7652|MetaCyc: PWY-7771|MetaCyc: PWY-7821|MetaCyc: PWY-7850|MetaCyc: PWY-8229|MetaCyc: PWY-8293|Reactome: R-BTA-1538133|Reactome: R-BTA-201722|Reactome: R-BTA-2173795|Reac…
jgi|Basme2finSC|285250|estExt_Genewise1Plus.C_2520035	c09eaf78d092937f39395b95b38a7760	406	PRINTS	PR01271	Histone deacetylase signature	265	283	5.4e-21	T	45755	IPR003084	Histone deacetylase	GO:0004407|GO:0016575	MetaCyc: PWY-1822|MetaCyc: PWY-5497|MetaCyc: PWY-5784|MetaCyc: PWY-5846|MetaCyc: PWY-6409|MetaCyc: PWY-6899|MetaCyc: PWY-6984|MetaCyc: PWY-7018|MetaCyc: PWY-7403|MetaCyc: PWY-7430|MetaCyc: PWY-7496|MetaCyc: PWY-7571|MetaCyc: PWY-7652|MetaCyc: PWY-7771|MetaCyc: PWY-7821|MetaCyc: PWY-7850|MetaCyc: PWY-8229|MetaCyc: PWY-8293|Reactome: R-BTA-1538133|Reactome: R-BTA-201722|Reactome: R-BTA-2173795|Reac…
jgi|Sakvas1|2395|SVAS_02786-R0	bc5b725b14b1531ba4f7c24b203d4ab0	758	PANTHER	PTHR45364	HISTONE DEACETYLASE 9-RELATED	20	756	1.9e-148	T	45755	IPR017320	Histone deacetylase class II, eukaryotic-type	GO:0000118|GO:0004407|GO:0006325|GO:0016575	MetaCyc: PWY-1822|MetaCyc: PWY-5497|MetaCyc: PWY-5784|MetaCyc: PWY-5846|MetaCyc: PWY-6409|MetaCyc: PWY-6899|MetaCyc: PWY-6984|MetaCyc: PWY-7018|MetaCyc: PWY-7403|MetaCyc: PWY-7430|MetaCyc: PWY-7496|MetaCyc: PWY-7571|MetaCyc: PWY-7652|MetaCyc: PWY-7771|MetaCyc: PWY-7821|MetaCyc: PWY-7850|MetaCyc: PWY-8229|MetaCyc: PWY-8293|Reactome: R-CEL-3108214|Reactome: R-CEL-4551638|Reactome: R-CEL-8951936|Rea…
jgi|Ganpr1|110835|estExt_Genewise1Plus.C_200051	faaff4ca93e5d798c56afd23b1f7bed4	425	PRINTS	PR01270	Histone deacetylase superfamily signature	164	179	1.4e-23	T	45755	IPR000286	Histone deacetylase family	-	MetaCyc: PWY-1822|MetaCyc: PWY-5497|MetaCyc: PWY-5784|MetaCyc: PWY-5846|MetaCyc: PWY-6409|MetaCyc: PWY-6899|MetaCyc: PWY-6984|MetaCyc: PWY-7018|MetaCyc: PWY-7403|MetaCyc: PWY-7430|MetaCyc: PWY-7496|MetaCyc: PWY-7571|MetaCyc: PWY-7652|MetaCyc: PWY-7771|MetaCyc: PWY-7821|MetaCyc: PWY-7850|MetaCyc: PWY-8229|MetaCyc: PWY-8293|Reactome: R-BTA-1538133|Reactome: R-BTA-201722|Reactome: R-BTA-2173795|Reac…
jgi|Cocim1|3775|CIMG_06405T0	c40398e5de765260eb68ca3743dad864	760	PANTHER	PTHR45364	HISTONE DEACETYLASE 9-RELATED	61	495	1.1e-149	T	45755	IPR017320	Histone deacetylase class II, eukaryotic-type	GO:0000118|GO:0004407|GO:0006325|GO:0016575	MetaCyc: PWY-1822|MetaCyc: PWY-5497|MetaCyc: PWY-5784|MetaCyc: PWY-5846|MetaCyc: PWY-6409|MetaCyc: PWY-6899|MetaCyc: PWY-6984|MetaCyc: PWY-7018|MetaCyc: PWY-7403|MetaCyc: PWY-7430|MetaCyc: PWY-7496|MetaCyc: PWY-7571|MetaCyc: PWY-7652|MetaCyc: PWY-7771|MetaCyc: PWY-7821|MetaCyc: PWY-7850|MetaCyc: PWY-8229|MetaCyc: PWY-8293|Reactome: R-CEL-3108214|Reactome: R-CEL-4551638|Reactome: R-CEL-8951936|Rea…
jgi|Cryne_JEC21_1|5834|CNH02110.t01	b5bcb300e2b39aa3713f0d97bac9769f	475	PRINTS	PR01271	Histone deacetylase signature	122	139	4.4e-52	T	45755	IPR003084	Histone deacetylase	GO:0004407|GO:0016575	MetaCyc: PWY-1822|MetaCyc: PWY-5497|MetaCyc: PWY-5784|MetaCyc: PWY-5846|MetaCyc: PWY-6409|MetaCyc: PWY-6899|MetaCyc: PWY-6984|MetaCyc: PWY-7018|MetaCyc: PWY-7403|MetaCyc: PWY-7430|MetaCyc: PWY-7496|MetaCyc: PWY-7571|MetaCyc: PWY-7652|MetaCyc: PWY-7771|MetaCyc: PWY-7821|MetaCyc: PWY-7850|MetaCyc: PWY-8229|MetaCyc: PWY-8293|Reactome: R-BTA-1538133|Reactome: R-BTA-201722|Reactome: R-BTA-2173795|Reac…
jgi|Pucst_PST78_1|3343|PSTG_03037T0	079e57f3ab226d2b33c06d2c4286094f	449	PRINTS	PR01270	Histone deacetylase superfamily signature	298	308	2.2e-11	T	45755	IPR000286	Histone deacetylase family	-	MetaCyc: PWY-1822|MetaCyc: PWY-5497|MetaCyc: PWY-5784|MetaCyc: PWY-5846|MetaCyc: PWY-6409|MetaCyc: PWY-6899|MetaCyc: PWY-6984|MetaCyc: PWY-7018|MetaCyc: PWY-7403|MetaCyc: PWY-7430|MetaCyc: PWY-7496|MetaCyc: PWY-7571|MetaCyc: PWY-7652|MetaCyc: PWY-7771|MetaCyc: PWY-7821|MetaCyc: PWY-7850|MetaCyc: PWY-8229|MetaCyc: PWY-8293|Reactome: R-BTA-1538133|Reactome: R-BTA-201722|Reactome: R-BTA-2173795|Reac…
jgi|Cormi1|7317|CCM_07336m.01	f81c2d6df330d0a32e2f0bef7727ec8b	1192	PRINTS	PR01270	Histone deacetylase superfamily signature	516	526	2e-10	T	45755	IPR000286	Histone deacetylase family	-	MetaCyc: PWY-1822|MetaCyc: PWY-5497|MetaCyc: PWY-5784|MetaCyc: PWY-5846|MetaCyc: PWY-6409|MetaCyc: PWY-6899|MetaCyc: PWY-6984|MetaCyc: PWY-7018|MetaCyc: PWY-7403|MetaCyc: PWY-7430|MetaCyc: PWY-7496|MetaCyc: PWY-7571|MetaCyc: PWY-7652|MetaCyc: PWY-7771|MetaCyc: PWY-7821|MetaCyc: PWY-7850|MetaCyc: PWY-8229|MetaCyc: PWY-8293|Reactome: R-BTA-1538133|Reactome: R-BTA-201722|Reactome: R-BTA-2173795|Reac…
jgi|Kicala1|171439|fgenesh1_pg.13_#_119	7669b2704b3623d971e516bfcbcc1bf6	555	Gene3D	G3DSA:3.40.800.20	Histone deacetylase domain	1	370	1.7e-121	T	45755	IPR037138	Histone deacetylase domain superfamily	-	MetaCyc: PWY-1822|MetaCyc: PWY-5497|MetaCyc: PWY-5784|MetaCyc: PWY-5846|MetaCyc: PWY-6409|MetaCyc: PWY-6899|MetaCyc: PWY-6984|MetaCyc: PWY-7018|MetaCyc: PWY-7403|MetaCyc: PWY-7430|MetaCyc: PWY-7496|MetaCyc: PWY-7571|MetaCyc: PWY-7652|MetaCyc: PWY-7771|MetaCyc: PWY-7821|MetaCyc: PWY-7850|MetaCyc: PWY-8229|MetaCyc: PWY-8293|Reactome: R-BTA-1538133|Reactome: R-BTA-201722|Reactome: R-BTA-2173795|Reac…
jgi|Pirfi3|405241|estExt_fgenesh1_pm.C_290092	5525f689c1e3ef5bddddfff8656ec87f	499	PRINTS	PR01271	Histone deacetylase signature	213	226	2.4e-45	T	45755	IPR003084	Histone deacetylase	GO:0004407|GO:0016575	MetaCyc: PWY-1822|MetaCyc: PWY-5497|MetaCyc: PWY-5784|MetaCyc: PWY-5846|MetaCyc: PWY-6409|MetaCyc: PWY-6899|MetaCyc: PWY-6984|MetaCyc: PWY-7018|MetaCyc: PWY-7403|MetaCyc: PWY-7430|MetaCyc: PWY-7496|MetaCyc: PWY-7571|MetaCyc: PWY-7652|MetaCyc: PWY-7771|MetaCyc: PWY-7821|MetaCyc: PWY-7850|MetaCyc: PWY-8229|MetaCyc: PWY-8293|Reactome: R-BTA-1538133|Reactome: R-BTA-201722|Reactome: R-BTA-2173795|Reac…
tr|A6NGT0|A6NGT0_HUMAN	616925e371a626a6511a505202c29e8b	156	PRINTS	PR01271	Histone deacetylase signature	33	50	1.2e-14	T	45755	IPR003084	Histone deacetylase	GO:0004407|GO:0016575	MetaCyc: PWY-1822|MetaCyc: PWY-5497|MetaCyc: PWY-5784|MetaCyc: PWY-5846|MetaCyc: PWY-6409|MetaCyc: PWY-6899|MetaCyc: PWY-6984|MetaCyc: PWY-7018|MetaCyc: PWY-7403|MetaCyc: PWY-7430|MetaCyc: PWY-7496|MetaCyc: PWY-7571|MetaCyc: PWY-7652|MetaCyc: PWY-7771|MetaCyc: PWY-7821|MetaCyc: PWY-7850|MetaCyc: PWY-8229|MetaCyc: PWY-8293|Reactome: R-BTA-1538133|Reactome: R-BTA-201722|Reactome: R-BTA-2173795|Reac…
jgi|Zoorad1|845579|gm4.11505_g	8711bf31e21ddf439a8ff8e96ae232da	482	Gene3D	G3DSA:3.40.800.20	Histone deacetylase domain	1	382	3e-135	T	45755	IPR037138	Histone deacetylase domain superfamily	-	MetaCyc: PWY-1822|MetaCyc: PWY-5497|MetaCyc: PWY-5784|MetaCyc: PWY-5846|MetaCyc: PWY-6409|MetaCyc: PWY-6899|MetaCyc: PWY-6984|MetaCyc: PWY-7018|MetaCyc: PWY-7403|MetaCyc: PWY-7430|MetaCyc: PWY-7496|MetaCyc: PWY-7571|MetaCyc: PWY-7652|MetaCyc: PWY-7771|MetaCyc: PWY-7821|MetaCyc: PWY-7850|MetaCyc: PWY-8229|MetaCyc: PWY-8293|Reactome: R-BTA-1538133|Reactome: R-BTA-201722|Reactome: R-BTA-2173795|Reac…
jgi|Spipu1|6638|SPPG_03077T0	27c133aa637585edd750f8b47ffbab02	1024	Gene3D	G3DSA:3.40.800.20	Histone deacetylase domain	117	479	7.6e-133	T	45755	IPR037138	Histone deacetylase domain superfamily	-	MetaCyc: PWY-1822|MetaCyc: PWY-5497|MetaCyc: PWY-5784|MetaCyc: PWY-5846|MetaCyc: PWY-6409|MetaCyc: PWY-6899|MetaCyc: PWY-6984|MetaCyc: PWY-7018|MetaCyc: PWY-7403|MetaCyc: PWY-7430|MetaCyc: PWY-7496|MetaCyc: PWY-7571|MetaCyc: PWY-7652|MetaCyc: PWY-7771|MetaCyc: PWY-7821|MetaCyc: PWY-7850|MetaCyc: PWY-8229|MetaCyc: PWY-8293|Reactome: R-BTA-1538133|Reactome: R-BTA-201722|Reactome: R-BTA-2173795|Reac…
tr|A0A1B0GR65|A0A1B0GR65_MOUSE	aba28626d88c11dad6fa83fbc4ac7429	1023	PRINTS	PR01270	Histone deacetylase superfamily signature	770	785	3.3e-16	T	45755	IPR000286	Histone deacetylase family	-	MetaCyc: PWY-1822|MetaCyc: PWY-5497|MetaCyc: PWY-5784|MetaCyc: PWY-5846|MetaCyc: PWY-6409|MetaCyc: PWY-6899|MetaCyc: PWY-6984|MetaCyc: PWY-7018|MetaCyc: PWY-7403|MetaCyc: PWY-7430|MetaCyc: PWY-7496|MetaCyc: PWY-7571|MetaCyc: PWY-7652|MetaCyc: PWY-7771|MetaCyc: PWY-7821|MetaCyc: PWY-7850|MetaCyc: PWY-8229|MetaCyc: PWY-8293|Reactome: R-BTA-1538133|Reactome: R-BTA-201722|Reactome: R-BTA-2173795|Reac…
tr|E7EW22|E7EW22_HUMAN	64b4dd569b5c4f0e6869cc8cf3c0af57	185	PRINTS	PR01270	Histone deacetylase superfamily signature	139	162	2e-14	T	45755	IPR000286	Histone deacetylase family	-	MetaCyc: PWY-1822|MetaCyc: PWY-5497|MetaCyc: PWY-5784|MetaCyc: PWY-5846|MetaCyc: PWY-6409|MetaCyc: PWY-6899|MetaCyc: PWY-6984|MetaCyc: PWY-7018|MetaCyc: PWY-7403|MetaCyc: PWY-7430|MetaCyc: PWY-7496|MetaCyc: PWY-7571|MetaCyc: PWY-7652|MetaCyc: PWY-7771|MetaCyc: PWY-7821|MetaCyc: PWY-7850|MetaCyc: PWY-8229|MetaCyc: PWY-8293|Reactome: R-BTA-1538133|Reactome: R-BTA-201722|Reactome: R-BTA-2173795|Reac…
jgi|Spipu1|6639|SPPG_03077T2	d6d1791938bf19a377244c234f516f35	1031	PANTHER	PTHR45364	HISTONE DEACETYLASE 9-RELATED	69	477	7.6e-149	T	45755	IPR017320	Histone deacetylase class II, eukaryotic-type	GO:0000118|GO:0004407|GO:0006325|GO:0016575	MetaCyc: PWY-1822|MetaCyc: PWY-5497|MetaCyc: PWY-5784|MetaCyc: PWY-5846|MetaCyc: PWY-6409|MetaCyc: PWY-6899|MetaCyc: PWY-6984|MetaCyc: PWY-7018|MetaCyc: PWY-7403|MetaCyc: PWY-7430|MetaCyc: PWY-7496|MetaCyc: PWY-7571|MetaCyc: PWY-7652|MetaCyc: PWY-7771|MetaCyc: PWY-7821|MetaCyc: PWY-7850|MetaCyc: PWY-8229|MetaCyc: PWY-8293|Reactome: R-CEL-3108214|Reactome: R-CEL-4551638|Reactome: R-CEL-8951936|Rea…
jgi|Spipu1|4609|SPPG_08304T0	8dbac8bc5ed94e5ce9fa0a32e06b9b5e	384	Gene3D	G3DSA:3.40.800.20	Histone deacetylase domain	15	382	3e-81	T	45755	IPR037138	Histone deacetylase domain superfamily	-	MetaCyc: PWY-1822|MetaCyc: PWY-5497|MetaCyc: PWY-5784|MetaCyc: PWY-5846|MetaCyc: PWY-6409|MetaCyc: PWY-6899|MetaCyc: PWY-6984|MetaCyc: PWY-7018|MetaCyc: PWY-7403|MetaCyc: PWY-7430|MetaCyc: PWY-7496|MetaCyc: PWY-7571|MetaCyc: PWY-7652|MetaCyc: PWY-7771|MetaCyc: PWY-7821|MetaCyc: PWY-7850|MetaCyc: PWY-8229|MetaCyc: PWY-8293|Reactome: R-BTA-1538133|Reactome: R-BTA-201722|Reactome: R-BTA-2173795|Reac…
jgi|Sakvas1|7190|SVAS_01447-R0	c401bc5898b0f2e2f93f022c88d311d3	592	Gene3D	G3DSA:3.40.800.20	Histone deacetylase domain	1	384	1.5e-138	T	45755	IPR037138	Histone deacetylase domain superfamily	-	MetaCyc: PWY-1822|MetaCyc: PWY-5497|MetaCyc: PWY-5784|MetaCyc: PWY-5846|MetaCyc: PWY-6409|MetaCyc: PWY-6899|MetaCyc: PWY-6984|MetaCyc: PWY-7018|MetaCyc: PWY-7403|MetaCyc: PWY-7430|MetaCyc: PWY-7496|MetaCyc: PWY-7571|MetaCyc: PWY-7652|MetaCyc: PWY-7771|MetaCyc: PWY-7821|MetaCyc: PWY-7850|MetaCyc: PWY-8229|MetaCyc: PWY-8293|Reactome: R-BTA-1538133|Reactome: R-BTA-201722|Reactome: R-BTA-2173795|Reac…
jgi|Enthel1|511376|gm1.2962_g	49473c44160ffc1ab4516d11d8832a56	595	Gene3D	G3DSA:3.40.800.20	Histone deacetylase domain	4	420	3.4e-133	T	45755	IPR037138	Histone deacetylase domain superfamily	-	MetaCyc: PWY-1822|MetaCyc: PWY-5497|MetaCyc: PWY-5784|MetaCyc: PWY-5846|MetaCyc: PWY-6409|MetaCyc: PWY-6899|MetaCyc: PWY-6984|MetaCyc: PWY-7018|MetaCyc: PWY-7403|MetaCyc: PWY-7430|MetaCyc: PWY-7496|MetaCyc: PWY-7571|MetaCyc: PWY-7652|MetaCyc: PWY-7771|MetaCyc: PWY-7821|MetaCyc: PWY-7850|MetaCyc: PWY-8229|MetaCyc: PWY-8293|Reactome: R-BTA-1538133|Reactome: R-BTA-201722|Reactome: R-BTA-2173795|Reac…
jgi|Catan2|1497753|gm1.3067_g	3478a8cc93ade046d25a4380e608317c	555	PRINTS	PR01270	Histone deacetylase superfamily signature	284	294	4.5e-23	T	45755	IPR000286	Histone deacetylase family	-	MetaCyc: PWY-1822|MetaCyc: PWY-5497|MetaCyc: PWY-5784|MetaCyc: PWY-5846|MetaCyc: PWY-6409|MetaCyc: PWY-6899|MetaCyc: PWY-6984|MetaCyc: PWY-7018|MetaCyc: PWY-7403|MetaCyc: PWY-7430|MetaCyc: PWY-7496|MetaCyc: PWY-7571|MetaCyc: PWY-7652|MetaCyc: PWY-7771|MetaCyc: PWY-7821|MetaCyc: PWY-7850|MetaCyc: PWY-8229|MetaCyc: PWY-8293|Reactome: R-BTA-1538133|Reactome: R-BTA-201722|Reactome: R-BTA-2173795|Reac…
jgi|Gigmar1|300|rna-F8M41_000307	8ffd3a0cb50c32759b17fa3e5779fd6b	675	Gene3D	G3DSA:3.40.800.20	Histone deacetylase domain	47	407	1.7e-141	T	45755	IPR037138	Histone deacetylase domain superfamily	-	MetaCyc: PWY-1822|MetaCyc: PWY-5497|MetaCyc: PWY-5784|MetaCyc: PWY-5846|MetaCyc: PWY-6409|MetaCyc: PWY-6899|MetaCyc: PWY-6984|MetaCyc: PWY-7018|MetaCyc: PWY-7403|MetaCyc: PWY-7430|MetaCyc: PWY-7496|MetaCyc: PWY-7571|MetaCyc: PWY-7652|MetaCyc: PWY-7771|MetaCyc: PWY-7821|MetaCyc: PWY-7850|MetaCyc: PWY-8229|MetaCyc: PWY-8293|Reactome: R-BTA-1538133|Reactome: R-BTA-201722|Reactome: R-BTA-2173795|Reac…
jgi|Klula1|880|KLLA0B09394g	6f11bf7dbe2a62e31ba1f45ec4a026d5	441	PRINTS	PR01270	Histone deacetylase superfamily signature	190	213	2.6e-17	T	45755	IPR000286	Histone deacetylase family	-	MetaCyc: PWY-1822|MetaCyc: PWY-5497|MetaCyc: PWY-5784|MetaCyc: PWY-5846|MetaCyc: PWY-6409|MetaCyc: PWY-6899|MetaCyc: PWY-6984|MetaCyc: PWY-7018|MetaCyc: PWY-7403|MetaCyc: PWY-7430|MetaCyc: PWY-7496|MetaCyc: PWY-7571|MetaCyc: PWY-7652|MetaCyc: PWY-7771|MetaCyc: PWY-7821|MetaCyc: PWY-7850|MetaCyc: PWY-8229|MetaCyc: PWY-8293|Reactome: R-BTA-1538133|Reactome: R-BTA-201722|Reactome: R-BTA-2173795|Reac…
jgi|Linpe1|266183|fgenesh1_kg.4_#_100_#_Locus6568v1rpkm6.71	ef202be616a867eb9eab63d23a26f751	321	Gene3D	G3DSA:3.40.800.20	Histone deacetylase domain	1	321	1.8e-82	T	45755	IPR037138	Histone deacetylase domain superfamily	-	MetaCyc: PWY-1822|MetaCyc: PWY-5497|MetaCyc: PWY-5784|MetaCyc: PWY-5846|MetaCyc: PWY-6409|MetaCyc: PWY-6899|MetaCyc: PWY-6984|MetaCyc: PWY-7018|MetaCyc: PWY-7403|MetaCyc: PWY-7430|MetaCyc: PWY-7496|MetaCyc: PWY-7571|MetaCyc: PWY-7652|MetaCyc: PWY-7771|MetaCyc: PWY-7821|MetaCyc: PWY-7850|MetaCyc: PWY-8229|MetaCyc: PWY-8293|Reactome: R-BTA-1538133|Reactome: R-BTA-201722|Reactome: R-BTA-2173795|Reac…
jgi|Gigmar1|890|rna-F8M41_000835	286640c6cba2bff1499a2c5a0a8a3881	428	PIRSF	PIRSF037913	HDAC_I_euk	1	426	1.1e-174	T	45755	IPR003084	Histone deacetylase	GO:0004407|GO:0016575	MetaCyc: PWY-1822|MetaCyc: PWY-5497|MetaCyc: PWY-5784|MetaCyc: PWY-5846|MetaCyc: PWY-6409|MetaCyc: PWY-6899|MetaCyc: PWY-6984|MetaCyc: PWY-7018|MetaCyc: PWY-7403|MetaCyc: PWY-7430|MetaCyc: PWY-7496|MetaCyc: PWY-7571|MetaCyc: PWY-7652|MetaCyc: PWY-7771|MetaCyc: PWY-7821|MetaCyc: PWY-7850|MetaCyc: PWY-8229|MetaCyc: PWY-8293|Reactome: R-BTA-1538133|Reactome: R-BTA-201722|Reactome: R-BTA-2173795|Reac…
jgi|Entmai1|660774|fgenesh1_kg.Chr_13_#_1970_#_TRINITY_DN2216_c0_g1_i2	fd931d8c6a407dd6681e136abcda674b	387	Gene3D	G3DSA:3.40.800.20	Histone deacetylase domain	1	380	4.9e-120	T	45755	IPR037138	Histone deacetylase domain superfamily	-	MetaCyc: PWY-1822|MetaCyc: PWY-5497|MetaCyc: PWY-5784|MetaCyc: PWY-5846|MetaCyc: PWY-6409|MetaCyc: PWY-6899|MetaCyc: PWY-6984|MetaCyc: PWY-7018|MetaCyc: PWY-7403|MetaCyc: PWY-7430|MetaCyc: PWY-7496|MetaCyc: PWY-7571|MetaCyc: PWY-7652|MetaCyc: PWY-7771|MetaCyc: PWY-7821|MetaCyc: PWY-7850|MetaCyc: PWY-8229|MetaCyc: PWY-8293|Reactome: R-BTA-1538133|Reactome: R-BTA-201722|Reactome: R-BTA-2173795|Reac…
jgi|MoepN5512_1|1133|BGZ94_001144-T1	3db4a54d05247bcf2d120b769276645a	475	Gene3D	G3DSA:3.40.800.20	Histone deacetylase domain	42	416	1.2e-137	T	45755	IPR037138	Histone deacetylase domain superfamily	-	MetaCyc: PWY-1822|MetaCyc: PWY-5497|MetaCyc: PWY-5784|MetaCyc: PWY-5846|MetaCyc: PWY-6409|MetaCyc: PWY-6899|MetaCyc: PWY-6984|MetaCyc: PWY-7018|MetaCyc: PWY-7403|MetaCyc: PWY-7430|MetaCyc: PWY-7496|MetaCyc: PWY-7571|MetaCyc: PWY-7652|MetaCyc: PWY-7771|MetaCyc: PWY-7821|MetaCyc: PWY-7850|MetaCyc: PWY-8229|MetaCyc: PWY-8293|Reactome: R-BTA-1538133|Reactome: R-BTA-201722|Reactome: R-BTA-2173795|Reac…
tr|Q8IR38|Q8IR38_DROME	c3389620b8f0c072ee5020702ef13cc0	1135	PANTHER	PTHR45364	HISTONE DEACETYLASE 9-RELATED	531	903	1.1e-282	T	45755	IPR017320	Histone deacetylase class II, eukaryotic-type	GO:0000118|GO:0004407|GO:0006325|GO:0016575	MetaCyc: PWY-1822|MetaCyc: PWY-5497|MetaCyc: PWY-5784|MetaCyc: PWY-5846|MetaCyc: PWY-6409|MetaCyc: PWY-6899|MetaCyc: PWY-6984|MetaCyc: PWY-7018|MetaCyc: PWY-7403|MetaCyc: PWY-7430|MetaCyc: PWY-7496|MetaCyc: PWY-7571|MetaCyc: PWY-7652|MetaCyc: PWY-7771|MetaCyc: PWY-7821|MetaCyc: PWY-7850|MetaCyc: PWY-8229|MetaCyc: PWY-8293|Reactome: R-CEL-3108214|Reactome: R-CEL-4551638|Reactome: R-CEL-8951936|Rea…
jgi|Synrac1|444915|e_gw1.9.241.1	71c66f20896909528601da7a4fab374a	359	PRINTS	PR01270	Histone deacetylase superfamily signature	254	264	6.3e-15	T	45755	IPR000286	Histone deacetylase family	-	MetaCyc: PWY-1822|MetaCyc: PWY-5497|MetaCyc: PWY-5784|MetaCyc: PWY-5846|MetaCyc: PWY-6409|MetaCyc: PWY-6899|MetaCyc: PWY-6984|MetaCyc: PWY-7018|MetaCyc: PWY-7403|MetaCyc: PWY-7430|MetaCyc: PWY-7496|MetaCyc: PWY-7571|MetaCyc: PWY-7652|MetaCyc: PWY-7771|MetaCyc: PWY-7821|MetaCyc: PWY-7850|MetaCyc: PWY-8229|MetaCyc: PWY-8293|Reactome: R-BTA-1538133|Reactome: R-BTA-201722|Reactome: R-BTA-2173795|Reac…
jgi|Sakvas1|4081|SVAS_06574-R0	aba4a5ced8e8df7c145f84ade2846cc3	449	Gene3D	G3DSA:3.40.800.20	Histone deacetylase domain	4	416	6.3e-133	T	45755	IPR037138	Histone deacetylase domain superfamily	-	MetaCyc: PWY-1822|MetaCyc: PWY-5497|MetaCyc: PWY-5784|MetaCyc: PWY-5846|MetaCyc: PWY-6409|MetaCyc: PWY-6899|MetaCyc: PWY-6984|MetaCyc: PWY-7018|MetaCyc: PWY-7403|MetaCyc: PWY-7430|MetaCyc: PWY-7496|MetaCyc: PWY-7571|MetaCyc: PWY-7652|MetaCyc: PWY-7771|MetaCyc: PWY-7821|MetaCyc: PWY-7850|MetaCyc: PWY-8229|MetaCyc: PWY-8293|Reactome: R-BTA-1538133|Reactome: R-BTA-201722|Reactome: R-BTA-2173795|Reac…
jgi|Ustma2_2|2473|mRNA_UMAG_02065_UMAG_02065	ac36096c16b7258b41de699ca7360c4a	569	Gene3D	G3DSA:3.40.800.20	Histone deacetylase domain	43	415	8.4e-138	T	45755	IPR037138	Histone deacetylase domain superfamily	-	MetaCyc: PWY-1822|MetaCyc: PWY-5497|MetaCyc: PWY-5784|MetaCyc: PWY-5846|MetaCyc: PWY-6409|MetaCyc: PWY-6899|MetaCyc: PWY-6984|MetaCyc: PWY-7018|MetaCyc: PWY-7403|MetaCyc: PWY-7430|MetaCyc: PWY-7496|MetaCyc: PWY-7571|MetaCyc: PWY-7652|MetaCyc: PWY-7771|MetaCyc: PWY-7821|MetaCyc: PWY-7850|MetaCyc: PWY-8229|MetaCyc: PWY-8293|Reactome: R-BTA-1538133|Reactome: R-BTA-201722|Reactome: R-BTA-2173795|Reac…
jgi|Ustma2_2|698|mRNA_UMAG_11828_UMAG_11828	b14fe505fafd24dec49a24525a36a0cd	442	PIRSF	PIRSF037913	HDAC_I_euk	36	441	1.2e-189	T	45755	IPR003084	Histone deacetylase	GO:0004407|GO:0016575	MetaCyc: PWY-1822|MetaCyc: PWY-5497|MetaCyc: PWY-5784|MetaCyc: PWY-5846|MetaCyc: PWY-6409|MetaCyc: PWY-6899|MetaCyc: PWY-6984|MetaCyc: PWY-7018|MetaCyc: PWY-7403|MetaCyc: PWY-7430|MetaCyc: PWY-7496|MetaCyc: PWY-7571|MetaCyc: PWY-7652|MetaCyc: PWY-7771|MetaCyc: PWY-7821|MetaCyc: PWY-7850|MetaCyc: PWY-8229|MetaCyc: PWY-8293|Reactome: R-BTA-1538133|Reactome: R-BTA-201722|Reactome: R-BTA-2173795|Reac…
tr|A0A3B3ISE4|A0A3B3ISE4_HUMAN	52499f8536037d7fe32e27d81efb64d0	259	Gene3D	G3DSA:3.40.800.20	Histone deacetylase domain	50	256	1.1e-80	T	45755	IPR037138	Histone deacetylase domain superfamily	-	MetaCyc: PWY-1822|MetaCyc: PWY-5497|MetaCyc: PWY-5784|MetaCyc: PWY-5846|MetaCyc: PWY-6409|MetaCyc: PWY-6899|MetaCyc: PWY-6984|MetaCyc: PWY-7018|MetaCyc: PWY-7403|MetaCyc: PWY-7430|MetaCyc: PWY-7496|MetaCyc: PWY-7571|MetaCyc: PWY-7652|MetaCyc: PWY-7771|MetaCyc: PWY-7821|MetaCyc: PWY-7850|MetaCyc: PWY-8229|MetaCyc: PWY-8293|Reactome: R-BTA-1538133|Reactome: R-BTA-201722|Reactome: R-BTA-2173795|Reac…
tr|A0A3B3ITZ3|A0A3B3ITZ3_HUMAN	569e51ea3a4a86527280e79f43d6627c	375	Gene3D	G3DSA:3.40.800.20	Histone deacetylase domain	1	375	1.8e-130	T	45755	IPR037138	Histone deacetylase domain superfamily	-	MetaCyc: PWY-1822|MetaCyc: PWY-5497|MetaCyc: PWY-5784|MetaCyc: PWY-5846|MetaCyc: PWY-6409|MetaCyc: PWY-6899|MetaCyc: PWY-6984|MetaCyc: PWY-7018|MetaCyc: PWY-7403|MetaCyc: PWY-7430|MetaCyc: PWY-7496|MetaCyc: PWY-7571|MetaCyc: PWY-7652|MetaCyc: PWY-7771|MetaCyc: PWY-7821|MetaCyc: PWY-7850|MetaCyc: PWY-8229|MetaCyc: PWY-8293|Reactome: R-BTA-1538133|Reactome: R-BTA-201722|Reactome: R-BTA-2173795|Reac…
sp|Q9UBN7|HDAC6_HUMAN	2134affc7c11f07e50105fa98770aecb	1215	PRINTS	PR01270	Histone deacetylase superfamily signature	607	630	3.2e-16	T	45755	IPR000286	Histone deacetylase family	-	MetaCyc: PWY-1822|MetaCyc: PWY-5497|MetaCyc: PWY-5784|MetaCyc: PWY-5846|MetaCyc: PWY-6409|MetaCyc: PWY-6899|MetaCyc: PWY-6984|MetaCyc: PWY-7018|MetaCyc: PWY-7403|MetaCyc: PWY-7430|MetaCyc: PWY-7496|MetaCyc: PWY-7571|MetaCyc: PWY-7652|MetaCyc: PWY-7771|MetaCyc: PWY-7821|MetaCyc: PWY-7850|MetaCyc: PWY-8229|MetaCyc: PWY-8293|Reactome: R-BTA-1538133|Reactome: R-BTA-201722|Reactome: R-BTA-2173795|Reac…
jgi|Triarc1|64267|CE64266_4900	3ff951e64b474f13fc80b57da5436ed0	495	Gene3D	G3DSA:3.40.800.20	Histone deacetylase domain	42	418	1.1e-131	T	45755	IPR037138	Histone deacetylase domain superfamily	-	MetaCyc: PWY-1822|MetaCyc: PWY-5497|MetaCyc: PWY-5784|MetaCyc: PWY-5846|MetaCyc: PWY-6409|MetaCyc: PWY-6899|MetaCyc: PWY-6984|MetaCyc: PWY-7018|MetaCyc: PWY-7403|MetaCyc: PWY-7430|MetaCyc: PWY-7496|MetaCyc: PWY-7571|MetaCyc: PWY-7652|MetaCyc: PWY-7771|MetaCyc: PWY-7821|MetaCyc: PWY-7850|MetaCyc: PWY-8229|MetaCyc: PWY-8293|Reactome: R-BTA-1538133|Reactome: R-BTA-201722|Reactome: R-BTA-2173795|Reac…
tr|Q8IR69|Q8IR69_DROME	6c5f057b8ff335a337cb0407ff99c960	1181	PANTHER	PTHR45364	HISTONE DEACETYLASE 9-RELATED	41	1180	2.7e-280	T	45755	IPR017320	Histone deacetylase class II, eukaryotic-type	GO:0000118|GO:0004407|GO:0006325|GO:0016575	MetaCyc: PWY-1822|MetaCyc: PWY-5497|MetaCyc: PWY-5784|MetaCyc: PWY-5846|MetaCyc: PWY-6409|MetaCyc: PWY-6899|MetaCyc: PWY-6984|MetaCyc: PWY-7018|MetaCyc: PWY-7403|MetaCyc: PWY-7430|MetaCyc: PWY-7496|MetaCyc: PWY-7571|MetaCyc: PWY-7652|MetaCyc: PWY-7771|MetaCyc: PWY-7821|MetaCyc: PWY-7850|MetaCyc: PWY-8229|MetaCyc: PWY-8293|Reactome: R-CEL-3108214|Reactome: R-CEL-4551638|Reactome: R-CEL-8951936|Rea…
jgi|Conco1|79658|fgenesh1_kg.145_#_5_#_Locus5063v1rpkm9.06	48f8bcc6dd5deec6d8e21e2bd6ad5b2d	991	Gene3D	G3DSA:3.40.800.20	Histone deacetylase domain	1	391	1.7e-121	T	45755	IPR037138	Histone deacetylase domain superfamily	-	MetaCyc: PWY-1822|MetaCyc: PWY-5497|MetaCyc: PWY-5784|MetaCyc: PWY-5846|MetaCyc: PWY-6409|MetaCyc: PWY-6899|MetaCyc: PWY-6984|MetaCyc: PWY-7018|MetaCyc: PWY-7403|MetaCyc: PWY-7430|MetaCyc: PWY-7496|MetaCyc: PWY-7571|MetaCyc: PWY-7652|MetaCyc: PWY-7771|MetaCyc: PWY-7821|MetaCyc: PWY-7850|MetaCyc: PWY-8229|MetaCyc: PWY-8293|Reactome: R-BTA-1538133|Reactome: R-BTA-201722|Reactome: R-BTA-2173795|Reac…
jgi|Fusfu1|12108|FFUJ_09787m.01	b6316b096be7b2d5ee92599cdece6aa0	736	PRINTS	PR01270	Histone deacetylase superfamily signature	251	266	6.3e-16	T	45755	IPR000286	Histone deacetylase family	-	MetaCyc: PWY-1822|MetaCyc: PWY-5497|MetaCyc: PWY-5784|MetaCyc: PWY-5846|MetaCyc: PWY-6409|MetaCyc: PWY-6899|MetaCyc: PWY-6984|MetaCyc: PWY-7018|MetaCyc: PWY-7403|MetaCyc: PWY-7430|MetaCyc: PWY-7496|MetaCyc: PWY-7571|MetaCyc: PWY-7652|MetaCyc: PWY-7771|MetaCyc: PWY-7821|MetaCyc: PWY-7850|MetaCyc: PWY-8229|MetaCyc: PWY-8293|Reactome: R-BTA-1538133|Reactome: R-BTA-201722|Reactome: R-BTA-2173795|Reac…
jgi|MoepN5512_1|9101|BGZ94_009192-T1	21543d77102853054fa622f1bb638c80	1186	PRINTS	PR01270	Histone deacetylase superfamily signature	406	416	1.9e-15	T	45755	IPR000286	Histone deacetylase family	-	MetaCyc: PWY-1822|MetaCyc: PWY-5497|MetaCyc: PWY-5784|MetaCyc: PWY-5846|MetaCyc: PWY-6409|MetaCyc: PWY-6899|MetaCyc: PWY-6984|MetaCyc: PWY-7018|MetaCyc: PWY-7403|MetaCyc: PWY-7430|MetaCyc: PWY-7496|MetaCyc: PWY-7571|MetaCyc: PWY-7652|MetaCyc: PWY-7771|MetaCyc: PWY-7821|MetaCyc: PWY-7850|MetaCyc: PWY-8229|MetaCyc: PWY-8293|Reactome: R-BTA-1538133|Reactome: R-BTA-201722|Reactome: R-BTA-2173795|Reac…
jgi|Pirfi3|310269|e_gw1.80.112.1	36ec655a3fbccf3151bf0ae33aff9d2d	400	PIRSF	PIRSF037913	HDAC_I_euk	29	400	7.2e-171	T	45755	IPR003084	Histone deacetylase	GO:0004407|GO:0016575	MetaCyc: PWY-1822|MetaCyc: PWY-5497|MetaCyc: PWY-5784|MetaCyc: PWY-5846|MetaCyc: PWY-6409|MetaCyc: PWY-6899|MetaCyc: PWY-6984|MetaCyc: PWY-7018|MetaCyc: PWY-7403|MetaCyc: PWY-7430|MetaCyc: PWY-7496|MetaCyc: PWY-7571|MetaCyc: PWY-7652|MetaCyc: PWY-7771|MetaCyc: PWY-7821|MetaCyc: PWY-7850|MetaCyc: PWY-8229|MetaCyc: PWY-8293|Reactome: R-BTA-1538133|Reactome: R-BTA-201722|Reactome: R-BTA-2173795|Reac…
jgi|Gervar1|308932|CE308931_9229	5f170a255dc74531c60c9a1b089bf3e0	575	Gene3D	G3DSA:3.40.800.20	Histone deacetylase domain	2	388	1.8e-136	T	45755	IPR037138	Histone deacetylase domain superfamily	-	MetaCyc: PWY-1822|MetaCyc: PWY-5497|MetaCyc: PWY-5784|MetaCyc: PWY-5846|MetaCyc: PWY-6409|MetaCyc: PWY-6899|MetaCyc: PWY-6984|MetaCyc: PWY-7018|MetaCyc: PWY-7403|MetaCyc: PWY-7430|MetaCyc: PWY-7496|MetaCyc: PWY-7571|MetaCyc: PWY-7652|MetaCyc: PWY-7771|MetaCyc: PWY-7821|MetaCyc: PWY-7850|MetaCyc: PWY-8229|MetaCyc: PWY-8293|Reactome: R-BTA-1538133|Reactome: R-BTA-201722|Reactome: R-BTA-2173795|Reac…
sp|O09106|HDAC1_MOUSE	a95f9546fa61b973cd77da8a64be95a6	482	PIRSF	PIRSF037913	HDAC_I_euk	1	474	3.9e-235	T	45755	IPR003084	Histone deacetylase	GO:0004407|GO:0016575	MetaCyc: PWY-1822|MetaCyc: PWY-5497|MetaCyc: PWY-5784|MetaCyc: PWY-5846|MetaCyc: PWY-6409|MetaCyc: PWY-6899|MetaCyc: PWY-6984|MetaCyc: PWY-7018|MetaCyc: PWY-7403|MetaCyc: PWY-7430|MetaCyc: PWY-7496|MetaCyc: PWY-7571|MetaCyc: PWY-7652|MetaCyc: PWY-7771|MetaCyc: PWY-7821|MetaCyc: PWY-7850|MetaCyc: PWY-8229|MetaCyc: PWY-8293|Reactome: R-BTA-1538133|Reactome: R-BTA-201722|Reactome: R-BTA-2173795|Reac…
jgi|Botci1|9958|BC1T_01608	ad734fb4bd138e29f23307012843ba3e	633	Gene3D	G3DSA:3.40.800.20	Histone deacetylase domain	10	396	1.2e-136	T	45755	IPR037138	Histone deacetylase domain superfamily	-	MetaCyc: PWY-1822|MetaCyc: PWY-5497|MetaCyc: PWY-5784|MetaCyc: PWY-5846|MetaCyc: PWY-6409|MetaCyc: PWY-6899|MetaCyc: PWY-6984|MetaCyc: PWY-7018|MetaCyc: PWY-7403|MetaCyc: PWY-7430|MetaCyc: PWY-7496|MetaCyc: PWY-7571|MetaCyc: PWY-7652|MetaCyc: PWY-7771|MetaCyc: PWY-7821|MetaCyc: PWY-7850|MetaCyc: PWY-8229|MetaCyc: PWY-8293|Reactome: R-BTA-1538133|Reactome: R-BTA-201722|Reactome: R-BTA-2173795|Reac…
jgi|Sacce1|5364|YNL021W	c6e43334ef2da66c3b4fcc6a32744f0e	706	PRINTS	PR01270	Histone deacetylase superfamily signature	328	338	1.1e-15	T	45755	IPR000286	Histone deacetylase family	-	MetaCyc: PWY-1822|MetaCyc: PWY-5497|MetaCyc: PWY-5784|MetaCyc: PWY-5846|MetaCyc: PWY-6409|MetaCyc: PWY-6899|MetaCyc: PWY-6984|MetaCyc: PWY-7018|MetaCyc: PWY-7403|MetaCyc: PWY-7430|MetaCyc: PWY-7496|MetaCyc: PWY-7571|MetaCyc: PWY-7652|MetaCyc: PWY-7771|MetaCyc: PWY-7821|MetaCyc: PWY-7850|MetaCyc: PWY-8229|MetaCyc: PWY-8293|Reactome: R-BTA-1538133|Reactome: R-BTA-201722|Reactome: R-BTA-2173795|Reac…
tr|J3KPH8|J3KPH8_HUMAN	845f660c7d0f1fcedc0a6051a379e3cb	1014	PRINTS	PR01270	Histone deacetylase superfamily signature	722	745	4.4e-16	T	45755	IPR000286	Histone deacetylase family	-	MetaCyc: PWY-1822|MetaCyc: PWY-5497|MetaCyc: PWY-5784|MetaCyc: PWY-5846|MetaCyc: PWY-6409|MetaCyc: PWY-6899|MetaCyc: PWY-6984|MetaCyc: PWY-7018|MetaCyc: PWY-7403|MetaCyc: PWY-7430|MetaCyc: PWY-7496|MetaCyc: PWY-7571|MetaCyc: PWY-7652|MetaCyc: PWY-7771|MetaCyc: PWY-7821|MetaCyc: PWY-7850|MetaCyc: PWY-8229|MetaCyc: PWY-8293|Reactome: R-BTA-1538133|Reactome: R-BTA-201722|Reactome: R-BTA-2173795|Reac…
jgi|Linpe1|279162|estExt_fgenesh1_pm.C_150048	d11b20864c843e96edd49ff4bad7c5bb	452	PRINTS	PR01271	Histone deacetylase signature	90	107	1e-54	T	45755	IPR003084	Histone deacetylase	GO:0004407|GO:0016575	MetaCyc: PWY-1822|MetaCyc: PWY-5497|MetaCyc: PWY-5784|MetaCyc: PWY-5846|MetaCyc: PWY-6409|MetaCyc: PWY-6899|MetaCyc: PWY-6984|MetaCyc: PWY-7018|MetaCyc: PWY-7403|MetaCyc: PWY-7430|MetaCyc: PWY-7496|MetaCyc: PWY-7571|MetaCyc: PWY-7652|MetaCyc: PWY-7771|MetaCyc: PWY-7821|MetaCyc: PWY-7850|MetaCyc: PWY-8229|MetaCyc: PWY-8293|Reactome: R-BTA-1538133|Reactome: R-BTA-201722|Reactome: R-BTA-2173795|Reac…
tr|B7ZDF7|B7ZDF7_MOUSE	3fe4237a26f8249811717e31ded29daa	1102	PANTHER	PTHR45364	HISTONE DEACETYLASE 9-RELATED	76	1096	0	T	45755	IPR017320	Histone deacetylase class II, eukaryotic-type	GO:0000118|GO:0004407|GO:0006325|GO:0016575	MetaCyc: PWY-1822|MetaCyc: PWY-5497|MetaCyc: PWY-5784|MetaCyc: PWY-5846|MetaCyc: PWY-6409|MetaCyc: PWY-6899|MetaCyc: PWY-6984|MetaCyc: PWY-7018|MetaCyc: PWY-7403|MetaCyc: PWY-7430|MetaCyc: PWY-7496|MetaCyc: PWY-7571|MetaCyc: PWY-7652|MetaCyc: PWY-7771|MetaCyc: PWY-7821|MetaCyc: PWY-7850|MetaCyc: PWY-8229|MetaCyc: PWY-8293|Reactome: R-CEL-3108214|Reactome: R-CEL-4551638|Reactome: R-CEL-8951936|Rea…
jgi|Synfus1|347483|gw1.42.81.1	2b6745b0637d29e4a4d055390791e0a5	400	Gene3D	G3DSA:3.40.800.20	Histone deacetylase domain	10	384	1.4e-136	T	45755	IPR037138	Histone deacetylase domain superfamily	-	MetaCyc: PWY-1822|MetaCyc: PWY-5497|MetaCyc: PWY-5784|MetaCyc: PWY-5846|MetaCyc: PWY-6409|MetaCyc: PWY-6899|MetaCyc: PWY-6984|MetaCyc: PWY-7018|MetaCyc: PWY-7403|MetaCyc: PWY-7430|MetaCyc: PWY-7496|MetaCyc: PWY-7571|MetaCyc: PWY-7652|MetaCyc: PWY-7771|MetaCyc: PWY-7821|MetaCyc: PWY-7850|MetaCyc: PWY-8229|MetaCyc: PWY-8293|Reactome: R-BTA-1538133|Reactome: R-BTA-201722|Reactome: R-BTA-2173795|Reac…
tr|A0A3B3IT84|A0A3B3IT84_HUMAN	108d44c0091b3c04eacbc03f873a1152	337	PRINTS	PR01271	Histone deacetylase signature	66	84	1.2e-30	T	45755	IPR003084	Histone deacetylase	GO:0004407|GO:0016575	MetaCyc: PWY-1822|MetaCyc: PWY-5497|MetaCyc: PWY-5784|MetaCyc: PWY-5846|MetaCyc: PWY-6409|MetaCyc: PWY-6899|MetaCyc: PWY-6984|MetaCyc: PWY-7018|MetaCyc: PWY-7403|MetaCyc: PWY-7430|MetaCyc: PWY-7496|MetaCyc: PWY-7571|MetaCyc: PWY-7652|MetaCyc: PWY-7771|MetaCyc: PWY-7821|MetaCyc: PWY-7850|MetaCyc: PWY-8229|MetaCyc: PWY-8293|Reactome: R-BTA-1538133|Reactome: R-BTA-201722|Reactome: R-BTA-2173795|Reac…
tr|A0A087WYQ4|A0A087WYQ4_HUMAN	89949ce4a094e3c52f1e87cf43823ecd	205	Gene3D	G3DSA:3.40.800.20	Histone deacetylase domain	1	188	6.8e-78	T	45755	IPR037138	Histone deacetylase domain superfamily	-	MetaCyc: PWY-1822|MetaCyc: PWY-5497|MetaCyc: PWY-5784|MetaCyc: PWY-5846|MetaCyc: PWY-6409|MetaCyc: PWY-6899|MetaCyc: PWY-6984|MetaCyc: PWY-7018|MetaCyc: PWY-7403|MetaCyc: PWY-7430|MetaCyc: PWY-7496|MetaCyc: PWY-7571|MetaCyc: PWY-7652|MetaCyc: PWY-7771|MetaCyc: PWY-7821|MetaCyc: PWY-7850|MetaCyc: PWY-8229|MetaCyc: PWY-8293|Reactome: R-BTA-1538133|Reactome: R-BTA-201722|Reactome: R-BTA-2173795|Reac…
jgi|Zoorad1|392786|e_gw1.515.3.1	7efa336677942a9d2b093b91bd1788ea	383	PRINTS	PR01271	Histone deacetylase signature	61	79	1.8e-24	T	45755	IPR003084	Histone deacetylase	GO:0004407|GO:0016575	MetaCyc: PWY-1822|MetaCyc: PWY-5497|MetaCyc: PWY-5784|MetaCyc: PWY-5846|MetaCyc: PWY-6409|MetaCyc: PWY-6899|MetaCyc: PWY-6984|MetaCyc: PWY-7018|MetaCyc: PWY-7403|MetaCyc: PWY-7430|MetaCyc: PWY-7496|MetaCyc: PWY-7571|MetaCyc: PWY-7652|MetaCyc: PWY-7771|MetaCyc: PWY-7821|MetaCyc: PWY-7850|MetaCyc: PWY-8229|MetaCyc: PWY-8293|Reactome: R-BTA-1538133|Reactome: R-BTA-201722|Reactome: R-BTA-2173795|Reac…
jgi|Orpsp1_1|1183452|evm.model.c7180000085266.1	e14f9131846f02f8a372feb1d6fc44a3	364	Gene3D	G3DSA:3.40.800.20	Histone deacetylase domain	3	324	4.2e-92	T	45755	IPR037138	Histone deacetylase domain superfamily	-	MetaCyc: PWY-1822|MetaCyc: PWY-5497|MetaCyc: PWY-5784|MetaCyc: PWY-5846|MetaCyc: PWY-6409|MetaCyc: PWY-6899|MetaCyc: PWY-6984|MetaCyc: PWY-7018|MetaCyc: PWY-7403|MetaCyc: PWY-7430|MetaCyc: PWY-7496|MetaCyc: PWY-7571|MetaCyc: PWY-7652|MetaCyc: PWY-7771|MetaCyc: PWY-7821|MetaCyc: PWY-7850|MetaCyc: PWY-8229|MetaCyc: PWY-8293|Reactome: R-BTA-1538133|Reactome: R-BTA-201722|Reactome: R-BTA-2173795|Reac…
tr|Q86NK9|Q86NK9_DROME	babdcea88aad661fd9a9301e1deaa752	1128	Gene3D	G3DSA:3.40.800.20	Histone deacetylase domain	527	909	9.2e-135	T	45755	IPR037138	Histone deacetylase domain superfamily	-	MetaCyc: PWY-1822|MetaCyc: PWY-5497|MetaCyc: PWY-5784|MetaCyc: PWY-5846|MetaCyc: PWY-6409|MetaCyc: PWY-6899|MetaCyc: PWY-6984|MetaCyc: PWY-7018|MetaCyc: PWY-7403|MetaCyc: PWY-7430|MetaCyc: PWY-7496|MetaCyc: PWY-7571|MetaCyc: PWY-7652|MetaCyc: PWY-7771|MetaCyc: PWY-7821|MetaCyc: PWY-7850|MetaCyc: PWY-8229|MetaCyc: PWY-8293|Reactome: R-BTA-1538133|Reactome: R-BTA-201722|Reactome: R-BTA-2173795|Reac…
sp|Q8WUI4|HDAC7_HUMAN	0f30b21d8280c853e3934ea1dfb4ec7b	952	Gene3D	G3DSA:3.40.800.20	Histone deacetylase domain	516	903	6.3e-183	T	45755	IPR037138	Histone deacetylase domain superfamily	-	MetaCyc: PWY-1822|MetaCyc: PWY-5497|MetaCyc: PWY-5784|MetaCyc: PWY-5846|MetaCyc: PWY-6409|MetaCyc: PWY-6899|MetaCyc: PWY-6984|MetaCyc: PWY-7018|MetaCyc: PWY-7403|MetaCyc: PWY-7430|MetaCyc: PWY-7496|MetaCyc: PWY-7571|MetaCyc: PWY-7652|MetaCyc: PWY-7771|MetaCyc: PWY-7821|MetaCyc: PWY-7850|MetaCyc: PWY-8229|MetaCyc: PWY-8293|Reactome: R-BTA-1538133|Reactome: R-BTA-201722|Reactome: R-BTA-2173795|Reac…
jgi|Kicala1|209055|estExt_fgenesh1_pm.C_10275	3dceb633f3c7a8b180c9169aeb29ba2e	475	PRINTS	PR01270	Histone deacetylase superfamily signature	198	213	4.7e-23	T	45755	IPR000286	Histone deacetylase family	-	MetaCyc: PWY-1822|MetaCyc: PWY-5497|MetaCyc: PWY-5784|MetaCyc: PWY-5846|MetaCyc: PWY-6409|MetaCyc: PWY-6899|MetaCyc: PWY-6984|MetaCyc: PWY-7018|MetaCyc: PWY-7403|MetaCyc: PWY-7430|MetaCyc: PWY-7496|MetaCyc: PWY-7571|MetaCyc: PWY-7652|MetaCyc: PWY-7771|MetaCyc: PWY-7821|MetaCyc: PWY-7850|MetaCyc: PWY-8229|MetaCyc: PWY-8293|Reactome: R-BTA-1538133|Reactome: R-BTA-201722|Reactome: R-BTA-2173795|Reac…
tr|A0A3B3IS68|A0A3B3IS68_HUMAN	22990e68b00381e2be3bcf01222e22ad	403	PRINTS	PR01270	Histone deacetylase superfamily signature	139	162	4.9e-21	T	45755	IPR000286	Histone deacetylase family	-	MetaCyc: PWY-1822|MetaCyc: PWY-5497|MetaCyc: PWY-5784|MetaCyc: PWY-5846|MetaCyc: PWY-6409|MetaCyc: PWY-6899|MetaCyc: PWY-6984|MetaCyc: PWY-7018|MetaCyc: PWY-7403|MetaCyc: PWY-7430|MetaCyc: PWY-7496|MetaCyc: PWY-7571|MetaCyc: PWY-7652|MetaCyc: PWY-7771|MetaCyc: PWY-7821|MetaCyc: PWY-7850|MetaCyc: PWY-8229|MetaCyc: PWY-8293|Reactome: R-BTA-1538133|Reactome: R-BTA-201722|Reactome: R-BTA-2173795|Reac…
jgi|Liccor1|3723|LCOR_03469.1	4b817c96d2c57dabf2021469544c615f	394	Gene3D	G3DSA:3.40.800.20	Histone deacetylase domain	1	394	3.3e-99	T	45755	IPR037138	Histone deacetylase domain superfamily	-	MetaCyc: PWY-1822|MetaCyc: PWY-5497|MetaCyc: PWY-5784|MetaCyc: PWY-5846|MetaCyc: PWY-6409|MetaCyc: PWY-6899|MetaCyc: PWY-6984|MetaCyc: PWY-7018|MetaCyc: PWY-7403|MetaCyc: PWY-7430|MetaCyc: PWY-7496|MetaCyc: PWY-7571|MetaCyc: PWY-7652|MetaCyc: PWY-7771|MetaCyc: PWY-7821|MetaCyc: PWY-7850|MetaCyc: PWY-8229|MetaCyc: PWY-8293|Reactome: R-BTA-1538133|Reactome: R-BTA-201722|Reactome: R-BTA-2173795|Reac…
jgi|Geopyr1|19098|FUN_019281-T1	0f7cf9fb01da2868157dbd9b99e8ae68	634	Gene3D	G3DSA:3.40.800.20	Histone deacetylase domain	1	385	1.3e-135	T	45755	IPR037138	Histone deacetylase domain superfamily	-	MetaCyc: PWY-1822|MetaCyc: PWY-5497|MetaCyc: PWY-5784|MetaCyc: PWY-5846|MetaCyc: PWY-6409|MetaCyc: PWY-6899|MetaCyc: PWY-6984|MetaCyc: PWY-7018|MetaCyc: PWY-7403|MetaCyc: PWY-7430|MetaCyc: PWY-7496|MetaCyc: PWY-7571|MetaCyc: PWY-7652|MetaCyc: PWY-7771|MetaCyc: PWY-7821|MetaCyc: PWY-7850|MetaCyc: PWY-8229|MetaCyc: PWY-8293|Reactome: R-BTA-1538133|Reactome: R-BTA-201722|Reactome: R-BTA-2173795|Reac…
jgi|Pilumb1|809389|fgenesh1_kg.43_#_29_#_TRINITY_DN3659_c0_g2_i2	0df598192f2709fa4893f69963bfcbd5	607	PANTHER	PTHR45364	HISTONE DEACETYLASE 9-RELATED	125	212	2.9e-140	T	45755	IPR017320	Histone deacetylase class II, eukaryotic-type	GO:0000118|GO:0004407|GO:0006325|GO:0016575	MetaCyc: PWY-1822|MetaCyc: PWY-5497|MetaCyc: PWY-5784|MetaCyc: PWY-5846|MetaCyc: PWY-6409|MetaCyc: PWY-6899|MetaCyc: PWY-6984|MetaCyc: PWY-7018|MetaCyc: PWY-7403|MetaCyc: PWY-7430|MetaCyc: PWY-7496|MetaCyc: PWY-7571|MetaCyc: PWY-7652|MetaCyc: PWY-7771|MetaCyc: PWY-7821|MetaCyc: PWY-7850|MetaCyc: PWY-8229|MetaCyc: PWY-8293|Reactome: R-CEL-3108214|Reactome: R-CEL-4551638|Reactome: R-CEL-8951936|Rea…
jgi|Cryne_JEC21_1|618|CNA06390.t01	ab6a7cb9910121fb1fc97ee58c826bcc	541	Gene3D	G3DSA:3.40.800.20	Histone deacetylase domain	5	498	3.8e-65	T	45755	IPR037138	Histone deacetylase domain superfamily	-	MetaCyc: PWY-1822|MetaCyc: PWY-5497|MetaCyc: PWY-5784|MetaCyc: PWY-5846|MetaCyc: PWY-6409|MetaCyc: PWY-6899|MetaCyc: PWY-6984|MetaCyc: PWY-7018|MetaCyc: PWY-7403|MetaCyc: PWY-7430|MetaCyc: PWY-7496|MetaCyc: PWY-7571|MetaCyc: PWY-7652|MetaCyc: PWY-7771|MetaCyc: PWY-7821|MetaCyc: PWY-7850|MetaCyc: PWY-8229|MetaCyc: PWY-8293|Reactome: R-BTA-1538133|Reactome: R-BTA-201722|Reactome: R-BTA-2173795|Reac…
tr|A0A3B3IRZ8|A0A3B3IRZ8_HUMAN	3b73cc49a0c66c55cb988bdd167da449	254	Gene3D	G3DSA:3.40.800.20	Histone deacetylase domain	1	251	2.9e-85	T	45755	IPR037138	Histone deacetylase domain superfamily	-	MetaCyc: PWY-1822|MetaCyc: PWY-5497|MetaCyc: PWY-5784|MetaCyc: PWY-5846|MetaCyc: PWY-6409|MetaCyc: PWY-6899|MetaCyc: PWY-6984|MetaCyc: PWY-7018|MetaCyc: PWY-7403|MetaCyc: PWY-7430|MetaCyc: PWY-7496|MetaCyc: PWY-7571|MetaCyc: PWY-7652|MetaCyc: PWY-7771|MetaCyc: PWY-7821|MetaCyc: PWY-7850|MetaCyc: PWY-8229|MetaCyc: PWY-8293|Reactome: R-BTA-1538133|Reactome: R-BTA-201722|Reactome: R-BTA-2173795|Reac…
tr|A0A3B3IU62|A0A3B3IU62_HUMAN	12fe16d145ee09be07b4827666e8b3e9	182	Gene3D	G3DSA:3.40.800.20	Histone deacetylase domain	15	179	1.1e-64	T	45755	IPR037138	Histone deacetylase domain superfamily	-	MetaCyc: PWY-1822|MetaCyc: PWY-5497|MetaCyc: PWY-5784|MetaCyc: PWY-5846|MetaCyc: PWY-6409|MetaCyc: PWY-6899|MetaCyc: PWY-6984|MetaCyc: PWY-7018|MetaCyc: PWY-7403|MetaCyc: PWY-7430|MetaCyc: PWY-7496|MetaCyc: PWY-7571|MetaCyc: PWY-7652|MetaCyc: PWY-7771|MetaCyc: PWY-7821|MetaCyc: PWY-7850|MetaCyc: PWY-8229|MetaCyc: PWY-8293|Reactome: R-BTA-1538133|Reactome: R-BTA-201722|Reactome: R-BTA-2173795|Reac…
jgi|Hesve2finisherSC|1407288|estExt_Genemark1.C_130069	fb097eb8c101769ecdfb428ef476b770	432	PIRSF	PIRSF037913	HDAC_I_euk	2	429	4.8e-204	T	45755	IPR003084	Histone deacetylase	GO:0004407|GO:0016575	MetaCyc: PWY-1822|MetaCyc: PWY-5497|MetaCyc: PWY-5784|MetaCyc: PWY-5846|MetaCyc: PWY-6409|MetaCyc: PWY-6899|MetaCyc: PWY-6984|MetaCyc: PWY-7018|MetaCyc: PWY-7403|MetaCyc: PWY-7430|MetaCyc: PWY-7496|MetaCyc: PWY-7571|MetaCyc: PWY-7652|MetaCyc: PWY-7771|MetaCyc: PWY-7821|MetaCyc: PWY-7850|MetaCyc: PWY-8229|MetaCyc: PWY-8293|Reactome: R-BTA-1538133|Reactome: R-BTA-201722|Reactome: R-BTA-2173795|Reac…
jgi|Morel2|87132|Morel1.estExt_Genewise1.C_4_t10261	45d97095e772e6c0aa7e9a7d581815cc	1318	PANTHER	PTHR45364	HISTONE DEACETYLASE 9-RELATED	499	613	2.8e-147	T	45755	IPR017320	Histone deacetylase class II, eukaryotic-type	GO:0000118|GO:0004407|GO:0006325|GO:0016575	MetaCyc: PWY-1822|MetaCyc: PWY-5497|MetaCyc: PWY-5784|MetaCyc: PWY-5846|MetaCyc: PWY-6409|MetaCyc: PWY-6899|MetaCyc: PWY-6984|MetaCyc: PWY-7018|MetaCyc: PWY-7403|MetaCyc: PWY-7430|MetaCyc: PWY-7496|MetaCyc: PWY-7571|MetaCyc: PWY-7652|MetaCyc: PWY-7771|MetaCyc: PWY-7821|MetaCyc: PWY-7850|MetaCyc: PWY-8229|MetaCyc: PWY-8293|Reactome: R-CEL-3108214|Reactome: R-CEL-4551638|Reactome: R-CEL-8951936|Rea…
jgi|Allma1|8283|AMAG_12182T1	0a730abf38e3615f0a3ad9ec5c039c12	465	Gene3D	G3DSA:3.40.800.20	Histone deacetylase domain	25	411	5.3e-91	T	45755	IPR037138	Histone deacetylase domain superfamily	-	MetaCyc: PWY-1822|MetaCyc: PWY-5497|MetaCyc: PWY-5784|MetaCyc: PWY-5846|MetaCyc: PWY-6409|MetaCyc: PWY-6899|MetaCyc: PWY-6984|MetaCyc: PWY-7018|MetaCyc: PWY-7403|MetaCyc: PWY-7430|MetaCyc: PWY-7496|MetaCyc: PWY-7571|MetaCyc: PWY-7652|MetaCyc: PWY-7771|MetaCyc: PWY-7821|MetaCyc: PWY-7850|MetaCyc: PWY-8229|MetaCyc: PWY-8293|Reactome: R-BTA-1538133|Reactome: R-BTA-201722|Reactome: R-BTA-2173795|Reac…
jgi|Ashgo1|4755|AGOS_AGR395Wm.01	c8f55adb4edad2bca4e693ed30242a8f	433	Gene3D	G3DSA:3.40.800.20	Histone deacetylase domain	8	396	1.1e-136	T	45755	IPR037138	Histone deacetylase domain superfamily	-	MetaCyc: PWY-1822|MetaCyc: PWY-5497|MetaCyc: PWY-5784|MetaCyc: PWY-5846|MetaCyc: PWY-6409|MetaCyc: PWY-6899|MetaCyc: PWY-6984|MetaCyc: PWY-7018|MetaCyc: PWY-7403|MetaCyc: PWY-7430|MetaCyc: PWY-7496|MetaCyc: PWY-7571|MetaCyc: PWY-7652|MetaCyc: PWY-7771|MetaCyc: PWY-7821|MetaCyc: PWY-7850|MetaCyc: PWY-8229|MetaCyc: PWY-8293|Reactome: R-BTA-1538133|Reactome: R-BTA-201722|Reactome: R-BTA-2173795|Reac…
jgi|Pirfi3|273781|e_gw1.2.852.1	80a4e3e31ce118352150a545dc4ad8b0	466	PIRSF	PIRSF037913	HDAC_I_euk	2	463	2.7e-189	T	45755	IPR003084	Histone deacetylase	GO:0004407|GO:0016575	MetaCyc: PWY-1822|MetaCyc: PWY-5497|MetaCyc: PWY-5784|MetaCyc: PWY-5846|MetaCyc: PWY-6409|MetaCyc: PWY-6899|MetaCyc: PWY-6984|MetaCyc: PWY-7018|MetaCyc: PWY-7403|MetaCyc: PWY-7430|MetaCyc: PWY-7496|MetaCyc: PWY-7571|MetaCyc: PWY-7652|MetaCyc: PWY-7771|MetaCyc: PWY-7821|MetaCyc: PWY-7850|MetaCyc: PWY-8229|MetaCyc: PWY-8293|Reactome: R-BTA-1538133|Reactome: R-BTA-201722|Reactome: R-BTA-2173795|Reac…
jgi|Aspnid1|1472|AN8042	295734d571c8668ff95fd6fa3d972d6d	766	PRINTS	PR01270	Histone deacetylase superfamily signature	390	400	6.4e-15	T	45755	IPR000286	Histone deacetylase family	-	MetaCyc: PWY-1822|MetaCyc: PWY-5497|MetaCyc: PWY-5784|MetaCyc: PWY-5846|MetaCyc: PWY-6409|MetaCyc: PWY-6899|MetaCyc: PWY-6984|MetaCyc: PWY-7018|MetaCyc: PWY-7403|MetaCyc: PWY-7430|MetaCyc: PWY-7496|MetaCyc: PWY-7571|MetaCyc: PWY-7652|MetaCyc: PWY-7771|MetaCyc: PWY-7821|MetaCyc: PWY-7850|MetaCyc: PWY-8229|MetaCyc: PWY-8293|Reactome: R-BTA-1538133|Reactome: R-BTA-201722|Reactome: R-BTA-2173795|Reac…
jgi|Gigmar1|4445|rna-F8M41_004032	b597f80978658e68fb9161f1bccc0e35	457	PIRSF	PIRSF037913	HDAC_I_euk	1	438	4.1e-203	T	45755	IPR003084	Histone deacetylase	GO:0004407|GO:0016575	MetaCyc: PWY-1822|MetaCyc: PWY-5497|MetaCyc: PWY-5784|MetaCyc: PWY-5846|MetaCyc: PWY-6409|MetaCyc: PWY-6899|MetaCyc: PWY-6984|MetaCyc: PWY-7018|MetaCyc: PWY-7403|MetaCyc: PWY-7430|MetaCyc: PWY-7496|MetaCyc: PWY-7571|MetaCyc: PWY-7652|MetaCyc: PWY-7771|MetaCyc: PWY-7821|MetaCyc: PWY-7850|MetaCyc: PWY-8229|MetaCyc: PWY-8293|Reactome: R-BTA-1538133|Reactome: R-BTA-201722|Reactome: R-BTA-2173795|Reac…
jgi|Pilumb1|806179|fgenesh1_kg.35_#_386_#_TRINITY_DN4252_c1_g1_i9	319107965622d02ecc05cd0984282618	500	PRINTS	PR01270	Histone deacetylase superfamily signature	106	121	1.8e-23	T	45755	IPR000286	Histone deacetylase family	-	MetaCyc: PWY-1822|MetaCyc: PWY-5497|MetaCyc: PWY-5784|MetaCyc: PWY-5846|MetaCyc: PWY-6409|MetaCyc: PWY-6899|MetaCyc: PWY-6984|MetaCyc: PWY-7018|MetaCyc: PWY-7403|MetaCyc: PWY-7430|MetaCyc: PWY-7496|MetaCyc: PWY-7571|MetaCyc: PWY-7652|MetaCyc: PWY-7771|MetaCyc: PWY-7821|MetaCyc: PWY-7850|MetaCyc: PWY-8229|MetaCyc: PWY-8293|Reactome: R-BTA-1538133|Reactome: R-BTA-201722|Reactome: R-BTA-2173795|Reac…
sp|Q92769|HDAC2_HUMAN	6d48f5d9d96f10557d680247a7cdcfe9	488	PIRSF	PIRSF037913	HDAC_I_euk	1	483	1e-232	T	45755	IPR003084	Histone deacetylase	GO:0004407|GO:0016575	MetaCyc: PWY-1822|MetaCyc: PWY-5497|MetaCyc: PWY-5784|MetaCyc: PWY-5846|MetaCyc: PWY-6409|MetaCyc: PWY-6899|MetaCyc: PWY-6984|MetaCyc: PWY-7018|MetaCyc: PWY-7403|MetaCyc: PWY-7430|MetaCyc: PWY-7496|MetaCyc: PWY-7571|MetaCyc: PWY-7652|MetaCyc: PWY-7771|MetaCyc: PWY-7821|MetaCyc: PWY-7850|MetaCyc: PWY-8229|MetaCyc: PWY-8293|Reactome: R-BTA-1538133|Reactome: R-BTA-201722|Reactome: R-BTA-2173795|Reac…
tr|Q7KTS4|Q7KTS4_DROME	41d3f434a90f338694753cd12f2165c7	438	PIRSF	PIRSF037913	HDAC_I_euk	1	438	1e-203	T	45755	IPR003084	Histone deacetylase	GO:0004407|GO:0016575	MetaCyc: PWY-1822|MetaCyc: PWY-5497|MetaCyc: PWY-5784|MetaCyc: PWY-5846|MetaCyc: PWY-6409|MetaCyc: PWY-6899|MetaCyc: PWY-6984|MetaCyc: PWY-7018|MetaCyc: PWY-7403|MetaCyc: PWY-7430|MetaCyc: PWY-7496|MetaCyc: PWY-7571|MetaCyc: PWY-7652|MetaCyc: PWY-7771|MetaCyc: PWY-7821|MetaCyc: PWY-7850|MetaCyc: PWY-8229|MetaCyc: PWY-8293|Reactome: R-BTA-1538133|Reactome: R-BTA-201722|Reactome: R-BTA-2173795|Reac…
jgi|Basme2finSC|355900|gm1.12411_g	8b3995111fcc13cb0a1a0db69cecfbcf	582	PANTHER	PTHR45364	HISTONE DEACETYLASE 9-RELATED	172	367	7e-114	T	45755	IPR017320	Histone deacetylase class II, eukaryotic-type	GO:0000118|GO:0004407|GO:0006325|GO:0016575	MetaCyc: PWY-1822|MetaCyc: PWY-5497|MetaCyc: PWY-5784|MetaCyc: PWY-5846|MetaCyc: PWY-6409|MetaCyc: PWY-6899|MetaCyc: PWY-6984|MetaCyc: PWY-7018|MetaCyc: PWY-7403|MetaCyc: PWY-7430|MetaCyc: PWY-7496|MetaCyc: PWY-7571|MetaCyc: PWY-7652|MetaCyc: PWY-7771|MetaCyc: PWY-7821|MetaCyc: PWY-7850|MetaCyc: PWY-8229|MetaCyc: PWY-8293|Reactome: R-CEL-3108214|Reactome: R-CEL-4551638|Reactome: R-CEL-8951936|Rea…
jgi|Olpbor1|4996|maker-k121_2791921-exonerate_est2genome-gene-0.2-mRNA-1	a80b74a503c8246b8cca39eefbb03892	256	Gene3D	G3DSA:3.40.800.20	Histone deacetylase domain	34	110	6.7e-12	T	45755	IPR037138	Histone deacetylase domain superfamily	-	MetaCyc: PWY-1822|MetaCyc: PWY-5497|MetaCyc: PWY-5784|MetaCyc: PWY-5846|MetaCyc: PWY-6409|MetaCyc: PWY-6899|MetaCyc: PWY-6984|MetaCyc: PWY-7018|MetaCyc: PWY-7403|MetaCyc: PWY-7430|MetaCyc: PWY-7496|MetaCyc: PWY-7571|MetaCyc: PWY-7652|MetaCyc: PWY-7771|MetaCyc: PWY-7821|MetaCyc: PWY-7850|MetaCyc: PWY-8229|MetaCyc: PWY-8293|Reactome: R-BTA-1538133|Reactome: R-BTA-201722|Reactome: R-BTA-2173795|Reac…
tr|B5MCU6|B5MCU6_HUMAN	6f3a370231d1e2825f4dcb52c8711c00	247	Gene3D	G3DSA:3.40.800.20	Histone deacetylase domain	85	236	1.7e-25	T	45755	IPR037138	Histone deacetylase domain superfamily	-	MetaCyc: PWY-1822|MetaCyc: PWY-5497|MetaCyc: PWY-5784|MetaCyc: PWY-5846|MetaCyc: PWY-6409|MetaCyc: PWY-6899|MetaCyc: PWY-6984|MetaCyc: PWY-7018|MetaCyc: PWY-7403|MetaCyc: PWY-7430|MetaCyc: PWY-7496|MetaCyc: PWY-7571|MetaCyc: PWY-7652|MetaCyc: PWY-7771|MetaCyc: PWY-7821|MetaCyc: PWY-7850|MetaCyc: PWY-8229|MetaCyc: PWY-8293|Reactome: R-BTA-1538133|Reactome: R-BTA-201722|Reactome: R-BTA-2173795|Reac…
jgi|Amamu1|505705|CE304468_26704	2b17debd49ba834ed33a8338772bf737	545	PRINTS	PR01271	Histone deacetylase signature	121	141	2e-58	T	45755	IPR003084	Histone deacetylase	GO:0004407|GO:0016575	MetaCyc: PWY-1822|MetaCyc: PWY-5497|MetaCyc: PWY-5784|MetaCyc: PWY-5846|MetaCyc: PWY-6409|MetaCyc: PWY-6899|MetaCyc: PWY-6984|MetaCyc: PWY-7018|MetaCyc: PWY-7403|MetaCyc: PWY-7430|MetaCyc: PWY-7496|MetaCyc: PWY-7571|MetaCyc: PWY-7652|MetaCyc: PWY-7771|MetaCyc: PWY-7821|MetaCyc: PWY-7850|MetaCyc: PWY-8229|MetaCyc: PWY-8293|Reactome: R-BTA-1538133|Reactome: R-BTA-201722|Reactome: R-BTA-2173795|Reac…
jgi|Neucr2|6512|NCU07018T0	d0eb52cdaeecb159629700548798a441	1212	Gene3D	G3DSA:3.40.800.20	Histone deacetylase domain	239	653	6.3e-86	T	45755	IPR037138	Histone deacetylase domain superfamily	-	MetaCyc: PWY-1822|MetaCyc: PWY-5497|MetaCyc: PWY-5784|MetaCyc: PWY-5846|MetaCyc: PWY-6409|MetaCyc: PWY-6899|MetaCyc: PWY-6984|MetaCyc: PWY-7018|MetaCyc: PWY-7403|MetaCyc: PWY-7430|MetaCyc: PWY-7496|MetaCyc: PWY-7571|MetaCyc: PWY-7652|MetaCyc: PWY-7771|MetaCyc: PWY-7821|MetaCyc: PWY-7850|MetaCyc: PWY-8229|MetaCyc: PWY-8293|Reactome: R-BTA-1538133|Reactome: R-BTA-201722|Reactome: R-BTA-2173795|Reac…
jgi|Allma1|13725|AMAG_15016T0	0373c80b4d9ea794a919e349e03c4744	500	Gene3D	G3DSA:3.40.800.20	Histone deacetylase domain	1	363	1.6e-125	T	45755	IPR037138	Histone deacetylase domain superfamily	-	MetaCyc: PWY-1822|MetaCyc: PWY-5497|MetaCyc: PWY-5784|MetaCyc: PWY-5846|MetaCyc: PWY-6409|MetaCyc: PWY-6899|MetaCyc: PWY-6984|MetaCyc: PWY-7018|MetaCyc: PWY-7403|MetaCyc: PWY-7430|MetaCyc: PWY-7496|MetaCyc: PWY-7571|MetaCyc: PWY-7652|MetaCyc: PWY-7771|MetaCyc: PWY-7821|MetaCyc: PWY-7850|MetaCyc: PWY-8229|MetaCyc: PWY-8293|Reactome: R-BTA-1538133|Reactome: R-BTA-201722|Reactome: R-BTA-2173795|Reac…
tr|A0A3B3IT95|A0A3B3IT95_HUMAN	4a7205155d5fb713a9c20e0995b7964b	286	Gene3D	G3DSA:3.40.800.20	Histone deacetylase domain	1	283	4.7e-106	T	45755	IPR037138	Histone deacetylase domain superfamily	-	MetaCyc: PWY-1822|MetaCyc: PWY-5497|MetaCyc: PWY-5784|MetaCyc: PWY-5846|MetaCyc: PWY-6409|MetaCyc: PWY-6899|MetaCyc: PWY-6984|MetaCyc: PWY-7018|MetaCyc: PWY-7403|MetaCyc: PWY-7430|MetaCyc: PWY-7496|MetaCyc: PWY-7571|MetaCyc: PWY-7652|MetaCyc: PWY-7771|MetaCyc: PWY-7821|MetaCyc: PWY-7850|MetaCyc: PWY-8229|MetaCyc: PWY-8293|Reactome: R-BTA-1538133|Reactome: R-BTA-201722|Reactome: R-BTA-2173795|Reac…
sp|Q9BY41|HDAC8_HUMAN	b4bfe47de6e8eb69b4d4149337591fa8	377	PRINTS	PR01270	Histone deacetylase superfamily signature	171	186	4.2e-21	T	45755	IPR000286	Histone deacetylase family	-	MetaCyc: PWY-1822|MetaCyc: PWY-5497|MetaCyc: PWY-5784|MetaCyc: PWY-5846|MetaCyc: PWY-6409|MetaCyc: PWY-6899|MetaCyc: PWY-6984|MetaCyc: PWY-7018|MetaCyc: PWY-7403|MetaCyc: PWY-7430|MetaCyc: PWY-7496|MetaCyc: PWY-7571|MetaCyc: PWY-7652|MetaCyc: PWY-7771|MetaCyc: PWY-7821|MetaCyc: PWY-7850|MetaCyc: PWY-8229|MetaCyc: PWY-8293|Reactome: R-BTA-1538133|Reactome: R-BTA-201722|Reactome: R-BTA-2173795|Reac…
jgi|Absrep1|71918|CE71917_5881	f6abf779843b937762b0c0dde5a01114	390	PRINTS	PR01271	Histone deacetylase signature	113	133	6.7e-61	T	45755	IPR003084	Histone deacetylase	GO:0004407|GO:0016575	MetaCyc: PWY-1822|MetaCyc: PWY-5497|MetaCyc: PWY-5784|MetaCyc: PWY-5846|MetaCyc: PWY-6409|MetaCyc: PWY-6899|MetaCyc: PWY-6984|MetaCyc: PWY-7018|MetaCyc: PWY-7403|MetaCyc: PWY-7430|MetaCyc: PWY-7496|MetaCyc: PWY-7571|MetaCyc: PWY-7652|MetaCyc: PWY-7771|MetaCyc: PWY-7821|MetaCyc: PWY-7850|MetaCyc: PWY-8229|MetaCyc: PWY-8293|Reactome: R-BTA-1538133|Reactome: R-BTA-201722|Reactome: R-BTA-2173795|Reac…
jgi|MoepN5512_1|9872|BGZ94_009968-T1	2ac0de36a142e9a7101d7cd04f569d66	603	PRINTS	PR01271	Histone deacetylase signature	44	61	2.2e-50	T	45755	IPR003084	Histone deacetylase	GO:0004407|GO:0016575	MetaCyc: PWY-1822|MetaCyc: PWY-5497|MetaCyc: PWY-5784|MetaCyc: PWY-5846|MetaCyc: PWY-6409|MetaCyc: PWY-6899|MetaCyc: PWY-6984|MetaCyc: PWY-7018|MetaCyc: PWY-7403|MetaCyc: PWY-7430|MetaCyc: PWY-7496|MetaCyc: PWY-7571|MetaCyc: PWY-7652|MetaCyc: PWY-7771|MetaCyc: PWY-7821|MetaCyc: PWY-7850|MetaCyc: PWY-8229|MetaCyc: PWY-8293|Reactome: R-BTA-1538133|Reactome: R-BTA-201722|Reactome: R-BTA-2173795|Reac…
jgi|Pilumb1|719479|e_gw1.7.153.1	61230edef577e97e1398aa1ff078419a	455	PRINTS	PR01270	Histone deacetylase superfamily signature	174	189	1e-23	T	45755	IPR000286	Histone deacetylase family	-	MetaCyc: PWY-1822|MetaCyc: PWY-5497|MetaCyc: PWY-5784|MetaCyc: PWY-5846|MetaCyc: PWY-6409|MetaCyc: PWY-6899|MetaCyc: PWY-6984|MetaCyc: PWY-7018|MetaCyc: PWY-7403|MetaCyc: PWY-7430|MetaCyc: PWY-7496|MetaCyc: PWY-7571|MetaCyc: PWY-7652|MetaCyc: PWY-7771|MetaCyc: PWY-7821|MetaCyc: PWY-7850|MetaCyc: PWY-8229|MetaCyc: PWY-8293|Reactome: R-BTA-1538133|Reactome: R-BTA-201722|Reactome: R-BTA-2173795|Reac…
tr|H0YH91|H0YH91_HUMAN	0b8e106d523d586a05f240e555bf26e6	384	Gene3D	G3DSA:3.40.800.20	Histone deacetylase domain	1	138	1.8e-44	T	45755	IPR037138	Histone deacetylase domain superfamily	-	MetaCyc: PWY-1822|MetaCyc: PWY-5497|MetaCyc: PWY-5784|MetaCyc: PWY-5846|MetaCyc: PWY-6409|MetaCyc: PWY-6899|MetaCyc: PWY-6984|MetaCyc: PWY-7018|MetaCyc: PWY-7403|MetaCyc: PWY-7430|MetaCyc: PWY-7496|MetaCyc: PWY-7571|MetaCyc: PWY-7652|MetaCyc: PWY-7771|MetaCyc: PWY-7821|MetaCyc: PWY-7850|MetaCyc: PWY-8229|MetaCyc: PWY-8293|Reactome: R-BTA-1538133|Reactome: R-BTA-201722|Reactome: R-BTA-2173795|Reac…
jgi|Orpsp1_1|1189446|evm.model.d7180000072122.1	2a25abc0384a5356895f9f919d649587	356	PRINTS	PR01270	Histone deacetylase superfamily signature	167	190	5.6e-18	T	45755	IPR000286	Histone deacetylase family	-	MetaCyc: PWY-1822|MetaCyc: PWY-5497|MetaCyc: PWY-5784|MetaCyc: PWY-5846|MetaCyc: PWY-6409|MetaCyc: PWY-6899|MetaCyc: PWY-6984|MetaCyc: PWY-7018|MetaCyc: PWY-7403|MetaCyc: PWY-7430|MetaCyc: PWY-7496|MetaCyc: PWY-7571|MetaCyc: PWY-7652|MetaCyc: PWY-7771|MetaCyc: PWY-7821|MetaCyc: PWY-7850|MetaCyc: PWY-8229|MetaCyc: PWY-8293|Reactome: R-BTA-1538133|Reactome: R-BTA-201722|Reactome: R-BTA-2173795|Reac…
jgi|Pucst_PST78_1|18605|PSTG_10298T0	0d5239718bcf5bef9212d85b7eef0588	690	PRINTS	PR01270	Histone deacetylase superfamily signature	142	165	1.1e-22	T	45755	IPR000286	Histone deacetylase family	-	MetaCyc: PWY-1822|MetaCyc: PWY-5497|MetaCyc: PWY-5784|MetaCyc: PWY-5846|MetaCyc: PWY-6409|MetaCyc: PWY-6899|MetaCyc: PWY-6984|MetaCyc: PWY-7018|MetaCyc: PWY-7403|MetaCyc: PWY-7430|MetaCyc: PWY-7496|MetaCyc: PWY-7571|MetaCyc: PWY-7652|MetaCyc: PWY-7771|MetaCyc: PWY-7821|MetaCyc: PWY-7850|MetaCyc: PWY-8229|MetaCyc: PWY-8293|Reactome: R-BTA-1538133|Reactome: R-BTA-201722|Reactome: R-BTA-2173795|Reac…
tr|A0A1B0GRH0|A0A1B0GRH0_MOUSE	8bb9a08666a0fe94829a39149a593a98	1064	PRINTS	PR01270	Histone deacetylase superfamily signature	902	912	3.7e-16	T	45755	IPR000286	Histone deacetylase family	-	MetaCyc: PWY-1822|MetaCyc: PWY-5497|MetaCyc: PWY-5784|MetaCyc: PWY-5846|MetaCyc: PWY-6409|MetaCyc: PWY-6899|MetaCyc: PWY-6984|MetaCyc: PWY-7018|MetaCyc: PWY-7403|MetaCyc: PWY-7430|MetaCyc: PWY-7496|MetaCyc: PWY-7571|MetaCyc: PWY-7652|MetaCyc: PWY-7771|MetaCyc: PWY-7821|MetaCyc: PWY-7850|MetaCyc: PWY-8229|MetaCyc: PWY-8293|Reactome: R-BTA-1538133|Reactome: R-BTA-201722|Reactome: R-BTA-2173795|Reac…
jgi|Morel2|84008|Morel1.e_gw1.124.25.1	637f83e965eece66fd88034c6df8b8c6	658	PRINTS	PR01270	Histone deacetylase superfamily signature	181	204	4.2e-16	T	45755	IPR000286	Histone deacetylase family	-	MetaCyc: PWY-1822|MetaCyc: PWY-5497|MetaCyc: PWY-5784|MetaCyc: PWY-5846|MetaCyc: PWY-6409|MetaCyc: PWY-6899|MetaCyc: PWY-6984|MetaCyc: PWY-7018|MetaCyc: PWY-7403|MetaCyc: PWY-7430|MetaCyc: PWY-7496|MetaCyc: PWY-7571|MetaCyc: PWY-7652|MetaCyc: PWY-7771|MetaCyc: PWY-7821|MetaCyc: PWY-7850|MetaCyc: PWY-8229|MetaCyc: PWY-8293|Reactome: R-BTA-1538133|Reactome: R-BTA-201722|Reactome: R-BTA-2173795|Reac…
jgi|Moramoe1|326951|fgenesh1_kg.8_#_11_#_TRINITY_DN3015_c0_g1_i2	65651e6e077bdc4936e3bfebe2110296	476	PRINTS	PR01270	Histone deacetylase superfamily signature	171	194	2.8e-23	T	45755	IPR000286	Histone deacetylase family	-	MetaCyc: PWY-1822|MetaCyc: PWY-5497|MetaCyc: PWY-5784|MetaCyc: PWY-5846|MetaCyc: PWY-6409|MetaCyc: PWY-6899|MetaCyc: PWY-6984|MetaCyc: PWY-7018|MetaCyc: PWY-7403|MetaCyc: PWY-7430|MetaCyc: PWY-7496|MetaCyc: PWY-7571|MetaCyc: PWY-7652|MetaCyc: PWY-7771|MetaCyc: PWY-7821|MetaCyc: PWY-7850|MetaCyc: PWY-8229|MetaCyc: PWY-8293|Reactome: R-BTA-1538133|Reactome: R-BTA-201722|Reactome: R-BTA-2173795|Reac…
jgi|Zoorad1|171918|CE171916_2790	1d375eb8fbb19218e9ff2f11db137054	196	Gene3D	G3DSA:3.40.800.20	Histone deacetylase domain	1	192	1.6e-44	T	45755	IPR037138	Histone deacetylase domain superfamily	-	MetaCyc: PWY-1822|MetaCyc: PWY-5497|MetaCyc: PWY-5784|MetaCyc: PWY-5846|MetaCyc: PWY-6409|MetaCyc: PWY-6899|MetaCyc: PWY-6984|MetaCyc: PWY-7018|MetaCyc: PWY-7403|MetaCyc: PWY-7430|MetaCyc: PWY-7496|MetaCyc: PWY-7571|MetaCyc: PWY-7652|MetaCyc: PWY-7771|MetaCyc: PWY-7821|MetaCyc: PWY-7850|MetaCyc: PWY-8229|MetaCyc: PWY-8293|Reactome: R-BTA-1538133|Reactome: R-BTA-201722|Reactome: R-BTA-2173795|Reac…
tr|A0A1B0GT67|A0A1B0GT67_MOUSE	55e34aa7679fa5fb58cc74beab0a3dff	975	PANTHER	PTHR45364	HISTONE DEACETYLASE 9-RELATED	67	953	1.3e-277	T	45755	IPR017320	Histone deacetylase class II, eukaryotic-type	GO:0000118|GO:0004407|GO:0006325|GO:0016575	MetaCyc: PWY-1822|MetaCyc: PWY-5497|MetaCyc: PWY-5784|MetaCyc: PWY-5846|MetaCyc: PWY-6409|MetaCyc: PWY-6899|MetaCyc: PWY-6984|MetaCyc: PWY-7018|MetaCyc: PWY-7403|MetaCyc: PWY-7430|MetaCyc: PWY-7496|MetaCyc: PWY-7571|MetaCyc: PWY-7652|MetaCyc: PWY-7771|MetaCyc: PWY-7821|MetaCyc: PWY-7850|MetaCyc: PWY-8229|MetaCyc: PWY-8293|Reactome: R-CEL-3108214|Reactome: R-CEL-4551638|Reactome: R-CEL-8951936|Rea…
tr|A0A1B0GX25|A0A1B0GX25_MOUSE	76cd2f7d1ed2f593a54f3337c1332509	1008	Gene3D	G3DSA:3.40.800.20	Histone deacetylase domain	79	462	2.3e-129	T	45755	IPR037138	Histone deacetylase domain superfamily	-	MetaCyc: PWY-1822|MetaCyc: PWY-5497|MetaCyc: PWY-5784|MetaCyc: PWY-5846|MetaCyc: PWY-6409|MetaCyc: PWY-6899|MetaCyc: PWY-6984|MetaCyc: PWY-7018|MetaCyc: PWY-7403|MetaCyc: PWY-7430|MetaCyc: PWY-7496|MetaCyc: PWY-7571|MetaCyc: PWY-7652|MetaCyc: PWY-7771|MetaCyc: PWY-7821|MetaCyc: PWY-7850|MetaCyc: PWY-8229|MetaCyc: PWY-8293|Reactome: R-BTA-1538133|Reactome: R-BTA-201722|Reactome: R-BTA-2173795|Reac…
tr|A0A3B3IT30|A0A3B3IT30_HUMAN	781b86ba4a49fed9f9dea2f48a95de19	312	Gene3D	G3DSA:3.40.800.20	Histone deacetylase domain	49	284	2e-89	T	45755	IPR037138	Histone deacetylase domain superfamily	-	MetaCyc: PWY-1822|MetaCyc: PWY-5497|MetaCyc: PWY-5784|MetaCyc: PWY-5846|MetaCyc: PWY-6409|MetaCyc: PWY-6899|MetaCyc: PWY-6984|MetaCyc: PWY-7018|MetaCyc: PWY-7403|MetaCyc: PWY-7430|MetaCyc: PWY-7496|MetaCyc: PWY-7571|MetaCyc: PWY-7652|MetaCyc: PWY-7771|MetaCyc: PWY-7821|MetaCyc: PWY-7850|MetaCyc: PWY-8229|MetaCyc: PWY-8293|Reactome: R-BTA-1538133|Reactome: R-BTA-201722|Reactome: R-BTA-2173795|Reac…
jgi|Triarc1|582186|e_gw1.18.148.1	ff16780b4d0412fbd6cd2e52476fc2eb	409	PRINTS	PR01271	Histone deacetylase signature	228	241	1.9e-09	T	45755	IPR003084	Histone deacetylase	GO:0004407|GO:0016575	MetaCyc: PWY-1822|MetaCyc: PWY-5497|MetaCyc: PWY-5784|MetaCyc: PWY-5846|MetaCyc: PWY-6409|MetaCyc: PWY-6899|MetaCyc: PWY-6984|MetaCyc: PWY-7018|MetaCyc: PWY-7403|MetaCyc: PWY-7430|MetaCyc: PWY-7496|MetaCyc: PWY-7571|MetaCyc: PWY-7652|MetaCyc: PWY-7771|MetaCyc: PWY-7821|MetaCyc: PWY-7850|MetaCyc: PWY-8229|MetaCyc: PWY-8293|Reactome: R-BTA-1538133|Reactome: R-BTA-201722|Reactome: R-BTA-2173795|Reac…
jgi|Canalb1|56857|CAALFM_C402300WAT0	6c9705e83cc6e9cccf4d639def6bca95	713	PRINTS	PR01270	Histone deacetylase superfamily signature	312	335	2.2e-08	T	45755	IPR000286	Histone deacetylase family	-	MetaCyc: PWY-1822|MetaCyc: PWY-5497|MetaCyc: PWY-5784|MetaCyc: PWY-5846|MetaCyc: PWY-6409|MetaCyc: PWY-6899|MetaCyc: PWY-6984|MetaCyc: PWY-7018|MetaCyc: PWY-7403|MetaCyc: PWY-7430|MetaCyc: PWY-7496|MetaCyc: PWY-7571|MetaCyc: PWY-7652|MetaCyc: PWY-7771|MetaCyc: PWY-7821|MetaCyc: PWY-7850|MetaCyc: PWY-8229|MetaCyc: PWY-8293|Reactome: R-BTA-1538133|Reactome: R-BTA-201722|Reactome: R-BTA-2173795|Reac…
jgi|Liccor1|543|LCOR_00514.1	b76f25435c5068a8ba02af8a8913621a	478	Gene3D	G3DSA:3.40.800.20	Histone deacetylase domain	40	414	4.9e-139	T	45755	IPR037138	Histone deacetylase domain superfamily	-	MetaCyc: PWY-1822|MetaCyc: PWY-5497|MetaCyc: PWY-5784|MetaCyc: PWY-5846|MetaCyc: PWY-6409|MetaCyc: PWY-6899|MetaCyc: PWY-6984|MetaCyc: PWY-7018|MetaCyc: PWY-7403|MetaCyc: PWY-7430|MetaCyc: PWY-7496|MetaCyc: PWY-7571|MetaCyc: PWY-7652|MetaCyc: PWY-7771|MetaCyc: PWY-7821|MetaCyc: PWY-7850|MetaCyc: PWY-8229|MetaCyc: PWY-8293|Reactome: R-BTA-1538133|Reactome: R-BTA-201722|Reactome: R-BTA-2173795|Reac…
jgi|Rhiir2_1|1664349|fgenesh1_kg.209_#_595_#_TRINITY_DN3318_c0_g3_i1	83467383c34ab78010b50fe4bbc7dd0a	623	Gene3D	G3DSA:3.40.800.20	Histone deacetylase domain	3	389	3.5e-139	T	45755	IPR037138	Histone deacetylase domain superfamily	-	MetaCyc: PWY-1822|MetaCyc: PWY-5497|MetaCyc: PWY-5784|MetaCyc: PWY-5846|MetaCyc: PWY-6409|MetaCyc: PWY-6899|MetaCyc: PWY-6984|MetaCyc: PWY-7018|MetaCyc: PWY-7403|MetaCyc: PWY-7430|MetaCyc: PWY-7496|MetaCyc: PWY-7571|MetaCyc: PWY-7652|MetaCyc: PWY-7771|MetaCyc: PWY-7821|MetaCyc: PWY-7850|MetaCyc: PWY-8229|MetaCyc: PWY-8293|Reactome: R-BTA-1538133|Reactome: R-BTA-201722|Reactome: R-BTA-2173795|Reac…
jgi|Blatri_F986_2|458557|fgenesh1_kg.111_#_22_#_TRINITY_DN12125_c1_g1_i1	64559d0a852fdc0ea4650f829f6486c6	432	Gene3D	G3DSA:3.40.800.20	Histone deacetylase domain	4	398	3.3e-135	T	45755	IPR037138	Histone deacetylase domain superfamily	-	MetaCyc: PWY-1822|MetaCyc: PWY-5497|MetaCyc: PWY-5784|MetaCyc: PWY-5846|MetaCyc: PWY-6409|MetaCyc: PWY-6899|MetaCyc: PWY-6984|MetaCyc: PWY-7018|MetaCyc: PWY-7403|MetaCyc: PWY-7430|MetaCyc: PWY-7496|MetaCyc: PWY-7571|MetaCyc: PWY-7652|MetaCyc: PWY-7771|MetaCyc: PWY-7821|MetaCyc: PWY-7850|MetaCyc: PWY-8229|MetaCyc: PWY-8293|Reactome: R-BTA-1538133|Reactome: R-BTA-201722|Reactome: R-BTA-2173795|Reac…
jgi|Gervar1|423419|fgenesh1_kg.47_#_212_#_TRINITY_DN2932_c0_g1_i2	56afab79eb3917ce2b854797ead88f64	653	PRINTS	PR01270	Histone deacetylase superfamily signature	145	168	2e-21	T	45755	IPR000286	Histone deacetylase family	-	MetaCyc: PWY-1822|MetaCyc: PWY-5497|MetaCyc: PWY-5784|MetaCyc: PWY-5846|MetaCyc: PWY-6409|MetaCyc: PWY-6899|MetaCyc: PWY-6984|MetaCyc: PWY-7018|MetaCyc: PWY-7403|MetaCyc: PWY-7430|MetaCyc: PWY-7496|MetaCyc: PWY-7571|MetaCyc: PWY-7652|MetaCyc: PWY-7771|MetaCyc: PWY-7821|MetaCyc: PWY-7850|MetaCyc: PWY-8229|MetaCyc: PWY-8293|Reactome: R-BTA-1538133|Reactome: R-BTA-201722|Reactome: R-BTA-2173795|Reac…
jgi|Gervar1|445517|estExt_fgenesh1_pm.C_20054	6a3f2aa7282461e6703ef5d83b894711	404	PRINTS	PR01271	Histone deacetylase signature	115	135	8.1e-20	T	45755	IPR003084	Histone deacetylase	GO:0004407|GO:0016575	MetaCyc: PWY-1822|MetaCyc: PWY-5497|MetaCyc: PWY-5784|MetaCyc: PWY-5846|MetaCyc: PWY-6409|MetaCyc: PWY-6899|MetaCyc: PWY-6984|MetaCyc: PWY-7018|MetaCyc: PWY-7403|MetaCyc: PWY-7430|MetaCyc: PWY-7496|MetaCyc: PWY-7571|MetaCyc: PWY-7652|MetaCyc: PWY-7771|MetaCyc: PWY-7821|MetaCyc: PWY-7850|MetaCyc: PWY-8229|MetaCyc: PWY-8293|Reactome: R-BTA-1538133|Reactome: R-BTA-201722|Reactome: R-BTA-2173795|Reac…
jgi|Geopyr1|15352|FUN_015526-T1	6c31c97ed2269cbed37c1fabb7fcbef1	408	Gene3D	G3DSA:3.40.800.20	Histone deacetylase domain	5	408	3.7e-119	T	45755	IPR037138	Histone deacetylase domain superfamily	-	MetaCyc: PWY-1822|MetaCyc: PWY-5497|MetaCyc: PWY-5784|MetaCyc: PWY-5846|MetaCyc: PWY-6409|MetaCyc: PWY-6899|MetaCyc: PWY-6984|MetaCyc: PWY-7018|MetaCyc: PWY-7403|MetaCyc: PWY-7430|MetaCyc: PWY-7496|MetaCyc: PWY-7571|MetaCyc: PWY-7652|MetaCyc: PWY-7771|MetaCyc: PWY-7821|MetaCyc: PWY-7850|MetaCyc: PWY-8229|MetaCyc: PWY-8293|Reactome: R-BTA-1538133|Reactome: R-BTA-201722|Reactome: R-BTA-2173795|Reac…
jgi|Pirfi3|300141|e_gw1.41.373.1	f506b9df19f33a64fb3f4bd27102b081	407	Gene3D	G3DSA:3.40.800.20	Histone deacetylase domain	3	377	3.8e-136	T	45755	IPR037138	Histone deacetylase domain superfamily	-	MetaCyc: PWY-1822|MetaCyc: PWY-5497|MetaCyc: PWY-5784|MetaCyc: PWY-5846|MetaCyc: PWY-6409|MetaCyc: PWY-6899|MetaCyc: PWY-6984|MetaCyc: PWY-7018|MetaCyc: PWY-7403|MetaCyc: PWY-7430|MetaCyc: PWY-7496|MetaCyc: PWY-7571|MetaCyc: PWY-7652|MetaCyc: PWY-7771|MetaCyc: PWY-7821|MetaCyc: PWY-7850|MetaCyc: PWY-8229|MetaCyc: PWY-8293|Reactome: R-BTA-1538133|Reactome: R-BTA-201722|Reactome: R-BTA-2173795|Reac…
jgi|Entmai1|589428|fgenesh1_kg.Chr_02_#_3873_#_TRINITY_DN1518_c0_g1_i1	a415859290215f108cf1edbe2898e273	421	Gene3D	G3DSA:3.40.800.20	Histone deacetylase domain	206	412	1.5e-37	T	45755	IPR037138	Histone deacetylase domain superfamily	-	MetaCyc: PWY-1822|MetaCyc: PWY-5497|MetaCyc: PWY-5784|MetaCyc: PWY-5846|MetaCyc: PWY-6409|MetaCyc: PWY-6899|MetaCyc: PWY-6984|MetaCyc: PWY-7018|MetaCyc: PWY-7403|MetaCyc: PWY-7430|MetaCyc: PWY-7496|MetaCyc: PWY-7571|MetaCyc: PWY-7652|MetaCyc: PWY-7771|MetaCyc: PWY-7821|MetaCyc: PWY-7850|MetaCyc: PWY-8229|MetaCyc: PWY-8293|Reactome: R-BTA-1538133|Reactome: R-BTA-201722|Reactome: R-BTA-2173795|Reac…
jgi|Klula1|3154|KLLA0E08383g	ea2e7de180e2a53f9737ebcd5e7f046f	704	Gene3D	G3DSA:3.40.800.20	Histone deacetylase domain	47	449	5.3e-133	T	45755	IPR037138	Histone deacetylase domain superfamily	-	MetaCyc: PWY-1822|MetaCyc: PWY-5497|MetaCyc: PWY-5784|MetaCyc: PWY-5846|MetaCyc: PWY-6409|MetaCyc: PWY-6899|MetaCyc: PWY-6984|MetaCyc: PWY-7018|MetaCyc: PWY-7403|MetaCyc: PWY-7430|MetaCyc: PWY-7496|MetaCyc: PWY-7571|MetaCyc: PWY-7652|MetaCyc: PWY-7771|MetaCyc: PWY-7821|MetaCyc: PWY-7850|MetaCyc: PWY-8229|MetaCyc: PWY-8293|Reactome: R-BTA-1538133|Reactome: R-BTA-201722|Reactome: R-BTA-2173795|Reac…
jgi|Coere1|94500|fgenesh1_pm.48_#_3	354f0c57fa4a2c1e64aa277a619b4fec	430	PIRSF	PIRSF037913	HDAC_I_euk	1	430	1.5e-194	T	45755	IPR003084	Histone deacetylase	GO:0004407|GO:0016575	MetaCyc: PWY-1822|MetaCyc: PWY-5497|MetaCyc: PWY-5784|MetaCyc: PWY-5846|MetaCyc: PWY-6409|MetaCyc: PWY-6899|MetaCyc: PWY-6984|MetaCyc: PWY-7018|MetaCyc: PWY-7403|MetaCyc: PWY-7430|MetaCyc: PWY-7496|MetaCyc: PWY-7571|MetaCyc: PWY-7652|MetaCyc: PWY-7771|MetaCyc: PWY-7821|MetaCyc: PWY-7850|MetaCyc: PWY-8229|MetaCyc: PWY-8293|Reactome: R-BTA-1538133|Reactome: R-BTA-201722|Reactome: R-BTA-2173795|Reac…
jgi|Cryne_JEC21_1|5690|CNH03520.t01	629c126683e9b6a1c66f59caabb551dd	621	PRINTS	PR01270	Histone deacetylase superfamily signature	198	221	2e-22	T	45755	IPR000286	Histone deacetylase family	-	MetaCyc: PWY-1822|MetaCyc: PWY-5497|MetaCyc: PWY-5784|MetaCyc: PWY-5846|MetaCyc: PWY-6409|MetaCyc: PWY-6899|MetaCyc: PWY-6984|MetaCyc: PWY-7018|MetaCyc: PWY-7403|MetaCyc: PWY-7430|MetaCyc: PWY-7496|MetaCyc: PWY-7571|MetaCyc: PWY-7652|MetaCyc: PWY-7771|MetaCyc: PWY-7821|MetaCyc: PWY-7850|MetaCyc: PWY-8229|MetaCyc: PWY-8293|Reactome: R-BTA-1538133|Reactome: R-BTA-201722|Reactome: R-BTA-2173795|Reac…
jgi|Amamu1|161128|fgenesh1_kg.16_#_119_#_Locus3091v2rpkm44.23	f19e82f8d5f2cae5fdd51960f166f0e1	662	PRINTS	PR01270	Histone deacetylase superfamily signature	192	207	7.6e-17	T	45755	IPR000286	Histone deacetylase family	-	MetaCyc: PWY-1822|MetaCyc: PWY-5497|MetaCyc: PWY-5784|MetaCyc: PWY-5846|MetaCyc: PWY-6409|MetaCyc: PWY-6899|MetaCyc: PWY-6984|MetaCyc: PWY-7018|MetaCyc: PWY-7403|MetaCyc: PWY-7430|MetaCyc: PWY-7496|MetaCyc: PWY-7571|MetaCyc: PWY-7652|MetaCyc: PWY-7771|MetaCyc: PWY-7821|MetaCyc: PWY-7850|MetaCyc: PWY-8229|MetaCyc: PWY-8293|Reactome: R-BTA-1538133|Reactome: R-BTA-201722|Reactome: R-BTA-2173795|Reac…
jgi|Suibr1|729757|e_gw1.48.244.1	ab08e5b58f4cb05c264aa32af48f14cc	664	Gene3D	G3DSA:3.40.800.20	Histone deacetylase domain	31	405	7.2e-134	T	45755	IPR037138	Histone deacetylase domain superfamily	-	MetaCyc: PWY-1822|MetaCyc: PWY-5497|MetaCyc: PWY-5784|MetaCyc: PWY-5846|MetaCyc: PWY-6409|MetaCyc: PWY-6899|MetaCyc: PWY-6984|MetaCyc: PWY-7018|MetaCyc: PWY-7403|MetaCyc: PWY-7430|MetaCyc: PWY-7496|MetaCyc: PWY-7571|MetaCyc: PWY-7652|MetaCyc: PWY-7771|MetaCyc: PWY-7821|MetaCyc: PWY-7850|MetaCyc: PWY-8229|MetaCyc: PWY-8293|Reactome: R-BTA-1538133|Reactome: R-BTA-201722|Reactome: R-BTA-2173795|Reac…
tr|H3BM24|H3BM24_HUMAN	1127b8fe0b124e291ddaca7fc691b3d6	161	Gene3D	G3DSA:3.40.800.20	Histone deacetylase domain	1	159	1e-54	T	45755	IPR037138	Histone deacetylase domain superfamily	-	MetaCyc: PWY-1822|MetaCyc: PWY-5497|MetaCyc: PWY-5784|MetaCyc: PWY-5846|MetaCyc: PWY-6409|MetaCyc: PWY-6899|MetaCyc: PWY-6984|MetaCyc: PWY-7018|MetaCyc: PWY-7403|MetaCyc: PWY-7430|MetaCyc: PWY-7496|MetaCyc: PWY-7571|MetaCyc: PWY-7652|MetaCyc: PWY-7771|MetaCyc: PWY-7821|MetaCyc: PWY-7850|MetaCyc: PWY-8229|MetaCyc: PWY-8293|Reactome: R-BTA-1538133|Reactome: R-BTA-201722|Reactome: R-BTA-2173795|Reac…
jgi|Phybl2|152317|Genemark1.14508_g	b5f6075cc8eb79e104d8b8dc3f59d13e	397	Gene3D	G3DSA:3.40.800.20	Histone deacetylase domain	1	394	1.5e-98	T	45755	IPR037138	Histone deacetylase domain superfamily	-	MetaCyc: PWY-1822|MetaCyc: PWY-5497|MetaCyc: PWY-5784|MetaCyc: PWY-5846|MetaCyc: PWY-6409|MetaCyc: PWY-6899|MetaCyc: PWY-6984|MetaCyc: PWY-7018|MetaCyc: PWY-7403|MetaCyc: PWY-7430|MetaCyc: PWY-7496|MetaCyc: PWY-7571|MetaCyc: PWY-7652|MetaCyc: PWY-7771|MetaCyc: PWY-7821|MetaCyc: PWY-7850|MetaCyc: PWY-8229|MetaCyc: PWY-8293|Reactome: R-BTA-1538133|Reactome: R-BTA-201722|Reactome: R-BTA-2173795|Reac…
jgi|Copci_AmutBmut1|465141|fgenesh1_pm.19_#_78	1001e6561c5a9d4dcee2c6c79d3eb531	384	Gene3D	G3DSA:3.40.800.20	Histone deacetylase domain	6	384	1.3e-87	T	45755	IPR037138	Histone deacetylase domain superfamily	-	MetaCyc: PWY-1822|MetaCyc: PWY-5497|MetaCyc: PWY-5784|MetaCyc: PWY-5846|MetaCyc: PWY-6409|MetaCyc: PWY-6899|MetaCyc: PWY-6984|MetaCyc: PWY-7018|MetaCyc: PWY-7403|MetaCyc: PWY-7430|MetaCyc: PWY-7496|MetaCyc: PWY-7571|MetaCyc: PWY-7652|MetaCyc: PWY-7771|MetaCyc: PWY-7821|MetaCyc: PWY-7850|MetaCyc: PWY-8229|MetaCyc: PWY-8293|Reactome: R-BTA-1538133|Reactome: R-BTA-201722|Reactome: R-BTA-2173795|Reac…
tr|M9PJM2|M9PJM2_DROME	bbaf8abfa8f4ee82fdfa02c12dae0ec5	1205	PRINTS	PR01270	Histone deacetylase superfamily signature	952	967	6.7e-16	T	45755	IPR000286	Histone deacetylase family	-	MetaCyc: PWY-1822|MetaCyc: PWY-5497|MetaCyc: PWY-5784|MetaCyc: PWY-5846|MetaCyc: PWY-6409|MetaCyc: PWY-6899|MetaCyc: PWY-6984|MetaCyc: PWY-7018|MetaCyc: PWY-7403|MetaCyc: PWY-7430|MetaCyc: PWY-7496|MetaCyc: PWY-7571|MetaCyc: PWY-7652|MetaCyc: PWY-7771|MetaCyc: PWY-7821|MetaCyc: PWY-7850|MetaCyc: PWY-8229|MetaCyc: PWY-8293|Reactome: R-BTA-1538133|Reactome: R-BTA-201722|Reactome: R-BTA-2173795|Reac…
tr|H0YHJ5|H0YHJ5_HUMAN	c59dd190533ddd9bf0ed196dc4a439f3	110	Gene3D	G3DSA:3.40.800.20	Histone deacetylase domain	1	89	4.7e-30	T	45755	IPR037138	Histone deacetylase domain superfamily	-	MetaCyc: PWY-1822|MetaCyc: PWY-5497|MetaCyc: PWY-5784|MetaCyc: PWY-5846|MetaCyc: PWY-6409|MetaCyc: PWY-6899|MetaCyc: PWY-6984|MetaCyc: PWY-7018|MetaCyc: PWY-7403|MetaCyc: PWY-7430|MetaCyc: PWY-7496|MetaCyc: PWY-7571|MetaCyc: PWY-7652|MetaCyc: PWY-7771|MetaCyc: PWY-7821|MetaCyc: PWY-7850|MetaCyc: PWY-8229|MetaCyc: PWY-8293|Reactome: R-BTA-1538133|Reactome: R-BTA-201722|Reactome: R-BTA-2173795|Reac…
jgi|Linpe1|266800|fgenesh1_kg.5_#_155_#_Locus5413v1rpkm15.08	5fd2ebef51045b200292322b4f767ac3	472	Gene3D	G3DSA:3.40.800.20	Histone deacetylase domain	42	416	8.2e-135	T	45755	IPR037138	Histone deacetylase domain superfamily	-	MetaCyc: PWY-1822|MetaCyc: PWY-5497|MetaCyc: PWY-5784|MetaCyc: PWY-5846|MetaCyc: PWY-6409|MetaCyc: PWY-6899|MetaCyc: PWY-6984|MetaCyc: PWY-7018|MetaCyc: PWY-7403|MetaCyc: PWY-7430|MetaCyc: PWY-7496|MetaCyc: PWY-7571|MetaCyc: PWY-7652|MetaCyc: PWY-7771|MetaCyc: PWY-7821|MetaCyc: PWY-7850|MetaCyc: PWY-8229|MetaCyc: PWY-8293|Reactome: R-BTA-1538133|Reactome: R-BTA-201722|Reactome: R-BTA-2173795|Reac…
jgi|Anasp1|262771|estExt_fgenesh1_pm.C_910002	13cfa960e1e795884d56453230eaa0a2	438	PRINTS	PR01270	Histone deacetylase superfamily signature	250	260	2.1e-23	T	45755	IPR000286	Histone deacetylase family	-	MetaCyc: PWY-1822|MetaCyc: PWY-5497|MetaCyc: PWY-5784|MetaCyc: PWY-5846|MetaCyc: PWY-6409|MetaCyc: PWY-6899|MetaCyc: PWY-6984|MetaCyc: PWY-7018|MetaCyc: PWY-7403|MetaCyc: PWY-7430|MetaCyc: PWY-7496|MetaCyc: PWY-7571|MetaCyc: PWY-7652|MetaCyc: PWY-7771|MetaCyc: PWY-7821|MetaCyc: PWY-7850|MetaCyc: PWY-8229|MetaCyc: PWY-8293|Reactome: R-BTA-1538133|Reactome: R-BTA-201722|Reactome: R-BTA-2173795|Reac…
jgi|Cryne_JEC21_1|3044|CNC02060.t01	041d189117c595041aaf50279fd9832e	659	Gene3D	G3DSA:3.40.800.20	Histone deacetylase domain	18	428	2.8e-124	T	45755	IPR037138	Histone deacetylase domain superfamily	-	MetaCyc: PWY-1822|MetaCyc: PWY-5497|MetaCyc: PWY-5784|MetaCyc: PWY-5846|MetaCyc: PWY-6409|MetaCyc: PWY-6899|MetaCyc: PWY-6984|MetaCyc: PWY-7018|MetaCyc: PWY-7403|MetaCyc: PWY-7430|MetaCyc: PWY-7496|MetaCyc: PWY-7571|MetaCyc: PWY-7652|MetaCyc: PWY-7771|MetaCyc: PWY-7821|MetaCyc: PWY-7850|MetaCyc: PWY-8229|MetaCyc: PWY-8293|Reactome: R-BTA-1538133|Reactome: R-BTA-201722|Reactome: R-BTA-2173795|Reac…
jgi|Orpsp1_1|1184690|evm.model.c7180000090600.1	387c9a4e4297c3b9cb1ae7c5f0346e00	389	Gene3D	G3DSA:3.40.800.20	Histone deacetylase domain	1	331	6.3e-109	T	45755	IPR037138	Histone deacetylase domain superfamily	-	MetaCyc: PWY-1822|MetaCyc: PWY-5497|MetaCyc: PWY-5784|MetaCyc: PWY-5846|MetaCyc: PWY-6409|MetaCyc: PWY-6899|MetaCyc: PWY-6984|MetaCyc: PWY-7018|MetaCyc: PWY-7403|MetaCyc: PWY-7430|MetaCyc: PWY-7496|MetaCyc: PWY-7571|MetaCyc: PWY-7652|MetaCyc: PWY-7771|MetaCyc: PWY-7821|MetaCyc: PWY-7850|MetaCyc: PWY-8229|MetaCyc: PWY-8293|Reactome: R-BTA-1538133|Reactome: R-BTA-201722|Reactome: R-BTA-2173795|Reac…
jgi|Suibr1|834247|fgenesh1_kg.75_#_20_#_Locus14553v1rpkm3.93	03a382637afebb2314c8c06c14bc0d6e	411	Gene3D	G3DSA:3.40.800.20	Histone deacetylase domain	3	409	1.9e-90	T	45755	IPR037138	Histone deacetylase domain superfamily	-	MetaCyc: PWY-1822|MetaCyc: PWY-5497|MetaCyc: PWY-5784|MetaCyc: PWY-5846|MetaCyc: PWY-6409|MetaCyc: PWY-6899|MetaCyc: PWY-6984|MetaCyc: PWY-7018|MetaCyc: PWY-7403|MetaCyc: PWY-7430|MetaCyc: PWY-7496|MetaCyc: PWY-7571|MetaCyc: PWY-7652|MetaCyc: PWY-7771|MetaCyc: PWY-7821|MetaCyc: PWY-7850|MetaCyc: PWY-8229|MetaCyc: PWY-8293|Reactome: R-BTA-1538133|Reactome: R-BTA-201722|Reactome: R-BTA-2173795|Reac…
jgi|Enthel1|272238|CE272237_3685	aba2bad4b97710e9a30abf2c987157aa	390	Gene3D	G3DSA:3.40.800.20	Histone deacetylase domain	2	389	6.9e-107	T	45755	IPR037138	Histone deacetylase domain superfamily	-	MetaCyc: PWY-1822|MetaCyc: PWY-5497|MetaCyc: PWY-5784|MetaCyc: PWY-5846|MetaCyc: PWY-6409|MetaCyc: PWY-6899|MetaCyc: PWY-6984|MetaCyc: PWY-7018|MetaCyc: PWY-7403|MetaCyc: PWY-7430|MetaCyc: PWY-7496|MetaCyc: PWY-7571|MetaCyc: PWY-7652|MetaCyc: PWY-7771|MetaCyc: PWY-7821|MetaCyc: PWY-7850|MetaCyc: PWY-8229|MetaCyc: PWY-8293|Reactome: R-BTA-1538133|Reactome: R-BTA-201722|Reactome: R-BTA-2173795|Reac…
jgi|Pucst_PST78_1|2214|PSTG_12657T0	748fb6c9a2f6f9c53c770b720630d642	554	PRINTS	PR01271	Histone deacetylase signature	158	178	1.2e-41	T	45755	IPR003084	Histone deacetylase	GO:0004407|GO:0016575	MetaCyc: PWY-1822|MetaCyc: PWY-5497|MetaCyc: PWY-5784|MetaCyc: PWY-5846|MetaCyc: PWY-6409|MetaCyc: PWY-6899|MetaCyc: PWY-6984|MetaCyc: PWY-7018|MetaCyc: PWY-7403|MetaCyc: PWY-7430|MetaCyc: PWY-7496|MetaCyc: PWY-7571|MetaCyc: PWY-7652|MetaCyc: PWY-7771|MetaCyc: PWY-7821|MetaCyc: PWY-7850|MetaCyc: PWY-8229|MetaCyc: PWY-8293|Reactome: R-BTA-1538133|Reactome: R-BTA-201722|Reactome: R-BTA-2173795|Reac…
jgi|Geopyr1|17724|FUN_017903-T1	b8fd4eed92879a6181e0adc52d517953	475	Gene3D	G3DSA:3.40.800.20	Histone deacetylase domain	29	421	4.9e-130	T	45755	IPR037138	Histone deacetylase domain superfamily	-	MetaCyc: PWY-1822|MetaCyc: PWY-5497|MetaCyc: PWY-5784|MetaCyc: PWY-5846|MetaCyc: PWY-6409|MetaCyc: PWY-6899|MetaCyc: PWY-6984|MetaCyc: PWY-7018|MetaCyc: PWY-7403|MetaCyc: PWY-7430|MetaCyc: PWY-7496|MetaCyc: PWY-7571|MetaCyc: PWY-7652|MetaCyc: PWY-7771|MetaCyc: PWY-7821|MetaCyc: PWY-7850|MetaCyc: PWY-8229|MetaCyc: PWY-8293|Reactome: R-BTA-1538133|Reactome: R-BTA-201722|Reactome: R-BTA-2173795|Reac…
jgi|Rhiir2_1|1685255|fgenesh1_kg.264_#_117_#_TRINITY_DN11387_c0_g2_i12	ce7cbc67ca11418ef2d86be49f949c94	328	CDD	cd09993	HDAC_classIV	23	310	4.48172e-91	T	45755	IPR044150	Histone deacetylase 11	GO:0004407|GO:0016575	Reactome: R-HSA-2122947|Reactome: R-HSA-2644606|Reactome: R-HSA-2894862|Reactome: R-HSA-350054|Reactome: R-MMU-350054
jgi|Orpsp1_1|1186482|evm.model.d7180000050943.1	1f904f162f771e2049c4c96a9ca7deae	214	Gene3D	G3DSA:3.40.800.20	Histone deacetylase domain	1	141	4.6e-36	T	45755	IPR037138	Histone deacetylase domain superfamily	-	MetaCyc: PWY-1822|MetaCyc: PWY-5497|MetaCyc: PWY-5784|MetaCyc: PWY-5846|MetaCyc: PWY-6409|MetaCyc: PWY-6899|MetaCyc: PWY-6984|MetaCyc: PWY-7018|MetaCyc: PWY-7403|MetaCyc: PWY-7430|MetaCyc: PWY-7496|MetaCyc: PWY-7571|MetaCyc: PWY-7652|MetaCyc: PWY-7771|MetaCyc: PWY-7821|MetaCyc: PWY-7850|MetaCyc: PWY-8229|MetaCyc: PWY-8293|Reactome: R-BTA-1538133|Reactome: R-BTA-201722|Reactome: R-BTA-2173795|Reac…
jgi|Copci_AmutBmut1|430366|estExt_Genewise1Plus.C_1700006	1870c25f16385cf86f62eff147328793	578	PRINTS	PR01271	Histone deacetylase signature	249	262	8.2e-40	T	45755	IPR003084	Histone deacetylase	GO:0004407|GO:0016575	MetaCyc: PWY-1822|MetaCyc: PWY-5497|MetaCyc: PWY-5784|MetaCyc: PWY-5846|MetaCyc: PWY-6409|MetaCyc: PWY-6899|MetaCyc: PWY-6984|MetaCyc: PWY-7018|MetaCyc: PWY-7403|MetaCyc: PWY-7430|MetaCyc: PWY-7496|MetaCyc: PWY-7571|MetaCyc: PWY-7652|MetaCyc: PWY-7771|MetaCyc: PWY-7821|MetaCyc: PWY-7850|MetaCyc: PWY-8229|MetaCyc: PWY-8293|Reactome: R-BTA-1538133|Reactome: R-BTA-201722|Reactome: R-BTA-2173795|Reac…
tr|A0A3B3IUD1|A0A3B3IUD1_HUMAN	557a56956494e745f140a4db16740531	174	PRINTS	PR01271	Histone deacetylase signature	66	84	1.7e-14	T	45755	IPR003084	Histone deacetylase	GO:0004407|GO:0016575	MetaCyc: PWY-1822|MetaCyc: PWY-5497|MetaCyc: PWY-5784|MetaCyc: PWY-5846|MetaCyc: PWY-6409|MetaCyc: PWY-6899|MetaCyc: PWY-6984|MetaCyc: PWY-7018|MetaCyc: PWY-7403|MetaCyc: PWY-7430|MetaCyc: PWY-7496|MetaCyc: PWY-7571|MetaCyc: PWY-7652|MetaCyc: PWY-7771|MetaCyc: PWY-7821|MetaCyc: PWY-7850|MetaCyc: PWY-8229|MetaCyc: PWY-8293|Reactome: R-BTA-1538133|Reactome: R-BTA-201722|Reactome: R-BTA-2173795|Reac…
jgi|Absrep1|336827|e_gw1.37.22.1	f121109eb57c285b2d3fc0044410703b	386	PRINTS	PR01270	Histone deacetylase superfamily signature	193	208	3.1e-15	T	45755	IPR000286	Histone deacetylase family	-	MetaCyc: PWY-1822|MetaCyc: PWY-5497|MetaCyc: PWY-5784|MetaCyc: PWY-5846|MetaCyc: PWY-6409|MetaCyc: PWY-6899|MetaCyc: PWY-6984|MetaCyc: PWY-7018|MetaCyc: PWY-7403|MetaCyc: PWY-7430|MetaCyc: PWY-7496|MetaCyc: PWY-7571|MetaCyc: PWY-7652|MetaCyc: PWY-7771|MetaCyc: PWY-7821|MetaCyc: PWY-7850|MetaCyc: PWY-8229|MetaCyc: PWY-8293|Reactome: R-BTA-1538133|Reactome: R-BTA-201722|Reactome: R-BTA-2173795|Reac…
jgi|Basme2finSC|316901|fgenesh1_kg.301_#_5_#_Locus5217v1rpkm29.07	e786ed9625fe6126b3b67cc5c503005f	574	PRINTS	PR01271	Histone deacetylase signature	210	223	4.4e-60	T	45755	IPR003084	Histone deacetylase	GO:0004407|GO:0016575	MetaCyc: PWY-1822|MetaCyc: PWY-5497|MetaCyc: PWY-5784|MetaCyc: PWY-5846|MetaCyc: PWY-6409|MetaCyc: PWY-6899|MetaCyc: PWY-6984|MetaCyc: PWY-7018|MetaCyc: PWY-7403|MetaCyc: PWY-7430|MetaCyc: PWY-7496|MetaCyc: PWY-7571|MetaCyc: PWY-7652|MetaCyc: PWY-7771|MetaCyc: PWY-7821|MetaCyc: PWY-7850|MetaCyc: PWY-8229|MetaCyc: PWY-8293|Reactome: R-BTA-1538133|Reactome: R-BTA-201722|Reactome: R-BTA-2173795|Reac…
jgi|Geopyr1|21226|FUN_021412-T1	7261b3fb64ee5f0b5a4da4b0858a1379	598	PRINTS	PR01270	Histone deacetylase superfamily signature	170	185	1e-22	T	45755	IPR000286	Histone deacetylase family	-	MetaCyc: PWY-1822|MetaCyc: PWY-5497|MetaCyc: PWY-5784|MetaCyc: PWY-5846|MetaCyc: PWY-6409|MetaCyc: PWY-6899|MetaCyc: PWY-6984|MetaCyc: PWY-7018|MetaCyc: PWY-7403|MetaCyc: PWY-7430|MetaCyc: PWY-7496|MetaCyc: PWY-7571|MetaCyc: PWY-7652|MetaCyc: PWY-7771|MetaCyc: PWY-7821|MetaCyc: PWY-7850|MetaCyc: PWY-8229|MetaCyc: PWY-8293|Reactome: R-BTA-1538133|Reactome: R-BTA-201722|Reactome: R-BTA-2173795|Reac…
jgi|Cocim1|5002|CIMG_08649T0	0536e5bd697752030999d2ae42a71605	1093	PRINTS	PR01270	Histone deacetylase superfamily signature	527	537	2e-10	T	45755	IPR000286	Histone deacetylase family	-	MetaCyc: PWY-1822|MetaCyc: PWY-5497|MetaCyc: PWY-5784|MetaCyc: PWY-5846|MetaCyc: PWY-6409|MetaCyc: PWY-6899|MetaCyc: PWY-6984|MetaCyc: PWY-7018|MetaCyc: PWY-7403|MetaCyc: PWY-7430|MetaCyc: PWY-7496|MetaCyc: PWY-7571|MetaCyc: PWY-7652|MetaCyc: PWY-7771|MetaCyc: PWY-7821|MetaCyc: PWY-7850|MetaCyc: PWY-8229|MetaCyc: PWY-8293|Reactome: R-BTA-1538133|Reactome: R-BTA-201722|Reactome: R-BTA-2173795|Reac…
jgi|Zoorad1|135400|CE135399_2721	39b9356a7a8f68d5e14c50fdc66902d1	459	Gene3D	G3DSA:3.40.800.20	Histone deacetylase domain	1	365	9.5e-113	T	45755	IPR037138	Histone deacetylase domain superfamily	-	MetaCyc: PWY-1822|MetaCyc: PWY-5497|MetaCyc: PWY-5784|MetaCyc: PWY-5846|MetaCyc: PWY-6409|MetaCyc: PWY-6899|MetaCyc: PWY-6984|MetaCyc: PWY-7018|MetaCyc: PWY-7403|MetaCyc: PWY-7430|MetaCyc: PWY-7496|MetaCyc: PWY-7571|MetaCyc: PWY-7652|MetaCyc: PWY-7771|MetaCyc: PWY-7821|MetaCyc: PWY-7850|MetaCyc: PWY-8229|MetaCyc: PWY-8293|Reactome: R-BTA-1538133|Reactome: R-BTA-201722|Reactome: R-BTA-2173795|Reac…
jgi|Gonbut1|230191|e_gw1.1.195.1	b250ef9c0e41d08d54e2d723d3c5318f	384	Gene3D	G3DSA:3.40.800.20	Histone deacetylase domain	1	384	1.3e-138	T	45755	IPR037138	Histone deacetylase domain superfamily	-	MetaCyc: PWY-1822|MetaCyc: PWY-5497|MetaCyc: PWY-5784|MetaCyc: PWY-5846|MetaCyc: PWY-6409|MetaCyc: PWY-6899|MetaCyc: PWY-6984|MetaCyc: PWY-7018|MetaCyc: PWY-7403|MetaCyc: PWY-7430|MetaCyc: PWY-7496|MetaCyc: PWY-7571|MetaCyc: PWY-7652|MetaCyc: PWY-7771|MetaCyc: PWY-7821|MetaCyc: PWY-7850|MetaCyc: PWY-8229|MetaCyc: PWY-8293|Reactome: R-BTA-1538133|Reactome: R-BTA-201722|Reactome: R-BTA-2173795|Reac…
jgi|Mucci3|1476979|fgenesh1_kg.2_#_6109_#_GZZNH_transcript/12068
jgi|Mucci3|1479280|fgenesh1_kg.2_#_8410_#_GZZNH_transcript/11065
jgi|Mucci3|1463696|fgenesh1_kg.1_#_10801_#_GZZNH_transcript/24740
jgi|Mucci3|1550481|fgenesh1_kg.8_#_4054_#_GZZNH_transcript/9367

## Sheet: Box
Column 1	Column 2	Column 3	Column 4	Column 5	Column 6	Column 7	Column 8	Column 9	Column 10	Column 11	Column 12	Column 13	Column 14
jgi|Pilumb1|729570|e_gw1.39.177.1	5a885fd447dce412ed4a6bc4f46df13d	348	MobiDBLite	mobidb-lite	consensus disorder prediction	201	239	-	T	2025-04-08	-	-
jgi|Pucst_PST78_1|12231|PSTG_06619T0	81299302e54b8cee53a18d905905a5f9	138	PANTHER	PTHR33324	EXPRESSED PROTEIN	4	127	2.1e-16	T	2025-04-08	-	-
jgi|Absrep1|2987|CE2986_3224	c19e269075079f601b8bea1cdec82fd3	202	MobiDBLite	mobidb-lite	consensus disorder prediction	84	161	-	T	2025-04-08	-	-
[truncated: 165 more rows]

## Sheet: Hist1
Column 1	Column 2	Column 3	Column 4	Column 5	Column 6	Column 7	Column 8	Column 9	Column 10	Column 11	Column 12	Column 13	Column 14	Column 15
[truncated: 111 more rows]
